# Supplementary material for: Structural diversity across arbuscular mycorrhizal, ectomycorrhizal, and endophytic plant–fungus networks
Source: BMC Plant Biol. 2018 Nov 21;18:292. doi: 10.1186/s12870-018-1500-5 (PMC6249749; doi:10.1186/s12870-018-1500-5)
Supplement: Supplementary file 1 — Data S1. Information of study sites, taxonomic and functional-group information of the fungal OTUs detected. (XLSX 1128 kb) [file 12870_2018_1500_MOESM1_ESM.xlsx]

## Sheet: Caption
Sheet title	Description
Study.Site	Information of the eight study sites
Non-GLM_97	Taxonomic information of the non-Glomeromycota fungal OTUs defined with a cut-off sequence similarity of 97%
GLM_94	Taxonomic information of the Glomeromycota fungal OTUs defined with a cut-off sequence similarity of 94%
Functional.group	Fungal functional group information of the 8080 fungal OTUs that appear in the sample-level and species-level matrices.

## Sheet: Study.Site
Study site no.	Abbreviation	Latitude (ºN)	Longitude (ºE)	Altitude (m)	Sampling date	Sampling transect	Remarks
Site 1	TES	45.0421	142.022	95	2012/08/29-30	Line transect
Site 2	TOMA	42.6766	141.623	26	2011/08/9-11	30 m x 30 m grid plot	Line transect could not be set due to the topography of the study site
Site 3	YKS	39.5419	140.723	635	2013/07/07-08	Line transect
Site 4	SGD	36.554	138.351	1437	2012/10/14-15	Line transect
Site 5	YSD	35.0258	135.786	101	2010/07/1-7	59 m x 15 m grid plot	Line transect could not be set due to the topography of the study site
Site 6	YAKU	30.427	130.493	450	2010/11/6-8	29 m x 39 m grid plot	Line transect could not be set due to the topography of the study site
Site 7	YONA	26.7416	128.234	264	2013/03/19-21	Line transect
Site 8	IRI	24.4071	123.799	50	2010/06/22-26	Line transect	The transect was divided into two pars (192 m + 191 m) by a river

## Sheet: Non-GLM_97
OTU	superkingdom	kingdom	phylum	class	order	family	genus	species
2104:27236:11487__T604__S_1422	Eukaryota	Fungi	Ascomycota	Archaeorhizomycetes	Archaeorhizomycetales	Archaeorhizomycetaceae	Archaeorhizomyces	Archaeorhizomyces borealis
1109:21247:4286__T604__S_0295	Eukaryota	Fungi	Ascomycota	Archaeorhizomycetes	Archaeorhizomycetales	Archaeorhizomycetaceae	Archaeorhizomyces	Archaeorhizomyces borealis
1108:17668:11823__T593__S_0530	Eukaryota	Fungi	Ascomycota	Archaeorhizomycetes	Archaeorhizomycetales	Archaeorhizomycetaceae	Archaeorhizomyces	Archaeorhizomyces borealis
2109:16664:4113__T593__S_0530	Eukaryota	Fungi	Ascomycota	Archaeorhizomycetes	Archaeorhizomycetales	Archaeorhizomycetaceae	Archaeorhizomyces	Archaeorhizomyces borealis
1101:8930:8862__T593__S_0531	Eukaryota	Fungi	Ascomycota	Archaeorhizomycetes	Archaeorhizomycetales	Archaeorhizomycetaceae	Archaeorhizomyces	Archaeorhizomyces borealis
2101:16249:2536__T593__S_0531	Eukaryota	Fungi	Ascomycota	Archaeorhizomycetes	Archaeorhizomycetales	Archaeorhizomycetaceae	Archaeorhizomyces	Archaeorhizomyces borealis
2104:25802:21542__T593__S_0531	Eukaryota	Fungi	Ascomycota	Archaeorhizomycetes	Archaeorhizomycetales	Archaeorhizomycetaceae	Archaeorhizomyces	Archaeorhizomyces borealis
2105:21174:2762__T593__S_0531	Eukaryota	Fungi	Ascomycota	Archaeorhizomycetes	Archaeorhizomycetales	Archaeorhizomycetaceae	Archaeorhizomyces	Archaeorhizomyces borealis
2105:12768:7479__T593__S_0530	Eukaryota	Fungi	Ascomycota	Archaeorhizomycetes	Archaeorhizomycetales	Archaeorhizomycetaceae	Archaeorhizomyces	Archaeorhizomyces finlayi
2106:17621:10234__T604__S_0316	Eukaryota	Fungi	Ascomycota	Archaeorhizomycetes	Archaeorhizomycetales	Archaeorhizomycetaceae	Archaeorhizomyces	Archaeorhizomyces finlayi
1106:24843:11195__T593__S_0575	Eukaryota	Fungi	Ascomycota	Archaeorhizomycetes	Archaeorhizomycetales	Archaeorhizomycetaceae	Archaeorhizomyces	Archaeorhizomyces finlayi
1101:20336:19463__T593__S_0530	Eukaryota	Fungi	Ascomycota	Archaeorhizomycetes	Archaeorhizomycetales	Archaeorhizomycetaceae	Archaeorhizomyces	Archaeorhizomyces finlayi
1102:13743:14650__T593__S_1045	Eukaryota	Fungi	Ascomycota	Archaeorhizomycetes	Archaeorhizomycetales	Archaeorhizomycetaceae	Archaeorhizomyces	Archaeorhizomyces finlayi
1109:21864:7079__T593__S_0574	Eukaryota	Fungi	Ascomycota	Archaeorhizomycetes	Archaeorhizomycetales	Archaeorhizomycetaceae	Archaeorhizomyces	Archaeorhizomyces finlayi
1103:3662:19777__T604__S_0316	Eukaryota	Fungi	Ascomycota	Archaeorhizomycetes	Archaeorhizomycetales	Archaeorhizomycetaceae	Archaeorhizomyces	Archaeorhizomyces finlayi
1104:17597:6060__T593__S_0530	Eukaryota	Fungi	Ascomycota	Archaeorhizomycetes	Archaeorhizomycetales	Archaeorhizomycetaceae	Archaeorhizomyces	Archaeorhizomyces finlayi
1109:14187:22131__T593__S_0808	Eukaryota	Fungi	Ascomycota	Archaeorhizomycetes	Archaeorhizomycetales	Archaeorhizomycetaceae	Archaeorhizomyces	Archaeorhizomyces finlayi
2106:13916:23414__T593__S_0574	Eukaryota	Fungi	Ascomycota	Archaeorhizomycetes	Archaeorhizomycetales	Archaeorhizomycetaceae	Archaeorhizomyces	Archaeorhizomyces finlayi
2110:12039:18899__T604__S_0038	Eukaryota	Fungi	Ascomycota	Archaeorhizomycetes	Archaeorhizomycetales	Archaeorhizomycetaceae	Archaeorhizomyces
1102:10333:24657__T604__S_1483	Eukaryota	Fungi	Ascomycota	Archaeorhizomycetes	Archaeorhizomycetales	Archaeorhizomycetaceae	Archaeorhizomyces
2106:26520:15644__T593__S_0202	Eukaryota	Fungi	Ascomycota	Archaeorhizomycetes	Archaeorhizomycetales	Archaeorhizomycetaceae	Archaeorhizomyces
1105:10329:22777__T604__S_0327	Eukaryota	Fungi	Ascomycota	Archaeorhizomycetes	Archaeorhizomycetales	Archaeorhizomycetaceae	Archaeorhizomyces
1104:12416:18935__T593__S_1230	Eukaryota	Fungi	Ascomycota	Archaeorhizomycetes	Archaeorhizomycetales	Archaeorhizomycetaceae	Archaeorhizomyces
1101:19639:21233__T604__S_0327	Eukaryota	Fungi	Ascomycota	Archaeorhizomycetes	Archaeorhizomycetales	Archaeorhizomycetaceae	Archaeorhizomyces
1104:12644:26945__T593__S_0208	Eukaryota	Fungi	Ascomycota	Archaeorhizomycetes	Archaeorhizomycetales	Archaeorhizomycetaceae	Archaeorhizomyces
1104:15870:24130__T593__S_0067	Eukaryota	Fungi	Ascomycota	Archaeorhizomycetes	Archaeorhizomycetales	Archaeorhizomycetaceae	Archaeorhizomyces
1104:7340:14180__T604__S_1483	Eukaryota	Fungi	Ascomycota	Archaeorhizomycetes	Archaeorhizomycetales	Archaeorhizomycetaceae	Archaeorhizomyces
1102:7316:10009__T593__S_0211	Eukaryota	Fungi	Ascomycota	Archaeorhizomycetes	Archaeorhizomycetales	Archaeorhizomycetaceae	Archaeorhizomyces
2110:13357:19166__T593__S_0067	Eukaryota	Fungi	Ascomycota	Archaeorhizomycetes	Archaeorhizomycetales	Archaeorhizomycetaceae	Archaeorhizomyces
1109:22341:8258__T593__S_0099	Eukaryota	Fungi	Ascomycota	Archaeorhizomycetes	Archaeorhizomycetales	Archaeorhizomycetaceae	Archaeorhizomyces
1105:16614:22899__T593__S_0202	Eukaryota	Fungi	Ascomycota	Archaeorhizomycetes	Archaeorhizomycetales	Archaeorhizomycetaceae	Archaeorhizomyces
1101:5751:19010__T604__S_0078	Eukaryota	Fungi	Ascomycota	Archaeorhizomycetes	Archaeorhizomycetales	Archaeorhizomycetaceae	Archaeorhizomyces
1101:28886:20012__T593__S_0014	Eukaryota	Fungi	Ascomycota	Archaeorhizomycetes	Archaeorhizomycetales	Archaeorhizomycetaceae	Archaeorhizomyces
1103:13073:27859__T604__S_0005	Eukaryota	Fungi	Ascomycota	Archaeorhizomycetes	Archaeorhizomycetales	Archaeorhizomycetaceae	Archaeorhizomyces
2102:7851:17140__T604__S_0026	Eukaryota	Fungi	Ascomycota	Archaeorhizomycetes	Archaeorhizomycetales	Archaeorhizomycetaceae	Archaeorhizomyces
1104:22979:20315__T604__S_0484	Eukaryota	Fungi	Ascomycota	Archaeorhizomycetes	Archaeorhizomycetales	Archaeorhizomycetaceae	Archaeorhizomyces
2103:6198:5940__T604__S_1483	Eukaryota	Fungi	Ascomycota	Archaeorhizomycetes	Archaeorhizomycetales	Archaeorhizomycetaceae	Archaeorhizomyces
1108:12398:3359__T604__S_0327	Eukaryota	Fungi	Ascomycota	Archaeorhizomycetes	Archaeorhizomycetales	Archaeorhizomycetaceae	Archaeorhizomyces
1102:20428:22115__T604__S_0265	Eukaryota	Fungi	Ascomycota	Archaeorhizomycetes	Archaeorhizomycetales	Archaeorhizomycetaceae	Archaeorhizomyces
1101:13022:2909__T604__S_1483	Eukaryota	Fungi	Ascomycota	Archaeorhizomycetes	Archaeorhizomycetales	Archaeorhizomycetaceae	Archaeorhizomyces
1108:6687:16860__T604__S_1483	Eukaryota	Fungi	Ascomycota	Archaeorhizomycetes	Archaeorhizomycetales	Archaeorhizomycetaceae	Archaeorhizomyces
1105:6861:7933__T604__S_1258	Eukaryota	Fungi	Ascomycota	Dothideomycetes	Botryosphaeriales	Botryosphaeriaceae	Diplodia
2113:23420:20004__T604__S_1110	Eukaryota	Fungi	Ascomycota	Dothideomycetes	Botryosphaeriales	Botryosphaeriaceae	Neodeightonia
1106:22722:5631__T593__S_0867	Eukaryota	Fungi	Ascomycota	Dothideomycetes	Botryosphaeriales	Botryosphaeriaceae	Neofusicoccum	Neofusicoccum mangiferae
1104:22313:9664__T593__S_1090	Eukaryota	Fungi	Ascomycota	Dothideomycetes	Botryosphaeriales	Botryosphaeriaceae
1101:18968:20929__T604__S_0843	Eukaryota	Fungi	Ascomycota	Dothideomycetes	Botryosphaeriales	Botryosphaeriaceae
2110:26873:14478__T593__S_1090	Eukaryota	Fungi	Ascomycota	Dothideomycetes	Botryosphaeriales	Botryosphaeriaceae
2102:19747:20929__T604__S_0151	Eukaryota	Fungi	Ascomycota	Dothideomycetes	Botryosphaeriales	Botryosphaeriaceae
1103:24396:19946__T593__S_0970	Eukaryota	Fungi	Ascomycota	Dothideomycetes	Botryosphaeriales	Phyllostictaceae
2108:14979:15466__T593__S_0881	Eukaryota	Fungi	Ascomycota	Dothideomycetes	Botryosphaeriales
1103:15315:21329__T604__S_1411	Eukaryota	Fungi	Ascomycota	Dothideomycetes	Capnodiales	Capnodiaceae
1101:10827:17402__T604__S_0878	Eukaryota	Fungi	Ascomycota	Dothideomycetes	Capnodiales	Cladosporiaceae	Cladosporium
2108:13581:22095__T593__S_0433	Eukaryota	Fungi	Ascomycota	Dothideomycetes	Capnodiales	Cladosporiaceae	Cladosporium
1101:21161:20781__T593__S_1118	Eukaryota	Fungi	Ascomycota	Dothideomycetes	Capnodiales	Cladosporiaceae	Cladosporium
1101:13336:7903__T593__S_1388	Eukaryota	Fungi	Ascomycota	Dothideomycetes	Capnodiales	Cladosporiaceae	Cladosporium
1104:11158:19111__T604__S_0271	Eukaryota	Fungi	Ascomycota	Dothideomycetes	Capnodiales	Cladosporiaceae	Cladosporium
2109:18419:7058__T593__S_0289	Eukaryota	Fungi	Ascomycota	Dothideomycetes	Capnodiales	Cladosporiaceae	Cladosporium
1104:26625:9525__T593__S_1280	Eukaryota	Fungi	Ascomycota	Dothideomycetes	Capnodiales	Cladosporiaceae	Toxicocladosporium	Toxicocladosporium irritans
1103:9829:7448__T604__S_0506	Eukaryota	Fungi	Ascomycota	Dothideomycetes	Capnodiales	Cladosporiaceae
1101:3111:16945__T604__S_0577	Eukaryota	Fungi	Ascomycota	Dothideomycetes	Capnodiales	Dissoconiaceae	Ramichloridium
1111:9299:23230__T593__S_0181	Eukaryota	Fungi	Ascomycota	Dothideomycetes	Capnodiales	Dissoconiaceae
2109:18725:5878__T604__S_1336	Eukaryota	Fungi	Ascomycota	Dothideomycetes	Capnodiales	Dissoconiaceae
1104:25605:12763__T604__S_0095	Eukaryota	Fungi	Ascomycota	Dothideomycetes	Capnodiales	Mycosphaerellaceae	Clypeosphaerella	Clypeosphaerella sticheri
2104:17571:1872__T593__S_0935	Eukaryota	Fungi	Ascomycota	Dothideomycetes	Capnodiales	Mycosphaerellaceae	Pallidocercospora	Pallidocercospora crystallina
1113:6034:13207__T604__S_1112	Eukaryota	Fungi	Ascomycota	Dothideomycetes	Capnodiales	Mycosphaerellaceae	Pseudocercosporella	Pseudocercosporella fraxini
2105:13428:5634__T604__S_0649	Eukaryota	Fungi	Ascomycota	Dothideomycetes	Capnodiales	Mycosphaerellaceae	Ramularia
1104:10955:4230__T593__S_1171	Eukaryota	Fungi	Ascomycota	Dothideomycetes	Capnodiales	Mycosphaerellaceae	Ramularia
1112:15476:16932__T593__S_0709	Eukaryota	Fungi	Ascomycota	Dothideomycetes	Capnodiales	Mycosphaerellaceae	Ramularia
1103:22229:13512__T593__S_1280	Eukaryota	Fungi	Ascomycota	Dothideomycetes	Capnodiales	Mycosphaerellaceae
1101:16433:11641__T593__S_0812	Eukaryota	Fungi	Ascomycota	Dothideomycetes	Capnodiales	Mycosphaerellaceae
1104:21095:25722__T593__S_0050	Eukaryota	Fungi	Ascomycota	Dothideomycetes	Capnodiales	Mycosphaerellaceae
1110:6023:10201__T593__S_1330	Eukaryota	Fungi	Ascomycota	Dothideomycetes	Capnodiales	Mycosphaerellaceae
1112:19757:14566__T593__S_1388	Eukaryota	Fungi	Ascomycota	Dothideomycetes	Capnodiales	Mycosphaerellaceae
1103:3327:15196__T604__S_0140	Eukaryota	Fungi	Ascomycota	Dothideomycetes	Capnodiales	Mycosphaerellaceae
2106:15521:7754__T593__S_1223	Eukaryota	Fungi	Ascomycota	Dothideomycetes	Capnodiales	Mycosphaerellaceae
1102:16876:12595__T604__S_0740	Eukaryota	Fungi	Ascomycota	Dothideomycetes	Capnodiales	Mycosphaerellaceae
1102:17202:18411__T604__S_0906	Eukaryota	Fungi	Ascomycota	Dothideomycetes	Capnodiales	Neodevriesiaceae	Neodevriesia
2104:14566:17637__T604__S_0444	Eukaryota	Fungi	Ascomycota	Dothideomycetes	Capnodiales	Schizothyriaceae	Zygophiala
1102:27269:11794__T604__S_1290	Eukaryota	Fungi	Ascomycota	Dothideomycetes	Capnodiales	Teratosphaeriaceae	Capnobotryella	Capnobotryella renispora
1103:21484:12942__T593__S_0696	Eukaryota	Fungi	Ascomycota	Dothideomycetes	Capnodiales	Teratosphaeriaceae	Devriesia
2107:25318:18811__T604__S_1374	Eukaryota	Fungi	Ascomycota	Dothideomycetes	Capnodiales	Teratosphaeriaceae
1102:10778:4844__T604__S_0392	Eukaryota	Fungi	Ascomycota	Dothideomycetes	Capnodiales	Teratosphaeriaceae
1111:21628:4189__T593__S_1258	Eukaryota	Fungi	Ascomycota	Dothideomycetes	Capnodiales	Teratosphaeriaceae
1104:5782:7053__T593__S_0775	Eukaryota	Fungi	Ascomycota	Dothideomycetes	Capnodiales	Teratosphaeriaceae
1105:19069:10186__T604__S_1323	Eukaryota	Fungi	Ascomycota	Dothideomycetes	Capnodiales	Teratosphaeriaceae
1105:11338:10859__T593__S_1347	Eukaryota	Fungi	Ascomycota	Dothideomycetes	Capnodiales	Teratosphaeriaceae
2107:19248:17184__T593__S_1083	Eukaryota	Fungi	Ascomycota	Dothideomycetes	Capnodiales	Teratosphaeriaceae
1107:11192:21685__T604__S_1520	Eukaryota	Fungi	Ascomycota	Dothideomycetes	Capnodiales	Teratosphaeriaceae
1109:8403:20487__T604__S_1223	Eukaryota	Fungi	Ascomycota	Dothideomycetes	Capnodiales	Teratosphaeriaceae
2105:11282:9171__T604__S_1240	Eukaryota	Fungi	Ascomycota	Dothideomycetes	Capnodiales	Teratosphaeriaceae
2111:5852:16277__T604__S_1291	Eukaryota	Fungi	Ascomycota	Dothideomycetes	Capnodiales	Teratosphaeriaceae
1102:18980:9419__T604__S_0182	Eukaryota	Fungi	Ascomycota	Dothideomycetes	Capnodiales	Teratosphaeriaceae
1110:19579:17924__T593__S_0718	Eukaryota	Fungi	Ascomycota	Dothideomycetes	Capnodiales	Teratosphaeriaceae
1101:18428:10587__T593__S_1245	Eukaryota	Fungi	Ascomycota	Dothideomycetes	Capnodiales	Teratosphaeriaceae
2104:21602:13779__T593__S_0782	Eukaryota	Fungi	Ascomycota	Dothideomycetes	Capnodiales	Teratosphaeriaceae
1113:11563:23354__T604__S_1223	Eukaryota	Fungi	Ascomycota	Dothideomycetes	Capnodiales	Teratosphaeriaceae
2106:9594:24064__T593__S_1176	Eukaryota	Fungi	Ascomycota	Dothideomycetes	Capnodiales	Teratosphaeriaceae
2108:13939:13601__T604__S_1240	Eukaryota	Fungi	Ascomycota	Dothideomycetes	Capnodiales	Teratosphaeriaceae
1109:6139:13420__T593__S_0796	Eukaryota	Fungi	Ascomycota	Dothideomycetes	Capnodiales		Microcyclospora
1101:12206:14238__T604__S_1385	Eukaryota	Fungi	Ascomycota	Dothideomycetes	Capnodiales
1105:18448:22151__T604__S_0547	Eukaryota	Fungi	Ascomycota	Dothideomycetes	Capnodiales
1102:12539:7071__T604__S_0288	Eukaryota	Fungi	Ascomycota	Dothideomycetes	Capnodiales
1104:12589:16048__T593__S_1305	Eukaryota	Fungi	Ascomycota	Dothideomycetes	Capnodiales
1101:11676:27810__T604__S_0843	Eukaryota	Fungi	Ascomycota	Dothideomycetes	Capnodiales
1101:10726:7248__T593__S_0821	Eukaryota	Fungi	Ascomycota	Dothideomycetes	Capnodiales
1106:6902:14959__T593__S_1217	Eukaryota	Fungi	Ascomycota	Dothideomycetes	Capnodiales
1101:16778:4266__T604__S_0221	Eukaryota	Fungi	Ascomycota	Dothideomycetes	Capnodiales
1105:20375:18377__T604__S_0906	Eukaryota	Fungi	Ascomycota	Dothideomycetes	Capnodiales
1101:8120:12942__T593__S_0939	Eukaryota	Fungi	Ascomycota	Dothideomycetes	Capnodiales
1102:17981:12062__T604__S_1230	Eukaryota	Fungi	Ascomycota	Dothideomycetes	Capnodiales
1107:11712:20284__T604__S_0155	Eukaryota	Fungi	Ascomycota	Dothideomycetes	Capnodiales
2106:5491:15397__T604__S_1317	Eukaryota	Fungi	Ascomycota	Dothideomycetes	Capnodiales
1101:27505:20593__T593__S_1138	Eukaryota	Fungi	Ascomycota	Dothideomycetes	Capnodiales
1101:20945:21340__T593__S_0262	Eukaryota	Fungi	Ascomycota	Dothideomycetes	Capnodiales
1102:25228:17929__T593__S_0939	Eukaryota	Fungi	Ascomycota	Dothideomycetes	Capnodiales
1110:15773:4952__T593__S_0050	Eukaryota	Fungi	Ascomycota	Dothideomycetes	Capnodiales
1111:15983:23420__T604__S_1496	Eukaryota	Fungi	Ascomycota	Dothideomycetes	Capnodiales
1102:16580:17497__T604__S_1322	Eukaryota	Fungi	Ascomycota	Dothideomycetes	Capnodiales
1109:15161:12720__T604__S_1249	Eukaryota	Fungi	Ascomycota	Dothideomycetes	Capnodiales
1112:16118:4335__T593__S_1209	Eukaryota	Fungi	Ascomycota	Dothideomycetes	Capnodiales
1112:16162:11037__T593__S_1050	Eukaryota	Fungi	Ascomycota	Dothideomycetes	Capnodiales
1101:15030:19504__T604__S_1095	Eukaryota	Fungi	Ascomycota	Dothideomycetes	Capnodiales
1104:16372:25774__T593__S_0882	Eukaryota	Fungi	Ascomycota	Dothideomycetes	Capnodiales
1106:24988:15207__T604__S_0743	Eukaryota	Fungi	Ascomycota	Dothideomycetes	Capnodiales
2102:11597:22065__T604__S_1347	Eukaryota	Fungi	Ascomycota	Dothideomycetes	Capnodiales
2105:16217:20369__T604__S_1198	Eukaryota	Fungi	Ascomycota	Dothideomycetes	Capnodiales
2112:19818:9399__T593__S_0787	Eukaryota	Fungi	Ascomycota	Dothideomycetes	Capnodiales
1104:16165:23357__T604__S_0833	Eukaryota	Fungi	Ascomycota	Dothideomycetes	Capnodiales
1111:23810:15374__T593__S_0057	Eukaryota	Fungi	Ascomycota	Dothideomycetes	Capnodiales
2104:11845:17128__T604__S_1333	Eukaryota	Fungi	Ascomycota	Dothideomycetes	Capnodiales
1107:9308:22427__T604__S_1167	Eukaryota	Fungi	Ascomycota	Dothideomycetes	Capnodiales
1112:17061:9527__T604__S_1113	Eukaryota	Fungi	Ascomycota	Dothideomycetes	Capnodiales
1105:29191:17886__T593__S_1127	Eukaryota	Fungi	Ascomycota	Dothideomycetes	Capnodiales
1112:10961:2317__T604__S_0321	Eukaryota	Fungi	Ascomycota	Dothideomycetes	Capnodiales
1104:3924:20573__T593__S_0146	Eukaryota	Fungi	Ascomycota	Dothideomycetes	Capnodiales
1103:23566:15446__T593__S_1520	Eukaryota	Fungi	Ascomycota	Dothideomycetes	Capnodiales
1104:21798:22246__T604__S_1110	Eukaryota	Fungi	Ascomycota	Dothideomycetes	Capnodiales
2101:14752:10005__T593__S_0985	Eukaryota	Fungi	Ascomycota	Dothideomycetes	Capnodiales
2109:9596:16904__T593__S_1048	Eukaryota	Fungi	Ascomycota	Dothideomycetes	Capnodiales
1111:18917:5506__T604__S_1426	Eukaryota	Fungi	Ascomycota	Dothideomycetes	Capnodiales
1104:9903:4458__T593__S_0225	Eukaryota	Fungi	Ascomycota	Dothideomycetes	Capnodiales
1107:19542:23810__T604__S_0743	Eukaryota	Fungi	Ascomycota	Dothideomycetes	Capnodiales
1102:11618:10905__T593__S_0919	Eukaryota	Fungi	Ascomycota	Dothideomycetes	Capnodiales
2101:13431:19316__T604__S_1422	Eukaryota	Fungi	Ascomycota	Dothideomycetes	Capnodiales
1114:22472:14164__T593__S_0800	Eukaryota	Fungi	Ascomycota	Dothideomycetes	Capnodiales
1104:19856:22198__T604__S_0568	Eukaryota	Fungi	Ascomycota	Dothideomycetes	Capnodiales
1102:18789:20000__T593__S_0718	Eukaryota	Fungi	Ascomycota	Dothideomycetes	Capnodiales
1101:5843:10990__T604__S_0013	Eukaryota	Fungi	Ascomycota	Dothideomycetes	Capnodiales
1101:1993:17941__T604__S_0155	Eukaryota	Fungi	Ascomycota	Dothideomycetes	Capnodiales
1101:10766:23474__T604__S_1387	Eukaryota	Fungi	Ascomycota	Dothideomycetes	Capnodiales
1102:6100:22220__T604__S_0219	Eukaryota	Fungi	Ascomycota	Dothideomycetes	Capnodiales
1102:19432:18546__T593__S_1305	Eukaryota	Fungi	Ascomycota	Dothideomycetes	Capnodiales
1104:2496:11911__T593__S_1445	Eukaryota	Fungi	Ascomycota	Dothideomycetes	Capnodiales
1108:16358:20949__T604__S_1240	Eukaryota	Fungi	Ascomycota	Dothideomycetes	Capnodiales
1107:4656:7985__T604__S_1185	Eukaryota	Fungi	Ascomycota	Dothideomycetes	Capnodiales
1101:26217:16040__T593__S_1314	Eukaryota	Fungi	Ascomycota	Dothideomycetes	Capnodiales
1105:4515:16213__T604__S_0182	Eukaryota	Fungi	Ascomycota	Dothideomycetes	Capnodiales
1105:24627:14748__T593__S_0681	Eukaryota	Fungi	Ascomycota	Dothideomycetes	Capnodiales
1101:14661:7696__T604__S_0331	Eukaryota	Fungi	Ascomycota	Dothideomycetes	Capnodiales
1101:17688:27304__T593__S_1499	Eukaryota	Fungi	Ascomycota	Dothideomycetes	Capnodiales
2112:7511:19845__T604__S_1295	Eukaryota	Fungi	Ascomycota	Dothideomycetes	Capnodiales
1103:18695:21445__T593__S_0088	Eukaryota	Fungi	Ascomycota	Dothideomycetes	Capnodiales
1105:25748:7537__T593__S_1065	Eukaryota	Fungi	Ascomycota	Dothideomycetes	Capnodiales
1101:20211:17844__T604__S_0743	Eukaryota	Fungi	Ascomycota	Dothideomycetes	Capnodiales
1103:23282:11076__T604__S_1231	Eukaryota	Fungi	Ascomycota	Dothideomycetes	Capnodiales
1103:12831:9035__T604__S_0340	Eukaryota	Fungi	Ascomycota	Dothideomycetes	Capnodiales
1102:13019:7163__T604__S_1438	Eukaryota	Fungi	Ascomycota	Dothideomycetes	Capnodiales
2111:6051:8428__T604__S_0182	Eukaryota	Fungi	Ascomycota	Dothideomycetes	Capnodiales
2111:19666:16258__T604__S_1463	Eukaryota	Fungi	Ascomycota	Dothideomycetes	Capnodiales
1102:20343:23802__T604__S_1033	Eukaryota	Fungi	Ascomycota	Dothideomycetes	Capnodiales
1110:19340:6409__T604__S_0331	Eukaryota	Fungi	Ascomycota	Dothideomycetes	Capnodiales
1108:22632:10277__T604__S_1048	Eukaryota	Fungi	Ascomycota	Dothideomycetes	Capnodiales
1101:20004:13702__T604__S_0936	Eukaryota	Fungi	Ascomycota	Dothideomycetes	Capnodiales
1104:16038:15344__T593__S_0787	Eukaryota	Fungi	Ascomycota	Dothideomycetes	Capnodiales
1103:11050:5494__T604__S_1460	Eukaryota	Fungi	Ascomycota	Dothideomycetes	Capnodiales
1107:24082:16785__T604__S_1482	Eukaryota	Fungi	Ascomycota	Dothideomycetes	Capnodiales
1102:18227:3079__T604__S_0983	Eukaryota	Fungi	Ascomycota	Dothideomycetes	Capnodiales
1105:28148:21615__T593__S_0187	Eukaryota	Fungi	Ascomycota	Dothideomycetes	Capnodiales
1106:19384:27563__T593__S_1138	Eukaryota	Fungi	Ascomycota	Dothideomycetes	Capnodiales
1104:13617:24241__T604__S_0876	Eukaryota	Fungi	Ascomycota	Dothideomycetes	Capnodiales
1106:8714:16241__T604__S_0962	Eukaryota	Fungi	Ascomycota	Dothideomycetes	Capnodiales
1107:22622:13864__T604__S_0962	Eukaryota	Fungi	Ascomycota	Dothideomycetes	Capnodiales
1101:20264:14696__T593__S_1417	Eukaryota	Fungi	Ascomycota	Dothideomycetes	Capnodiales
1110:11642:23462__T593__S_1065	Eukaryota	Fungi	Ascomycota	Dothideomycetes	Capnodiales
2103:14903:20606__T593__S_0146	Eukaryota	Fungi	Ascomycota	Dothideomycetes	Capnodiales
1105:8343:17392__T593__S_0829	Eukaryota	Fungi	Ascomycota	Dothideomycetes	Capnodiales
1103:16239:22817__T604__S_1191	Eukaryota	Fungi	Ascomycota	Dothideomycetes	Capnodiales
1103:5103:23454__T604__S_1412	Eukaryota	Fungi	Ascomycota	Dothideomycetes	Capnodiales
1111:12775:17234__T604__S_1033	Eukaryota	Fungi	Ascomycota	Dothideomycetes	Capnodiales
1102:23200:4532__T593__S_0016	Eukaryota	Fungi	Ascomycota	Dothideomycetes	Dothideales	Aureobasidiaceae	Aureobasidium
1103:12796:8857__T604__S_0868	Eukaryota	Fungi	Ascomycota	Dothideomycetes	Dothideales	Aureobasidiaceae	Aureobasidium
1103:6572:7097__T604__S_0091	Eukaryota	Fungi	Ascomycota	Dothideomycetes	Dothideales
1106:16374:3841__T604__S_0833	Eukaryota	Fungi	Ascomycota	Dothideomycetes	Minutisphaerales	Minutisphaeraceae	Minutisphaera
1105:20356:13373__T604__S_0029	Eukaryota	Fungi	Ascomycota	Dothideomycetes	Minutisphaerales	Minutisphaeraceae	Minutisphaera
1103:6791:8990__T593__S_0952	Eukaryota	Fungi	Ascomycota	Dothideomycetes	Myriangiales	Elsinoaceae
2110:8252:19841__T593__S_1351	Eukaryota	Fungi	Ascomycota	Dothideomycetes	Pleosporales	Corynesporascaceae	Corynespora	Corynespora smithii
1107:24780:16473__T604__S_1095	Eukaryota	Fungi	Ascomycota	Dothideomycetes	Pleosporales	Corynesporascaceae	Corynespora	Corynespora smithii
1101:20813:14422__T593__S_1250	Eukaryota	Fungi	Ascomycota	Dothideomycetes	Pleosporales	Corynesporascaceae	Corynespora
1101:29374:12733__T604__S_0665	Eukaryota	Fungi	Ascomycota	Dothideomycetes	Pleosporales	Cucurbitariaceae	Pyrenochaeta
1105:10188:9412__T604__S_0005	Eukaryota	Fungi	Ascomycota	Dothideomycetes	Pleosporales	Cucurbitariaceae	Pyrenochaeta
1102:12183:9012__T593__S_0935	Eukaryota	Fungi	Ascomycota	Dothideomycetes	Pleosporales	Cucurbitariaceae	Pyrenochaeta
1102:14290:11108__T593__S_0861	Eukaryota	Fungi	Ascomycota	Dothideomycetes	Pleosporales	Cucurbitariaceae	Pyrenochaeta
1104:22007:12393__T593__S_0434	Eukaryota	Fungi	Ascomycota	Dothideomycetes	Pleosporales	Didymellaceae
1102:4801:7377__T604__S_1496	Eukaryota	Fungi	Ascomycota	Dothideomycetes	Pleosporales	Didymosphaeriaceae	Paracamarosporium	Paracamarosporium hawaiiense
2112:9464:18394__T604__S_0901	Eukaryota	Fungi	Ascomycota	Dothideomycetes	Pleosporales	Didymosphaeriaceae	Paraphaeosphaeria	Paraphaeosphaeria arecacearum
2107:15463:11451__T593__S_0462	Eukaryota	Fungi	Ascomycota	Dothideomycetes	Pleosporales	Didymosphaeriaceae	Paraphaeosphaeria	Paraphaeosphaeria neglecta
2104:8330:18204__T604__S_0617	Eukaryota	Fungi	Ascomycota	Dothideomycetes	Pleosporales	Leptosphaeriaceae	Leptosphaeria	Leptosphaeria sclerotioides
1103:19380:21322__T604__S_1524	Eukaryota	Fungi	Ascomycota	Dothideomycetes	Pleosporales	Lophiostomataceae	Lophiostoma
1103:11503:12507__T593__S_0953	Eukaryota	Fungi	Ascomycota	Dothideomycetes	Pleosporales	Lophiostomataceae	Lophiostoma
1102:28574:14244__T593__S_0810	Eukaryota	Fungi	Ascomycota	Dothideomycetes	Pleosporales	Lophiostomataceae	Lophiostoma
1101:11274:28112__T604__S_0264	Eukaryota	Fungi	Ascomycota	Dothideomycetes	Pleosporales	Lophiostomataceae	Lophiostoma
2102:25416:14525__T593__S_1160	Eukaryota	Fungi	Ascomycota	Dothideomycetes	Pleosporales	Massarinaceae	Saccharicola
1105:12708:23947__T604__S_1311	Eukaryota	Fungi	Ascomycota	Dothideomycetes	Pleosporales	Massarinaceae	Stagonospora
2106:16187:7829__T593__S_1421	Eukaryota	Fungi	Ascomycota	Dothideomycetes	Pleosporales	Morosphaeriaceae	Acrocalymma
1106:20366:9720__T604__S_1064	Eukaryota	Fungi	Ascomycota	Dothideomycetes	Pleosporales	Morosphaeriaceae
1112:18078:24269__T604__S_0802	Eukaryota	Fungi	Ascomycota	Dothideomycetes	Pleosporales	Morosphaeriaceae
2114:8232:8089__T604__S_1064	Eukaryota	Fungi	Ascomycota	Dothideomycetes	Pleosporales	Morosphaeriaceae
1101:14922:27370__T593__S_1245	Eukaryota	Fungi	Ascomycota	Dothideomycetes	Pleosporales	Phaeosphaeriaceae	Ophiosphaerella
2103:17386:21155__T593__S_0018	Eukaryota	Fungi	Ascomycota	Dothideomycetes	Pleosporales	Phaeosphaeriaceae	Ophiosphaerella
1101:20490:5846__T593__S_0006	Eukaryota	Fungi	Ascomycota	Dothideomycetes	Pleosporales	Phaeosphaeriaceae	Ophiosphaerella
1110:2008:14443__T604__S_0936	Eukaryota	Fungi	Ascomycota	Dothideomycetes	Pleosporales	Phaeosphaeriaceae	Ophiosphaerella
1107:11310:8994__T593__S_0363	Eukaryota	Fungi	Ascomycota	Dothideomycetes	Pleosporales	Phaeosphaeriaceae	Ophiosphaerella
2101:18755:13400__T593__S_0006	Eukaryota	Fungi	Ascomycota	Dothideomycetes	Pleosporales	Phaeosphaeriaceae	Ophiosphaerella
1105:21785:16517__T593__S_0020	Eukaryota	Fungi	Ascomycota	Dothideomycetes	Pleosporales	Phaeosphaeriaceae	Ophiosphaerella
2104:10208:10341__T604__S_0483	Eukaryota	Fungi	Ascomycota	Dothideomycetes	Pleosporales	Phaeosphaeriaceae
1104:20033:19721__T593__S_0617	Eukaryota	Fungi	Ascomycota	Dothideomycetes	Pleosporales	Pleosporaceae	Bipolaris	Bipolaris maydis
1104:23326:11319__T593__S_0900	Eukaryota	Fungi	Ascomycota	Dothideomycetes	Pleosporales	Pleosporaceae
1101:14824:6193__T604__S_0428	Eukaryota	Fungi	Ascomycota	Dothideomycetes	Pleosporales	Pleosporaceae
2103:14963:20363__T604__S_0310	Eukaryota	Fungi	Ascomycota	Dothideomycetes	Pleosporales	Sporormiaceae	Preussia
2101:19319:16696__T593__S_0332	Eukaryota	Fungi	Ascomycota	Dothideomycetes	Pleosporales	Sporormiaceae	Preussia
2105:16945:18902__T604__S_0430	Eukaryota	Fungi	Ascomycota	Dothideomycetes	Pleosporales	Sporormiaceae	Sporormiella	Sporormiella leporina
1102:13170:10732__T604__S_0506	Eukaryota	Fungi	Ascomycota	Dothideomycetes	Pleosporales	Teichosporaceae	Teichospora
1102:19842:20344__T593__S_0655	Eukaryota	Fungi	Ascomycota	Dothideomycetes	Pleosporales	Torulaceae	Dendryphion	Dendryphion nanum
1101:11187:25184__T604__S_0956	Eukaryota	Fungi	Ascomycota	Dothideomycetes	Pleosporales		Dictyosporium	Dictyosporium digitatum
2102:13255:14739__T604__S_0906	Eukaryota	Fungi	Ascomycota	Dothideomycetes	Pleosporales		Dictyosporium
2102:25610:15301__T593__S_0962	Eukaryota	Fungi	Ascomycota	Dothideomycetes	Pleosporales		Dictyosporium
2103:12849:8596__T604__S_0773	Eukaryota	Fungi	Ascomycota	Dothideomycetes	Pleosporales		Dictyosporium
1106:14196:14391__T604__S_0925	Eukaryota	Fungi	Ascomycota	Dothideomycetes	Pleosporales		Microsphaeropsis
2107:15798:12065__T593__S_0935	Eukaryota	Fungi	Ascomycota	Dothideomycetes	Pleosporales		Pseudochaetosphaeronema
2106:24925:9756__T604__S_1123	Eukaryota	Fungi	Ascomycota	Dothideomycetes	Pleosporales		Spiroplana	Spiroplana centripeta
1102:8384:9965__T604__S_0828	Eukaryota	Fungi	Ascomycota	Dothideomycetes	Pleosporales
1105:15471:10616__T604__S_1009	Eukaryota	Fungi	Ascomycota	Dothideomycetes	Pleosporales
1101:6758:19074__T593__S_1198	Eukaryota	Fungi	Ascomycota	Dothideomycetes	Pleosporales
1101:10173:18776__T604__S_1087	Eukaryota	Fungi	Ascomycota	Dothideomycetes	Pleosporales
1106:16529:22370__T604__S_0152	Eukaryota	Fungi	Ascomycota	Dothideomycetes	Pleosporales
1102:21512:19652__T604__S_1440	Eukaryota	Fungi	Ascomycota	Dothideomycetes	Pleosporales
1106:8480:8804__T593__S_0718	Eukaryota	Fungi	Ascomycota	Dothideomycetes	Pleosporales
1101:21471:11514__T604__S_0271	Eukaryota	Fungi	Ascomycota	Dothideomycetes	Pleosporales
1109:21672:11589__T604__S_0397	Eukaryota	Fungi	Ascomycota	Dothideomycetes	Pleosporales
1104:8209:10833__T593__S_0332	Eukaryota	Fungi	Ascomycota	Dothideomycetes	Pleosporales
2114:10602:21531__T593__S_1047	Eukaryota	Fungi	Ascomycota	Dothideomycetes	Pleosporales
1106:25351:13140__T604__S_1440	Eukaryota	Fungi	Ascomycota	Dothideomycetes	Pleosporales
1103:8866:15242__T593__S_1242	Eukaryota	Fungi	Ascomycota	Dothideomycetes	Pleosporales
1103:13077:3638__T593__S_0718	Eukaryota	Fungi	Ascomycota	Dothideomycetes	Pleosporales
1102:15997:1801__T604__S_0321	Eukaryota	Fungi	Ascomycota	Dothideomycetes	Pleosporales
2102:20392:22514__T604__S_0029	Eukaryota	Fungi	Ascomycota	Dothideomycetes	Pleosporales
1107:13615:4937__T593__S_0081	Eukaryota	Fungi	Ascomycota	Dothideomycetes	Pleosporales
1103:2581:17961__T604__S_0787	Eukaryota	Fungi	Ascomycota	Dothideomycetes	Pleosporales
2101:4093:16369__T593__S_1245	Eukaryota	Fungi	Ascomycota	Dothideomycetes	Pleosporales
1108:16295:3792__T604__S_0743	Eukaryota	Fungi	Ascomycota	Dothideomycetes	Pleosporales
1109:4826:17314__T593__S_0368	Eukaryota	Fungi	Ascomycota	Dothideomycetes	Pleosporales
1107:20297:15349__T593__S_1034	Eukaryota	Fungi	Ascomycota	Dothideomycetes	Pleosporales
1102:20236:26510__T604__S_0983	Eukaryota	Fungi	Ascomycota	Dothideomycetes	Pleosporales
1108:20614:9089__T604__S_1123	Eukaryota	Fungi	Ascomycota	Dothideomycetes	Pleosporales
1101:15240:19487__T593__S_0011	Eukaryota	Fungi	Ascomycota	Dothideomycetes	Pleosporales
1101:26114:12443__T593__S_1135	Eukaryota	Fungi	Ascomycota	Dothideomycetes	Pleosporales
1102:20883:4939__T593__S_1082	Eukaryota	Fungi	Ascomycota	Dothideomycetes	Pleosporales
1101:22841:24231__T593__S_0881	Eukaryota	Fungi	Ascomycota	Dothideomycetes	Pleosporales
2101:20118:7030__T604__S_0110	Eukaryota	Fungi	Ascomycota	Dothideomycetes	Pleosporales
1102:13086:7182__T604__S_0808	Eukaryota	Fungi	Ascomycota	Dothideomycetes	Pleosporales
1101:25111:11382__T604__S_0109	Eukaryota	Fungi	Ascomycota	Dothideomycetes	Pleosporales
1108:19183:4685__T604__S_1368	Eukaryota	Fungi	Ascomycota	Dothideomycetes	Pleosporales
1102:10594:14459__T593__S_1166	Eukaryota	Fungi	Ascomycota	Dothideomycetes	Pleosporales
1103:19504:16384__T604__S_1126	Eukaryota	Fungi	Ascomycota	Dothideomycetes	Pleosporales
2110:20458:2719__T593__S_0132	Eukaryota	Fungi	Ascomycota	Dothideomycetes	Pleosporales
2114:5491:9396__T593__S_0672	Eukaryota	Fungi	Ascomycota	Dothideomycetes	Pleosporales
2111:8664:16429__T593__S_0718	Eukaryota	Fungi	Ascomycota	Dothideomycetes	Pleosporales
1104:21593:15285__T604__S_1270	Eukaryota	Fungi	Ascomycota	Dothideomycetes	Pleosporales
1109:14256:21296__T604__S_0131	Eukaryota	Fungi	Ascomycota	Dothideomycetes	Pleosporales
1106:25272:8642__T604__S_1336	Eukaryota	Fungi	Ascomycota	Dothideomycetes	Pleosporales
2104:17657:4710__T593__S_0100	Eukaryota	Fungi	Ascomycota	Dothideomycetes	Pleosporales
2113:9977:17763__T604__S_0301	Eukaryota	Fungi	Ascomycota	Dothideomycetes	Pleosporales
1101:5189:9509__T604__S_1222	Eukaryota	Fungi	Ascomycota	Dothideomycetes	Pleosporales
1101:6380:20770__T604__S_0962	Eukaryota	Fungi	Ascomycota	Dothideomycetes	Tubeufiales	Tubeufiaceae
1103:24998:8872__T604__S_1140	Eukaryota	Fungi	Ascomycota	Dothideomycetes	Tubeufiales	Tubeufiaceae
1114:17136:2247__T593__S_1364	Eukaryota	Fungi	Ascomycota	Dothideomycetes	Tubeufiales	Tubeufiaceae
1107:9700:4408__T604__S_0264	Eukaryota	Fungi	Ascomycota	Dothideomycetes	Tubeufiales	Tubeufiaceae
1110:9302:6952__T593__S_1093	Eukaryota	Fungi	Ascomycota	Dothideomycetes	Tubeufiales	Tubeufiaceae
1104:15482:8676__T593__S_1388	Eukaryota	Fungi	Ascomycota	Dothideomycetes	Tubeufiales	Tubeufiaceae
1106:18757:24667__T604__S_0962	Eukaryota	Fungi	Ascomycota	Dothideomycetes	Venturiales	Sympoventuriaceae	Ochroconis
1109:20327:9650__T604__S_1085	Eukaryota	Fungi	Ascomycota	Dothideomycetes	Venturiales	Sympoventuriaceae
1103:16320:12724__T604__S_0781	Eukaryota	Fungi	Ascomycota	Dothideomycetes	Venturiales	Sympoventuriaceae
1104:5498:22375__T604__S_0851	Eukaryota	Fungi	Ascomycota	Dothideomycetes	Venturiales	Sympoventuriaceae
1104:2323:11921__T604__S_1174	Eukaryota	Fungi	Ascomycota	Dothideomycetes	Venturiales	Venturiaceae	Cylindrosympodium	Cylindrosympodium lauri
1104:21391:15717__T593__S_0316	Eukaryota	Fungi	Ascomycota	Dothideomycetes	Venturiales	Venturiaceae	Venturia	Venturia hystrioides
2103:16604:11142__T604__S_1174	Eukaryota	Fungi	Ascomycota	Dothideomycetes	Venturiales	Venturiaceae
1101:23795:12775__T604__S_0020	Eukaryota	Fungi	Ascomycota	Dothideomycetes	Venturiales	Venturiaceae
1113:5197:21412__T604__S_0061	Eukaryota	Fungi	Ascomycota	Dothideomycetes	Venturiales
1101:11856:7249__T593__S_0058	Eukaryota	Fungi	Ascomycota	Dothideomycetes	Venturiales
1106:7493:16014__T604__S_1232	Eukaryota	Fungi	Ascomycota	Dothideomycetes		Gloniaceae	Cenococcum	Cenococcum geophilum
1104:6863:16133__T604__S_1347	Eukaryota	Fungi	Ascomycota	Dothideomycetes		Gloniaceae	Cenococcum	Cenococcum geophilum
2104:10294:20126__T593__S_0058	Eukaryota	Fungi	Ascomycota	Dothideomycetes		Gloniaceae	Cenococcum
1101:11531:18976__T593__S_0512	Eukaryota	Fungi	Ascomycota	Dothideomycetes		Gloniaceae	Cenococcum
1108:17872:13676__T604__S_1155	Eukaryota	Fungi	Ascomycota	Dothideomycetes		Gloniaceae	Cenococcum
1106:15635:16598__T604__S_1401	Eukaryota	Fungi	Ascomycota	Dothideomycetes		Gloniaceae	Cenococcum
2101:12176:5950__T593__S_0430	Eukaryota	Fungi	Ascomycota	Dothideomycetes		Gloniaceae	Cenococcum
1106:15597:20998__T593__S_1389	Eukaryota	Fungi	Ascomycota	Dothideomycetes		Gloniaceae	Cenococcum
1105:4994:20265__T593__S_0863	Eukaryota	Fungi	Ascomycota	Dothideomycetes		Gloniaceae	Cenococcum
1103:10588:14748__T604__S_1472	Eukaryota	Fungi	Ascomycota	Dothideomycetes		Gloniaceae	Cenococcum
1104:21330:14350__T604__S_0547	Eukaryota	Fungi	Ascomycota	Dothideomycetes		Gloniaceae	Cenococcum
1102:12199:21833__T593__S_1207	Eukaryota	Fungi	Ascomycota	Dothideomycetes		Gloniaceae	Cenococcum
1109:26444:7319__T593__S_0003	Eukaryota	Fungi	Ascomycota	Dothideomycetes		Gloniaceae	Cenococcum
1103:14148:13256__T604__S_1223	Eukaryota	Fungi	Ascomycota	Dothideomycetes		Gloniaceae	Cenococcum
2109:20573:17088__T593__S_0065	Eukaryota	Fungi	Ascomycota	Dothideomycetes		Gloniaceae	Cenococcum
1101:15144:7448__T604__S_1411	Eukaryota	Fungi	Ascomycota	Dothideomycetes		Gloniaceae	Cenococcum
1101:25404:12246__T604__S_1416	Eukaryota	Fungi	Ascomycota	Dothideomycetes		Gloniaceae	Cenococcum
1101:10126:8829__T604__S_1524	Eukaryota	Fungi	Ascomycota	Dothideomycetes		Gloniaceae	Cenococcum
2106:2496:15534__T604__S_1247	Eukaryota	Fungi	Ascomycota	Dothideomycetes		Gloniaceae	Cenococcum
1102:9440:20888__T593__S_0048	Eukaryota	Fungi	Ascomycota	Dothideomycetes		Gloniaceae	Cenococcum
1103:15382:17423__T593__S_0942	Eukaryota	Fungi	Ascomycota	Dothideomycetes		Gloniaceae	Cenococcum
1106:12933:24612__T593__S_0005	Eukaryota	Fungi	Ascomycota	Dothideomycetes		Gloniaceae	Cenococcum
1105:18290:7982__T593__S_0005	Eukaryota	Fungi	Ascomycota	Dothideomycetes		Gloniaceae	Cenococcum
1112:19044:2532__T593__S_0890	Eukaryota	Fungi	Ascomycota	Dothideomycetes		Gloniaceae	Cenococcum
1111:5443:12251__T593__S_1410	Eukaryota	Fungi	Ascomycota	Dothideomycetes		Gloniaceae	Cenococcum
2111:19983:11913__T593__S_0258	Eukaryota	Fungi	Ascomycota	Dothideomycetes		Gloniaceae	Cenococcum
1107:19312:11935__T593__S_0325	Eukaryota	Fungi	Ascomycota	Dothideomycetes		Gloniaceae	Cenococcum
2104:25293:19326__T593__S_0605	Eukaryota	Fungi	Ascomycota	Dothideomycetes		Gloniaceae	Cenococcum
1102:4042:12580__T593__S_1426	Eukaryota	Fungi	Ascomycota	Dothideomycetes		Gloniaceae	Cenococcum
2102:5527:8662__T604__S_1189	Eukaryota	Fungi	Ascomycota	Dothideomycetes		Gloniaceae	Cenococcum
1113:22111:9139__T593__S_1144	Eukaryota	Fungi	Ascomycota	Dothideomycetes		Gloniaceae	Cenococcum
2108:12203:15286__T593__S_1262	Eukaryota	Fungi	Ascomycota	Dothideomycetes		Kirschsteiniotheliaceae	Kirschsteiniothelia
1112:6424:22165__T604__S_1334	Eukaryota	Fungi	Ascomycota	Dothideomycetes			Leptospora	Leptospora rubella
1102:22128:10509__T593__S_0985	Eukaryota	Fungi	Ascomycota	Dothideomycetes
1101:12851:22536__T604__S_0890	Eukaryota	Fungi	Ascomycota	Dothideomycetes
1111:17249:11480__T604__S_0003	Eukaryota	Fungi	Ascomycota	Dothideomycetes
1102:8266:24015__T604__S_0906	Eukaryota	Fungi	Ascomycota	Dothideomycetes
1101:12918:15932__T604__S_1486	Eukaryota	Fungi	Ascomycota	Dothideomycetes
1102:11527:3694__T604__S_0060	Eukaryota	Fungi	Ascomycota	Dothideomycetes
1105:18142:12313__T604__S_1251	Eukaryota	Fungi	Ascomycota	Dothideomycetes
1101:15580:1518__T604__S_0447	Eukaryota	Fungi	Ascomycota	Dothideomycetes
1103:19283:11611__T604__S_0961	Eukaryota	Fungi	Ascomycota	Dothideomycetes
1103:20328:21672__T604__S_1317	Eukaryota	Fungi	Ascomycota	Dothideomycetes
1110:11914:13827__T604__S_1397	Eukaryota	Fungi	Ascomycota	Dothideomycetes
1108:14100:19899__T593__S_0483	Eukaryota	Fungi	Ascomycota	Dothideomycetes
1111:17889:11649__T604__S_0962	Eukaryota	Fungi	Ascomycota	Dothideomycetes
1111:8535:11600__T593__S_0012	Eukaryota	Fungi	Ascomycota	Dothideomycetes
1101:24922:15706__T604__S_1230	Eukaryota	Fungi	Ascomycota	Dothideomycetes
1103:26079:10057__T604__S_0687	Eukaryota	Fungi	Ascomycota	Dothideomycetes
2110:18122:9879__T593__S_0027	Eukaryota	Fungi	Ascomycota	Dothideomycetes
1106:20085:18376__T604__S_0743	Eukaryota	Fungi	Ascomycota	Dothideomycetes
1103:25258:9392__T604__S_1352	Eukaryota	Fungi	Ascomycota	Dothideomycetes
2106:18408:21188__T604__S_0426	Eukaryota	Fungi	Ascomycota	Dothideomycetes
1104:16338:21909__T593__S_1288	Eukaryota	Fungi	Ascomycota	Dothideomycetes
1107:12194:5814__T604__S_0645	Eukaryota	Fungi	Ascomycota	Dothideomycetes
1109:25806:16059__T604__S_1049	Eukaryota	Fungi	Ascomycota	Dothideomycetes
1103:16874:14853__T604__S_0962	Eukaryota	Fungi	Ascomycota	Dothideomycetes
1107:9040:12167__T593__S_1093	Eukaryota	Fungi	Ascomycota	Dothideomycetes
1113:23080:8594__T593__S_0406	Eukaryota	Fungi	Ascomycota	Dothideomycetes
1108:7652:10629__T604__S_1338	Eukaryota	Fungi	Ascomycota	Dothideomycetes
2108:10083:19912__T604__S_1174	Eukaryota	Fungi	Ascomycota	Dothideomycetes
1110:19710:15184__T593__S_0895	Eukaryota	Fungi	Ascomycota	Dothideomycetes
1101:27531:12611__T593__S_0018	Eukaryota	Fungi	Ascomycota	Dothideomycetes
1101:20723:14909__T593__S_0088	Eukaryota	Fungi	Ascomycota	Dothideomycetes
1101:10904:7374__T604__S_0883	Eukaryota	Fungi	Ascomycota	Dothideomycetes
1103:26282:7669__T604__S_0048	Eukaryota	Fungi	Ascomycota	Dothideomycetes
1101:24091:12174__T593__S_0556	Eukaryota	Fungi	Ascomycota	Dothideomycetes
1104:2561:10591__T604__S_0047	Eukaryota	Fungi	Ascomycota	Dothideomycetes
1104:19582:4107__T604__S_1441	Eukaryota	Fungi	Ascomycota	Dothideomycetes
2107:9705:9727__T604__S_1314	Eukaryota	Fungi	Ascomycota	Dothideomycetes
1104:16961:1876__T604__S_1427	Eukaryota	Fungi	Ascomycota	Dothideomycetes
1103:22780:11530__T593__S_0148	Eukaryota	Fungi	Ascomycota	Dothideomycetes
1101:23575:9862__T593__S_1245	Eukaryota	Fungi	Ascomycota	Dothideomycetes
1102:14860:22129__T604__S_0371	Eukaryota	Fungi	Ascomycota	Dothideomycetes
1101:8619:15275__T593__S_1198	Eukaryota	Fungi	Ascomycota	Dothideomycetes
1101:18616:7284__T604__S_0941	Eukaryota	Fungi	Ascomycota	Dothideomycetes
2106:4137:13949__T593__S_0773	Eukaryota	Fungi	Ascomycota	Dothideomycetes
1102:10781:10170__T593__S_1074	Eukaryota	Fungi	Ascomycota	Dothideomycetes
1107:21650:19241__T604__S_0900	Eukaryota	Fungi	Ascomycota	Dothideomycetes
1110:9961:4284__T593__S_1069	Eukaryota	Fungi	Ascomycota	Dothideomycetes
1102:1894:17262__T604__S_1251	Eukaryota	Fungi	Ascomycota	Dothideomycetes
1110:12143:17116__T593__S_0747	Eukaryota	Fungi	Ascomycota	Dothideomycetes
1106:19910:9918__T604__S_0061	Eukaryota	Fungi	Ascomycota	Dothideomycetes
1108:13635:14239__T604__S_0418	Eukaryota	Fungi	Ascomycota	Dothideomycetes
1105:13199:17662__T593__S_0083	Eukaryota	Fungi	Ascomycota	Dothideomycetes
1102:22830:8471__T593__S_1417	Eukaryota	Fungi	Ascomycota	Dothideomycetes
1103:13139:18677__T593__S_0254	Eukaryota	Fungi	Ascomycota	Dothideomycetes
2107:12363:18475__T604__S_0013	Eukaryota	Fungi	Ascomycota	Dothideomycetes
2112:25982:14334__T604__S_0695	Eukaryota	Fungi	Ascomycota	Dothideomycetes
1107:26314:17985__T593__S_0587	Eukaryota	Fungi	Ascomycota	Dothideomycetes
1107:13464:10486__T604__S_1119	Eukaryota	Fungi	Ascomycota	Dothideomycetes
1112:22099:18427__T604__S_0013	Eukaryota	Fungi	Ascomycota	Dothideomycetes
1101:10976:15833__T593__S_0841	Eukaryota	Fungi	Ascomycota	Dothideomycetes
1113:19371:25413__T604__S_0340	Eukaryota	Fungi	Ascomycota	Dothideomycetes
1105:22865:6061__T593__S_1115	Eukaryota	Fungi	Ascomycota	Dothideomycetes
1110:18409:4912__T604__S_1440	Eukaryota	Fungi	Ascomycota	Dothideomycetes
2105:17210:13232__T604__S_0961	Eukaryota	Fungi	Ascomycota	Dothideomycetes
2110:15561:9381__T604__S_1224	Eukaryota	Fungi	Ascomycota	Eurotiomycetes	Chaetothyriales	Chaetothyriaceae	Ceramothyrium	Ceramothyrium carniolicum
2110:7554:5791__T593__S_1387	Eukaryota	Fungi	Ascomycota	Eurotiomycetes	Chaetothyriales	Chaetothyriaceae
1111:14917:13204__T604__S_0649	Eukaryota	Fungi	Ascomycota	Eurotiomycetes	Chaetothyriales	Cyphellophoraceae	Cyphellophora	Cyphellophora sessilis
1102:5169:11382__T593__S_0383	Eukaryota	Fungi	Ascomycota	Eurotiomycetes	Chaetothyriales	Cyphellophoraceae	Cyphellophora	Cyphellophora sp.
1102:16199:13660__T604__S_0238	Eukaryota	Fungi	Ascomycota	Eurotiomycetes	Chaetothyriales	Herpotrichiellaceae	Capronia
1106:5608:11040__T593__S_0619	Eukaryota	Fungi	Ascomycota	Eurotiomycetes	Chaetothyriales	Herpotrichiellaceae	Cladophialophora	Cladophialophora chaetospira
1109:20246:7936__T593__S_0437	Eukaryota	Fungi	Ascomycota	Eurotiomycetes	Chaetothyriales	Herpotrichiellaceae	Cladophialophora	Cladophialophora chaetospira
1102:17179:16614__T593__S_0029	Eukaryota	Fungi	Ascomycota	Eurotiomycetes	Chaetothyriales	Herpotrichiellaceae	Cladophialophora	Cladophialophora chaetospira
1103:13023:3474__T593__S_0470	Eukaryota	Fungi	Ascomycota	Eurotiomycetes	Chaetothyriales	Herpotrichiellaceae	Cladophialophora	Cladophialophora chaetospira
1109:15788:17811__T593__S_1268	Eukaryota	Fungi	Ascomycota	Eurotiomycetes	Chaetothyriales	Herpotrichiellaceae	Cladophialophora	Cladophialophora chaetospira
1114:14272:10254__T604__S_0625	Eukaryota	Fungi	Ascomycota	Eurotiomycetes	Chaetothyriales	Herpotrichiellaceae	Cladophialophora	Cladophialophora chaetospira
1112:15195:18947__T593__S_0199	Eukaryota	Fungi	Ascomycota	Eurotiomycetes	Chaetothyriales	Herpotrichiellaceae	Cladophialophora	Cladophialophora chaetospira
1102:18133:7714__T593__S_0045	Eukaryota	Fungi	Ascomycota	Eurotiomycetes	Chaetothyriales	Herpotrichiellaceae	Cladophialophora	Cladophialophora chaetospira
2113:14787:22399__T604__S_0026	Eukaryota	Fungi	Ascomycota	Eurotiomycetes	Chaetothyriales	Herpotrichiellaceae	Cladophialophora	Cladophialophora chaetospira
2101:10776:20031__T593__S_0040	Eukaryota	Fungi	Ascomycota	Eurotiomycetes	Chaetothyriales	Herpotrichiellaceae	Cladophialophora	Cladophialophora chaetospira
1101:19842:18277__T593__S_0015	Eukaryota	Fungi	Ascomycota	Eurotiomycetes	Chaetothyriales	Herpotrichiellaceae	Cladophialophora	Cladophialophora chaetospira
1101:11442:16587__T593__S_1288	Eukaryota	Fungi	Ascomycota	Eurotiomycetes	Chaetothyriales	Herpotrichiellaceae	Cladophialophora	Cladophialophora chaetospira
1101:16034:3331__T593__S_0507	Eukaryota	Fungi	Ascomycota	Eurotiomycetes	Chaetothyriales	Herpotrichiellaceae	Cladophialophora	Cladophialophora chaetospira
1102:20869:26109__T593__S_0668	Eukaryota	Fungi	Ascomycota	Eurotiomycetes	Chaetothyriales	Herpotrichiellaceae	Cladophialophora	Cladophialophora chaetospira
1101:24697:21685__T593__S_1406	Eukaryota	Fungi	Ascomycota	Eurotiomycetes	Chaetothyriales	Herpotrichiellaceae	Cladophialophora	Cladophialophora chaetospira
1106:15701:19400__T604__S_0687	Eukaryota	Fungi	Ascomycota	Eurotiomycetes	Chaetothyriales	Herpotrichiellaceae	Cladophialophora	Cladophialophora chaetospira
1105:8822:24218__T593__S_0050	Eukaryota	Fungi	Ascomycota	Eurotiomycetes	Chaetothyriales	Herpotrichiellaceae	Cladophialophora	Cladophialophora chaetospira
1103:23972:14331__T593__S_0610	Eukaryota	Fungi	Ascomycota	Eurotiomycetes	Chaetothyriales	Herpotrichiellaceae	Cladophialophora	Cladophialophora chaetospira
1105:22399:18280__T593__S_0739	Eukaryota	Fungi	Ascomycota	Eurotiomycetes	Chaetothyriales	Herpotrichiellaceae	Cladophialophora	Cladophialophora chaetospira
1102:8596:14326__T593__S_0722	Eukaryota	Fungi	Ascomycota	Eurotiomycetes	Chaetothyriales	Herpotrichiellaceae	Cladophialophora	Cladophialophora chaetospira
1102:24993:6704__T593__S_0122	Eukaryota	Fungi	Ascomycota	Eurotiomycetes	Chaetothyriales	Herpotrichiellaceae	Cladophialophora	Cladophialophora chaetospira
2112:4938:19984__T593__S_1040	Eukaryota	Fungi	Ascomycota	Eurotiomycetes	Chaetothyriales	Herpotrichiellaceae	Cladophialophora	Cladophialophora sp. KO-groupA 2014
1112:15378:11994__T604__S_1456	Eukaryota	Fungi	Ascomycota	Eurotiomycetes	Chaetothyriales	Herpotrichiellaceae	Cladophialophora	Cladophialophora sp. KO-groupA 2014
1102:10976:11649__T604__S_1336	Eukaryota	Fungi	Ascomycota	Eurotiomycetes	Chaetothyriales	Herpotrichiellaceae	Cladophialophora	Cladophialophora sp. KO-groupD 2014
1113:9133:12598__T604__S_1197	Eukaryota	Fungi	Ascomycota	Eurotiomycetes	Chaetothyriales	Herpotrichiellaceae	Cladophialophora	Cladophialophora sp. KO-groupD 2014
1111:17584:13870__T604__S_1318	Eukaryota	Fungi	Ascomycota	Eurotiomycetes	Chaetothyriales	Herpotrichiellaceae	Cladophialophora	Cladophialophora sp. KO-groupD 2014
2103:11289:15394__T604__S_1095	Eukaryota	Fungi	Ascomycota	Eurotiomycetes	Chaetothyriales	Herpotrichiellaceae	Cladophialophora	Cladophialophora sp. KO-groupE 2014
1108:24597:15800__T593__S_1141	Eukaryota	Fungi	Ascomycota	Eurotiomycetes	Chaetothyriales	Herpotrichiellaceae	Cladophialophora	Cladophialophora sp. KO-groupE 2014
1111:4425:14899__T604__S_1393	Eukaryota	Fungi	Ascomycota	Eurotiomycetes	Chaetothyriales	Herpotrichiellaceae	Cladophialophora	Cladophialophora sp. KO-groupF 2014
1102:20009:18374__T604__S_1387	Eukaryota	Fungi	Ascomycota	Eurotiomycetes	Chaetothyriales	Herpotrichiellaceae	Cladophialophora	Cladophialophora sp. KO-groupF 2014
2107:6727:18439__T604__S_1274	Eukaryota	Fungi	Ascomycota	Eurotiomycetes	Chaetothyriales	Herpotrichiellaceae	Cladophialophora	Cladophialophora sp. KO-groupF 2014
1102:20748:18521__T604__S_1368	Eukaryota	Fungi	Ascomycota	Eurotiomycetes	Chaetothyriales	Herpotrichiellaceae	Cladophialophora	Cladophialophora sp. KO-groupH 2014
1101:20897:16396__T604__S_1048	Eukaryota	Fungi	Ascomycota	Eurotiomycetes	Chaetothyriales	Herpotrichiellaceae	Cladophialophora	Cladophialophora sp. KO-groupH 2014
1104:18319:7071__T593__S_0985	Eukaryota	Fungi	Ascomycota	Eurotiomycetes	Chaetothyriales	Herpotrichiellaceae	Cladophialophora	Cladophialophora sp. KO-groupH 2014
1112:7946:11478__T593__S_1017	Eukaryota	Fungi	Ascomycota	Eurotiomycetes	Chaetothyriales	Herpotrichiellaceae	Cladophialophora	Cladophialophora sp. KO-groupH 2014
2114:22777:4481__T604__S_1487	Eukaryota	Fungi	Ascomycota	Eurotiomycetes	Chaetothyriales	Herpotrichiellaceae	Cladophialophora	Cladophialophora sylvestris
1104:13927:14631__T593__S_0057	Eukaryota	Fungi	Ascomycota	Eurotiomycetes	Chaetothyriales	Herpotrichiellaceae	Cladophialophora
1101:15480:6286__T593__S_0887	Eukaryota	Fungi	Ascomycota	Eurotiomycetes	Chaetothyriales	Herpotrichiellaceae	Cladophialophora
2110:20115:12392__T604__S_1042	Eukaryota	Fungi	Ascomycota	Eurotiomycetes	Chaetothyriales	Herpotrichiellaceae	Cladophialophora
1105:17207:9730__T604__S_1213	Eukaryota	Fungi	Ascomycota	Eurotiomycetes	Chaetothyriales	Herpotrichiellaceae	Cladophialophora
2102:12945:5867__T604__S_1196	Eukaryota	Fungi	Ascomycota	Eurotiomycetes	Chaetothyriales	Herpotrichiellaceae	Cladophialophora
2106:4111:19986__T604__S_0901	Eukaryota	Fungi	Ascomycota	Eurotiomycetes	Chaetothyriales	Herpotrichiellaceae	Cladophialophora
1103:24121:16566__T604__S_1364	Eukaryota	Fungi	Ascomycota	Eurotiomycetes	Chaetothyriales	Herpotrichiellaceae	Cladophialophora
1102:5453:11476__T604__S_1116	Eukaryota	Fungi	Ascomycota	Eurotiomycetes	Chaetothyriales	Herpotrichiellaceae	Cladophialophora
1101:21976:17931__T604__S_0877	Eukaryota	Fungi	Ascomycota	Eurotiomycetes	Chaetothyriales	Herpotrichiellaceae	Cladophialophora
2108:6045:14148__T604__S_1019	Eukaryota	Fungi	Ascomycota	Eurotiomycetes	Chaetothyriales	Herpotrichiellaceae	Cladophialophora
1101:12286:19192__T604__S_1089	Eukaryota	Fungi	Ascomycota	Eurotiomycetes	Chaetothyriales	Herpotrichiellaceae	Cladophialophora
1101:13355:2095__T604__S_0997	Eukaryota	Fungi	Ascomycota	Eurotiomycetes	Chaetothyriales	Herpotrichiellaceae	Cladophialophora
2109:23455:12770__T604__S_0786	Eukaryota	Fungi	Ascomycota	Eurotiomycetes	Chaetothyriales	Herpotrichiellaceae	Cladophialophora
2113:13531:7042__T593__S_0657	Eukaryota	Fungi	Ascomycota	Eurotiomycetes	Chaetothyriales	Herpotrichiellaceae	Cladophialophora
1101:10209:18766__T604__S_1103	Eukaryota	Fungi	Ascomycota	Eurotiomycetes	Chaetothyriales	Herpotrichiellaceae	Cladophialophora
1101:10251:22992__T604__S_0961	Eukaryota	Fungi	Ascomycota	Eurotiomycetes	Chaetothyriales	Herpotrichiellaceae	Cladophialophora
1103:12175:2765__T593__S_0773	Eukaryota	Fungi	Ascomycota	Eurotiomycetes	Chaetothyriales	Herpotrichiellaceae	Cladophialophora
1101:16173:20288__T604__S_1095	Eukaryota	Fungi	Ascomycota	Eurotiomycetes	Chaetothyriales	Herpotrichiellaceae	Cladophialophora
1101:4847:11772__T604__S_0219	Eukaryota	Fungi	Ascomycota	Eurotiomycetes	Chaetothyriales	Herpotrichiellaceae	Cladophialophora
1101:11187:15284__T593__S_0884	Eukaryota	Fungi	Ascomycota	Eurotiomycetes	Chaetothyriales	Herpotrichiellaceae	Cladophialophora
1103:14106:19079__T593__S_0938	Eukaryota	Fungi	Ascomycota	Eurotiomycetes	Chaetothyriales	Herpotrichiellaceae	Cladophialophora
1101:15147:2548__T604__S_1320	Eukaryota	Fungi	Ascomycota	Eurotiomycetes	Chaetothyriales	Herpotrichiellaceae	Cladophialophora
1104:18760:8578__T593__S_1005	Eukaryota	Fungi	Ascomycota	Eurotiomycetes	Chaetothyriales	Herpotrichiellaceae	Cladophialophora
1112:21533:16686__T604__S_1022	Eukaryota	Fungi	Ascomycota	Eurotiomycetes	Chaetothyriales	Herpotrichiellaceae	Cladophialophora
1103:14088:6918__T604__S_1397	Eukaryota	Fungi	Ascomycota	Eurotiomycetes	Chaetothyriales	Herpotrichiellaceae	Cladophialophora
1111:2673:11521__T593__S_1010	Eukaryota	Fungi	Ascomycota	Eurotiomycetes	Chaetothyriales	Herpotrichiellaceae	Cladophialophora
1101:11296:18322__T593__S_1140	Eukaryota	Fungi	Ascomycota	Eurotiomycetes	Chaetothyriales	Herpotrichiellaceae	Cladophialophora
1101:27907:11951__T593__S_0289	Eukaryota	Fungi	Ascomycota	Eurotiomycetes	Chaetothyriales	Herpotrichiellaceae	Cladophialophora
1108:12156:19214__T593__S_1138	Eukaryota	Fungi	Ascomycota	Eurotiomycetes	Chaetothyriales	Herpotrichiellaceae	Cladophialophora
1103:27630:11641__T593__S_0029	Eukaryota	Fungi	Ascomycota	Eurotiomycetes	Chaetothyriales	Herpotrichiellaceae	Cladophialophora
1103:24979:17033__T604__S_1428	Eukaryota	Fungi	Ascomycota	Eurotiomycetes	Chaetothyriales	Herpotrichiellaceae	Cladophialophora
1104:14383:8569__T593__S_1091	Eukaryota	Fungi	Ascomycota	Eurotiomycetes	Chaetothyriales	Herpotrichiellaceae	Cladophialophora
2103:25668:14181__T593__S_1040	Eukaryota	Fungi	Ascomycota	Eurotiomycetes	Chaetothyriales	Herpotrichiellaceae	Cladophialophora
1108:24249:12085__T593__S_1151	Eukaryota	Fungi	Ascomycota	Eurotiomycetes	Chaetothyriales	Herpotrichiellaceae	Cladophialophora
1101:12031:17654__T604__S_1042	Eukaryota	Fungi	Ascomycota	Eurotiomycetes	Chaetothyriales	Herpotrichiellaceae	Cladophialophora
1101:9889:20147__T593__S_1127	Eukaryota	Fungi	Ascomycota	Eurotiomycetes	Chaetothyriales	Herpotrichiellaceae	Cladophialophora
1103:13942:14880__T604__S_0918	Eukaryota	Fungi	Ascomycota	Eurotiomycetes	Chaetothyriales	Herpotrichiellaceae	Cladophialophora
1103:8167:4978__T604__S_0290	Eukaryota	Fungi	Ascomycota	Eurotiomycetes	Chaetothyriales	Herpotrichiellaceae	Cladophialophora
1108:21674:5207__T604__S_0227	Eukaryota	Fungi	Ascomycota	Eurotiomycetes	Chaetothyriales	Herpotrichiellaceae	Cladophialophora
1103:11473:9172__T593__S_1010	Eukaryota	Fungi	Ascomycota	Eurotiomycetes	Chaetothyriales	Herpotrichiellaceae	Cladophialophora
1106:16549:4466__T593__S_0800	Eukaryota	Fungi	Ascomycota	Eurotiomycetes	Chaetothyriales	Herpotrichiellaceae	Cladophialophora
1111:16426:9873__T593__S_0830	Eukaryota	Fungi	Ascomycota	Eurotiomycetes	Chaetothyriales	Herpotrichiellaceae	Cladophialophora
1104:22061:15538__T593__S_0150	Eukaryota	Fungi	Ascomycota	Eurotiomycetes	Chaetothyriales	Herpotrichiellaceae	Cladophialophora
1102:12218:5185__T604__S_1012	Eukaryota	Fungi	Ascomycota	Eurotiomycetes	Chaetothyriales	Herpotrichiellaceae	Cladophialophora
2112:15069:16711__T593__S_0611	Eukaryota	Fungi	Ascomycota	Eurotiomycetes	Chaetothyriales	Herpotrichiellaceae	Cladophialophora
1105:19006:1814__T604__S_0997	Eukaryota	Fungi	Ascomycota	Eurotiomycetes	Chaetothyriales	Herpotrichiellaceae	Cladophialophora
1101:13640:7754__T604__S_1008	Eukaryota	Fungi	Ascomycota	Eurotiomycetes	Chaetothyriales	Herpotrichiellaceae	Cladophialophora
1104:14995:6842__T604__S_0885	Eukaryota	Fungi	Ascomycota	Eurotiomycetes	Chaetothyriales	Herpotrichiellaceae	Cladophialophora
1103:14293:11596__T604__S_1007	Eukaryota	Fungi	Ascomycota	Eurotiomycetes	Chaetothyriales	Herpotrichiellaceae	Cladophialophora
1101:18960:23257__T604__S_0321	Eukaryota	Fungi	Ascomycota	Eurotiomycetes	Chaetothyriales	Herpotrichiellaceae	Cladophialophora
1105:7291:7144__T593__S_1142	Eukaryota	Fungi	Ascomycota	Eurotiomycetes	Chaetothyriales	Herpotrichiellaceae	Cladophialophora
1106:14470:21393__T593__S_0195	Eukaryota	Fungi	Ascomycota	Eurotiomycetes	Chaetothyriales	Herpotrichiellaceae	Cladophialophora
1105:19491:19780__T604__S_1005	Eukaryota	Fungi	Ascomycota	Eurotiomycetes	Chaetothyriales	Herpotrichiellaceae	Cladophialophora
1106:14545:4556__T593__S_0882	Eukaryota	Fungi	Ascomycota	Eurotiomycetes	Chaetothyriales	Herpotrichiellaceae	Cladophialophora
1103:14900:10188__T604__S_0874	Eukaryota	Fungi	Ascomycota	Eurotiomycetes	Chaetothyriales	Herpotrichiellaceae	Cladophialophora
1104:28901:18364__T593__S_0800	Eukaryota	Fungi	Ascomycota	Eurotiomycetes	Chaetothyriales	Herpotrichiellaceae	Cladophialophora
1101:8753:6414__T593__S_0985	Eukaryota	Fungi	Ascomycota	Eurotiomycetes	Chaetothyriales	Herpotrichiellaceae	Cladophialophora
1108:6086:18712__T604__S_1042	Eukaryota	Fungi	Ascomycota	Eurotiomycetes	Chaetothyriales	Herpotrichiellaceae	Cladophialophora
1101:20878:9229__T604__S_0964	Eukaryota	Fungi	Ascomycota	Eurotiomycetes	Chaetothyriales	Herpotrichiellaceae	Cladophialophora
2101:24285:15491__T604__S_0044	Eukaryota	Fungi	Ascomycota	Eurotiomycetes	Chaetothyriales	Herpotrichiellaceae	Cladophialophora
2103:9355:20096__T604__S_1118	Eukaryota	Fungi	Ascomycota	Eurotiomycetes	Chaetothyriales	Herpotrichiellaceae	Cladophialophora
1101:26575:17492__T593__S_0593	Eukaryota	Fungi	Ascomycota	Eurotiomycetes	Chaetothyriales	Herpotrichiellaceae	Cladophialophora
1109:13032:18182__T593__S_0909	Eukaryota	Fungi	Ascomycota	Eurotiomycetes	Chaetothyriales	Herpotrichiellaceae	Cladophialophora
2101:21199:4628__T604__S_0144	Eukaryota	Fungi	Ascomycota	Eurotiomycetes	Chaetothyriales	Herpotrichiellaceae	Cladophialophora
2108:12949:10617__T604__S_0321	Eukaryota	Fungi	Ascomycota	Eurotiomycetes	Chaetothyriales	Herpotrichiellaceae	Cladophialophora
1101:10563:15094__T593__S_0993	Eukaryota	Fungi	Ascomycota	Eurotiomycetes	Chaetothyriales	Herpotrichiellaceae	Cladophialophora
1109:9118:13564__T604__S_1401	Eukaryota	Fungi	Ascomycota	Eurotiomycetes	Chaetothyriales	Herpotrichiellaceae	Cladophialophora
1108:15734:2607__T593__S_1436	Eukaryota	Fungi	Ascomycota	Eurotiomycetes	Chaetothyriales	Herpotrichiellaceae	Cladophialophora
2102:16837:19422__T604__S_1477	Eukaryota	Fungi	Ascomycota	Eurotiomycetes	Chaetothyriales	Herpotrichiellaceae	Cladophialophora
2108:12495:6632__T593__S_0825	Eukaryota	Fungi	Ascomycota	Eurotiomycetes	Chaetothyriales	Herpotrichiellaceae	Cladophialophora
2112:11987:18734__T604__S_1112	Eukaryota	Fungi	Ascomycota	Eurotiomycetes	Chaetothyriales	Herpotrichiellaceae	Cladophialophora
1104:23657:7035__T593__S_1133	Eukaryota	Fungi	Ascomycota	Eurotiomycetes	Chaetothyriales	Herpotrichiellaceae	Cladophialophora
1101:13568:16285__T604__S_0103	Eukaryota	Fungi	Ascomycota	Eurotiomycetes	Chaetothyriales	Herpotrichiellaceae	Cladophialophora
2112:20788:24494__T604__S_0961	Eukaryota	Fungi	Ascomycota	Eurotiomycetes	Chaetothyriales	Herpotrichiellaceae	Cladophialophora
1113:20633:24468__T604__S_0048	Eukaryota	Fungi	Ascomycota	Eurotiomycetes	Chaetothyriales	Herpotrichiellaceae	Cladophialophora
2106:17621:20709__T604__S_0618	Eukaryota	Fungi	Ascomycota	Eurotiomycetes	Chaetothyriales	Herpotrichiellaceae	Cladophialophora
1104:20184:23241__T604__S_0289	Eukaryota	Fungi	Ascomycota	Eurotiomycetes	Chaetothyriales	Herpotrichiellaceae	Cladophialophora
1101:13284:5313__T604__S_1006	Eukaryota	Fungi	Ascomycota	Eurotiomycetes	Chaetothyriales	Herpotrichiellaceae	Cladophialophora
1102:27130:8620__T593__S_1111	Eukaryota	Fungi	Ascomycota	Eurotiomycetes	Chaetothyriales	Herpotrichiellaceae	Cladophialophora
1102:10690:8640__T593__S_0832	Eukaryota	Fungi	Ascomycota	Eurotiomycetes	Chaetothyriales	Herpotrichiellaceae	Cladophialophora
1101:18947:4694__T604__S_0003	Eukaryota	Fungi	Ascomycota	Eurotiomycetes	Chaetothyriales	Herpotrichiellaceae	Cladophialophora
1102:11060:20362__T593__S_0660	Eukaryota	Fungi	Ascomycota	Eurotiomycetes	Chaetothyriales	Herpotrichiellaceae	Cladophialophora
1103:14492:3842__T604__S_0163	Eukaryota	Fungi	Ascomycota	Eurotiomycetes	Chaetothyriales	Herpotrichiellaceae	Cladophialophora
2114:7837:14458__T593__S_0971	Eukaryota	Fungi	Ascomycota	Eurotiomycetes	Chaetothyriales	Herpotrichiellaceae	Cladophialophora
1101:12037:5274__T604__S_0881	Eukaryota	Fungi	Ascomycota	Eurotiomycetes	Chaetothyriales	Herpotrichiellaceae	Cladophialophora
1101:16248:14219__T604__S_1148	Eukaryota	Fungi	Ascomycota	Eurotiomycetes	Chaetothyriales	Herpotrichiellaceae	Cladophialophora
2110:17446:21707__T604__S_0982	Eukaryota	Fungi	Ascomycota	Eurotiomycetes	Chaetothyriales	Herpotrichiellaceae	Cladophialophora
1108:9838:20505__T593__S_0862	Eukaryota	Fungi	Ascomycota	Eurotiomycetes	Chaetothyriales	Herpotrichiellaceae	Cladophialophora
1111:25099:17000__T593__S_1026	Eukaryota	Fungi	Ascomycota	Eurotiomycetes	Chaetothyriales	Herpotrichiellaceae	Cladophialophora
2102:21340:11293__T604__S_1062	Eukaryota	Fungi	Ascomycota	Eurotiomycetes	Chaetothyriales	Herpotrichiellaceae	Cladophialophora
2103:22356:9562__T604__S_1290	Eukaryota	Fungi	Ascomycota	Eurotiomycetes	Chaetothyriales	Herpotrichiellaceae	Cladophialophora
1107:22892:12869__T593__S_1033	Eukaryota	Fungi	Ascomycota	Eurotiomycetes	Chaetothyriales	Herpotrichiellaceae	Cladophialophora
1101:15831:19958__T604__S_0600	Eukaryota	Fungi	Ascomycota	Eurotiomycetes	Chaetothyriales	Herpotrichiellaceae	Cladophialophora
1103:22053:11083__T604__S_0133	Eukaryota	Fungi	Ascomycota	Eurotiomycetes	Chaetothyriales	Herpotrichiellaceae	Cladophialophora
2109:19083:19817__T593__S_0830	Eukaryota	Fungi	Ascomycota	Eurotiomycetes	Chaetothyriales	Herpotrichiellaceae	Cladophialophora
2101:14561:13746__T604__S_1528	Eukaryota	Fungi	Ascomycota	Eurotiomycetes	Chaetothyriales	Herpotrichiellaceae	Cladophialophora
1104:17858:16630__T604__S_1397	Eukaryota	Fungi	Ascomycota	Eurotiomycetes	Chaetothyriales	Herpotrichiellaceae	Cladophialophora
1101:9689:12953__T604__S_1431	Eukaryota	Fungi	Ascomycota	Eurotiomycetes	Chaetothyriales	Herpotrichiellaceae	Cladophialophora
2112:8606:10825__T604__S_1223	Eukaryota	Fungi	Ascomycota	Eurotiomycetes	Chaetothyriales	Herpotrichiellaceae	Cladophialophora
1104:5883:12067__T604__S_1100	Eukaryota	Fungi	Ascomycota	Eurotiomycetes	Chaetothyriales	Herpotrichiellaceae	Cladophialophora
1102:19213:22928__T593__S_0993	Eukaryota	Fungi	Ascomycota	Eurotiomycetes	Chaetothyriales	Herpotrichiellaceae	Cladophialophora
1108:16206:20462__T593__S_1042	Eukaryota	Fungi	Ascomycota	Eurotiomycetes	Chaetothyriales	Herpotrichiellaceae	Cladophialophora
1108:15672:26100__T604__S_1350	Eukaryota	Fungi	Ascomycota	Eurotiomycetes	Chaetothyriales	Herpotrichiellaceae	Cladophialophora
1101:3690:18234__T604__S_1022	Eukaryota	Fungi	Ascomycota	Eurotiomycetes	Chaetothyriales	Herpotrichiellaceae	Cladophialophora
1102:24892:23519__T604__S_0301	Eukaryota	Fungi	Ascomycota	Eurotiomycetes	Chaetothyriales	Herpotrichiellaceae	Cladophialophora
1102:28915:19058__T593__S_1091	Eukaryota	Fungi	Ascomycota	Eurotiomycetes	Chaetothyriales	Herpotrichiellaceae	Cladophialophora
1106:19770:5546__T593__S_0467	Eukaryota	Fungi	Ascomycota	Eurotiomycetes	Chaetothyriales	Herpotrichiellaceae	Cladophialophora
2103:7392:13468__T604__S_0997	Eukaryota	Fungi	Ascomycota	Eurotiomycetes	Chaetothyriales	Herpotrichiellaceae	Cladophialophora
1101:16621:23886__T593__S_1082	Eukaryota	Fungi	Ascomycota	Eurotiomycetes	Chaetothyriales	Herpotrichiellaceae	Cladophialophora
2101:10888:16201__T593__S_1091	Eukaryota	Fungi	Ascomycota	Eurotiomycetes	Chaetothyriales	Herpotrichiellaceae	Cladophialophora
1107:26702:16441__T593__S_1095	Eukaryota	Fungi	Ascomycota	Eurotiomycetes	Chaetothyriales	Herpotrichiellaceae	Cladophialophora
1110:8998:24947__T593__S_0868	Eukaryota	Fungi	Ascomycota	Eurotiomycetes	Chaetothyriales	Herpotrichiellaceae	Cladophialophora
1105:23434:25174__T593__S_1127	Eukaryota	Fungi	Ascomycota	Eurotiomycetes	Chaetothyriales	Herpotrichiellaceae	Cladophialophora
1107:3865:8832__T593__S_0885	Eukaryota	Fungi	Ascomycota	Eurotiomycetes	Chaetothyriales	Herpotrichiellaceae	Cladophialophora
1101:23786:9955__T593__S_1096	Eukaryota	Fungi	Ascomycota	Eurotiomycetes	Chaetothyriales	Herpotrichiellaceae	Cladophialophora
1108:8722:17201__T593__S_1020	Eukaryota	Fungi	Ascomycota	Eurotiomycetes	Chaetothyriales	Herpotrichiellaceae	Cladophialophora
1101:7929:12005__T604__S_1218	Eukaryota	Fungi	Ascomycota	Eurotiomycetes	Chaetothyriales	Herpotrichiellaceae	Cladophialophora
1109:7260:18962__T604__S_1046	Eukaryota	Fungi	Ascomycota	Eurotiomycetes	Chaetothyriales	Herpotrichiellaceae	Cladophialophora
2113:12222:21694__T593__S_1111	Eukaryota	Fungi	Ascomycota	Eurotiomycetes	Chaetothyriales	Herpotrichiellaceae	Cladophialophora
1101:7438:8009__T593__S_0989	Eukaryota	Fungi	Ascomycota	Eurotiomycetes	Chaetothyriales	Herpotrichiellaceae	Cladophialophora
1103:5139:9564__T604__S_1471	Eukaryota	Fungi	Ascomycota	Eurotiomycetes	Chaetothyriales	Herpotrichiellaceae	Cladophialophora
1111:8909:17575__T593__S_1102	Eukaryota	Fungi	Ascomycota	Eurotiomycetes	Chaetothyriales	Herpotrichiellaceae	Cladophialophora
1106:8555:20105__T593__S_0050	Eukaryota	Fungi	Ascomycota	Eurotiomycetes	Chaetothyriales	Herpotrichiellaceae	Cladophialophora
2102:2734:15991__T593__S_0142	Eukaryota	Fungi	Ascomycota	Eurotiomycetes	Chaetothyriales	Herpotrichiellaceae	Cladophialophora
1109:25153:13029__T593__S_1246	Eukaryota	Fungi	Ascomycota	Eurotiomycetes	Chaetothyriales	Herpotrichiellaceae	Cladophialophora
1101:12530:11477__T593__S_0830	Eukaryota	Fungi	Ascomycota	Eurotiomycetes	Chaetothyriales	Herpotrichiellaceae	Cladophialophora
1106:11470:16312__T593__S_0953	Eukaryota	Fungi	Ascomycota	Eurotiomycetes	Chaetothyriales	Herpotrichiellaceae	Cladophialophora
1104:21390:7859__T604__S_1104	Eukaryota	Fungi	Ascomycota	Eurotiomycetes	Chaetothyriales	Herpotrichiellaceae	Cladophialophora
1104:18708:7377__T593__S_0997	Eukaryota	Fungi	Ascomycota	Eurotiomycetes	Chaetothyriales	Herpotrichiellaceae	Cladophialophora
1105:12880:8126__T593__S_1102	Eukaryota	Fungi	Ascomycota	Eurotiomycetes	Chaetothyriales	Herpotrichiellaceae	Cladophialophora
2101:24009:9193__T604__S_0970	Eukaryota	Fungi	Ascomycota	Eurotiomycetes	Chaetothyriales	Herpotrichiellaceae	Cladophialophora
1101:27832:9446__T593__S_1133	Eukaryota	Fungi	Ascomycota	Eurotiomycetes	Chaetothyriales	Herpotrichiellaceae	Cladophialophora
1102:20026:25933__T593__S_0045	Eukaryota	Fungi	Ascomycota	Eurotiomycetes	Chaetothyriales	Herpotrichiellaceae	Cladophialophora
1103:7123:16421__T593__S_0747	Eukaryota	Fungi	Ascomycota	Eurotiomycetes	Chaetothyriales	Herpotrichiellaceae	Cladophialophora
1104:5113:7594__T593__S_1026	Eukaryota	Fungi	Ascomycota	Eurotiomycetes	Chaetothyriales	Herpotrichiellaceae	Cladophialophora
2110:8687:20597__T593__S_1065	Eukaryota	Fungi	Ascomycota	Eurotiomycetes	Chaetothyriales	Herpotrichiellaceae	Cladophialophora
1105:26550:10652__T604__S_1336	Eukaryota	Fungi	Ascomycota	Eurotiomycetes	Chaetothyriales	Herpotrichiellaceae	Cladophialophora
1109:7697:7799__T604__S_1027	Eukaryota	Fungi	Ascomycota	Eurotiomycetes	Chaetothyriales	Herpotrichiellaceae	Cladophialophora
1108:2195:17591__T593__S_0863	Eukaryota	Fungi	Ascomycota	Eurotiomycetes	Chaetothyriales	Herpotrichiellaceae	Cladophialophora
1111:23452:13513__T593__S_1127	Eukaryota	Fungi	Ascomycota	Eurotiomycetes	Chaetothyriales	Herpotrichiellaceae	Cladophialophora
1102:19813:20851__T604__S_0962	Eukaryota	Fungi	Ascomycota	Eurotiomycetes	Chaetothyriales	Herpotrichiellaceae	Cladophialophora
1103:10468:26793__T604__S_1034	Eukaryota	Fungi	Ascomycota	Eurotiomycetes	Chaetothyriales	Herpotrichiellaceae	Cladophialophora
2102:18697:7850__T593__S_0915	Eukaryota	Fungi	Ascomycota	Eurotiomycetes	Chaetothyriales	Herpotrichiellaceae	Cladophialophora
2106:20413:6306__T593__S_0977	Eukaryota	Fungi	Ascomycota	Eurotiomycetes	Chaetothyriales	Herpotrichiellaceae	Cladophialophora
2103:22926:4879__T593__S_0830	Eukaryota	Fungi	Ascomycota	Eurotiomycetes	Chaetothyriales	Herpotrichiellaceae	Cladophialophora
1104:9642:23784__T604__S_1331	Eukaryota	Fungi	Ascomycota	Eurotiomycetes	Chaetothyriales	Herpotrichiellaceae	Cladophialophora
2101:16337:14887__T604__S_1161	Eukaryota	Fungi	Ascomycota	Eurotiomycetes	Chaetothyriales	Herpotrichiellaceae	Cladophialophora
2101:5630:12764__T604__S_1377	Eukaryota	Fungi	Ascomycota	Eurotiomycetes	Chaetothyriales	Herpotrichiellaceae	Cladophialophora
2103:9393:12314__T604__S_1091	Eukaryota	Fungi	Ascomycota	Eurotiomycetes	Chaetothyriales	Herpotrichiellaceae	Cladophialophora
2101:22802:17876__T604__S_1118	Eukaryota	Fungi	Ascomycota	Eurotiomycetes	Chaetothyriales	Herpotrichiellaceae	Cladophialophora
2111:23742:18520__T593__S_1040	Eukaryota	Fungi	Ascomycota	Eurotiomycetes	Chaetothyriales	Herpotrichiellaceae	Cladophialophora
1102:24491:8246__T604__S_1258	Eukaryota	Fungi	Ascomycota	Eurotiomycetes	Chaetothyriales	Herpotrichiellaceae	Exophiala	Exophiala moniliae
1106:5408:9356__T604__S_0613	Eukaryota	Fungi	Ascomycota	Eurotiomycetes	Chaetothyriales	Herpotrichiellaceae	Exophiala	Exophiala moniliae
1102:14122:18287__T593__S_0731	Eukaryota	Fungi	Ascomycota	Eurotiomycetes	Chaetothyriales	Herpotrichiellaceae	Exophiala
1101:4493:17707__T593__S_0718	Eukaryota	Fungi	Ascomycota	Eurotiomycetes	Chaetothyriales	Herpotrichiellaceae	Exophiala
1103:22317:21420__T593__S_1284	Eukaryota	Fungi	Ascomycota	Eurotiomycetes	Chaetothyriales	Herpotrichiellaceae	Exophiala
1102:14914:23194__T604__S_0520	Eukaryota	Fungi	Ascomycota	Eurotiomycetes	Chaetothyriales	Herpotrichiellaceae	Exophiala
1105:18819:17679__T604__S_1109	Eukaryota	Fungi	Ascomycota	Eurotiomycetes	Chaetothyriales	Herpotrichiellaceae	Phialophora	Phialophora geniculata
1103:13472:25481__T604__S_0268	Eukaryota	Fungi	Ascomycota	Eurotiomycetes	Chaetothyriales	Herpotrichiellaceae	Phialophora
2103:15551:9995__T604__S_0253	Eukaryota	Fungi	Ascomycota	Eurotiomycetes	Chaetothyriales	Herpotrichiellaceae	Phialophora
1105:6833:18848__T604__S_0649	Eukaryota	Fungi	Ascomycota	Eurotiomycetes	Chaetothyriales	Herpotrichiellaceae	Rhinocladiella
1101:23115:15014__T604__S_0900	Eukaryota	Fungi	Ascomycota	Eurotiomycetes	Chaetothyriales	Herpotrichiellaceae	Veronaea
1105:20848:17073__T593__S_1261	Eukaryota	Fungi	Ascomycota	Eurotiomycetes	Chaetothyriales	Herpotrichiellaceae	Veronaea
1103:18616:13251__T593__S_0148	Eukaryota	Fungi	Ascomycota	Eurotiomycetes	Chaetothyriales	Herpotrichiellaceae	Veronaea
1103:15666:27617__T604__S_0343	Eukaryota	Fungi	Ascomycota	Eurotiomycetes	Chaetothyriales	Herpotrichiellaceae	Veronaea
1101:9806:19540__T593__S_0800	Eukaryota	Fungi	Ascomycota	Eurotiomycetes	Chaetothyriales	Herpotrichiellaceae
1101:9220:10304__T604__S_1072	Eukaryota	Fungi	Ascomycota	Eurotiomycetes	Chaetothyriales	Herpotrichiellaceae
1101:17713:21128__T593__S_1127	Eukaryota	Fungi	Ascomycota	Eurotiomycetes	Chaetothyriales	Herpotrichiellaceae
1109:13365:25552__T604__S_1042	Eukaryota	Fungi	Ascomycota	Eurotiomycetes	Chaetothyriales	Herpotrichiellaceae
1101:2187:11842__T604__S_1077	Eukaryota	Fungi	Ascomycota	Eurotiomycetes	Chaetothyriales	Herpotrichiellaceae
1102:6458:14477__T604__S_0600	Eukaryota	Fungi	Ascomycota	Eurotiomycetes	Chaetothyriales	Herpotrichiellaceae
1103:14440:12969__T604__S_0295	Eukaryota	Fungi	Ascomycota	Eurotiomycetes	Chaetothyriales	Herpotrichiellaceae
1101:13604:11142__T593__S_1147	Eukaryota	Fungi	Ascomycota	Eurotiomycetes	Chaetothyriales	Herpotrichiellaceae
1101:6041:8268__T604__S_1058	Eukaryota	Fungi	Ascomycota	Eurotiomycetes	Chaetothyriales	Herpotrichiellaceae
2105:14870:12931__T604__S_1049	Eukaryota	Fungi	Ascomycota	Eurotiomycetes	Chaetothyriales	Herpotrichiellaceae
1101:10848:22213__T604__S_0877	Eukaryota	Fungi	Ascomycota	Eurotiomycetes	Chaetothyriales	Herpotrichiellaceae
1103:5210:19154__T604__S_0687	Eukaryota	Fungi	Ascomycota	Eurotiomycetes	Chaetothyriales	Herpotrichiellaceae
1104:12989:18043__T593__S_0944	Eukaryota	Fungi	Ascomycota	Eurotiomycetes	Chaetothyriales	Herpotrichiellaceae
1101:24079:7789__T604__S_0898	Eukaryota	Fungi	Ascomycota	Eurotiomycetes	Chaetothyriales	Herpotrichiellaceae
1102:16251:14098__T604__S_0800	Eukaryota	Fungi	Ascomycota	Eurotiomycetes	Chaetothyriales	Herpotrichiellaceae
2110:19529:7902__T604__S_0093	Eukaryota	Fungi	Ascomycota	Eurotiomycetes	Chaetothyriales	Herpotrichiellaceae
1104:13782:17453__T593__S_1010	Eukaryota	Fungi	Ascomycota	Eurotiomycetes	Chaetothyriales	Herpotrichiellaceae
1113:14106:14180__T604__S_0073	Eukaryota	Fungi	Ascomycota	Eurotiomycetes	Chaetothyriales	Herpotrichiellaceae
1108:15479:4825__T593__S_0800	Eukaryota	Fungi	Ascomycota	Eurotiomycetes	Chaetothyriales	Herpotrichiellaceae
2107:10677:5629__T604__S_1089	Eukaryota	Fungi	Ascomycota	Eurotiomycetes	Chaetothyriales	Herpotrichiellaceae
1101:10736:13277__T604__S_1057	Eukaryota	Fungi	Ascomycota	Eurotiomycetes	Chaetothyriales	Herpotrichiellaceae
2101:20201:7772__T604__S_0839	Eukaryota	Fungi	Ascomycota	Eurotiomycetes	Chaetothyriales	Herpotrichiellaceae
1108:9300:11710__T604__S_0314	Eukaryota	Fungi	Ascomycota	Eurotiomycetes	Chaetothyriales	Herpotrichiellaceae
2102:11734:11943__T604__S_0011	Eukaryota	Fungi	Ascomycota	Eurotiomycetes	Chaetothyriales	Herpotrichiellaceae
1102:18657:8793__T593__S_1043	Eukaryota	Fungi	Ascomycota	Eurotiomycetes	Chaetothyriales	Herpotrichiellaceae
2103:5166:16389__T593__S_0736	Eukaryota	Fungi	Ascomycota	Eurotiomycetes	Chaetothyriales	Herpotrichiellaceae
1110:24474:11284__T604__S_0506	Eukaryota	Fungi	Ascomycota	Eurotiomycetes	Chaetothyriales	Herpotrichiellaceae
1114:5968:16991__T604__S_0152	Eukaryota	Fungi	Ascomycota	Eurotiomycetes	Chaetothyriales	Herpotrichiellaceae
2101:9515:9477__T593__S_0782	Eukaryota	Fungi	Ascomycota	Eurotiomycetes	Chaetothyriales	Herpotrichiellaceae
1101:6371:18738__T604__S_1311	Eukaryota	Fungi	Ascomycota	Eurotiomycetes	Chaetothyriales	Herpotrichiellaceae
1109:2747:12377__T593__S_1042	Eukaryota	Fungi	Ascomycota	Eurotiomycetes	Chaetothyriales	Herpotrichiellaceae
2104:15449:1965__T604__S_1061	Eukaryota	Fungi	Ascomycota	Eurotiomycetes	Chaetothyriales	Herpotrichiellaceae
1103:18609:8762__T604__S_0998	Eukaryota	Fungi	Ascomycota	Eurotiomycetes	Chaetothyriales	Herpotrichiellaceae
1105:20729:3100__T593__S_0530	Eukaryota	Fungi	Ascomycota	Eurotiomycetes	Chaetothyriales	Herpotrichiellaceae
2107:22919:9001__T604__S_1273	Eukaryota	Fungi	Ascomycota	Eurotiomycetes	Chaetothyriales	Herpotrichiellaceae
1101:11454:19688__T593__S_1039	Eukaryota	Fungi	Ascomycota	Eurotiomycetes	Chaetothyriales	Herpotrichiellaceae
1107:9770:21066__T604__S_1489	Eukaryota	Fungi	Ascomycota	Eurotiomycetes	Chaetothyriales	Herpotrichiellaceae
1112:17961:19721__T593__S_1081	Eukaryota	Fungi	Ascomycota	Eurotiomycetes	Chaetothyriales	Herpotrichiellaceae
2107:7956:19999__T604__S_1485	Eukaryota	Fungi	Ascomycota	Eurotiomycetes	Chaetothyriales	Herpotrichiellaceae
2102:23494:10606__T604__S_1028	Eukaryota	Fungi	Ascomycota	Eurotiomycetes	Chaetothyriales	Herpotrichiellaceae
1103:9916:20130__T604__S_1095	Eukaryota	Fungi	Ascomycota	Eurotiomycetes	Chaetothyriales	Herpotrichiellaceae
1111:12015:12211__T604__S_1444	Eukaryota	Fungi	Ascomycota	Eurotiomycetes	Chaetothyriales	Herpotrichiellaceae
2106:28367:9656__T593__S_1040	Eukaryota	Fungi	Ascomycota	Eurotiomycetes	Chaetothyriales	Herpotrichiellaceae
2101:20214:14249__T593__S_1004	Eukaryota	Fungi	Ascomycota	Eurotiomycetes	Chaetothyriales	Herpotrichiellaceae
1103:19958:14207__T604__S_0909	Eukaryota	Fungi	Ascomycota	Eurotiomycetes	Chaetothyriales	Herpotrichiellaceae
1109:5584:18863__T593__S_1008	Eukaryota	Fungi	Ascomycota	Eurotiomycetes	Chaetothyriales	Herpotrichiellaceae
2101:10948:16868__T604__S_0834	Eukaryota	Fungi	Ascomycota	Eurotiomycetes	Chaetothyriales	Herpotrichiellaceae
2110:15313:16400__T604__S_1151	Eukaryota	Fungi	Ascomycota	Eurotiomycetes	Chaetothyriales	Herpotrichiellaceae
2109:2996:11326__T593__S_1042	Eukaryota	Fungi	Ascomycota	Eurotiomycetes	Chaetothyriales	Herpotrichiellaceae
2101:22352:6899__T604__S_1207	Eukaryota	Fungi	Ascomycota	Eurotiomycetes	Chaetothyriales	Herpotrichiellaceae
2106:19366:9514__T604__S_0155	Eukaryota	Fungi	Ascomycota	Eurotiomycetes	Chaetothyriales	Herpotrichiellaceae
2108:5439:6214__T604__S_1066	Eukaryota	Fungi	Ascomycota	Eurotiomycetes	Chaetothyriales	Herpotrichiellaceae
1101:10156:9753__T604__S_0787	Eukaryota	Fungi	Ascomycota	Eurotiomycetes	Chaetothyriales	Herpotrichiellaceae
1104:18433:11077__T593__S_1108	Eukaryota	Fungi	Ascomycota	Eurotiomycetes	Chaetothyriales	Herpotrichiellaceae
1102:23657:12462__T604__S_0931	Eukaryota	Fungi	Ascomycota	Eurotiomycetes	Chaetothyriales	Herpotrichiellaceae
1106:13070:9915__T604__S_1140	Eukaryota	Fungi	Ascomycota	Eurotiomycetes	Chaetothyriales	Herpotrichiellaceae
1107:11939:15560__T604__S_0898	Eukaryota	Fungi	Ascomycota	Eurotiomycetes	Chaetothyriales	Herpotrichiellaceae
1102:20082:2641__T593__S_0658	Eukaryota	Fungi	Ascomycota	Eurotiomycetes	Chaetothyriales	Herpotrichiellaceae
1103:12979:15410__T604__S_1089	Eukaryota	Fungi	Ascomycota	Eurotiomycetes	Chaetothyriales	Herpotrichiellaceae
2103:7484:13663__T604__S_0635	Eukaryota	Fungi	Ascomycota	Eurotiomycetes	Chaetothyriales	Herpotrichiellaceae
1114:14054:23657__T604__S_1197	Eukaryota	Fungi	Ascomycota	Eurotiomycetes	Chaetothyriales	Herpotrichiellaceae
2106:16264:13056__T604__S_1027	Eukaryota	Fungi	Ascomycota	Eurotiomycetes	Chaetothyriales	Herpotrichiellaceae
1102:7155:9994__T604__S_1095	Eukaryota	Fungi	Ascomycota	Eurotiomycetes	Chaetothyriales	Herpotrichiellaceae
2102:20834:16340__T604__S_0971	Eukaryota	Fungi	Ascomycota	Eurotiomycetes	Chaetothyriales	Herpotrichiellaceae
1101:10156:21137__T593__S_0369	Eukaryota	Fungi	Ascomycota	Eurotiomycetes	Chaetothyriales	Herpotrichiellaceae
1101:15067:20741__T604__S_1032	Eukaryota	Fungi	Ascomycota	Eurotiomycetes	Chaetothyriales	Herpotrichiellaceae
1109:12779:21508__T604__S_0005	Eukaryota	Fungi	Ascomycota	Eurotiomycetes	Chaetothyriales	Herpotrichiellaceae
1107:12387:4203__T604__S_0971	Eukaryota	Fungi	Ascomycota	Eurotiomycetes	Chaetothyriales	Herpotrichiellaceae
2101:10870:23326__T604__S_0969	Eukaryota	Fungi	Ascomycota	Eurotiomycetes	Chaetothyriales	Herpotrichiellaceae
1101:4530:13173__T604__S_0093	Eukaryota	Fungi	Ascomycota	Eurotiomycetes	Chaetothyriales	Herpotrichiellaceae
1105:24707:6719__T604__S_1532	Eukaryota	Fungi	Ascomycota	Eurotiomycetes	Chaetothyriales	Herpotrichiellaceae
1102:22716:22524__T604__S_1031	Eukaryota	Fungi	Ascomycota	Eurotiomycetes	Chaetothyriales	Herpotrichiellaceae
2101:18133:24210__T604__S_0934	Eukaryota	Fungi	Ascomycota	Eurotiomycetes	Chaetothyriales	Herpotrichiellaceae
2107:5801:13879__T593__S_1006	Eukaryota	Fungi	Ascomycota	Eurotiomycetes	Chaetothyriales	Herpotrichiellaceae
1104:10600:21263__T604__S_0477	Eukaryota	Fungi	Ascomycota	Eurotiomycetes	Chaetothyriales	Herpotrichiellaceae
1104:6503:8262__T604__S_1140	Eukaryota	Fungi	Ascomycota	Eurotiomycetes	Chaetothyriales	Herpotrichiellaceae
1106:23330:10217__T593__S_0800	Eukaryota	Fungi	Ascomycota	Eurotiomycetes	Chaetothyriales	Herpotrichiellaceae
1101:19633:28228__T604__S_1201	Eukaryota	Fungi	Ascomycota	Eurotiomycetes	Chaetothyriales	Herpotrichiellaceae
1103:20720:20631__T593__S_1010	Eukaryota	Fungi	Ascomycota	Eurotiomycetes	Chaetothyriales	Herpotrichiellaceae
2111:11180:16185__T593__S_0862	Eukaryota	Fungi	Ascomycota	Eurotiomycetes	Chaetothyriales	Herpotrichiellaceae
1103:7076:23793__T604__S_0940	Eukaryota	Fungi	Ascomycota	Eurotiomycetes	Chaetothyriales	Herpotrichiellaceae
1104:7957:10744__T593__S_1068	Eukaryota	Fungi	Ascomycota	Eurotiomycetes	Chaetothyriales	Herpotrichiellaceae
1105:9480:22612__T593__S_0433	Eukaryota	Fungi	Ascomycota	Eurotiomycetes	Chaetothyriales	Herpotrichiellaceae
1114:9773:7306__T604__S_0013	Eukaryota	Fungi	Ascomycota	Eurotiomycetes	Chaetothyriales	Herpotrichiellaceae
1105:8116:8726__T593__S_1139	Eukaryota	Fungi	Ascomycota	Eurotiomycetes	Chaetothyriales	Herpotrichiellaceae
1108:13739:4077__T593__S_1040	Eukaryota	Fungi	Ascomycota	Eurotiomycetes	Chaetothyriales	Herpotrichiellaceae
1114:18609:13738__T593__S_1053	Eukaryota	Fungi	Ascomycota	Eurotiomycetes	Chaetothyriales	Herpotrichiellaceae
1101:22951:14761__T604__S_0936	Eukaryota	Fungi	Ascomycota	Eurotiomycetes	Chaetothyriales	Herpotrichiellaceae
1102:18933:15553__T593__S_1042	Eukaryota	Fungi	Ascomycota	Eurotiomycetes	Chaetothyriales	Herpotrichiellaceae
2103:6024:17027__T593__S_1042	Eukaryota	Fungi	Ascomycota	Eurotiomycetes	Chaetothyriales	Herpotrichiellaceae
1105:27706:12074__T593__S_0868	Eukaryota	Fungi	Ascomycota	Eurotiomycetes	Chaetothyriales	Herpotrichiellaceae
2105:10135:12864__T604__S_1113	Eukaryota	Fungi	Ascomycota	Eurotiomycetes	Chaetothyriales	Herpotrichiellaceae
1104:13400:17773__T593__S_1108	Eukaryota	Fungi	Ascomycota	Eurotiomycetes	Chaetothyriales	Herpotrichiellaceae
1113:10500:11366__T604__S_1451	Eukaryota	Fungi	Ascomycota	Eurotiomycetes	Chaetothyriales	Herpotrichiellaceae
1101:18932:26093__T593__S_1020	Eukaryota	Fungi	Ascomycota	Eurotiomycetes	Chaetothyriales	Herpotrichiellaceae
2105:21372:13527__T604__S_1339	Eukaryota	Fungi	Ascomycota	Eurotiomycetes	Chaetothyriales	Herpotrichiellaceae
2106:21241:23327__T593__S_1138	Eukaryota	Fungi	Ascomycota	Eurotiomycetes	Chaetothyriales	Herpotrichiellaceae
1106:21232:5347__T604__S_1367	Eukaryota	Fungi	Ascomycota	Eurotiomycetes	Chaetothyriales	Herpotrichiellaceae
1106:22336:19129__T604__S_1192	Eukaryota	Fungi	Ascomycota	Eurotiomycetes	Chaetothyriales	Herpotrichiellaceae
1102:12692:22358__T593__S_0901	Eukaryota	Fungi	Ascomycota	Eurotiomycetes	Chaetothyriales	Herpotrichiellaceae
2105:7351:8629__T593__S_1039	Eukaryota	Fungi	Ascomycota	Eurotiomycetes	Chaetothyriales	Herpotrichiellaceae
1101:28557:16256__T604__S_1086	Eukaryota	Fungi	Ascomycota	Eurotiomycetes	Chaetothyriales	Herpotrichiellaceae
1113:17604:1509__T604__S_0967	Eukaryota	Fungi	Ascomycota	Eurotiomycetes	Chaetothyriales	Herpotrichiellaceae
2101:11495:2374__T604__S_0876	Eukaryota	Fungi	Ascomycota	Eurotiomycetes	Chaetothyriales	Herpotrichiellaceae
1101:8310:17651__T604__S_0053	Eukaryota	Fungi	Ascomycota	Eurotiomycetes	Chaetothyriales	Trichomeriaceae	Knufia	Knufia epidermidis
1101:11684:18773__T604__S_0648	Eukaryota	Fungi	Ascomycota	Eurotiomycetes	Chaetothyriales	Trichomeriaceae	Trichomerium
1103:27798:13035__T593__S_1089	Eukaryota	Fungi	Ascomycota	Eurotiomycetes	Chaetothyriales
1101:14382:23745__T604__S_0132	Eukaryota	Fungi	Ascomycota	Eurotiomycetes	Chaetothyriales
1101:14381:13384__T604__S_0159	Eukaryota	Fungi	Ascomycota	Eurotiomycetes	Chaetothyriales
1101:4117:10779__T604__S_1103	Eukaryota	Fungi	Ascomycota	Eurotiomycetes	Chaetothyriales
1101:4915:12657__T593__S_0916	Eukaryota	Fungi	Ascomycota	Eurotiomycetes	Chaetothyriales
1102:23693:15898__T604__S_0888	Eukaryota	Fungi	Ascomycota	Eurotiomycetes	Chaetothyriales
1101:25453:15489__T593__S_1111	Eukaryota	Fungi	Ascomycota	Eurotiomycetes	Chaetothyriales
1103:25998:13061__T604__S_0359	Eukaryota	Fungi	Ascomycota	Eurotiomycetes	Chaetothyriales
1104:20735:16787__T604__S_0969	Eukaryota	Fungi	Ascomycota	Eurotiomycetes	Chaetothyriales
2101:21156:18220__T604__S_0490	Eukaryota	Fungi	Ascomycota	Eurotiomycetes	Chaetothyriales
1114:14841:16575__T593__S_1006	Eukaryota	Fungi	Ascomycota	Eurotiomycetes	Chaetothyriales
1104:5961:8997__T593__S_0843	Eukaryota	Fungi	Ascomycota	Eurotiomycetes	Chaetothyriales
1107:20874:3702__T593__S_0885	Eukaryota	Fungi	Ascomycota	Eurotiomycetes	Chaetothyriales
1104:11052:21746__T593__S_0916	Eukaryota	Fungi	Ascomycota	Eurotiomycetes	Chaetothyriales
1102:12428:2637__T604__S_0151	Eukaryota	Fungi	Ascomycota	Eurotiomycetes	Chaetothyriales
1106:15260:18846__T604__S_1072	Eukaryota	Fungi	Ascomycota	Eurotiomycetes	Chaetothyriales
2114:9799:9685__T593__S_0369	Eukaryota	Fungi	Ascomycota	Eurotiomycetes	Chaetothyriales
1101:11765:16653__T593__S_1113	Eukaryota	Fungi	Ascomycota	Eurotiomycetes	Chaetothyriales
2114:25221:16178__T593__S_0939	Eukaryota	Fungi	Ascomycota	Eurotiomycetes	Chaetothyriales
1102:15422:11845__T604__S_0195	Eukaryota	Fungi	Ascomycota	Eurotiomycetes	Chaetothyriales
1106:26056:19603__T593__S_1133	Eukaryota	Fungi	Ascomycota	Eurotiomycetes	Chaetothyriales
1107:13853:12259__T604__S_1078	Eukaryota	Fungi	Ascomycota	Eurotiomycetes	Chaetothyriales
2103:20942:20740__T593__S_0150	Eukaryota	Fungi	Ascomycota	Eurotiomycetes	Chaetothyriales
2108:8775:12741__T593__S_1089	Eukaryota	Fungi	Ascomycota	Eurotiomycetes	Chaetothyriales
1101:15731:4052__T604__S_1085	Eukaryota	Fungi	Ascomycota	Eurotiomycetes	Chaetothyriales
1107:23144:16991__T604__S_1386	Eukaryota	Fungi	Ascomycota	Eurotiomycetes	Eurotiales	Aspergillaceae	Aspergillus	Aspergillus cervinus
2101:28782:15229__T604__S_1497	Eukaryota	Fungi	Ascomycota	Eurotiomycetes	Eurotiales	Aspergillaceae	Aspergillus	Aspergillus penicillioides
1101:11701:18883__T593__S_1136	Eukaryota	Fungi	Ascomycota	Eurotiomycetes	Eurotiales	Aspergillaceae	Aspergillus	Aspergillus sp. 2 VH-2015
1107:9675:10664__T593__S_1280	Eukaryota	Fungi	Ascomycota	Eurotiomycetes	Eurotiales	Aspergillaceae	Aspergillus
1109:8979:6264__T593__S_0652	Eukaryota	Fungi	Ascomycota	Eurotiomycetes	Eurotiales	Aspergillaceae	Aspergillus
1101:21353:9277__T593__S_0534	Eukaryota	Fungi	Ascomycota	Eurotiomycetes	Eurotiales	Aspergillaceae	Aspergillus
2102:11921:17199__T593__S_0086	Eukaryota	Fungi	Ascomycota	Eurotiomycetes	Eurotiales	Aspergillaceae	Aspergillus
1101:20596:17113__T593__S_0202	Eukaryota	Fungi	Ascomycota	Eurotiomycetes	Eurotiales	Aspergillaceae	Aspergillus
1101:20312:14345__T593__S_1280	Eukaryota	Fungi	Ascomycota	Eurotiomycetes	Eurotiales	Aspergillaceae	Aspergillus
1106:11408:17718__T593__S_0057	Eukaryota	Fungi	Ascomycota	Eurotiomycetes	Eurotiales	Aspergillaceae	Aspergillus
1101:16267:22942__T604__S_0032	Eukaryota	Fungi	Ascomycota	Eurotiomycetes	Eurotiales	Aspergillaceae	Aspergillus
2103:25794:11465__T593__S_0016	Eukaryota	Fungi	Ascomycota	Eurotiomycetes	Eurotiales	Aspergillaceae	Aspergillus
1102:12228:21849__T604__S_1113	Eukaryota	Fungi	Ascomycota	Eurotiomycetes	Eurotiales	Aspergillaceae	Penicillium	Penicillium herquei
1106:11452:20903__T604__S_0936	Eukaryota	Fungi	Ascomycota	Eurotiomycetes	Eurotiales	Aspergillaceae	Penicillium	Penicillium paxilli
2104:14167:23766__T604__S_0877	Eukaryota	Fungi	Ascomycota	Eurotiomycetes	Eurotiales	Aspergillaceae	Penicillium	Penicillium pulvillorum
1102:17326:17376__T604__S_1387	Eukaryota	Fungi	Ascomycota	Eurotiomycetes	Eurotiales	Aspergillaceae	Penicillium
1102:5477:12359__T593__S_0568	Eukaryota	Fungi	Ascomycota	Eurotiomycetes	Eurotiales	Aspergillaceae	Penicillium
2107:14098:7202__T593__S_1158	Eukaryota	Fungi	Ascomycota	Eurotiomycetes	Eurotiales	Aspergillaceae	Penicillium
1103:8870:18176__T593__S_0280	Eukaryota	Fungi	Ascomycota	Eurotiomycetes	Eurotiales	Aspergillaceae	Penicillium
1103:14824:19148__T604__S_1355	Eukaryota	Fungi	Ascomycota	Eurotiomycetes	Eurotiales	Aspergillaceae	Penicillium
1101:6290:5779__T604__S_0660	Eukaryota	Fungi	Ascomycota	Eurotiomycetes	Eurotiales	Aspergillaceae	Penicillium
1101:16422:3843__T593__S_0045	Eukaryota	Fungi	Ascomycota	Eurotiomycetes	Eurotiales	Aspergillaceae	Penicillium
1101:10296:2825__T593__S_0893	Eukaryota	Fungi	Ascomycota	Eurotiomycetes	Eurotiales	Aspergillaceae	Penicillium
1102:16329:17634__T604__S_0386	Eukaryota	Fungi	Ascomycota	Eurotiomycetes	Eurotiales	Aspergillaceae	Penicillium
1105:13083:24376__T604__S_0219	Eukaryota	Fungi	Ascomycota	Eurotiomycetes	Eurotiales	Aspergillaceae	Penicillium
1107:23452:7698__T593__S_1026	Eukaryota	Fungi	Ascomycota	Eurotiomycetes	Eurotiales	Aspergillaceae	Penicillium
1104:24244:24614__T593__S_0754	Eukaryota	Fungi	Ascomycota	Eurotiomycetes	Eurotiales	Aspergillaceae	Penicillium
1113:6030:12939__T604__S_0999	Eukaryota	Fungi	Ascomycota	Eurotiomycetes	Eurotiales	Aspergillaceae	Penicillium
1110:23086:12386__T593__S_0416	Eukaryota	Fungi	Ascomycota	Eurotiomycetes	Eurotiales	Aspergillaceae	Penicillium
1108:6779:23731__T604__S_1387	Eukaryota	Fungi	Ascomycota	Eurotiomycetes	Eurotiales	Aspergillaceae	Penicillium
1102:6473:16121__T604__S_0743	Eukaryota	Fungi	Ascomycota	Eurotiomycetes	Eurotiales	Aspergillaceae	Penicillium
1104:8018:18154__T604__S_0897	Eukaryota	Fungi	Ascomycota	Eurotiomycetes	Eurotiales	Aspergillaceae	Penicillium
1105:11082:18073__T604__S_0839	Eukaryota	Fungi	Ascomycota	Eurotiomycetes	Eurotiales	Aspergillaceae	Penicillium
1103:15134:4470__T593__S_1349	Eukaryota	Fungi	Ascomycota	Eurotiomycetes	Eurotiales	Aspergillaceae	Penicillium
2110:28913:12821__T593__S_0044	Eukaryota	Fungi	Ascomycota	Eurotiomycetes	Eurotiales	Aspergillaceae	Penicillium
1112:24505:8013__T593__S_0117	Eukaryota	Fungi	Ascomycota	Eurotiomycetes	Eurotiales	Aspergillaceae	Penicillium
2103:15458:20160__T593__S_0332	Eukaryota	Fungi	Ascomycota	Eurotiomycetes	Eurotiales	Aspergillaceae	Penicillium
1103:8445:19587__T604__S_1387	Eukaryota	Fungi	Ascomycota	Eurotiomycetes	Eurotiales	Aspergillaceae	Penicillium
1114:15198:25362__T604__S_1064	Eukaryota	Fungi	Ascomycota	Eurotiomycetes	Eurotiales	Aspergillaceae	Penicillium
2114:6973:11188__T593__S_0830	Eukaryota	Fungi	Ascomycota	Eurotiomycetes	Eurotiales	Aspergillaceae	Penicillium
1108:9189:16796__T593__S_0433	Eukaryota	Fungi	Ascomycota	Eurotiomycetes	Eurotiales	Aspergillaceae	Penicillium
2106:23778:13930__T604__S_0281	Eukaryota	Fungi	Ascomycota	Eurotiomycetes	Eurotiales	Aspergillaceae	Penicillium
1102:11817:22171__T604__S_0711	Eukaryota	Fungi	Ascomycota	Eurotiomycetes	Eurotiales	Aspergillaceae	Penicillium
1103:13183:26069__T604__S_1420	Eukaryota	Fungi	Ascomycota	Eurotiomycetes	Eurotiales	Aspergillaceae	Penicillium
1104:22962:12108__T604__S_1171	Eukaryota	Fungi	Ascomycota	Eurotiomycetes	Eurotiales	Aspergillaceae	Penicillium
1108:5157:11153__T604__S_0936	Eukaryota	Fungi	Ascomycota	Eurotiomycetes	Eurotiales	Aspergillaceae	Penicillium
2104:14523:20603__T593__S_0350	Eukaryota	Fungi	Ascomycota	Eurotiomycetes	Eurotiales	Aspergillaceae	Penicillium
1101:9395:15491__T604__S_1385	Eukaryota	Fungi	Ascomycota	Eurotiomycetes	Eurotiales	Aspergillaceae	Penicillium
1101:21446:21069__T604__S_1288	Eukaryota	Fungi	Ascomycota	Eurotiomycetes	Eurotiales	Aspergillaceae	Penicillium
1108:5169:16486__T593__S_1351	Eukaryota	Fungi	Ascomycota	Eurotiomycetes	Eurotiales	Aspergillaceae	Penicillium
2106:12331:19447__T604__S_1048	Eukaryota	Fungi	Ascomycota	Eurotiomycetes	Eurotiales	Aspergillaceae	Penicillium
2108:13557:17831__T604__S_1387	Eukaryota	Fungi	Ascomycota	Eurotiomycetes	Eurotiales	Aspergillaceae	Penicillium
1101:23363:19545__T604__S_0931	Eukaryota	Fungi	Ascomycota	Eurotiomycetes	Eurotiales	Aspergillaceae	Penicillium
1104:10986:17062__T593__S_0279	Eukaryota	Fungi	Ascomycota	Eurotiomycetes	Eurotiales	Aspergillaceae	Penicillium
1110:10330:10818__T604__S_0622	Eukaryota	Fungi	Ascomycota	Eurotiomycetes	Eurotiales	Aspergillaceae	Penicillium
1105:9955:12364__T593__S_0371	Eukaryota	Fungi	Ascomycota	Eurotiomycetes	Eurotiales	Aspergillaceae	Thysanophora	Thysanophora penicillioides
1104:9957:21418__T604__S_1090	Eukaryota	Fungi	Ascomycota	Eurotiomycetes	Eurotiales	Aspergillaceae
1103:13846:20191__T604__S_1275	Eukaryota	Fungi	Ascomycota	Eurotiomycetes	Eurotiales	Aspergillaceae
2106:25199:10477__T604__S_0488	Eukaryota	Fungi	Ascomycota	Eurotiomycetes	Eurotiales	Aspergillaceae
2112:17786:15929__T593__S_1280	Eukaryota	Fungi	Ascomycota	Eurotiomycetes	Eurotiales	Aspergillaceae
2102:14095:13050__T604__S_1330	Eukaryota	Fungi	Ascomycota	Eurotiomycetes	Eurotiales	Aspergillaceae
1101:12570:19428__T604__S_0600	Eukaryota	Fungi	Ascomycota	Eurotiomycetes	Eurotiales	Aspergillaceae
1101:15459:11767__T604__S_0885	Eukaryota	Fungi	Ascomycota	Eurotiomycetes	Eurotiales	Aspergillaceae
2106:11534:13356__T593__S_0106	Eukaryota	Fungi	Ascomycota	Eurotiomycetes	Eurotiales	Aspergillaceae
1107:5159:16855__T593__S_0939	Eukaryota	Fungi	Ascomycota	Eurotiomycetes	Eurotiales	Aspergillaceae
1101:7942:14228__T604__S_0041	Eukaryota	Fungi	Ascomycota	Eurotiomycetes	Eurotiales	Aspergillaceae
1107:23050:11079__T604__S_0597	Eukaryota	Fungi	Ascomycota	Eurotiomycetes	Eurotiales	Aspergillaceae
1108:7097:17585__T604__S_1019	Eukaryota	Fungi	Ascomycota	Eurotiomycetes	Eurotiales	Aspergillaceae
2109:12566:13977__T593__S_1080	Eukaryota	Fungi	Ascomycota	Eurotiomycetes	Eurotiales	Aspergillaceae
1107:2842:13377__T604__S_0345	Eukaryota	Fungi	Ascomycota	Eurotiomycetes	Eurotiales	Aspergillaceae
1101:8133:16939__T593__S_1444	Eukaryota	Fungi	Ascomycota	Eurotiomycetes	Eurotiales	Elaphomycetaceae	Elaphomyces	Elaphomyces muricatus
1103:15812:6758__T593__S_0073	Eukaryota	Fungi	Ascomycota	Eurotiomycetes	Eurotiales	Elaphomycetaceae	Elaphomyces
1104:15966:20539__T604__S_0309	Eukaryota	Fungi	Ascomycota	Eurotiomycetes	Eurotiales	Elaphomycetaceae	Elaphomyces
2103:13378:12516__T593__S_0301	Eukaryota	Fungi	Ascomycota	Eurotiomycetes	Eurotiales	Elaphomycetaceae	Elaphomyces
1103:12565:24028__T593__S_0720	Eukaryota	Fungi	Ascomycota	Eurotiomycetes	Eurotiales	Elaphomycetaceae	Elaphomyces
1103:12155:15099__T593__S_1154	Eukaryota	Fungi	Ascomycota	Eurotiomycetes	Eurotiales	Elaphomycetaceae	Elaphomyces
2103:14107:2367__T593__S_1444	Eukaryota	Fungi	Ascomycota	Eurotiomycetes	Eurotiales	Elaphomycetaceae	Elaphomyces
2102:14138:19143__T604__S_0356	Eukaryota	Fungi	Ascomycota	Eurotiomycetes	Eurotiales	Elaphomycetaceae	Elaphomyces
1101:28510:14333__T593__S_0942	Eukaryota	Fungi	Ascomycota	Eurotiomycetes	Eurotiales	Elaphomycetaceae	Elaphomyces
1101:15445:11448__T593__S_1139	Eukaryota	Fungi	Ascomycota	Eurotiomycetes	Eurotiales	Elaphomycetaceae	Elaphomyces
1112:22045:14204__T593__S_1379	Eukaryota	Fungi	Ascomycota	Eurotiomycetes	Eurotiales	Elaphomycetaceae	Elaphomyces
1104:13043:14140__T593__S_0784	Eukaryota	Fungi	Ascomycota	Eurotiomycetes	Eurotiales	Elaphomycetaceae	Elaphomyces
1109:25740:18886__T604__S_1355	Eukaryota	Fungi	Ascomycota	Eurotiomycetes	Eurotiales	Elaphomycetaceae	Elaphomyces
1105:15000:21777__T604__S_0929	Eukaryota	Fungi	Ascomycota	Eurotiomycetes	Eurotiales	Thermoascaceae	Paecilomyces	Paecilomyces formosus
1106:11425:14236__T604__S_1204	Eukaryota	Fungi	Ascomycota	Eurotiomycetes	Eurotiales	Trichocomaceae	Talaromyces
1104:10464:14297__T604__S_0960	Eukaryota	Fungi	Ascomycota	Eurotiomycetes	Eurotiales	Trichocomaceae	Talaromyces
1110:14724:11536__T604__S_0834	Eukaryota	Fungi	Ascomycota	Eurotiomycetes	Eurotiales	Trichocomaceae
2103:6692:9223__T604__S_1451	Eukaryota	Fungi	Ascomycota	Eurotiomycetes	Eurotiales
1107:20945:10139__T604__S_1088	Eukaryota	Fungi	Ascomycota	Eurotiomycetes	Eurotiales
1103:16437:14985__T604__S_0447	Eukaryota	Fungi	Ascomycota	Eurotiomycetes	Eurotiales
2105:8492:10120__T604__S_1453	Eukaryota	Fungi	Ascomycota	Eurotiomycetes	Eurotiales
1110:8545:11081__T604__S_0998	Eukaryota	Fungi	Ascomycota	Eurotiomycetes	Eurotiales
1102:10467:19795__T593__S_1103	Eukaryota	Fungi	Ascomycota	Eurotiomycetes	Eurotiales
1107:16070:18560__T604__S_0136	Eukaryota	Fungi	Ascomycota	Eurotiomycetes	Eurotiales
1107:20303:6285__T604__S_1261	Eukaryota	Fungi	Ascomycota	Eurotiomycetes	Eurotiales
1108:4259:15358__T604__S_1393	Eukaryota	Fungi	Ascomycota	Eurotiomycetes	Eurotiales
1102:15223:15807__T593__S_1019	Eukaryota	Fungi	Ascomycota	Eurotiomycetes	Eurotiales
1110:15245:23030__T604__S_1312	Eukaryota	Fungi	Ascomycota	Eurotiomycetes	Eurotiales
1103:13027:3046__T604__S_0136	Eukaryota	Fungi	Ascomycota	Eurotiomycetes	Eurotiales
1102:18786:10967__T604__S_0136	Eukaryota	Fungi	Ascomycota	Eurotiomycetes	Eurotiales
1104:6415:11229__T604__S_0817	Eukaryota	Fungi	Ascomycota	Eurotiomycetes	Eurotiales
1112:5680:11570__T593__S_0906	Eukaryota	Fungi	Ascomycota	Eurotiomycetes	Eurotiales
1106:12063:20280__T593__S_0965	Eukaryota	Fungi	Ascomycota	Eurotiomycetes	Eurotiales
2103:20115:19860__T604__S_1373	Eukaryota	Fungi	Ascomycota	Eurotiomycetes	Eurotiales
1102:7665:8416__T604__S_1355	Eukaryota	Fungi	Ascomycota	Eurotiomycetes	Eurotiales
1105:17759:25155__T604__S_0952	Eukaryota	Fungi	Ascomycota	Eurotiomycetes	Eurotiales
2104:19554:15265__T604__S_0136	Eukaryota	Fungi	Ascomycota	Eurotiomycetes	Eurotiales
1101:15291:11041__T604__S_0136	Eukaryota	Fungi	Ascomycota	Eurotiomycetes	Eurotiales
1104:3785:11112__T604__S_1197	Eukaryota	Fungi	Ascomycota	Eurotiomycetes	Eurotiales
1102:25702:14610__T604__S_0843	Eukaryota	Fungi	Ascomycota	Eurotiomycetes	Eurotiales
1109:8596:15043__T604__S_1381	Eukaryota	Fungi	Ascomycota	Eurotiomycetes	Eurotiales
1114:8280:12755__T604__S_1325	Eukaryota	Fungi	Ascomycota	Eurotiomycetes	Eurotiales
1101:3216:19177__T593__S_0995	Eukaryota	Fungi	Ascomycota	Eurotiomycetes	Eurotiales
1107:7922:4677__T604__S_0165	Eukaryota	Fungi	Ascomycota	Eurotiomycetes	Eurotiales
1102:10776:21390__T604__S_0100	Eukaryota	Fungi	Ascomycota	Eurotiomycetes	Eurotiales
1104:6720:11096__T604__S_0019	Eukaryota	Fungi	Ascomycota	Eurotiomycetes	Eurotiales
2110:19606:4274__T593__S_0867	Eukaryota	Fungi	Ascomycota	Eurotiomycetes	Eurotiales
2108:13603:12138__T604__S_1299	Eukaryota	Fungi	Ascomycota	Eurotiomycetes	Eurotiales
1101:26041:15720__T593__S_0928	Eukaryota	Fungi	Ascomycota	Eurotiomycetes	Eurotiales
1104:12885:12254__T593__S_0416	Eukaryota	Fungi	Ascomycota	Eurotiomycetes	Eurotiales
1112:19111:8557__T593__S_0739	Eukaryota	Fungi	Ascomycota	Eurotiomycetes	Onygenales	Arthrodermataceae	Arthroderma	Arthroderma curreyi
1106:11743:11719__T604__S_1318	Eukaryota	Fungi	Ascomycota	Eurotiomycetes	Onygenales
1103:16814:16997__T604__S_1085	Eukaryota	Fungi	Ascomycota	Eurotiomycetes	Phaeomoniellales		Phaeomoniella
2103:12942:2771__T593__S_0810	Eukaryota	Fungi	Ascomycota	Eurotiomycetes	Phaeomoniellales		Phaeomoniella
1102:19367:4894__T604__S_0181	Eukaryota	Fungi	Ascomycota	Eurotiomycetes	Phaeomoniellales		Phaeomoniella
1108:25300:14469__T604__S_0155	Eukaryota	Fungi	Ascomycota	Eurotiomycetes	Verrucariales	Verrucariaceae
1103:13260:1977__T593__S_0726	Eukaryota	Fungi	Ascomycota	Eurotiomycetes
1101:12765:14650__T604__S_0277	Eukaryota	Fungi	Ascomycota	Eurotiomycetes
1101:12367:17880__T604__S_0296	Eukaryota	Fungi	Ascomycota	Eurotiomycetes
1102:13460:11135__T593__S_0428	Eukaryota	Fungi	Ascomycota	Eurotiomycetes
1108:21577:21376__T604__S_0297	Eukaryota	Fungi	Ascomycota	Eurotiomycetes
1101:10850:2484__T604__S_0103	Eukaryota	Fungi	Ascomycota	Eurotiomycetes
1102:12543:27213__T604__S_0928	Eukaryota	Fungi	Ascomycota	Eurotiomycetes
1102:10959:26203__T604__S_0675	Eukaryota	Fungi	Ascomycota	Eurotiomycetes
1101:8970:22176__T604__S_0406	Eukaryota	Fungi	Ascomycota	Eurotiomycetes
1101:24522:6482__T593__S_1528	Eukaryota	Fungi	Ascomycota	Eurotiomycetes
1107:12944:17149__T604__S_0677	Eukaryota	Fungi	Ascomycota	Eurotiomycetes
1105:15348:23158__T604__S_1273	Eukaryota	Fungi	Ascomycota	Eurotiomycetes
1104:21699:13626__T604__S_1240	Eukaryota	Fungi	Ascomycota	Eurotiomycetes
1102:7036:11354__T604__S_1429	Eukaryota	Fungi	Ascomycota	Eurotiomycetes
1110:4864:12822__T593__S_1133	Eukaryota	Fungi	Ascomycota	Eurotiomycetes
2108:11186:3987__T593__S_1039	Eukaryota	Fungi	Ascomycota	Eurotiomycetes
2106:17811:12270__T604__S_0869	Eukaryota	Fungi	Ascomycota	Eurotiomycetes
1111:13257:14261__T604__S_1339	Eukaryota	Fungi	Ascomycota	Eurotiomycetes
1105:29486:14507__T593__S_0906	Eukaryota	Fungi	Ascomycota	Eurotiomycetes
1107:20011:12264__T604__S_0920	Eukaryota	Fungi	Ascomycota	Eurotiomycetes
1107:12575:20026__T604__S_1031	Eukaryota	Fungi	Ascomycota	Eurotiomycetes
1106:11012:12268__T604__S_0925	Eukaryota	Fungi	Ascomycota	Eurotiomycetes
2104:3527:13493__T593__S_1138	Eukaryota	Fungi	Ascomycota	Eurotiomycetes
1106:8249:10336__T593__S_0800	Eukaryota	Fungi	Ascomycota	Eurotiomycetes
1102:6751:11641__T604__S_0999	Eukaryota	Fungi	Ascomycota	Eurotiomycetes
1107:25269:13100__T604__S_1086	Eukaryota	Fungi	Ascomycota	Eurotiomycetes
1104:6934:23580__T604__S_0010	Eukaryota	Fungi	Ascomycota	Eurotiomycetes
2108:15522:13105__T604__S_0341	Eukaryota	Fungi	Ascomycota	Eurotiomycetes
2113:17349:2645__T604__S_0041	Eukaryota	Fungi	Ascomycota	Eurotiomycetes
1105:4124:19783__T604__S_0037	Eukaryota	Fungi	Ascomycota	Eurotiomycetes
2113:7166:11490__T604__S_0896	Eukaryota	Fungi	Ascomycota	Eurotiomycetes
2101:9429:20270__T604__S_0979	Eukaryota	Fungi	Ascomycota	Eurotiomycetes
1104:15011:16712__T604__S_0096	Eukaryota	Fungi	Ascomycota	Eurotiomycetes
1102:21358:17798__T604__S_0332	Eukaryota	Fungi	Ascomycota	Eurotiomycetes
2106:18831:21113__T604__S_0983	Eukaryota	Fungi	Ascomycota	Eurotiomycetes
2102:24090:6585__T593__S_0734	Eukaryota	Fungi	Ascomycota	Eurotiomycetes
2102:20526:10272__T604__S_0224	Eukaryota	Fungi	Ascomycota	Eurotiomycetes
1105:23077:12522__T604__S_0837	Eukaryota	Fungi	Ascomycota	Eurotiomycetes
1105:11710:17429__T593__S_0800	Eukaryota	Fungi	Ascomycota	Eurotiomycetes
1113:13103:18185__T604__S_0185	Eukaryota	Fungi	Ascomycota	Eurotiomycetes
1102:22301:24547__T593__S_0011	Eukaryota	Fungi	Ascomycota	Eurotiomycetes
1106:12187:13653__T604__S_0050	Eukaryota	Fungi	Ascomycota	Eurotiomycetes
1103:16988:17295__T604__S_1388	Eukaryota	Fungi	Ascomycota	Eurotiomycetes
2102:26912:7712__T604__S_0265	Eukaryota	Fungi	Ascomycota	Eurotiomycetes
2105:17597:22411__T604__S_0046	Eukaryota	Fungi	Ascomycota	Eurotiomycetes
2108:6642:12258__T604__S_1440	Eukaryota	Fungi	Ascomycota	Eurotiomycetes
1102:11540:9467__T604__S_0197	Eukaryota	Fungi	Ascomycota	Eurotiomycetes
2101:22932:9337__T593__S_1414	Eukaryota	Fungi	Ascomycota	Eurotiomycetes
1113:18719:5668__T593__S_0878	Eukaryota	Fungi	Ascomycota	Eurotiomycetes
2107:28703:16047__T593__S_1043	Eukaryota	Fungi	Ascomycota	Eurotiomycetes
1106:8988:16454__T604__S_0878	Eukaryota	Fungi	Ascomycota	Eurotiomycetes
2114:22507:8987__T604__S_1507	Eukaryota	Fungi	Ascomycota	Eurotiomycetes
1101:4129:11084__T604__S_0358	Eukaryota	Fungi	Ascomycota	Eurotiomycetes
1101:17750:24944__T593__S_0055	Eukaryota	Fungi	Ascomycota	Eurotiomycetes
1103:7978:12574__T604__S_1523	Eukaryota	Fungi	Ascomycota	Eurotiomycetes
1106:13022:24728__T593__S_0861	Eukaryota	Fungi	Ascomycota	Eurotiomycetes
1102:15035:6382__T604__S_0834	Eukaryota	Fungi	Ascomycota	Eurotiomycetes
1101:14164:6639__T604__S_0289	Eukaryota	Fungi	Ascomycota	Eurotiomycetes
1103:16071:19399__T604__S_1273	Eukaryota	Fungi	Ascomycota	Eurotiomycetes
1101:6597:17497__T593__S_1048	Eukaryota	Fungi	Ascomycota	Eurotiomycetes
1103:23936:18938__T604__S_0321	Eukaryota	Fungi	Ascomycota	Eurotiomycetes
1105:8290:20750__T593__S_0010	Eukaryota	Fungi	Ascomycota	Eurotiomycetes
1102:10781:13295__T593__S_1012	Eukaryota	Fungi	Ascomycota	Eurotiomycetes
1103:12304:23105__T604__S_0955	Eukaryota	Fungi	Ascomycota	Eurotiomycetes
1105:13889:20631__T604__S_1317	Eukaryota	Fungi	Ascomycota	Eurotiomycetes
1102:23670:9490__T604__S_0735	Eukaryota	Fungi	Ascomycota	Eurotiomycetes
1101:11980:6503__T593__S_0378	Eukaryota	Fungi	Ascomycota	Eurotiomycetes
1102:20471:10704__T604__S_1091	Eukaryota	Fungi	Ascomycota	Eurotiomycetes
1102:23658:17787__T593__S_1008	Eukaryota	Fungi	Ascomycota	Eurotiomycetes
1101:15656:21843__T593__S_0437	Eukaryota	Fungi	Ascomycota	Eurotiomycetes
1104:15385:3155__T604__S_0122	Eukaryota	Fungi	Ascomycota	Eurotiomycetes
1102:20652:23711__T593__S_1041	Eukaryota	Fungi	Ascomycota	Eurotiomycetes
2103:15572:8830__T593__S_0799	Eukaryota	Fungi	Ascomycota	Eurotiomycetes
1106:15679:5805__T604__S_0225	Eukaryota	Fungi	Ascomycota	Eurotiomycetes
1109:23761:10366__T604__S_0968	Eukaryota	Fungi	Ascomycota	Eurotiomycetes
1101:11320:22184__T593__S_0898	Eukaryota	Fungi	Ascomycota	Eurotiomycetes
1104:2709:19138__T593__S_0208	Eukaryota	Fungi	Ascomycota	Eurotiomycetes
1105:5303:23425__T593__S_1006	Eukaryota	Fungi	Ascomycota	Eurotiomycetes
1102:3244:20894__T604__S_1535	Eukaryota	Fungi	Ascomycota	Eurotiomycetes
1102:10787:12217__T593__S_1120	Eukaryota	Fungi	Ascomycota	Eurotiomycetes
1102:23729:7864__T604__S_1010	Eukaryota	Fungi	Ascomycota	Eurotiomycetes
2102:22425:17674__T604__S_1273	Eukaryota	Fungi	Ascomycota	Eurotiomycetes
2103:23212:6891__T604__S_0072	Eukaryota	Fungi	Ascomycota	Eurotiomycetes
1110:19088:23723__T604__S_1385	Eukaryota	Fungi	Ascomycota	Eurotiomycetes
1110:16246:21314__T604__S_1422	Eukaryota	Fungi	Ascomycota	Eurotiomycetes
1106:18289:7117__T593__S_1124	Eukaryota	Fungi	Ascomycota	Eurotiomycetes
2105:23055:20097__T593__S_1108	Eukaryota	Fungi	Ascomycota	Eurotiomycetes
1114:13408:23257__T604__S_1114	Eukaryota	Fungi	Ascomycota	Eurotiomycetes
1111:13211:19312__T604__S_1263	Eukaryota	Fungi	Ascomycota	Eurotiomycetes
2109:26224:8390__T604__S_1290	Eukaryota	Fungi	Ascomycota	Eurotiomycetes
1108:15375:20077__T593__S_0935	Eukaryota	Fungi	Ascomycota	Eurotiomycetes
1110:11689:12846__T593__S_0987	Eukaryota	Fungi	Ascomycota	Eurotiomycetes
1104:17142:22075__T604__S_0709	Eukaryota	Fungi	Ascomycota	Eurotiomycetes
2106:19484:17545__T604__S_1088	Eukaryota	Fungi	Ascomycota	Eurotiomycetes
2101:14964:8483__T604__S_1446	Eukaryota	Fungi	Ascomycota	Eurotiomycetes
2104:20404:17279__T593__S_0493	Eukaryota	Fungi	Ascomycota	Eurotiomycetes
2110:20179:2359__T604__S_1203	Eukaryota	Fungi	Ascomycota	Eurotiomycetes
1110:15613:24252__T604__S_1064	Eukaryota	Fungi	Ascomycota	Eurotiomycetes
1107:14357:3739__T604__S_0331	Eukaryota	Fungi	Ascomycota	Eurotiomycetes
1101:10390:4255__T604__S_1367	Eukaryota	Fungi	Ascomycota	Eurotiomycetes
1108:8160:15234__T604__S_1022	Eukaryota	Fungi	Ascomycota	Eurotiomycetes
2106:13838:19104__T593__S_0800	Eukaryota	Fungi	Ascomycota	Eurotiomycetes
1104:4576:11782__T604__S_0037	Eukaryota	Fungi	Ascomycota	Eurotiomycetes
2104:13982:3505__T593__S_0327	Eukaryota	Fungi	Ascomycota	Geoglossomycetes	Geoglossales	Geoglossaceae	Geoglossum	Geoglossum simile
1102:7141:18751__T604__S_0891	Eukaryota	Fungi	Ascomycota	Geoglossomycetes	Geoglossales	Geoglossaceae	Geoglossum
2106:5764:14993__T604__S_0037	Eukaryota	Fungi	Ascomycota	Geoglossomycetes	Geoglossales	Geoglossaceae	Geoglossum
1106:20334:17314__T604__S_0468	Eukaryota	Fungi	Ascomycota	Geoglossomycetes	Geoglossales	Geoglossaceae	Geoglossum
1107:21508:5117__T593__S_0323	Eukaryota	Fungi	Ascomycota	Geoglossomycetes	Geoglossales	Geoglossaceae	Geoglossum
1113:16730:16387__T593__S_0027	Eukaryota	Fungi	Ascomycota	Geoglossomycetes	Geoglossales	Geoglossaceae	Geoglossum
1104:7026:23411__T604__S_0058	Eukaryota	Fungi	Ascomycota	Geoglossomycetes	Geoglossales	Geoglossaceae	Geoglossum
1101:23256:8191__T604__S_0859	Eukaryota	Fungi	Ascomycota	Geoglossomycetes	Geoglossales	Geoglossaceae	Geoglossum
1111:14762:22508__T604__S_0234	Eukaryota	Fungi	Ascomycota	Geoglossomycetes	Geoglossales	Geoglossaceae	Geoglossum
1103:6516:18116__T604__S_0303	Eukaryota	Fungi	Ascomycota	Geoglossomycetes	Geoglossales	Geoglossaceae	Geoglossum
1109:12405:17636__T604__S_0237	Eukaryota	Fungi	Ascomycota	Geoglossomycetes	Geoglossales	Geoglossaceae	Hemileucoglossum
1101:11545:12107__T604__S_0318	Eukaryota	Fungi	Ascomycota	Geoglossomycetes	Geoglossales	Geoglossaceae	Hemileucoglossum
1110:17322:5368__T604__S_0341	Eukaryota	Fungi	Ascomycota	Geoglossomycetes	Geoglossales	Geoglossaceae	Trichoglossum
1101:15096:5951__T593__S_0057	Eukaryota	Fungi	Ascomycota	Geoglossomycetes	Geoglossales	Geoglossaceae	Trichoglossum
1101:20995:16479__T604__S_0206	Eukaryota	Fungi	Ascomycota	Geoglossomycetes	Geoglossales	Geoglossaceae	Trichoglossum
1102:9002:19464__T604__S_0045	Eukaryota	Fungi	Ascomycota	Geoglossomycetes	Geoglossales	Geoglossaceae	Trichoglossum
1102:12711:14963__T604__S_0416	Eukaryota	Fungi	Ascomycota	Geoglossomycetes	Geoglossales	Geoglossaceae
1102:14144:3978__T604__S_0343	Eukaryota	Fungi	Ascomycota	Geoglossomycetes	Geoglossales	Geoglossaceae
1101:21426:8126__T604__S_0936	Eukaryota	Fungi	Ascomycota	Geoglossomycetes	Geoglossales	Geoglossaceae
1101:15884:4012__T604__S_1023	Eukaryota	Fungi	Ascomycota	Geoglossomycetes	Geoglossales	Geoglossaceae
1101:25534:7566__T604__S_0145	Eukaryota	Fungi	Ascomycota	Geoglossomycetes	Geoglossales	Geoglossaceae
1105:13728:2912__T604__S_0155	Eukaryota	Fungi	Ascomycota	Lecanoromycetes	Ostropales	Stictidaceae	Absconditella
1101:13437:5891__T604__S_1387	Eukaryota	Fungi	Ascomycota	Lecanoromycetes	Ostropales	Stictidaceae	Absconditella
2103:12914:9242__T604__S_1412	Eukaryota	Fungi	Ascomycota	Lecanoromycetes	Ostropales	Stictidaceae	Absconditella
1101:23975:7159__T604__S_0155	Eukaryota	Fungi	Ascomycota	Lecanoromycetes	Ostropales	Stictidaceae	Absconditella
1101:13811:8265__T604__S_0155	Eukaryota	Fungi	Ascomycota	Lecanoromycetes	Ostropales	Stictidaceae	Absconditella
1102:9999:15355__T604__S_1412	Eukaryota	Fungi	Ascomycota	Lecanoromycetes	Ostropales	Stictidaceae	Absconditella
1101:15107:1932__T604__S_1450	Eukaryota	Fungi	Ascomycota	Lecanoromycetes	Ostropales	Stictidaceae	Absconditella
1101:10004:8603__T604__S_1445	Eukaryota	Fungi	Ascomycota	Lecanoromycetes	Ostropales	Stictidaceae	Absconditella
1104:14322:20825__T604__S_1445	Eukaryota	Fungi	Ascomycota	Lecanoromycetes	Ostropales	Stictidaceae	Absconditella
1111:26254:8470__T604__S_0155	Eukaryota	Fungi	Ascomycota	Lecanoromycetes	Ostropales	Stictidaceae	Absconditella
1104:6295:14469__T604__S_1412	Eukaryota	Fungi	Ascomycota	Lecanoromycetes	Ostropales	Stictidaceae	Absconditella
2102:21076:16968__T604__S_1445	Eukaryota	Fungi	Ascomycota	Lecanoromycetes	Ostropales	Stictidaceae	Absconditella
1103:8593:9404__T593__S_0331	Eukaryota	Fungi	Ascomycota	Lecanoromycetes	Trapeliales	Trapeliaceae	Xylographa
2111:18768:15934__T593__S_0194	Eukaryota	Fungi	Ascomycota	Lecanoromycetes			Sarea
1103:15506:25499__T604__S_1197	Eukaryota	Fungi	Ascomycota	Lecanoromycetes
2105:16743:14530__T604__S_0350	Eukaryota	Fungi	Ascomycota	Lecanoromycetes
1103:20591:23010__T604__S_0062	Eukaryota	Fungi	Ascomycota	Lecanoromycetes
1102:14191:22272__T593__S_1473	Eukaryota	Fungi	Ascomycota	Lecanoromycetes
1107:19924:17565__T604__S_1314	Eukaryota	Fungi	Ascomycota	Lecanoromycetes
1101:19443:11411__T604__S_0292	Eukaryota	Fungi	Ascomycota	Leotiomycetes	Helotiales	Chaetomellaceae	Pilidium
2104:18866:23405__T604__S_0292	Eukaryota	Fungi	Ascomycota	Leotiomycetes	Helotiales	Chaetomellaceae	Pilidium
2102:8155:10794__T593__S_1055	Eukaryota	Fungi	Ascomycota	Leotiomycetes	Helotiales	Chaetomellaceae	Sphaerographium
2110:10158:11599__T593__S_0906	Eukaryota	Fungi	Ascomycota	Leotiomycetes	Helotiales	Chaetomellaceae
1101:12980:20277__T604__S_0096	Eukaryota	Fungi	Ascomycota	Leotiomycetes	Helotiales	Chaetomellaceae
1101:22735:6054__T604__S_0340	Eukaryota	Fungi	Ascomycota	Leotiomycetes	Helotiales	Chaetomellaceae
1101:20040:26385__T604__S_0530	Eukaryota	Fungi	Ascomycota	Leotiomycetes	Helotiales	Dermateaceae	Mollisia
2105:16160:23055__T593__S_1158	Eukaryota	Fungi	Ascomycota	Leotiomycetes	Helotiales	Dermateaceae	Neofabraea
1101:17469:16429__T604__S_0096	Eukaryota	Fungi	Ascomycota	Leotiomycetes	Helotiales	Dermateaceae	Neofabraea
2102:25449:11982__T593__S_0943	Eukaryota	Fungi	Ascomycota	Leotiomycetes	Helotiales	Dermateaceae	Neofabraea
1101:12061:21766__T593__S_1149	Eukaryota	Fungi	Ascomycota	Leotiomycetes	Helotiales	Dermateaceae	Pezicula
1101:12761:15068__T604__S_0074	Eukaryota	Fungi	Ascomycota	Leotiomycetes	Helotiales	Dermateaceae	Pezicula
1101:17185:10433__T604__S_0196	Eukaryota	Fungi	Ascomycota	Leotiomycetes	Helotiales	Dermateaceae	Pezicula
1101:19474:7216__T593__S_0658	Eukaryota	Fungi	Ascomycota	Leotiomycetes	Helotiales	Dermateaceae	Pezicula
1101:18985:22689__T593__S_1126	Eukaryota	Fungi	Ascomycota	Leotiomycetes	Helotiales	Dermateaceae	Pezicula
2109:1885:16304__T593__S_0203	Eukaryota	Fungi	Ascomycota	Leotiomycetes	Helotiales	Dermateaceae	Pezicula
1104:24218:4988__T604__S_0196	Eukaryota	Fungi	Ascomycota	Leotiomycetes	Helotiales	Dermateaceae	Pezicula
2104:6330:15473__T593__S_1147	Eukaryota	Fungi	Ascomycota	Leotiomycetes	Helotiales	Dermateaceae	Pezicula
1103:2090:16082__T604__S_0652	Eukaryota	Fungi	Ascomycota	Leotiomycetes	Helotiales	Dermateaceae	Pezicula
2103:22082:17831__T593__S_1177	Eukaryota	Fungi	Ascomycota	Leotiomycetes	Helotiales	Dermateaceae	Pezicula
1108:27717:15872__T593__S_1299	Eukaryota	Fungi	Ascomycota	Leotiomycetes	Helotiales	Dermateaceae	Rhizodermea	Rhizodermea veluwensis
1103:6653:6012__T593__S_0928	Eukaryota	Fungi	Ascomycota	Leotiomycetes	Helotiales	Dermateaceae
1108:16422:12463__T593__S_0831	Eukaryota	Fungi	Ascomycota	Leotiomycetes	Helotiales	Dermateaceae
2106:22875:14281__T604__S_0973	Eukaryota	Fungi	Ascomycota	Leotiomycetes	Helotiales	Dermateaceae
1102:11433:9009__T604__S_0824	Eukaryota	Fungi	Ascomycota	Leotiomycetes	Helotiales	Dermateaceae
1105:6865:14397__T593__S_0960	Eukaryota	Fungi	Ascomycota	Leotiomycetes	Helotiales	Dermateaceae
1101:10820:19616__T604__S_1488	Eukaryota	Fungi	Ascomycota	Leotiomycetes	Helotiales	Dermateaceae
1102:10550:24051__T593__S_0292	Eukaryota	Fungi	Ascomycota	Leotiomycetes	Helotiales	Dermateaceae
1101:14680:20950__T593__S_1436	Eukaryota	Fungi	Ascomycota	Leotiomycetes	Helotiales	Dermateaceae
1103:7400:14038__T593__S_0909	Eukaryota	Fungi	Ascomycota	Leotiomycetes	Helotiales	Dermateaceae
1109:21570:19174__T593__S_1288	Eukaryota	Fungi	Ascomycota	Leotiomycetes	Helotiales	Dermateaceae
1104:20802:9095__T593__S_1149	Eukaryota	Fungi	Ascomycota	Leotiomycetes	Helotiales	Dermateaceae
1104:11452:21733__T593__S_1177	Eukaryota	Fungi	Ascomycota	Leotiomycetes	Helotiales	Dermateaceae
1101:14287:9296__T593__S_1367	Eukaryota	Fungi	Ascomycota	Leotiomycetes	Helotiales	Dermateaceae
1102:10280:26239__T604__S_1445	Eukaryota	Fungi	Ascomycota	Leotiomycetes	Helotiales	Dermateaceae
1104:11129:14137__T593__S_0894	Eukaryota	Fungi	Ascomycota	Leotiomycetes	Helotiales	Dermateaceae
2101:23273:15101__T604__S_1078	Eukaryota	Fungi	Ascomycota	Leotiomycetes	Helotiales	Dermateaceae
1101:16047:11865__T593__S_0845	Eukaryota	Fungi	Ascomycota	Leotiomycetes	Helotiales	Dermateaceae
1110:6097:21753__T593__S_1288	Eukaryota	Fungi	Ascomycota	Leotiomycetes	Helotiales	Dermateaceae
2109:13121:3234__T593__S_1436	Eukaryota	Fungi	Ascomycota	Leotiomycetes	Helotiales	Dermateaceae
1102:25814:15536__T593__S_1415	Eukaryota	Fungi	Ascomycota	Leotiomycetes	Helotiales	Dermateaceae
1101:9350:7294__T593__S_1125	Eukaryota	Fungi	Ascomycota	Leotiomycetes	Helotiales	Dermateaceae
1103:15357:5561__T593__S_1300	Eukaryota	Fungi	Ascomycota	Leotiomycetes	Helotiales	Dermateaceae
1104:20393:16141__T593__S_1084	Eukaryota	Fungi	Ascomycota	Leotiomycetes	Helotiales	Dermateaceae
2105:3002:13473__T604__S_1331	Eukaryota	Fungi	Ascomycota	Leotiomycetes	Helotiales	Dermateaceae
1104:2512:13275__T593__S_0919	Eukaryota	Fungi	Ascomycota	Leotiomycetes	Helotiales	Dermateaceae
1101:14516:3738__T604__S_1388	Eukaryota	Fungi	Ascomycota	Leotiomycetes	Helotiales	Dermateaceae
2102:3533:11179__T593__S_1247	Eukaryota	Fungi	Ascomycota	Leotiomycetes	Helotiales	Dermateaceae
1108:22451:14196__T604__S_1433	Eukaryota	Fungi	Ascomycota	Leotiomycetes	Helotiales	Dermateaceae
2102:28305:11080__T593__S_1369	Eukaryota	Fungi	Ascomycota	Leotiomycetes	Helotiales	Dermateaceae
2112:14132:15165__T593__S_0919	Eukaryota	Fungi	Ascomycota	Leotiomycetes	Helotiales	Dermateaceae
1103:14759:10037__T604__S_0652	Eukaryota	Fungi	Ascomycota	Leotiomycetes	Helotiales	Dermateaceae
1101:12492:16664__T604__S_1477	Eukaryota	Fungi	Ascomycota	Leotiomycetes	Helotiales	Dermateaceae
1106:20020:22800__T593__S_1086	Eukaryota	Fungi	Ascomycota	Leotiomycetes	Helotiales	Dermateaceae
1102:20246:20044__T604__S_1061	Eukaryota	Fungi	Ascomycota	Leotiomycetes	Helotiales	Dermateaceae
1101:12986:21341__T604__S_0887	Eukaryota	Fungi	Ascomycota	Leotiomycetes	Helotiales	Dermateaceae
1103:20179:20238__T593__S_1127	Eukaryota	Fungi	Ascomycota	Leotiomycetes	Helotiales	Dermateaceae
1101:23035:6772__T593__S_1462	Eukaryota	Fungi	Ascomycota	Leotiomycetes	Helotiales	Dermateaceae
1104:5126:6462__T604__S_1442	Eukaryota	Fungi	Ascomycota	Leotiomycetes	Helotiales	Dermateaceae
1106:25597:7566__T593__S_0622	Eukaryota	Fungi	Ascomycota	Leotiomycetes	Helotiales	Dermateaceae
2104:19938:22921__T593__S_1317	Eukaryota	Fungi	Ascomycota	Leotiomycetes	Helotiales	Dermateaceae
1105:22221:16951__T604__S_0264	Eukaryota	Fungi	Ascomycota	Leotiomycetes	Helotiales	Dermateaceae
2101:15868:14072__T593__S_1288	Eukaryota	Fungi	Ascomycota	Leotiomycetes	Helotiales	Dermateaceae
1107:7784:23293__T593__S_1247	Eukaryota	Fungi	Ascomycota	Leotiomycetes	Helotiales	Dermateaceae
1101:14384:12196__T593__S_1247	Eukaryota	Fungi	Ascomycota	Leotiomycetes	Helotiales	Dermateaceae
1114:11781:13688__T604__S_1449	Eukaryota	Fungi	Ascomycota	Leotiomycetes	Helotiales	Dermateaceae
2105:11200:3483__T593__S_1381	Eukaryota	Fungi	Ascomycota	Leotiomycetes	Helotiales	Dermateaceae
1103:20647:10784__T593__S_0622	Eukaryota	Fungi	Ascomycota	Leotiomycetes	Helotiales	Dermateaceae
2114:3122:15060__T593__S_0157	Eukaryota	Fungi	Ascomycota	Leotiomycetes	Helotiales	Dermateaceae
1101:22814:16249__T593__S_1253	Eukaryota	Fungi	Ascomycota	Leotiomycetes	Helotiales	Dermateaceae
1101:26345:8758__T593__S_1352	Eukaryota	Fungi	Ascomycota	Leotiomycetes	Helotiales	Dermateaceae
1114:9865:14122__T593__S_1424	Eukaryota	Fungi	Ascomycota	Leotiomycetes	Helotiales	Dermateaceae
1113:6373:13541__T593__S_0604	Eukaryota	Fungi	Ascomycota	Leotiomycetes	Helotiales	Dermateaceae
2108:17250:13425__T593__S_0831	Eukaryota	Fungi	Ascomycota	Leotiomycetes	Helotiales	Dermateaceae
1102:29186:14807__T593__S_1253	Eukaryota	Fungi	Ascomycota	Leotiomycetes	Helotiales	Dermateaceae
1102:6978:5652__T604__S_0216	Eukaryota	Fungi	Ascomycota	Leotiomycetes	Helotiales	Dermateaceae
2106:13071:16347__T593__S_1138	Eukaryota	Fungi	Ascomycota	Leotiomycetes	Helotiales	Dermateaceae
1101:19820:2006__T593__S_0760	Eukaryota	Fungi	Ascomycota	Leotiomycetes	Helotiales	Helotiaceae	Articulospora	Articulospora tetracladia
1102:22416:3334__T593__S_0690	Eukaryota	Fungi	Ascomycota	Leotiomycetes	Helotiales	Helotiaceae	Ascocoryne
1108:19591:6889__T604__S_0690	Eukaryota	Fungi	Ascomycota	Leotiomycetes	Helotiales	Helotiaceae	Chlorencoelia
1103:13492:17450__T604__S_0640	Eukaryota	Fungi	Ascomycota	Leotiomycetes	Helotiales	Helotiaceae	Claussenomyces
2102:14574:11868__T604__S_0010	Eukaryota	Fungi	Ascomycota	Leotiomycetes	Helotiales	Helotiaceae	Dimorphospora	Dimorphospora foliicola
1114:15124:18607__T593__S_0758	Eukaryota	Fungi	Ascomycota	Leotiomycetes	Helotiales	Helotiaceae	Hymenoscyphus	Hymenoscyphus monotropae
1105:20474:10251__T604__S_0457	Eukaryota	Fungi	Ascomycota	Leotiomycetes	Helotiales	Helotiaceae	Meliniomyces
1101:24620:20478__T593__S_0049	Eukaryota	Fungi	Ascomycota	Leotiomycetes	Helotiales	Helotiaceae	Meliniomyces
1107:3612:15286__T604__S_0549	Eukaryota	Fungi	Ascomycota	Leotiomycetes	Helotiales	Helotiaceae	Rhizoscyphus	Rhizoscyphus aff. ericae 2 KO-2013
2110:15974:13639__T604__S_0734	Eukaryota	Fungi	Ascomycota	Leotiomycetes	Helotiales	Helotiaceae
1106:15379:25505__T604__S_1432	Eukaryota	Fungi	Ascomycota	Leotiomycetes	Helotiales	Helotiaceae
1101:13483:10758__T593__S_1304	Eukaryota	Fungi	Ascomycota	Leotiomycetes	Helotiales	Helotiaceae
1103:13260:7848__T593__S_0727	Eukaryota	Fungi	Ascomycota	Leotiomycetes	Helotiales	Helotiaceae
1106:7134:18480__T604__S_1463	Eukaryota	Fungi	Ascomycota	Leotiomycetes	Helotiales	Helotiaceae
1103:17750:13143__T593__S_1305	Eukaryota	Fungi	Ascomycota	Leotiomycetes	Helotiales	Helotiaceae
1103:16426:25827__T604__S_1503	Eukaryota	Fungi	Ascomycota	Leotiomycetes	Helotiales	Helotiaceae
1112:12422:16403__T593__S_0577	Eukaryota	Fungi	Ascomycota	Leotiomycetes	Helotiales	Helotiaceae
1103:6417:17983__T593__S_0594	Eukaryota	Fungi	Ascomycota	Leotiomycetes	Helotiales	Hyaloscyphaceae	Arachnopeziza	Arachnopeziza aurelia
2101:16135:13190__T593__S_1092	Eukaryota	Fungi	Ascomycota	Leotiomycetes	Helotiales	Hyaloscyphaceae	Arachnopeziza
1102:23163:14188__T604__S_1397	Eukaryota	Fungi	Ascomycota	Leotiomycetes	Helotiales	Hyaloscyphaceae	Arachnopeziza
1107:16407:10964__T604__S_1385	Eukaryota	Fungi	Ascomycota	Leotiomycetes	Helotiales	Hyaloscyphaceae	Arachnopeziza
1104:10304:23593__T604__S_0098	Eukaryota	Fungi	Ascomycota	Leotiomycetes	Helotiales	Hyaloscyphaceae	Arachnopeziza
1106:22099:12350__T604__S_0600	Eukaryota	Fungi	Ascomycota	Leotiomycetes	Helotiales	Hyaloscyphaceae	Arachnopeziza
1112:16597:6066__T593__S_1123	Eukaryota	Fungi	Ascomycota	Leotiomycetes	Helotiales	Hyaloscyphaceae	Arachnopeziza
1101:9766:14400__T593__S_1359	Eukaryota	Fungi	Ascomycota	Leotiomycetes	Helotiales	Hyaloscyphaceae	Dasyscyphella	Dasyscyphella longistipitata
1103:28206:11790__T593__S_0178	Eukaryota	Fungi	Ascomycota	Leotiomycetes	Helotiales	Hyaloscyphaceae	Haplographium	Haplographium catenatum
1103:13180:20012__T593__S_0211	Eukaryota	Fungi	Ascomycota	Leotiomycetes	Helotiales	Hyaloscyphaceae	Hyaloscypha
1111:21629:19052__T604__S_0978	Eukaryota	Fungi	Ascomycota	Leotiomycetes	Helotiales	Hyaloscyphaceae	Lachnum	Lachnum virgineum
2101:17432:13596__T604__S_0890	Eukaryota	Fungi	Ascomycota	Leotiomycetes	Helotiales	Hyaloscyphaceae	Lachnum	Lachnum virgineum
1103:11486:14482__T593__S_0938	Eukaryota	Fungi	Ascomycota	Leotiomycetes	Helotiales	Hyaloscyphaceae	Lachnum	Lachnum virgineum
1102:11274:19284__T593__S_0739	Eukaryota	Fungi	Ascomycota	Leotiomycetes	Helotiales	Hyaloscyphaceae	Lachnum
2105:5151:18869__T593__S_0044	Eukaryota	Fungi	Ascomycota	Leotiomycetes	Helotiales	Hyaloscyphaceae	Lachnum
1103:14657:21481__T593__S_0192	Eukaryota	Fungi	Ascomycota	Leotiomycetes	Helotiales	Hyaloscyphaceae	Lachnum
1102:11360:22167__T604__S_0485	Eukaryota	Fungi	Ascomycota	Leotiomycetes	Helotiales	Hyaloscyphaceae	Lachnum
1105:7918:15297__T593__S_0520	Eukaryota	Fungi	Ascomycota	Leotiomycetes	Helotiales	Hyaloscyphaceae	Lachnum
1113:3295:10818__T593__S_0285	Eukaryota	Fungi	Ascomycota	Leotiomycetes	Helotiales	Hyaloscyphaceae	Lachnum
1104:6503:10678__T593__S_1335	Eukaryota	Fungi	Ascomycota	Leotiomycetes	Helotiales	Hyaloscyphaceae	Lachnum
1101:12344:9649__T604__S_0484	Eukaryota	Fungi	Ascomycota	Leotiomycetes	Helotiales	Hyaloscyphaceae	Lachnum
2103:23410:11587__T604__S_0484	Eukaryota	Fungi	Ascomycota	Leotiomycetes	Helotiales	Hyaloscyphaceae	Lachnum
2110:15861:17938__T593__S_0722	Eukaryota	Fungi	Ascomycota	Leotiomycetes	Helotiales	Hyaloscyphaceae	Lachnum
2112:13586:7460__T604__S_1426	Eukaryota	Fungi	Ascomycota	Leotiomycetes	Helotiales	Hyaloscyphaceae	Lachnum
1101:10255:7568__T604__S_0387	Eukaryota	Fungi	Ascomycota	Leotiomycetes	Helotiales	Hyaloscyphaceae	Lachnum
2104:15059:14884__T593__S_0073	Eukaryota	Fungi	Ascomycota	Leotiomycetes	Helotiales	Hyaloscyphaceae	Lachnum
1107:16226:11851__T604__S_0416	Eukaryota	Fungi	Ascomycota	Leotiomycetes	Helotiales	Hyaloscyphaceae	Lachnum
1101:20147:9799__T593__S_0229	Eukaryota	Fungi	Ascomycota	Leotiomycetes	Helotiales	Hyaloscyphaceae	Lachnum
1107:21647:8549__T604__S_0611	Eukaryota	Fungi	Ascomycota	Leotiomycetes	Helotiales	Hyaloscyphaceae	Lachnum
1102:16141:19882__T593__S_0739	Eukaryota	Fungi	Ascomycota	Leotiomycetes	Helotiales	Hyaloscyphaceae	Lachnum
1106:5676:18745__T604__S_0890	Eukaryota	Fungi	Ascomycota	Leotiomycetes	Helotiales	Hyaloscyphaceae	Lachnum
1106:16865:4916__T593__S_0251	Eukaryota	Fungi	Ascomycota	Leotiomycetes	Helotiales	Hyaloscyphaceae	Lachnum
2110:12245:6411__T593__S_0023	Eukaryota	Fungi	Ascomycota	Leotiomycetes	Helotiales	Hyaloscyphaceae
1101:11301:8153__T593__S_0251	Eukaryota	Fungi	Ascomycota	Leotiomycetes	Helotiales	Hyaloscyphaceae
2105:7624:8611__T593__S_1366	Eukaryota	Fungi	Ascomycota	Leotiomycetes	Helotiales	Hyaloscyphaceae
1105:10931:18866__T593__S_1335	Eukaryota	Fungi	Ascomycota	Leotiomycetes	Helotiales	Hyaloscyphaceae
1104:16707:8228__T593__S_1366	Eukaryota	Fungi	Ascomycota	Leotiomycetes	Helotiales	Hyaloscyphaceae
2105:9424:14631__T593__S_0729	Eukaryota	Fungi	Ascomycota	Leotiomycetes	Helotiales	Hyaloscyphaceae
1101:16456:18898__T593__S_0268	Eukaryota	Fungi	Ascomycota	Leotiomycetes	Helotiales	Hyaloscyphaceae
2107:12285:16873__T593__S_0012	Eukaryota	Fungi	Ascomycota	Leotiomycetes	Helotiales	Hyaloscyphaceae
1107:16312:23668__T604__S_0643	Eukaryota	Fungi	Ascomycota	Leotiomycetes	Helotiales	Hyaloscyphaceae
1102:23680:4991__T604__S_0061	Eukaryota	Fungi	Ascomycota	Leotiomycetes	Helotiales	Hyaloscyphaceae
1103:5262:23327__T604__S_0682	Eukaryota	Fungi	Ascomycota	Leotiomycetes	Helotiales	Hyaloscyphaceae
1101:14561:20705__T593__S_0730	Eukaryota	Fungi	Ascomycota	Leotiomycetes	Helotiales	Leotiaceae	Alatospora
1101:21792:15650__T593__S_0108	Eukaryota	Fungi	Ascomycota	Leotiomycetes	Helotiales	Leotiaceae	Alatospora
1106:26631:16201__T593__S_1365	Eukaryota	Fungi	Ascomycota	Leotiomycetes	Helotiales	Leotiaceae	Flagellospora
1102:18630:14134__T593__S_1493	Eukaryota	Fungi	Ascomycota	Leotiomycetes	Helotiales	Leotiaceae	Flagellospora
1103:20748:12375__T593__S_0386	Eukaryota	Fungi	Ascomycota	Leotiomycetes	Helotiales	Leotiaceae	Gorgomyces
1105:15860:19961__T593__S_1246	Eukaryota	Fungi	Ascomycota	Leotiomycetes	Helotiales	Leotiaceae	Leotia
1103:13789:1471__T593__S_0713	Eukaryota	Fungi	Ascomycota	Leotiomycetes	Helotiales	Leotiaceae	Leotia
1101:3828:15655__T604__S_0705	Eukaryota	Fungi	Ascomycota	Leotiomycetes	Helotiales	Leotiaceae	Leotia
2104:15926:18192__T604__S_0461	Eukaryota	Fungi	Ascomycota	Leotiomycetes	Helotiales	Leotiaceae	Leotia
1102:14155:12963__T604__S_0325	Eukaryota	Fungi	Ascomycota	Leotiomycetes	Helotiales	Leotiaceae	Leotia
1109:18479:13436__T593__S_0459	Eukaryota	Fungi	Ascomycota	Leotiomycetes	Helotiales	Leotiaceae	Leotia
1101:7867:9374__T604__S_0349	Eukaryota	Fungi	Ascomycota	Leotiomycetes	Helotiales	Leotiaceae	Leotia
1101:10243:5575__T604__S_1175	Eukaryota	Fungi	Ascomycota	Leotiomycetes	Helotiales	Leotiaceae	Leotia
2107:22901:12326__T604__S_0184	Eukaryota	Fungi	Ascomycota	Leotiomycetes	Helotiales	Leotiaceae	Leotia
2101:9760:10458__T593__S_1361	Eukaryota	Fungi	Ascomycota	Leotiomycetes	Helotiales	Leotiaceae	Leotia
2101:19293:16059__T593__S_1364	Eukaryota	Fungi	Ascomycota	Leotiomycetes	Helotiales	Leotiaceae	Leotia
1112:11939:15639__T593__S_1261	Eukaryota	Fungi	Ascomycota	Leotiomycetes	Helotiales	Leotiaceae
1102:28084:18661__T593__S_0094	Eukaryota	Fungi	Ascomycota	Leotiomycetes	Helotiales	Leotiaceae
1101:18631:18890__T604__S_0392	Eukaryota	Fungi	Ascomycota	Leotiomycetes	Helotiales	Leotiaceae
1101:20370:17701__T593__S_1263	Eukaryota	Fungi	Ascomycota	Leotiomycetes	Helotiales	Leotiaceae
2109:16832:15998__T604__S_1410	Eukaryota	Fungi	Ascomycota	Leotiomycetes	Helotiales	Leotiaceae
1105:16043:4307__T604__S_0392	Eukaryota	Fungi	Ascomycota	Leotiomycetes	Helotiales	Leotiaceae
1113:21418:14345__T593__S_0019	Eukaryota	Fungi	Ascomycota	Leotiomycetes	Helotiales	Leotiaceae
1107:8630:23049__T593__S_0012	Eukaryota	Fungi	Ascomycota	Leotiomycetes	Helotiales	Leotiaceae
2104:12890:20639__T604__S_1411	Eukaryota	Fungi	Ascomycota	Leotiomycetes	Helotiales	Leotiaceae
1103:16660:9438__T604__S_0593	Eukaryota	Fungi	Ascomycota	Leotiomycetes	Helotiales	Leotiaceae
1101:8212:18635__T593__S_1245	Eukaryota	Fungi	Ascomycota	Leotiomycetes	Helotiales	Leotiaceae
1101:11901:16695__T604__S_0332	Eukaryota	Fungi	Ascomycota	Leotiomycetes	Helotiales	Leotiaceae
1114:24035:13150__T604__S_0288	Eukaryota	Fungi	Ascomycota	Leotiomycetes	Helotiales	Leotiaceae
1101:13461:14181__T593__S_0702	Eukaryota	Fungi	Ascomycota	Leotiomycetes	Helotiales	Leotiaceae
1101:15898:1533__T593__S_0711	Eukaryota	Fungi	Ascomycota	Leotiomycetes	Helotiales	Leotiaceae
1101:9150:17844__T593__S_0692	Eukaryota	Fungi	Ascomycota	Leotiomycetes	Helotiales	Leotiaceae
2105:6639:11508__T604__S_0443	Eukaryota	Fungi	Ascomycota	Leotiomycetes	Helotiales	Leotiaceae
1105:26055:7575__T604__S_0682	Eukaryota	Fungi	Ascomycota	Leotiomycetes	Helotiales	Leotiaceae
1102:13910:24971__T604__S_0467	Eukaryota	Fungi	Ascomycota	Leotiomycetes	Helotiales	Leotiaceae
2112:11339:23003__T604__S_1463	Eukaryota	Fungi	Ascomycota	Leotiomycetes	Helotiales	Leotiaceae
1111:22627:5028__T604__S_1410	Eukaryota	Fungi	Ascomycota	Leotiomycetes	Helotiales	Leotiaceae
1101:14114:7836__T593__S_0697	Eukaryota	Fungi	Ascomycota	Leotiomycetes	Helotiales	Rutstroemiaceae	Poculum	Poculum pseudosydowianum
1102:17695:9732__T604__S_1409	Eukaryota	Fungi	Ascomycota	Leotiomycetes	Helotiales	Rutstroemiaceae
1103:11304:20349__T604__S_0655	Eukaryota	Fungi	Ascomycota	Leotiomycetes	Helotiales	Sclerotiniaceae	Scleromitrula	Scleromitrula shiraiana
1101:14851:13483__T604__S_0990	Eukaryota	Fungi	Ascomycota	Leotiomycetes	Helotiales	Sclerotiniaceae
1102:8929:10910__T593__S_1125	Eukaryota	Fungi	Ascomycota	Leotiomycetes	Helotiales	Sclerotiniaceae
2114:19588:14514__T593__S_0153	Eukaryota	Fungi	Ascomycota	Leotiomycetes	Helotiales	Sclerotiniaceae
1112:20907:8390__T593__S_0271	Eukaryota	Fungi	Ascomycota	Leotiomycetes	Helotiales	Sclerotiniaceae
1101:17994:2380__T593__S_1452	Eukaryota	Fungi	Ascomycota	Leotiomycetes	Helotiales	Sclerotiniaceae
1110:20852:9411__T593__S_1395	Eukaryota	Fungi	Ascomycota	Leotiomycetes	Helotiales	Sclerotiniaceae
2105:11978:22445__T593__S_1215	Eukaryota	Fungi	Ascomycota	Leotiomycetes	Helotiales	Vibrisseaceae	Vibrissea
2114:7455:11811__T593__S_0149	Eukaryota	Fungi	Ascomycota	Leotiomycetes	Helotiales		Cadophora
1101:15886:24245__T593__S_0461	Eukaryota	Fungi	Ascomycota	Leotiomycetes	Helotiales		Cadophora
2106:17674:11327__T604__S_0739	Eukaryota	Fungi	Ascomycota	Leotiomycetes	Helotiales		Cadophora
2111:17219:11214__T604__S_0577	Eukaryota	Fungi	Ascomycota	Leotiomycetes	Helotiales		Cadophora
2106:6333:9225__T593__S_0653	Eukaryota	Fungi	Ascomycota	Leotiomycetes	Helotiales		Cadophora
1101:23620:24624__T593__S_0702	Eukaryota	Fungi	Ascomycota	Leotiomycetes	Helotiales		Cadophora
1101:15057:6535__T593__S_0724	Eukaryota	Fungi	Ascomycota	Leotiomycetes	Helotiales		Cadophora
1109:16223:23563__T593__S_0648	Eukaryota	Fungi	Ascomycota	Leotiomycetes	Helotiales		Cadophora
1102:15551:18749__T593__S_0026	Eukaryota	Fungi	Ascomycota	Leotiomycetes	Helotiales		Eleutheromyces
1104:19993:16116__T593__S_0199	Eukaryota	Fungi	Ascomycota	Leotiomycetes	Helotiales		Infundichalara	Infundichalara microchona
1104:19112:16929__T593__S_0088	Eukaryota	Fungi	Ascomycota	Leotiomycetes	Helotiales		Infundichalara	Infundichalara microchona
1101:12464:18218__T593__S_1481	Eukaryota	Fungi	Ascomycota	Leotiomycetes	Helotiales		Leptodontidium	Leptodontidium elatius
1106:22459:14500__T593__S_0800	Eukaryota	Fungi	Ascomycota	Leotiomycetes	Helotiales		Leptodontidium
1106:22632:8587__T593__S_1362	Eukaryota	Fungi	Ascomycota	Leotiomycetes	Helotiales		Leptodontidium
1104:5871:14724__T593__S_1418	Eukaryota	Fungi	Ascomycota	Leotiomycetes	Helotiales		Leptodontidium
1114:20370:21261__T593__S_1007	Eukaryota	Fungi	Ascomycota	Leotiomycetes	Helotiales		Leptodontidium
1108:22123:23102__T593__S_0094	Eukaryota	Fungi	Ascomycota	Leotiomycetes	Helotiales		Leptodontidium
2104:18894:23364__T593__S_1065	Eukaryota	Fungi	Ascomycota	Leotiomycetes	Helotiales		Leptodontidium
1101:16713:16079__T593__S_1047	Eukaryota	Fungi	Ascomycota	Leotiomycetes	Helotiales		Leptodontidium
1108:19662:24664__T593__S_1426	Eukaryota	Fungi	Ascomycota	Leotiomycetes	Helotiales		Leptodontidium
1105:20760:14487__T604__S_1527	Eukaryota	Fungi	Ascomycota	Leotiomycetes	Helotiales		Leptodontidium
1114:6595:11639__T593__S_0992	Eukaryota	Fungi	Ascomycota	Leotiomycetes	Helotiales		Leptodontidium
1106:17217:4639__T604__S_1471	Eukaryota	Fungi	Ascomycota	Leotiomycetes	Helotiales		Leptodontidium
2111:16527:11566__T593__S_0386	Eukaryota	Fungi	Ascomycota	Leotiomycetes	Helotiales		Mycoarthris
1101:23898:17584__T604__S_0392	Eukaryota	Fungi	Ascomycota	Leotiomycetes	Helotiales		Mycoarthris
2103:8397:12221__T593__S_0618	Eukaryota	Fungi	Ascomycota	Leotiomycetes	Helotiales		Phialocephala	Phialocephala fortinii
1106:13678:17902__T593__S_0368	Eukaryota	Fungi	Ascomycota	Leotiomycetes	Helotiales		Phialocephala	Phialocephala fortinii
1109:16451:13997__T593__S_0381	Eukaryota	Fungi	Ascomycota	Leotiomycetes	Helotiales		Phialocephala	Phialocephala fortinii
2110:22800:23670__T604__S_1382	Eukaryota	Fungi	Ascomycota	Leotiomycetes	Helotiales		Phialocephala	Phialocephala scopiformis
1103:17134:18500__T593__S_0180	Eukaryota	Fungi	Ascomycota	Leotiomycetes	Helotiales		Phialocephala	Phialocephala sphaeroides
2107:13387:16887__T593__S_0995	Eukaryota	Fungi	Ascomycota	Leotiomycetes	Helotiales		Phialocephala	Phialocephala sphaeroides
1104:10485:14995__T604__S_1377	Eukaryota	Fungi	Ascomycota	Leotiomycetes	Helotiales		Phialocephala
1103:14330:10386__T593__S_1350	Eukaryota	Fungi	Ascomycota	Leotiomycetes	Helotiales		Phialocephala
2109:21491:18662__T593__S_1292	Eukaryota	Fungi	Ascomycota	Leotiomycetes	Helotiales		Roesleria	Roesleria subterranea
2105:8190:6325__T593__S_0024	Eukaryota	Fungi	Ascomycota	Leotiomycetes	Helotiales
1105:9860:8437__T593__S_1211	Eukaryota	Fungi	Ascomycota	Leotiomycetes	Helotiales
1108:25990:6028__T604__S_0467	Eukaryota	Fungi	Ascomycota	Leotiomycetes	Helotiales
1112:24607:11003__T593__S_1363	Eukaryota	Fungi	Ascomycota	Leotiomycetes	Helotiales
1110:19592:10666__T593__S_1311	Eukaryota	Fungi	Ascomycota	Leotiomycetes	Helotiales
2107:19319:25883__T593__S_0993	Eukaryota	Fungi	Ascomycota	Leotiomycetes	Helotiales
1110:28746:14576__T593__S_0911	Eukaryota	Fungi	Ascomycota	Leotiomycetes	Helotiales
1101:13776:16287__T593__S_0567	Eukaryota	Fungi	Ascomycota	Leotiomycetes	Helotiales
1101:10499:3663__T604__S_0742	Eukaryota	Fungi	Ascomycota	Leotiomycetes	Helotiales
1110:22414:7164__T593__S_0143	Eukaryota	Fungi	Ascomycota	Leotiomycetes	Helotiales
1103:17069:14337__T604__S_0840	Eukaryota	Fungi	Ascomycota	Leotiomycetes	Helotiales
1104:6173:9589__T593__S_1068	Eukaryota	Fungi	Ascomycota	Leotiomycetes	Helotiales
1102:11391:14031__T604__S_0483	Eukaryota	Fungi	Ascomycota	Leotiomycetes	Helotiales
1102:24840:13002__T593__S_1442	Eukaryota	Fungi	Ascomycota	Leotiomycetes	Helotiales
1107:23551:12949__T604__S_1277	Eukaryota	Fungi	Ascomycota	Leotiomycetes	Helotiales
1102:16691:8904__T593__S_1158	Eukaryota	Fungi	Ascomycota	Leotiomycetes	Helotiales
1101:10744:21468__T593__S_0761	Eukaryota	Fungi	Ascomycota	Leotiomycetes	Helotiales
1101:18925:6245__T593__S_1507	Eukaryota	Fungi	Ascomycota	Leotiomycetes	Helotiales
1101:28471:13350__T593__S_1387	Eukaryota	Fungi	Ascomycota	Leotiomycetes	Helotiales
1102:7966:11098__T593__S_1326	Eukaryota	Fungi	Ascomycota	Leotiomycetes	Helotiales
1107:9245:15737__T593__S_1365	Eukaryota	Fungi	Ascomycota	Leotiomycetes	Helotiales
1101:21217:14437__T593__S_1313	Eukaryota	Fungi	Ascomycota	Leotiomycetes	Helotiales
1103:25713:15241__T604__S_0258	Eukaryota	Fungi	Ascomycota	Leotiomycetes	Helotiales
1102:15111:19672__T604__S_0102	Eukaryota	Fungi	Ascomycota	Leotiomycetes	Helotiales
1101:10572:20221__T604__S_0971	Eukaryota	Fungi	Ascomycota	Leotiomycetes	Helotiales
1106:9766:22415__T593__S_1175	Eukaryota	Fungi	Ascomycota	Leotiomycetes	Helotiales
1102:13123:22458__T593__S_0014	Eukaryota	Fungi	Ascomycota	Leotiomycetes	Helotiales
1114:9902:19329__T593__S_1391	Eukaryota	Fungi	Ascomycota	Leotiomycetes	Helotiales
1102:6130:12297__T593__S_0690	Eukaryota	Fungi	Ascomycota	Leotiomycetes	Helotiales
1103:9537:17310__T593__S_0516	Eukaryota	Fungi	Ascomycota	Leotiomycetes	Helotiales
1101:10946:24580__T604__S_0106	Eukaryota	Fungi	Ascomycota	Leotiomycetes	Helotiales
1101:16510:19540__T593__S_1311	Eukaryota	Fungi	Ascomycota	Leotiomycetes	Helotiales
1105:4285:18595__T593__S_0565	Eukaryota	Fungi	Ascomycota	Leotiomycetes	Helotiales
1103:23019:18964__T604__S_1271	Eukaryota	Fungi	Ascomycota	Leotiomycetes	Helotiales
1101:10249:4699__T593__S_1175	Eukaryota	Fungi	Ascomycota	Leotiomycetes	Helotiales
1101:18210:7548__T604__S_0010	Eukaryota	Fungi	Ascomycota	Leotiomycetes	Helotiales
1101:13017:11408__T604__S_0787	Eukaryota	Fungi	Ascomycota	Leotiomycetes	Helotiales
1109:3773:13164__T593__S_1329	Eukaryota	Fungi	Ascomycota	Leotiomycetes	Helotiales
1103:11197:6767__T593__S_0053	Eukaryota	Fungi	Ascomycota	Leotiomycetes	Helotiales
1101:21746:9265__T593__S_1311	Eukaryota	Fungi	Ascomycota	Leotiomycetes	Helotiales
1101:13966:18800__T593__S_0274	Eukaryota	Fungi	Ascomycota	Leotiomycetes	Helotiales
1102:11353:10206__T593__S_1423	Eukaryota	Fungi	Ascomycota	Leotiomycetes	Helotiales
1101:15414:3105__T604__S_0392	Eukaryota	Fungi	Ascomycota	Leotiomycetes	Helotiales
1111:22116:17623__T604__S_0268	Eukaryota	Fungi	Ascomycota	Leotiomycetes	Helotiales
1102:21715:4142__T593__S_0747	Eukaryota	Fungi	Ascomycota	Leotiomycetes	Helotiales
1103:14967:9014__T593__S_0748	Eukaryota	Fungi	Ascomycota	Leotiomycetes	Helotiales
1109:7953:16171__T604__S_0852	Eukaryota	Fungi	Ascomycota	Leotiomycetes	Helotiales
1104:25313:10604__T593__S_1364	Eukaryota	Fungi	Ascomycota	Leotiomycetes	Helotiales
1101:19203:23524__T593__S_1306	Eukaryota	Fungi	Ascomycota	Leotiomycetes	Helotiales
1101:11890:9236__T604__S_0408	Eukaryota	Fungi	Ascomycota	Leotiomycetes	Helotiales
1102:21028:9151__T593__S_0881	Eukaryota	Fungi	Ascomycota	Leotiomycetes	Helotiales
1108:16813:13955__T593__S_0423	Eukaryota	Fungi	Ascomycota	Leotiomycetes	Helotiales
1108:6604:20900__T593__S_1363	Eukaryota	Fungi	Ascomycota	Leotiomycetes	Helotiales
1111:20600:5190__T593__S_0138	Eukaryota	Fungi	Ascomycota	Leotiomycetes	Helotiales
2106:9433:12535__T604__S_1503	Eukaryota	Fungi	Ascomycota	Leotiomycetes	Helotiales
1109:11235:21591__T593__S_1496	Eukaryota	Fungi	Ascomycota	Leotiomycetes	Helotiales
1101:22420:5586__T593__S_1082	Eukaryota	Fungi	Ascomycota	Leotiomycetes	Helotiales
1113:14267:8044__T593__S_1325	Eukaryota	Fungi	Ascomycota	Leotiomycetes	Helotiales
1101:20119:24256__T593__S_1365	Eukaryota	Fungi	Ascomycota	Leotiomycetes	Helotiales
1102:17872:22897__T593__S_0117	Eukaryota	Fungi	Ascomycota	Leotiomycetes	Helotiales
2109:12098:11914__T593__S_1374	Eukaryota	Fungi	Ascomycota	Leotiomycetes	Helotiales
1108:5621:6729__T604__S_0835	Eukaryota	Fungi	Ascomycota	Leotiomycetes	Helotiales
1109:12432:24935__T593__S_1496	Eukaryota	Fungi	Ascomycota	Leotiomycetes	Helotiales
1103:22177:5725__T593__S_1527	Eukaryota	Fungi	Ascomycota	Leotiomycetes	Helotiales
1101:19248:5905__T593__S_1431	Eukaryota	Fungi	Ascomycota	Leotiomycetes	Helotiales
1102:11335:19910__T593__S_1473	Eukaryota	Fungi	Ascomycota	Leotiomycetes	Helotiales
1102:5075:18277__T593__S_1499	Eukaryota	Fungi	Ascomycota	Leotiomycetes	Helotiales
1103:21520:4225__T593__S_1462	Eukaryota	Fungi	Ascomycota	Leotiomycetes	Helotiales
1101:13730:24781__T593__S_1499	Eukaryota	Fungi	Ascomycota	Leotiomycetes	Helotiales
1114:11362:16534__T593__S_1344	Eukaryota	Fungi	Ascomycota	Leotiomycetes	Helotiales
1103:8545:22014__T604__S_0941	Eukaryota	Fungi	Ascomycota	Leotiomycetes	Helotiales
1101:23082:7870__T593__S_1507	Eukaryota	Fungi	Ascomycota	Leotiomycetes	Helotiales
1106:21009:8145__T593__S_0122	Eukaryota	Fungi	Ascomycota	Leotiomycetes	Helotiales
1101:23372:15289__T604__S_0144	Eukaryota	Fungi	Ascomycota	Leotiomycetes	Helotiales
1101:19940:26326__T593__S_1386	Eukaryota	Fungi	Ascomycota	Leotiomycetes	Helotiales
1101:7093:9572__T593__S_1179	Eukaryota	Fungi	Ascomycota	Leotiomycetes	Helotiales
1103:10229:20606__T593__S_0605	Eukaryota	Fungi	Ascomycota	Leotiomycetes	Helotiales
1102:11567:16770__T604__S_0020	Eukaryota	Fungi	Ascomycota	Leotiomycetes	Helotiales
1101:14125:12336__T593__S_1495	Eukaryota	Fungi	Ascomycota	Leotiomycetes	Helotiales
1103:14931:21294__T593__S_1312	Eukaryota	Fungi	Ascomycota	Leotiomycetes	Helotiales
1101:18012:2787__T593__S_0318	Eukaryota	Fungi	Ascomycota	Leotiomycetes	Helotiales
1102:16576:22536__T593__S_1328	Eukaryota	Fungi	Ascomycota	Leotiomycetes	Helotiales
1101:10662:10675__T593__S_1472	Eukaryota	Fungi	Ascomycota	Leotiomycetes	Helotiales
1101:27062:14126__T593__S_1515	Eukaryota	Fungi	Ascomycota	Leotiomycetes	Helotiales
1107:22406:12143__T593__S_1314	Eukaryota	Fungi	Ascomycota	Leotiomycetes	Helotiales
1101:15288:4274__T604__S_0687	Eukaryota	Fungi	Ascomycota	Leotiomycetes	Helotiales
1102:20546:15254__T604__S_0392	Eukaryota	Fungi	Ascomycota	Leotiomycetes	Helotiales
1101:13582:14780__T593__S_1495	Eukaryota	Fungi	Ascomycota	Leotiomycetes	Helotiales
1111:24011:16095__T593__S_0247	Eukaryota	Fungi	Ascomycota	Leotiomycetes	Helotiales
1103:17981:21670__T593__S_1387	Eukaryota	Fungi	Ascomycota	Leotiomycetes	Helotiales
1104:13151:11153__T593__S_1311	Eukaryota	Fungi	Ascomycota	Leotiomycetes	Helotiales
1101:19295:17277__T593__S_1499	Eukaryota	Fungi	Ascomycota	Leotiomycetes	Helotiales
1102:17429:29165__T593__S_0264	Eukaryota	Fungi	Ascomycota	Leotiomycetes	Helotiales
1102:14487:15663__T604__S_1223	Eukaryota	Fungi	Ascomycota	Leotiomycetes	Helotiales
1101:14174:12916__T593__S_0993	Eukaryota	Fungi	Ascomycota	Leotiomycetes	Helotiales
1102:8810:15879__T593__S_1089	Eukaryota	Fungi	Ascomycota	Leotiomycetes	Helotiales
1103:12475:7526__T593__S_1176	Eukaryota	Fungi	Ascomycota	Leotiomycetes	Helotiales
1109:20545:9814__T593__S_1499	Eukaryota	Fungi	Ascomycota	Leotiomycetes	Helotiales
1111:15186:20688__T593__S_1063	Eukaryota	Fungi	Ascomycota	Leotiomycetes	Helotiales
1105:19962:9493__T604__S_0748	Eukaryota	Fungi	Ascomycota	Leotiomycetes	Helotiales
1104:6248:11186__T593__S_1299	Eukaryota	Fungi	Ascomycota	Leotiomycetes	Helotiales
1105:18589:14183__T593__S_1288	Eukaryota	Fungi	Ascomycota	Leotiomycetes	Helotiales
2104:14078:11791__T593__S_1290	Eukaryota	Fungi	Ascomycota	Leotiomycetes	Helotiales
1107:24241:9705__T593__S_0149	Eukaryota	Fungi	Ascomycota	Leotiomycetes	Helotiales
1105:29196:12849__T593__S_1403	Eukaryota	Fungi	Ascomycota	Leotiomycetes	Helotiales
2109:15762:6551__T593__S_1502	Eukaryota	Fungi	Ascomycota	Leotiomycetes	Helotiales
1111:17402:11951__T593__S_1322	Eukaryota	Fungi	Ascomycota	Leotiomycetes	Helotiales
1102:16452:13008__T604__S_0961	Eukaryota	Fungi	Ascomycota	Leotiomycetes	Helotiales
1101:6610:14283__T593__S_1317	Eukaryota	Fungi	Ascomycota	Leotiomycetes	Helotiales
1106:19535:3608__T593__S_0237	Eukaryota	Fungi	Ascomycota	Leotiomycetes	Helotiales
1101:18951:18408__T593__S_1473	Eukaryota	Fungi	Ascomycota	Leotiomycetes	Helotiales
1101:15071:4783__T604__S_0340	Eukaryota	Fungi	Ascomycota	Leotiomycetes	Helotiales
1103:3383:10952__T604__S_0268	Eukaryota	Fungi	Ascomycota	Leotiomycetes	Helotiales
1105:4056:18954__T604__S_1301	Eukaryota	Fungi	Ascomycota	Leotiomycetes	Helotiales
1107:7834:17567__T593__S_1387	Eukaryota	Fungi	Ascomycota	Leotiomycetes	Helotiales
2112:25904:14063__T593__S_0730	Eukaryota	Fungi	Ascomycota	Leotiomycetes	Helotiales
1102:18163:10319__T593__S_1192	Eukaryota	Fungi	Ascomycota	Leotiomycetes	Helotiales
1109:16629:3590__T593__S_1387	Eukaryota	Fungi	Ascomycota	Leotiomycetes	Helotiales
1102:19946:15450__T593__S_1285	Eukaryota	Fungi	Ascomycota	Leotiomycetes	Helotiales
1103:11831:24106__T593__S_1177	Eukaryota	Fungi	Ascomycota	Leotiomycetes	Helotiales
1108:18426:21729__T593__S_1226	Eukaryota	Fungi	Ascomycota	Leotiomycetes	Helotiales
2103:12065:15948__T593__S_1144	Eukaryota	Fungi	Ascomycota	Leotiomycetes	Helotiales
2113:25229:12731__T593__S_1311	Eukaryota	Fungi	Ascomycota	Leotiomycetes	Helotiales
1102:12797:19448__T593__S_0572	Eukaryota	Fungi	Ascomycota	Leotiomycetes	Helotiales
1102:17515:20751__T593__S_0386	Eukaryota	Fungi	Ascomycota	Leotiomycetes	Helotiales
1106:19317:9689__T593__S_1507	Eukaryota	Fungi	Ascomycota	Leotiomycetes	Helotiales
1113:14704:12562__T593__S_0674	Eukaryota	Fungi	Ascomycota	Leotiomycetes	Helotiales
1103:11053:13486__T593__S_1499	Eukaryota	Fungi	Ascomycota	Leotiomycetes	Helotiales
2102:18244:10992__T593__S_1528	Eukaryota	Fungi	Ascomycota	Leotiomycetes	Helotiales
2105:21157:18493__T593__S_1317	Eukaryota	Fungi	Ascomycota	Leotiomycetes	Helotiales
1103:16341:23466__T604__S_0102	Eukaryota	Fungi	Ascomycota	Leotiomycetes	Helotiales
2109:19424:7101__T604__S_0720	Eukaryota	Fungi	Ascomycota	Leotiomycetes	Helotiales
1105:18107:4842__T593__S_0258	Eukaryota	Fungi	Ascomycota	Leotiomycetes	Helotiales
1104:9595:8341__T604__S_0950	Eukaryota	Fungi	Ascomycota	Leotiomycetes	Helotiales
1104:19895:24770__T593__S_0219	Eukaryota	Fungi	Ascomycota	Leotiomycetes	Helotiales
1108:13163:18185__T593__S_1326	Eukaryota	Fungi	Ascomycota	Leotiomycetes	Helotiales
1104:24984:18642__T593__S_0762	Eukaryota	Fungi	Ascomycota	Leotiomycetes	Helotiales
1109:7881:25356__T593__S_1363	Eukaryota	Fungi	Ascomycota	Leotiomycetes	Helotiales
1111:20879:15648__T593__S_1423	Eukaryota	Fungi	Ascomycota	Leotiomycetes	Helotiales
1109:27387:11867__T593__S_1219	Eukaryota	Fungi	Ascomycota	Leotiomycetes	Helotiales
2106:17407:15042__T593__S_1311	Eukaryota	Fungi	Ascomycota	Leotiomycetes	Helotiales
2111:23029:21472__T593__S_0164	Eukaryota	Fungi	Ascomycota	Leotiomycetes	Helotiales
1109:7406:18538__T593__S_1175	Eukaryota	Fungi	Ascomycota	Leotiomycetes	Helotiales
1110:25009:5278__T593__S_1305	Eukaryota	Fungi	Ascomycota	Leotiomycetes	Helotiales
2101:23436:16376__T593__S_1177	Eukaryota	Fungi	Ascomycota	Leotiomycetes	Helotiales
2102:15876:9532__T593__S_1383	Eukaryota	Fungi	Ascomycota	Leotiomycetes	Helotiales
2102:9169:7069__T593__S_0641	Eukaryota	Fungi	Ascomycota	Leotiomycetes	Helotiales
2110:12940:19944__T593__S_1374	Eukaryota	Fungi	Ascomycota	Leotiomycetes	Helotiales
1114:2088:13398__T593__S_1177	Eukaryota	Fungi	Ascomycota	Leotiomycetes	Helotiales
2114:23531:12997__T593__S_1512	Eukaryota	Fungi	Ascomycota	Leotiomycetes	Helotiales
2112:13251:2905__T604__S_0048	Eukaryota	Fungi	Ascomycota	Leotiomycetes	Helotiales
1108:24260:12555__T593__S_1189	Eukaryota	Fungi	Ascomycota	Leotiomycetes	Helotiales
1109:22782:21944__T593__S_1209	Eukaryota	Fungi	Ascomycota	Leotiomycetes	Helotiales
2107:19963:7781__T604__S_0652	Eukaryota	Fungi	Ascomycota	Leotiomycetes	Helotiales
1109:6372:23623__T593__S_1314	Eukaryota	Fungi	Ascomycota	Leotiomycetes	Helotiales
2103:13221:13013__T593__S_1495	Eukaryota	Fungi	Ascomycota	Leotiomycetes	Helotiales
2112:11762:7735__T604__S_1089	Eukaryota	Fungi	Ascomycota	Leotiomycetes	Helotiales
1109:20077:14109__T604__S_1466	Eukaryota	Fungi	Ascomycota	Leotiomycetes	Helotiales
1108:15398:2938__T593__S_1363	Eukaryota	Fungi	Ascomycota	Leotiomycetes	Helotiales
1113:23911:5416__T593__S_0158	Eukaryota	Fungi	Ascomycota	Leotiomycetes	Helotiales
1108:17886:4682__T593__S_1063	Eukaryota	Fungi	Ascomycota	Leotiomycetes	Helotiales
2108:16358:15300__T604__S_0522	Eukaryota	Fungi	Ascomycota	Leotiomycetes	Helotiales
1101:24252:14099__T593__S_1141	Eukaryota	Fungi	Ascomycota	Leotiomycetes	Helotiales
1101:14802:18691__T604__S_1040	Eukaryota	Fungi	Ascomycota	Leotiomycetes	Helotiales
2103:8145:4508__T593__S_1423	Eukaryota	Fungi	Ascomycota	Leotiomycetes	Helotiales
1105:14912:17468__T593__S_1232	Eukaryota	Fungi	Ascomycota	Leotiomycetes	Helotiales
1101:26384:14549__T593__S_0345	Eukaryota	Fungi	Ascomycota	Leotiomycetes	Helotiales
1111:12221:19086__T593__S_1364	Eukaryota	Fungi	Ascomycota	Leotiomycetes	Helotiales
2102:22807:22100__T604__S_1458	Eukaryota	Fungi	Ascomycota	Leotiomycetes	Helotiales
1104:27295:18673__T593__S_1317	Eukaryota	Fungi	Ascomycota	Leotiomycetes	Helotiales
1101:17926:10668__T593__S_0751	Eukaryota	Fungi	Ascomycota	Leotiomycetes	Helotiales
1101:10214:7638__T593__S_0040	Eukaryota	Fungi	Ascomycota	Leotiomycetes	Helotiales
1101:15259:12954__T593__S_1311	Eukaryota	Fungi	Ascomycota	Leotiomycetes	Helotiales
1101:11323:7911__T593__S_1192	Eukaryota	Fungi	Ascomycota	Leotiomycetes	Helotiales
1101:13456:9591__T593__S_0725	Eukaryota	Fungi	Ascomycota	Leotiomycetes	Helotiales
1104:10500:25824__T593__S_0140	Eukaryota	Fungi	Ascomycota	Leotiomycetes	Helotiales
1101:20520:17711__T593__S_1432	Eukaryota	Fungi	Ascomycota	Leotiomycetes	Helotiales
1107:13125:9990__T593__S_1074	Eukaryota	Fungi	Ascomycota	Leotiomycetes	Helotiales
1104:2990:12407__T604__S_1482	Eukaryota	Fungi	Ascomycota	Leotiomycetes	Helotiales
1101:15287:13805__T593__S_0364	Eukaryota	Fungi	Ascomycota	Leotiomycetes	Helotiales
1105:27635:9081__T593__S_0919	Eukaryota	Fungi	Ascomycota	Leotiomycetes	Helotiales
1101:22441:14377__T593__S_1507	Eukaryota	Fungi	Ascomycota	Leotiomycetes	Helotiales
1102:22428:9020__T593__S_1512	Eukaryota	Fungi	Ascomycota	Leotiomycetes	Helotiales
1112:5333:10944__T604__S_0562	Eukaryota	Fungi	Ascomycota	Leotiomycetes	Helotiales
2107:14480:24556__T593__S_0753	Eukaryota	Fungi	Ascomycota	Leotiomycetes	Helotiales
1101:12272:7775__T593__S_1507	Eukaryota	Fungi	Ascomycota	Leotiomycetes	Helotiales
1101:20772:10405__T604__S_0251	Eukaryota	Fungi	Ascomycota	Leotiomycetes	Helotiales
1101:20859:25920__T604__S_0027	Eukaryota	Fungi	Ascomycota	Leotiomycetes	Helotiales
1103:12143:4710__T604__S_0794	Eukaryota	Fungi	Ascomycota	Leotiomycetes	Helotiales
2114:15791:14177__T593__S_1426	Eukaryota	Fungi	Ascomycota	Leotiomycetes	Helotiales
1101:3427:13969__T604__S_1019	Eukaryota	Fungi	Ascomycota	Leotiomycetes	Helotiales
1109:10625:10882__T593__S_1522	Eukaryota	Fungi	Ascomycota	Leotiomycetes	Helotiales
1107:17311:13739__T593__S_1311	Eukaryota	Fungi	Ascomycota	Leotiomycetes	Helotiales
1109:17276:12879__T593__S_0687	Eukaryota	Fungi	Ascomycota	Leotiomycetes	Helotiales
1103:17596:10499__T593__S_0939	Eukaryota	Fungi	Ascomycota	Leotiomycetes	Helotiales
1101:27383:19116__T593__S_1449	Eukaryota	Fungi	Ascomycota	Leotiomycetes	Helotiales
1105:14610:8008__T593__S_0531	Eukaryota	Fungi	Ascomycota	Leotiomycetes	Helotiales
1101:22763:11420__T593__S_0060	Eukaryota	Fungi	Ascomycota	Leotiomycetes	Helotiales
1110:17256:20128__T593__S_1211	Eukaryota	Fungi	Ascomycota	Leotiomycetes	Helotiales
2102:19316:4675__T593__S_1285	Eukaryota	Fungi	Ascomycota	Leotiomycetes	Helotiales
1111:16725:16718__T593__S_1306	Eukaryota	Fungi	Ascomycota	Leotiomycetes	Helotiales
2108:20499:19313__T593__S_0881	Eukaryota	Fungi	Ascomycota	Leotiomycetes	Helotiales
2106:19611:8205__T593__S_1274	Eukaryota	Fungi	Ascomycota	Leotiomycetes	Helotiales
1101:10388:10462__T593__S_0218	Eukaryota	Fungi	Ascomycota	Leotiomycetes	Helotiales
2101:13439:15784__T593__S_0976	Eukaryota	Fungi	Ascomycota	Leotiomycetes	Helotiales
1101:10871:19857__T593__S_0224	Eukaryota	Fungi	Ascomycota	Leotiomycetes	Helotiales
1101:20352:22446__T593__S_0316	Eukaryota	Fungi	Ascomycota	Leotiomycetes	Helotiales
1103:15270:17768__T593__S_1440	Eukaryota	Fungi	Ascomycota	Leotiomycetes	Helotiales
1112:10875:12606__T604__S_0882	Eukaryota	Fungi	Ascomycota	Leotiomycetes	Helotiales
1102:26138:19275__T593__S_1177	Eukaryota	Fungi	Ascomycota	Leotiomycetes	Helotiales
1103:21996:13671__T593__S_1305	Eukaryota	Fungi	Ascomycota	Leotiomycetes	Helotiales
1109:21479:5913__T593__S_1314	Eukaryota	Fungi	Ascomycota	Leotiomycetes	Helotiales
1109:17904:9953__T593__S_1325	Eukaryota	Fungi	Ascomycota	Leotiomycetes	Helotiales
1101:21362:10627__T593__S_1364	Eukaryota	Fungi	Ascomycota	Leotiomycetes	Helotiales
1101:9439:23905__T593__S_1203	Eukaryota	Fungi	Ascomycota	Leotiomycetes	Helotiales
1105:14433:15157__T593__S_1397	Eukaryota	Fungi	Ascomycota	Leotiomycetes	Helotiales
1107:20301:4494__T593__S_1366	Eukaryota	Fungi	Ascomycota	Leotiomycetes	Helotiales
1102:24836:15239__T593__S_1165	Eukaryota	Fungi	Ascomycota	Leotiomycetes	Helotiales
1105:12656:14838__T593__S_0549	Eukaryota	Fungi	Ascomycota	Leotiomycetes	Helotiales
1102:12247:24849__T593__S_0140	Eukaryota	Fungi	Ascomycota	Leotiomycetes	Helotiales
1111:9867:14911__T593__S_1332	Eukaryota	Fungi	Ascomycota	Leotiomycetes	Helotiales
1102:11812:5095__T593__S_1070	Eukaryota	Fungi	Ascomycota	Leotiomycetes	Helotiales
1102:18506:2268__T593__S_1371	Eukaryota	Fungi	Ascomycota	Leotiomycetes	Helotiales
1107:15658:20250__T593__S_0565	Eukaryota	Fungi	Ascomycota	Leotiomycetes	Helotiales
1101:12395:14289__T604__S_0392	Eukaryota	Fungi	Ascomycota	Leotiomycetes	Helotiales
1109:10940:4800__T593__S_1328	Eukaryota	Fungi	Ascomycota	Leotiomycetes	Helotiales
1104:18850:21128__T593__S_0542	Eukaryota	Fungi	Ascomycota	Leotiomycetes	Helotiales
1101:10289:26175__T593__S_1224	Eukaryota	Fungi	Ascomycota	Leotiomycetes	Helotiales
2104:22023:7933__T593__S_1336	Eukaryota	Fungi	Ascomycota	Leotiomycetes	Helotiales
1104:5280:21326__T593__S_1326	Eukaryota	Fungi	Ascomycota	Leotiomycetes	Helotiales
1102:15155:7169__T593__S_1499	Eukaryota	Fungi	Ascomycota	Leotiomycetes	Helotiales
1101:6978:13885__T593__S_0710	Eukaryota	Fungi	Ascomycota	Leotiomycetes	Helotiales
1109:24252:20530__T593__S_1224	Eukaryota	Fungi	Ascomycota	Leotiomycetes	Helotiales
1102:16989:6340__T593__S_1177	Eukaryota	Fungi	Ascomycota	Leotiomycetes	Helotiales
1103:19723:22599__T593__S_1179	Eukaryota	Fungi	Ascomycota	Leotiomycetes	Helotiales
1111:13477:15050__T593__S_0255	Eukaryota	Fungi	Ascomycota	Leotiomycetes	Helotiales
1101:14242:12479__T604__S_1337	Eukaryota	Fungi	Ascomycota	Leotiomycetes	Helotiales
1109:12541:13734__T593__S_1363	Eukaryota	Fungi	Ascomycota	Leotiomycetes	Helotiales
1101:5666:7011__T604__S_0487	Eukaryota	Fungi	Ascomycota	Leotiomycetes	Helotiales
1104:10588:26526__T604__S_0852	Eukaryota	Fungi	Ascomycota	Leotiomycetes	Helotiales
1101:13594:13394__T593__S_0065	Eukaryota	Fungi	Ascomycota	Leotiomycetes	Helotiales
1112:4698:9352__T593__S_1388	Eukaryota	Fungi	Ascomycota	Leotiomycetes	Helotiales
1109:21378:4694__T593__S_1462	Eukaryota	Fungi	Ascomycota	Leotiomycetes	Helotiales
1103:18803:8156__T593__S_1311	Eukaryota	Fungi	Ascomycota	Leotiomycetes	Helotiales
1107:11969:12969__T593__S_1285	Eukaryota	Fungi	Ascomycota	Leotiomycetes	Helotiales
1109:14599:11694__T593__S_1224	Eukaryota	Fungi	Ascomycota	Leotiomycetes	Helotiales
1103:18395:22679__T593__S_1512	Eukaryota	Fungi	Ascomycota	Leotiomycetes	Helotiales
1105:20947:10130__T604__S_1039	Eukaryota	Fungi	Ascomycota	Leotiomycetes	Helotiales
2103:20133:7380__T593__S_0386	Eukaryota	Fungi	Ascomycota	Leotiomycetes	Helotiales
1102:25897:20912__T593__S_1224	Eukaryota	Fungi	Ascomycota	Leotiomycetes	Helotiales
1111:26569:8501__T593__S_1407	Eukaryota	Fungi	Ascomycota	Leotiomycetes	Helotiales
1104:25004:10791__T593__S_0390	Eukaryota	Fungi	Ascomycota	Leotiomycetes	Helotiales
1110:21059:13153__T604__S_0630	Eukaryota	Fungi	Ascomycota	Leotiomycetes	Helotiales
1107:15780:10053__T593__S_1482	Eukaryota	Fungi	Ascomycota	Leotiomycetes	Helotiales
2112:5336:21643__T593__S_1421	Eukaryota	Fungi	Ascomycota	Leotiomycetes	Helotiales
1109:15376:24151__T593__S_1450	Eukaryota	Fungi	Ascomycota	Leotiomycetes	Helotiales
1105:11477:20699__T604__S_0484	Eukaryota	Fungi	Ascomycota	Leotiomycetes	Helotiales
1107:16079:8211__T593__S_1363	Eukaryota	Fungi	Ascomycota	Leotiomycetes	Helotiales
1108:16695:1566__T593__S_1387	Eukaryota	Fungi	Ascomycota	Leotiomycetes	Helotiales
1103:28051:13187__T593__S_0916	Eukaryota	Fungi	Ascomycota	Leotiomycetes	Helotiales
1103:17882:4975__T604__S_0549	Eukaryota	Fungi	Ascomycota	Leotiomycetes	Helotiales
1103:22850:12881__T604__S_0565	Eukaryota	Fungi	Ascomycota	Leotiomycetes	Helotiales
1103:24979:14034__T604__S_0047	Eukaryota	Fungi	Ascomycota	Leotiomycetes	Helotiales
1108:11791:12035__T593__S_1299	Eukaryota	Fungi	Ascomycota	Leotiomycetes	Helotiales
2101:26615:13170__T593__S_1217	Eukaryota	Fungi	Ascomycota	Leotiomycetes	Helotiales
1101:21813:18240__T604__S_0615	Eukaryota	Fungi	Ascomycota	Leotiomycetes	Helotiales
1101:13476:12997__T604__S_0647	Eukaryota	Fungi	Ascomycota	Leotiomycetes	Helotiales
1101:3860:11865__T593__S_0994	Eukaryota	Fungi	Ascomycota	Leotiomycetes	Helotiales
1103:24874:13316__T593__S_0881	Eukaryota	Fungi	Ascomycota	Leotiomycetes	Helotiales
1104:20146:8866__T593__S_0212	Eukaryota	Fungi	Ascomycota	Leotiomycetes	Helotiales
2105:9994:23584__T593__S_1367	Eukaryota	Fungi	Ascomycota	Leotiomycetes	Helotiales
1110:13239:19034__T593__S_1440	Eukaryota	Fungi	Ascomycota	Leotiomycetes	Helotiales
1107:17047:15593__T593__S_0332	Eukaryota	Fungi	Ascomycota	Leotiomycetes	Helotiales
1112:8298:4777__T593__S_0227	Eukaryota	Fungi	Ascomycota	Leotiomycetes	Helotiales
2102:21714:8705__T593__S_1393	Eukaryota	Fungi	Ascomycota	Leotiomycetes	Helotiales
1105:24297:6465__T593__S_1413	Eukaryota	Fungi	Ascomycota	Leotiomycetes	Helotiales
1109:16098:3717__T593__S_1312	Eukaryota	Fungi	Ascomycota	Leotiomycetes	Helotiales
1109:20558:20309__T593__S_1462	Eukaryota	Fungi	Ascomycota	Leotiomycetes	Helotiales
1110:9686:14604__T593__S_0302	Eukaryota	Fungi	Ascomycota	Leotiomycetes	Helotiales
2107:15216:6690__T593__S_1311	Eukaryota	Fungi	Ascomycota	Leotiomycetes	Helotiales
1102:25686:15193__T593__S_1507	Eukaryota	Fungi	Ascomycota	Leotiomycetes	Helotiales
1105:11690:22424__T593__S_1177	Eukaryota	Fungi	Ascomycota	Leotiomycetes	Helotiales
1111:13266:17773__T604__S_1314	Eukaryota	Fungi	Ascomycota	Leotiomycetes	Helotiales
1103:6636:10419__T593__S_1386	Eukaryota	Fungi	Ascomycota	Leotiomycetes	Helotiales
1107:10677:24952__T593__S_1326	Eukaryota	Fungi	Ascomycota	Leotiomycetes	Helotiales
1111:17563:25633__T593__S_0751	Eukaryota	Fungi	Ascomycota	Leotiomycetes	Helotiales
1103:5455:15108__T593__S_1317	Eukaryota	Fungi	Ascomycota	Leotiomycetes	Helotiales
1104:19136:4521__T593__S_1495	Eukaryota	Fungi	Ascomycota	Leotiomycetes	Helotiales
2106:7598:12541__T604__S_0864	Eukaryota	Fungi	Ascomycota	Leotiomycetes	Helotiales
1105:23331:15324__T593__S_0565	Eukaryota	Fungi	Ascomycota	Leotiomycetes	Helotiales
1107:25043:6974__T593__S_1472	Eukaryota	Fungi	Ascomycota	Leotiomycetes	Helotiales
1109:26079:17275__T593__S_1332	Eukaryota	Fungi	Ascomycota	Leotiomycetes	Helotiales
1112:20839:8862__T593__S_1322	Eukaryota	Fungi	Ascomycota	Leotiomycetes	Helotiales
1101:18021:8146__T593__S_1508	Eukaryota	Fungi	Ascomycota	Leotiomycetes	Helotiales
1109:17427:18387__T593__S_1288	Eukaryota	Fungi	Ascomycota	Leotiomycetes	Helotiales
1111:17945:3705__T593__S_1423	Eukaryota	Fungi	Ascomycota	Leotiomycetes	Helotiales
2107:20797:13889__T593__S_0091	Eukaryota	Fungi	Ascomycota	Leotiomycetes	Helotiales
2110:4459:18623__T593__S_1165	Eukaryota	Fungi	Ascomycota	Leotiomycetes	Helotiales
2106:6069:12290__T593__S_1217	Eukaryota	Fungi	Ascomycota	Leotiomycetes	Helotiales
1109:9149:5143__T593__S_1312	Eukaryota	Fungi	Ascomycota	Leotiomycetes	Helotiales
1105:12204:19529__T604__S_1432	Eukaryota	Fungi	Ascomycota	Leotiomycetes	Helotiales
2110:21729:16032__T593__S_0084	Eukaryota	Fungi	Ascomycota	Leotiomycetes	Helotiales
2111:15582:20516__T593__S_1436	Eukaryota	Fungi	Ascomycota	Leotiomycetes	Helotiales
2114:15027:12689__T593__S_1491	Eukaryota	Fungi	Ascomycota	Leotiomycetes	Helotiales
1102:16181:15071__T604__S_0014	Eukaryota	Fungi	Ascomycota	Leotiomycetes	Helotiales
1101:20346:20191__T604__S_1522	Eukaryota	Fungi	Ascomycota	Leotiomycetes	Rhytismatales	Rhytismataceae	Bifusella	Bifusella camelliae
1102:12235:5853__T593__S_0941	Eukaryota	Fungi	Ascomycota	Leotiomycetes	Rhytismatales	Rhytismataceae	Coccomyces
1106:8542:7086__T604__S_1421	Eukaryota	Fungi	Ascomycota	Leotiomycetes	Rhytismatales	Rhytismataceae	Hypoderma
1106:24128:18904__T604__S_0149	Eukaryota	Fungi	Ascomycota	Leotiomycetes	Rhytismatales	Rhytismataceae	Lophodermium	Lophodermium agathidis
1103:21385:20604__T604__S_1436	Eukaryota	Fungi	Ascomycota	Leotiomycetes	Rhytismatales	Rhytismataceae	Lophodermium	Lophodermium pinastri
2105:5466:16658__T604__S_0918	Eukaryota	Fungi	Ascomycota	Leotiomycetes	Rhytismatales	Rhytismataceae	Lophodermium
1104:14055:16297__T604__S_0067	Eukaryota	Fungi	Ascomycota	Leotiomycetes	Rhytismatales	Rhytismataceae	Lophodermium
1108:18588:12407__T604__S_1418	Eukaryota	Fungi	Ascomycota	Leotiomycetes	Rhytismatales	Rhytismataceae
1109:10333:20344__T593__S_1466	Eukaryota	Fungi	Ascomycota	Leotiomycetes	Rhytismatales	Rhytismataceae
1102:8913:14302__T604__S_1419	Eukaryota	Fungi	Ascomycota	Leotiomycetes	Rhytismatales	Rhytismataceae
1106:20742:27553__T604__S_0735	Eukaryota	Fungi	Ascomycota	Leotiomycetes	Rhytismatales	Rhytismataceae
1106:14921:6429__T593__S_1041	Eukaryota	Fungi	Ascomycota	Leotiomycetes	Rhytismatales	Rhytismataceae
2111:10622:18153__T593__S_0512	Eukaryota	Fungi	Ascomycota	Leotiomycetes	Rhytismatales	Rhytismataceae
2108:7458:8256__T604__S_1296	Eukaryota	Fungi	Ascomycota	Leotiomycetes	Rhytismatales	Rhytismataceae
1112:10226:11803__T593__S_0227	Eukaryota	Fungi	Ascomycota	Leotiomycetes	Rhytismatales	Rhytismataceae
1103:13422:23331__T604__S_1328	Eukaryota	Fungi	Ascomycota	Leotiomycetes	Rhytismatales	Rhytismataceae
1112:20074:16584__T604__S_0391	Eukaryota	Fungi	Ascomycota	Leotiomycetes	Rhytismatales	Rhytismataceae
1101:21809:16959__T604__S_0496	Eukaryota	Fungi	Ascomycota	Leotiomycetes	Rhytismatales	Rhytismataceae
1104:20338:9748__T593__S_0516	Eukaryota	Fungi	Ascomycota	Leotiomycetes	Rhytismatales	Rhytismataceae
2105:20292:19879__T593__S_0541	Eukaryota	Fungi	Ascomycota	Leotiomycetes	Rhytismatales
2110:6807:8921__T593__S_0541	Eukaryota	Fungi	Ascomycota	Leotiomycetes	Rhytismatales
1103:14215:22154__T593__S_0774	Eukaryota	Fungi	Ascomycota	Leotiomycetes	Rhytismatales
1103:15154:27144__T593__S_0541	Eukaryota	Fungi	Ascomycota	Leotiomycetes	Rhytismatales
2110:7391:5362__T593__S_0774	Eukaryota	Fungi	Ascomycota	Leotiomycetes	Rhytismatales
1105:10968:7181__T593__S_0541	Eukaryota	Fungi	Ascomycota	Leotiomycetes	Rhytismatales
1101:14138:11703__T604__S_0385	Eukaryota	Fungi	Ascomycota	Leotiomycetes	Rhytismatales
1101:11773:21587__T604__S_1469	Eukaryota	Fungi	Ascomycota	Leotiomycetes	Rhytismatales
1105:13552:17598__T593__S_0541	Eukaryota	Fungi	Ascomycota	Leotiomycetes	Rhytismatales
1109:15576:10720__T604__S_1469	Eukaryota	Fungi	Ascomycota	Leotiomycetes	Rhytismatales
1103:19741:6190__T593__S_0774	Eukaryota	Fungi	Ascomycota	Leotiomycetes	Rhytismatales
1101:21548:11265__T593__S_1154	Eukaryota	Fungi	Ascomycota	Leotiomycetes	Rhytismatales
1104:13822:19090__T593__S_0541	Eukaryota	Fungi	Ascomycota	Leotiomycetes	Rhytismatales
2107:16012:22933__T604__S_1423	Eukaryota	Fungi	Ascomycota	Leotiomycetes	Rhytismatales
1111:16794:21512__T593__S_0774	Eukaryota	Fungi	Ascomycota	Leotiomycetes	Rhytismatales
1106:5764:15342__T593__S_0774	Eukaryota	Fungi	Ascomycota	Leotiomycetes	Rhytismatales
1112:21797:20194__T593__S_0541	Eukaryota	Fungi	Ascomycota	Leotiomycetes	Rhytismatales
2108:10617:23921__T593__S_0541	Eukaryota	Fungi	Ascomycota	Leotiomycetes	Rhytismatales
1103:11000:21634__T593__S_1300	Eukaryota	Fungi	Ascomycota	Leotiomycetes		Myxotrichaceae	Oidiodendron
1101:4703:14610__T604__S_1255	Eukaryota	Fungi	Ascomycota	Leotiomycetes		Myxotrichaceae	Oidiodendron
1105:18032:20409__T593__S_0852	Eukaryota	Fungi	Ascomycota	Leotiomycetes		Myxotrichaceae	Oidiodendron
1103:24800:22761__T593__S_0233	Eukaryota	Fungi	Ascomycota	Leotiomycetes		Myxotrichaceae	Oidiodendron
1109:15817:23334__T593__S_0597	Eukaryota	Fungi	Ascomycota	Leotiomycetes		Myxotrichaceae	Oidiodendron
2103:11367:12624__T593__S_0851	Eukaryota	Fungi	Ascomycota	Leotiomycetes		Myxotrichaceae	Oidiodendron
2101:13552:22099__T593__S_1182	Eukaryota	Fungi	Ascomycota	Leotiomycetes		Myxotrichaceae	Oidiodendron
1111:6873:14634__T604__S_1247	Eukaryota	Fungi	Ascomycota	Leotiomycetes		Myxotrichaceae	Oidiodendron
2112:12833:18350__T593__S_0390	Eukaryota	Fungi	Ascomycota	Leotiomycetes		Myxotrichaceae	Oidiodendron
1102:21512:7107__T593__S_1098	Eukaryota	Fungi	Ascomycota	Leotiomycetes		Myxotrichaceae	Oidiodendron
2105:6134:7368__T593__S_1481	Eukaryota	Fungi	Ascomycota	Leotiomycetes		Myxotrichaceae	Oidiodendron
1113:11359:12748__T604__S_1070	Eukaryota	Fungi	Ascomycota	Leotiomycetes		Myxotrichaceae	Oidiodendron
1104:19300:14147__T604__S_1343	Eukaryota	Fungi	Ascomycota	Leotiomycetes		Myxotrichaceae	Oidiodendron
1104:6427:13836__T593__S_0092	Eukaryota	Fungi	Ascomycota	Leotiomycetes		Myxotrichaceae	Oidiodendron
1106:3097:16463__T604__S_1445	Eukaryota	Fungi	Ascomycota	Leotiomycetes		Myxotrichaceae	Oidiodendron
1101:19197:14849__T593__S_1443	Eukaryota	Fungi	Ascomycota	Leotiomycetes		Myxotrichaceae	Oidiodendron
2101:16293:24177__T593__S_0611	Eukaryota	Fungi	Ascomycota	Leotiomycetes		Myxotrichaceae	Oidiodendron
2103:18631:4987__T593__S_1200	Eukaryota	Fungi	Ascomycota	Leotiomycetes		Myxotrichaceae	Oidiodendron
1104:7975:16151__T593__S_1111	Eukaryota	Fungi	Ascomycota	Leotiomycetes		Myxotrichaceae	Oidiodendron
1103:7820:20722__T593__S_1014	Eukaryota	Fungi	Ascomycota	Leotiomycetes		Myxotrichaceae	Oidiodendron
2112:16429:12351__T593__S_1180	Eukaryota	Fungi	Ascomycota	Leotiomycetes		Myxotrichaceae	Oidiodendron
1112:8773:18748__T604__S_1232	Eukaryota	Fungi	Ascomycota	Leotiomycetes		Myxotrichaceae	Oidiodendron
1110:22338:7347__T604__S_1200	Eukaryota	Fungi	Ascomycota	Leotiomycetes		Myxotrichaceae	Oidiodendron
1103:8660:20548__T593__S_0952	Eukaryota	Fungi	Ascomycota	Leotiomycetes		Myxotrichaceae	Oidiodendron
1109:8393:19649__T593__S_0614	Eukaryota	Fungi	Ascomycota	Leotiomycetes		Myxotrichaceae	Oidiodendron
1103:10713:5996__T593__S_0387	Eukaryota	Fungi	Ascomycota	Leotiomycetes		Myxotrichaceae	Oidiodendron
1104:27199:17487__T593__S_1007	Eukaryota	Fungi	Ascomycota	Leotiomycetes		Myxotrichaceae	Oidiodendron
2108:16369:15915__T593__S_0645	Eukaryota	Fungi	Ascomycota	Leotiomycetes		Myxotrichaceae	Oidiodendron
1101:9397:16719__T604__S_0944	Eukaryota	Fungi	Ascomycota	Leotiomycetes		Myxotrichaceae	Oidiodendron
1101:12503:13342__T593__S_0884	Eukaryota	Fungi	Ascomycota	Leotiomycetes		Myxotrichaceae	Oidiodendron
2102:18171:15802__T604__S_0627	Eukaryota	Fungi	Ascomycota	Leotiomycetes		Myxotrichaceae	Oidiodendron
2105:24276:6343__T604__S_1534	Eukaryota	Fungi	Ascomycota	Leotiomycetes		Myxotrichaceae	Oidiodendron
2105:27204:19341__T604__S_1203	Eukaryota	Fungi	Ascomycota	Leotiomycetes		Myxotrichaceae	Oidiodendron
1101:13119:22289__T604__S_1401	Eukaryota	Fungi	Ascomycota	Leotiomycetes		Myxotrichaceae	Oidiodendron
1101:8034:15629__T593__S_1334	Eukaryota	Fungi	Ascomycota	Leotiomycetes		Myxotrichaceae	Oidiodendron
1102:22533:15346__T604__S_1233	Eukaryota	Fungi	Ascomycota	Leotiomycetes		Myxotrichaceae	Oidiodendron
2113:9031:6670__T593__S_0594	Eukaryota	Fungi	Ascomycota	Leotiomycetes		Myxotrichaceae	Oidiodendron
1101:5661:24622__T604__S_1232	Eukaryota	Fungi	Ascomycota	Leotiomycetes		Myxotrichaceae	Oidiodendron
2106:14609:14937__T593__S_1308	Eukaryota	Fungi	Ascomycota	Leotiomycetes		Myxotrichaceae	Oidiodendron
1105:23166:13362__T604__S_0913	Eukaryota	Fungi	Ascomycota	Leotiomycetes		Myxotrichaceae	Oidiodendron
1104:21872:18719__T593__S_0539	Eukaryota	Fungi	Ascomycota	Leotiomycetes		Myxotrichaceae	Oidiodendron
2111:17134:19002__T593__S_1430	Eukaryota	Fungi	Ascomycota	Leotiomycetes		Myxotrichaceae	Oidiodendron
1106:23527:23545__T604__S_1269	Eukaryota	Fungi	Ascomycota	Leotiomycetes		Myxotrichaceae	Oidiodendron
2106:5967:5850__T604__S_1423	Eukaryota	Fungi	Ascomycota	Leotiomycetes		Myxotrichaceae	Oidiodendron
1103:10071:21763__T593__S_1095	Eukaryota	Fungi	Ascomycota	Leotiomycetes		Myxotrichaceae	Oidiodendron
1102:6660:18353__T604__S_1377	Eukaryota	Fungi	Ascomycota	Leotiomycetes		Myxotrichaceae	Oidiodendron
1105:18430:10904__T604__S_1325	Eukaryota	Fungi	Ascomycota	Leotiomycetes		Myxotrichaceae	Oidiodendron
1102:5020:21270__T593__S_0053	Eukaryota	Fungi	Ascomycota	Leotiomycetes		Myxotrichaceae	Oidiodendron
2110:11835:21950__T593__S_1457	Eukaryota	Fungi	Ascomycota	Leotiomycetes		Myxotrichaceae	Oidiodendron
1107:9473:19394__T593__S_1182	Eukaryota	Fungi	Ascomycota	Leotiomycetes		Myxotrichaceae	Oidiodendron
1103:18438:14352__T593__S_1418	Eukaryota	Fungi	Ascomycota	Leotiomycetes		Myxotrichaceae	Oidiodendron
2107:20567:12989__T593__S_1191	Eukaryota	Fungi	Ascomycota	Leotiomycetes		Myxotrichaceae	Oidiodendron
2106:17857:20784__T593__S_1290	Eukaryota	Fungi	Ascomycota	Leotiomycetes		Myxotrichaceae	Oidiodendron
2106:24220:11671__T593__S_1359	Eukaryota	Fungi	Ascomycota	Leotiomycetes		Myxotrichaceae	Oidiodendron
2101:15035:19581__T604__S_1270	Eukaryota	Fungi	Ascomycota	Leotiomycetes		Myxotrichaceae	Oidiodendron
1102:14688:6006__T604__S_1445	Eukaryota	Fungi	Ascomycota	Leotiomycetes		Myxotrichaceae	Oidiodendron
2106:12293:15749__T593__S_1385	Eukaryota	Fungi	Ascomycota	Leotiomycetes		Myxotrichaceae	Oidiodendron
1105:16999:13808__T604__S_1337	Eukaryota	Fungi	Ascomycota	Leotiomycetes		Myxotrichaceae	Oidiodendron
1107:17838:8543__T604__S_1183	Eukaryota	Fungi	Ascomycota	Leotiomycetes		Myxotrichaceae	Oidiodendron
1101:16790:19222__T604__S_1270	Eukaryota	Fungi	Ascomycota	Leotiomycetes		Myxotrichaceae	Oidiodendron
2109:13359:10571__T593__S_1457	Eukaryota	Fungi	Ascomycota	Leotiomycetes		Myxotrichaceae	Oidiodendron
1104:4603:19297__T604__S_1430	Eukaryota	Fungi	Ascomycota	Leotiomycetes		Myxotrichaceae	Oidiodendron
1108:2180:18305__T604__S_1426	Eukaryota	Fungi	Ascomycota	Leotiomycetes		Myxotrichaceae	Oidiodendron
2101:23914:11874__T604__S_1274	Eukaryota	Fungi	Ascomycota	Leotiomycetes		Myxotrichaceae	Oidiodendron
1108:18078:11518__T593__S_0423	Eukaryota	Fungi	Ascomycota	Leotiomycetes		Myxotrichaceae	Oidiodendron
1104:18056:23601__T604__S_1387	Eukaryota	Fungi	Ascomycota	Leotiomycetes		Myxotrichaceae	Oidiodendron
2107:9905:18288__T604__S_0977	Eukaryota	Fungi	Ascomycota	Leotiomycetes		Myxotrichaceae	Oidiodendron
2108:16620:6539__T604__S_1432	Eukaryota	Fungi	Ascomycota	Leotiomycetes		Myxotrichaceae	Oidiodendron
2111:10470:15734__T604__S_1274	Eukaryota	Fungi	Ascomycota	Leotiomycetes		Myxotrichaceae	Oidiodendron
2114:21166:15106__T604__S_1401	Eukaryota	Fungi	Ascomycota	Leotiomycetes		Myxotrichaceae	Oidiodendron
2108:6664:15047__T593__S_0868	Eukaryota	Fungi	Ascomycota	Leotiomycetes		Myxotrichaceae
1101:13610:13625__T593__S_0592	Eukaryota	Fungi	Ascomycota	Leotiomycetes		Pseudeurotiaceae
2104:15505:20680__T604__S_0684	Eukaryota	Fungi	Ascomycota	Leotiomycetes		Pseudeurotiaceae
2104:20672:21754__T593__S_0080	Eukaryota	Fungi	Ascomycota	Leotiomycetes		Pseudeurotiaceae
1110:9077:18413__T604__S_0152	Eukaryota	Fungi	Ascomycota	Leotiomycetes			Collophora
1111:6232:13291__T604__S_0751	Eukaryota	Fungi	Ascomycota	Leotiomycetes			Lauriomyces
1101:19997:3380__T593__S_1092	Eukaryota	Fungi	Ascomycota	Leotiomycetes			Lauriomyces
1108:22535:18899__T604__S_0034	Eukaryota	Fungi	Ascomycota	Leotiomycetes			Leohumicola	Leohumicola minima
1101:10791:27614__T604__S_1068	Eukaryota	Fungi	Ascomycota	Leotiomycetes			Leohumicola	Leohumicola minima
1102:26572:18588__T604__S_0066	Eukaryota	Fungi	Ascomycota	Leotiomycetes			Leohumicola	Leohumicola minima
1101:18617:10671__T593__S_0367	Eukaryota	Fungi	Ascomycota	Leotiomycetes			Leohumicola
1108:22113:20029__T593__S_1110	Eukaryota	Fungi	Ascomycota	Leotiomycetes			Leohumicola
2101:9582:15356__T593__S_0651	Eukaryota	Fungi	Ascomycota	Leotiomycetes			Leohumicola
1102:19481:12100__T593__S_0673	Eukaryota	Fungi	Ascomycota	Leotiomycetes			Leohumicola
1107:10728:5792__T604__S_0268	Eukaryota	Fungi	Ascomycota	Leotiomycetes			Leohumicola
1111:11016:10150__T593__S_1110	Eukaryota	Fungi	Ascomycota	Leotiomycetes			Leohumicola
1102:15572:11874__T593__S_0661	Eukaryota	Fungi	Ascomycota	Leotiomycetes			Leohumicola
1111:13811:24190__T604__S_0724	Eukaryota	Fungi	Ascomycota	Leotiomycetes			Phialophora	Phialophora hyalina
1112:11728:24825__T604__S_1231	Eukaryota	Fungi	Ascomycota	Leotiomycetes			Scytalidium
1103:9948:16470__T604__S_1070	Eukaryota	Fungi	Ascomycota	Leotiomycetes			Scytalidium
1105:17740:24355__T593__S_1298	Eukaryota	Fungi	Ascomycota	Leotiomycetes			Scytalidium
1111:17686:23210__T593__S_1381	Eukaryota	Fungi	Ascomycota	Leotiomycetes			Scytalidium
1113:13746:14703__T604__S_0067	Eukaryota	Fungi	Ascomycota	Leotiomycetes			Scytalidium
1104:5062:18490__T604__S_0517	Eukaryota	Fungi	Ascomycota	Leotiomycetes			Xylogone
2107:14587:5137__T593__S_0766	Eukaryota	Fungi	Ascomycota	Leotiomycetes
1101:16007:19085__T593__S_1495	Eukaryota	Fungi	Ascomycota	Leotiomycetes
1101:16310:9196__T604__S_1067	Eukaryota	Fungi	Ascomycota	Leotiomycetes
2103:25902:23421__T604__S_0944	Eukaryota	Fungi	Ascomycota	Leotiomycetes
1101:25837:13506__T604__S_1204	Eukaryota	Fungi	Ascomycota	Leotiomycetes
2111:15934:7004__T604__S_1432	Eukaryota	Fungi	Ascomycota	Leotiomycetes
1106:12330:18195__T604__S_1335	Eukaryota	Fungi	Ascomycota	Leotiomycetes
1101:15738:10165__T604__S_0949	Eukaryota	Fungi	Ascomycota	Leotiomycetes
1104:4756:17508__T593__S_1462	Eukaryota	Fungi	Ascomycota	Leotiomycetes
2108:19354:19354__T593__S_0643	Eukaryota	Fungi	Ascomycota	Leotiomycetes
1103:11464:5293__T593__S_0731	Eukaryota	Fungi	Ascomycota	Leotiomycetes
2107:25304:12737__T593__S_0998	Eukaryota	Fungi	Ascomycota	Leotiomycetes
1102:20762:15147__T593__S_1365	Eukaryota	Fungi	Ascomycota	Leotiomycetes
1101:13895:5728__T604__S_0764	Eukaryota	Fungi	Ascomycota	Leotiomycetes
2106:26906:15586__T604__S_1492	Eukaryota	Fungi	Ascomycota	Leotiomycetes
1104:13745:14032__T593__S_0148	Eukaryota	Fungi	Ascomycota	Leotiomycetes
2108:12451:20928__T593__S_0212	Eukaryota	Fungi	Ascomycota	Leotiomycetes
1103:14740:7984__T593__S_1175	Eukaryota	Fungi	Ascomycota	Leotiomycetes
1108:21734:16237__T604__S_0266	Eukaryota	Fungi	Ascomycota	Leotiomycetes
1112:21696:18738__T604__S_1387	Eukaryota	Fungi	Ascomycota	Leotiomycetes
1102:29208:12506__T593__S_1304	Eukaryota	Fungi	Ascomycota	Leotiomycetes
1108:21869:11071__T604__S_0390	Eukaryota	Fungi	Ascomycota	Leotiomycetes
1103:15328:18979__T604__S_0931	Eukaryota	Fungi	Ascomycota	Leotiomycetes
1109:5806:14015__T604__S_0295	Eukaryota	Fungi	Ascomycota	Leotiomycetes
1111:17136:12925__T604__S_1450	Eukaryota	Fungi	Ascomycota	Leotiomycetes
1103:7661:13413__T593__S_0036	Eukaryota	Fungi	Ascomycota	Leotiomycetes
1102:14588:22738__T604__S_0392	Eukaryota	Fungi	Ascomycota	Leotiomycetes
1103:13010:16248__T604__S_0818	Eukaryota	Fungi	Ascomycota	Leotiomycetes
2107:22294:6779__T604__S_1503	Eukaryota	Fungi	Ascomycota	Leotiomycetes
1103:4100:13517__T604__S_0117	Eukaryota	Fungi	Ascomycota	Leotiomycetes
1113:13591:25598__T593__S_0550	Eukaryota	Fungi	Ascomycota	Leotiomycetes
1108:14025:8373__T604__S_1410	Eukaryota	Fungi	Ascomycota	Leotiomycetes
1106:18754:8323__T593__S_1396	Eukaryota	Fungi	Ascomycota	Leotiomycetes
1103:23681:7327__T604__S_0256	Eukaryota	Fungi	Ascomycota	Leotiomycetes
2103:16219:12965__T604__S_1231	Eukaryota	Fungi	Ascomycota	Leotiomycetes
1104:20111:20301__T593__S_1322	Eukaryota	Fungi	Ascomycota	Leotiomycetes
1109:19990:18196__T604__S_1180	Eukaryota	Fungi	Ascomycota	Leotiomycetes
1101:6918:12613__T593__S_1329	Eukaryota	Fungi	Ascomycota	Leotiomycetes
1102:9649:16011__T604__S_0049	Eukaryota	Fungi	Ascomycota	Leotiomycetes
1101:22606:6003__T593__S_1056	Eukaryota	Fungi	Ascomycota	Leotiomycetes
1110:12594:17123__T593__S_1063	Eukaryota	Fungi	Ascomycota	Leotiomycetes
1107:20486:19537__T604__S_0333	Eukaryota	Fungi	Ascomycota	Leotiomycetes
1101:16763:7963__T593__S_0821	Eukaryota	Fungi	Ascomycota	Leotiomycetes
1104:10116:5875__T604__S_1317	Eukaryota	Fungi	Ascomycota	Leotiomycetes
2111:12005:8949__T593__S_1079	Eukaryota	Fungi	Ascomycota	Leotiomycetes
2103:12381:17903__T593__S_0981	Eukaryota	Fungi	Ascomycota	Leotiomycetes
1102:18032:8647__T604__S_0463	Eukaryota	Fungi	Ascomycota	Leotiomycetes
1106:18249:4892__T604__S_0027	Eukaryota	Fungi	Ascomycota	Leotiomycetes
1105:15862:18711__T604__S_1430	Eukaryota	Fungi	Ascomycota	Leotiomycetes
2106:15429:12097__T604__S_0014	Eukaryota	Fungi	Ascomycota	Leotiomycetes
1105:10548:26268__T593__S_1119	Eukaryota	Fungi	Ascomycota	Leotiomycetes
1108:23896:9840__T604__S_1445	Eukaryota	Fungi	Ascomycota	Leotiomycetes
1108:21926:20307__T593__S_1033	Eukaryota	Fungi	Ascomycota	Leotiomycetes
1106:22087:8568__T604__S_0056	Eukaryota	Fungi	Ascomycota	Leotiomycetes
2110:6965:18336__T593__S_0944	Eukaryota	Fungi	Ascomycota	Leotiomycetes
1103:23327:14093__T604__S_0927	Eukaryota	Fungi	Ascomycota	Leotiomycetes
1104:22118:20312__T593__S_1462	Eukaryota	Fungi	Ascomycota	Leotiomycetes
1101:11242:7413__T593__S_1141	Eukaryota	Fungi	Ascomycota	Leotiomycetes
2107:18757:13240__T604__S_1424	Eukaryota	Fungi	Ascomycota	Leotiomycetes
1106:18470:6989__T604__S_1304	Eukaryota	Fungi	Ascomycota	Leotiomycetes
1108:16374:15764__T593__S_0166	Eukaryota	Fungi	Ascomycota	Leotiomycetes
2111:11107:6273__T593__S_1012	Eukaryota	Fungi	Ascomycota	Leotiomycetes
1101:13253:5084__T604__S_1034	Eukaryota	Fungi	Ascomycota	Leotiomycetes
2101:15970:18369__T604__S_1470	Eukaryota	Fungi	Ascomycota	Leotiomycetes
1101:8661:23961__T593__S_1312	Eukaryota	Fungi	Ascomycota	Leotiomycetes
1110:21447:11930__T593__S_1317	Eukaryota	Fungi	Ascomycota	Leotiomycetes
1101:14708:13551__T593__S_0221	Eukaryota	Fungi	Ascomycota	Leotiomycetes
1110:15749:14880__T593__S_0132	Eukaryota	Fungi	Ascomycota	Leotiomycetes
1102:13235:13061__T604__S_0656	Eukaryota	Fungi	Ascomycota	Leotiomycetes
1105:17572:7773__T604__S_0312	Eukaryota	Fungi	Ascomycota	Leotiomycetes
1104:16719:15085__T593__S_1065	Eukaryota	Fungi	Ascomycota	Leotiomycetes
1109:14195:18547__T593__S_0660	Eukaryota	Fungi	Ascomycota	Leotiomycetes
1109:14223:5264__T593__S_1063	Eukaryota	Fungi	Ascomycota	Leotiomycetes
1106:17012:7842__T604__S_0635	Eukaryota	Fungi	Ascomycota	Leotiomycetes
2104:20554:7837__T593__S_0859	Eukaryota	Fungi	Ascomycota	Leotiomycetes
1103:10675:6220__T604__S_0798	Eukaryota	Fungi	Ascomycota	Leotiomycetes
1104:11941:14859__T593__S_1066	Eukaryota	Fungi	Ascomycota	Leotiomycetes
1103:27252:14344__T604__S_0852	Eukaryota	Fungi	Ascomycota	Leotiomycetes
2107:21594:7137__T604__S_0155	Eukaryota	Fungi	Ascomycota	Leotiomycetes
1106:5164:15294__T604__S_0067	Eukaryota	Fungi	Ascomycota	Leotiomycetes
1112:20320:17498__T604__S_1204	Eukaryota	Fungi	Ascomycota	Leotiomycetes
1105:24012:22374__T593__S_0374	Eukaryota	Fungi	Ascomycota	Leotiomycetes
1101:13798:16562__T604__S_0986	Eukaryota	Fungi	Ascomycota	Leotiomycetes
2105:26090:11356__T604__S_1440	Eukaryota	Fungi	Ascomycota	Leotiomycetes
1102:28814:20109__T593__S_1070	Eukaryota	Fungi	Ascomycota	Leotiomycetes
1101:17424:2966__T593__S_0900	Eukaryota	Fungi	Ascomycota	Leotiomycetes
2114:13760:7364__T593__S_0547	Eukaryota	Fungi	Ascomycota	Leotiomycetes
1101:18918:22409__T593__S_0164	Eukaryota	Fungi	Ascomycota	Leotiomycetes
1106:19825:17573__T593__S_0770	Eukaryota	Fungi	Ascomycota	Leotiomycetes
1103:5452:20944__T593__S_1312	Eukaryota	Fungi	Ascomycota	Leotiomycetes
2110:20933:4684__T593__S_0178	Eukaryota	Fungi	Ascomycota	Leotiomycetes
1103:11579:4243__T604__S_0289	Eukaryota	Fungi	Ascomycota	Leotiomycetes
1110:23144:9072__T593__S_1017	Eukaryota	Fungi	Ascomycota	Leotiomycetes
1101:17133:12258__T604__S_0050	Eukaryota	Fungi	Ascomycota	Leotiomycetes
1110:18860:23541__T593__S_0292	Eukaryota	Fungi	Ascomycota	Leotiomycetes
2101:13448:9099__T604__S_1105	Eukaryota	Fungi	Ascomycota	Leotiomycetes
1103:12044:5602__T604__S_0852	Eukaryota	Fungi	Ascomycota	Leotiomycetes
1102:23007:17374__T593__S_0234	Eukaryota	Fungi	Ascomycota	Leotiomycetes
1103:13617:20381__T604__S_0846	Eukaryota	Fungi	Ascomycota	Leotiomycetes
1102:11081:12810__T593__S_1305	Eukaryota	Fungi	Ascomycota	Leotiomycetes
1114:13178:9388__T593__S_0091	Eukaryota	Fungi	Ascomycota	Leotiomycetes
1103:7894:18768__T593__S_0888	Eukaryota	Fungi	Ascomycota	Leotiomycetes
1103:8961:22514__T593__S_0158	Eukaryota	Fungi	Ascomycota	Leotiomycetes
1108:15110:20968__T593__S_0888	Eukaryota	Fungi	Ascomycota	Leotiomycetes
1106:21033:8974__T604__S_1288	Eukaryota	Fungi	Ascomycota	Leotiomycetes
1114:24979:15463__T604__S_1477	Eukaryota	Fungi	Ascomycota	Leotiomycetes
2109:16008:9843__T604__S_0096	Eukaryota	Fungi	Ascomycota	Leotiomycetes
1108:24422:15387__T604__S_0613	Eukaryota	Fungi	Ascomycota	Leotiomycetes
1105:8858:20566__T604__S_1291	Eukaryota	Fungi	Ascomycota	Neolectomycetes	Neolectales	Neolectaceae	Neolecta	Neolecta vitellina
1101:6964:15071__T604__S_0196	Eukaryota	Fungi	Ascomycota	Orbiliomycetes	Orbiliales	Orbiliaceae	Arthrobotrys	Arthrobotrys musiformis
1102:18620:7761__T593__S_0178	Eukaryota	Fungi	Ascomycota	Orbiliomycetes	Orbiliales	Orbiliaceae	Dactylellina	Dactylellina ellipsospora
1104:14786:15074__T604__S_1227	Eukaryota	Fungi	Ascomycota	Orbiliomycetes	Orbiliales	Orbiliaceae	Dactylellina
1103:3245:17563__T604__S_1077	Eukaryota	Fungi	Ascomycota	Orbiliomycetes	Orbiliales	Orbiliaceae	Orbilia
1102:23487:15928__T604__S_0181	Eukaryota	Fungi	Ascomycota	Orbiliomycetes	Orbiliales	Orbiliaceae
2103:22416:14317__T604__S_0072	Eukaryota	Fungi	Ascomycota	Orbiliomycetes	Orbiliales	Orbiliaceae
2107:13666:14187__T593__S_0734	Eukaryota	Fungi	Ascomycota	Orbiliomycetes	Orbiliales	Orbiliaceae
1103:6348:18760__T593__S_0383	Eukaryota	Fungi	Ascomycota	Orbiliomycetes	Orbiliales	Orbiliaceae
1106:24523:15003__T604__S_0020	Eukaryota	Fungi	Ascomycota	Orbiliomycetes	Orbiliales	Orbiliaceae
1102:15691:13982__T604__S_0920	Eukaryota	Fungi	Ascomycota	Orbiliomycetes	Orbiliales	Orbiliaceae
1102:12220:5436__T604__S_1015	Eukaryota	Fungi	Ascomycota	Orbiliomycetes	Orbiliales	Orbiliaceae
1104:15926:24609__T593__S_1158	Eukaryota	Fungi	Ascomycota	Orbiliomycetes	Orbiliales	Orbiliaceae
1105:19403:9172__T604__S_1005	Eukaryota	Fungi	Ascomycota	Orbiliomycetes	Orbiliales	Orbiliaceae
1101:12423:19022__T593__S_0045	Eukaryota	Fungi	Ascomycota	Orbiliomycetes	Orbiliales	Orbiliaceae
1103:15186:19438__T604__S_0427	Eukaryota	Fungi	Ascomycota	Orbiliomycetes	Orbiliales	Orbiliaceae
1105:14495:11407__T604__S_1056	Eukaryota	Fungi	Ascomycota	Orbiliomycetes	Orbiliales	Orbiliaceae
1102:27725:15546__T604__S_0010	Eukaryota	Fungi	Ascomycota	Orbiliomycetes	Orbiliales	Orbiliaceae
1101:19938:18485__T604__S_1096	Eukaryota	Fungi	Ascomycota	Orbiliomycetes	Orbiliales	Orbiliaceae
1112:18978:18605__T593__S_0533	Eukaryota	Fungi	Ascomycota	Orbiliomycetes	Orbiliales	Orbiliaceae
1106:12557:17115__T604__S_1405	Eukaryota	Fungi	Ascomycota	Orbiliomycetes	Orbiliales	Orbiliaceae
2105:17261:13832__T604__S_1050	Eukaryota	Fungi	Ascomycota	Orbiliomycetes	Orbiliales	Orbiliaceae
1104:20352:4794__T604__S_1039	Eukaryota	Fungi	Ascomycota	Orbiliomycetes	Orbiliales	Orbiliaceae
1103:15169:10042__T604__S_0418	Eukaryota	Fungi	Ascomycota	Orbiliomycetes	Orbiliales	Orbiliaceae
1108:17484:9581__T604__S_0877	Eukaryota	Fungi	Ascomycota	Orbiliomycetes	Orbiliales	Orbiliaceae
2103:19472:6462__T604__S_0869	Eukaryota	Fungi	Ascomycota	Orbiliomycetes	Orbiliales	Orbiliaceae
2104:14849:17417__T604__S_0713	Eukaryota	Fungi	Ascomycota	Orbiliomycetes	Orbiliales	Orbiliaceae
2108:2897:16976__T604__S_0859	Eukaryota	Fungi	Ascomycota	Orbiliomycetes	Orbiliales	Orbiliaceae
2108:27877:17127__T604__S_0031	Eukaryota	Fungi	Ascomycota	Orbiliomycetes	Orbiliales	Orbiliaceae
2101:26337:8994__T604__S_1347	Eukaryota	Fungi	Ascomycota	Orbiliomycetes	Orbiliales	Orbiliaceae
1103:20251:21119__T604__S_0001	Eukaryota	Fungi	Ascomycota	Orbiliomycetes	Orbiliales		Vermispora	Vermispora fusarina
2111:17737:9523__T593__S_1519	Eukaryota	Fungi	Ascomycota	Pezizomycetes	Pezizales	Discinaceae	Hydnotrya
1103:19127:16934__T593__S_1365	Eukaryota	Fungi	Ascomycota	Pezizomycetes	Pezizales	Discinaceae	Hydnotrya
1101:20879:23251__T593__S_0280	Eukaryota	Fungi	Ascomycota	Pezizomycetes	Pezizales	Helvellaceae	Helvella
1104:11011:15157__T593__S_0644	Eukaryota	Fungi	Ascomycota	Pezizomycetes	Pezizales	Helvellaceae	Helvella
2105:6033:7642__T593__S_0386	Eukaryota	Fungi	Ascomycota	Pezizomycetes	Pezizales	Helvellaceae	Helvella
2110:12932:5063__T593__S_0345	Eukaryota	Fungi	Ascomycota	Pezizomycetes	Pezizales	Helvellaceae	Helvella
1108:8622:15907__T593__S_1320	Eukaryota	Fungi	Ascomycota	Pezizomycetes	Pezizales	Pezizaceae	Delastria
1101:24405:22133__T593__S_1320	Eukaryota	Fungi	Ascomycota	Pezizomycetes	Pezizales	Pezizaceae	Delastria
1101:6583:13412__T604__S_0613	Eukaryota	Fungi	Ascomycota	Pezizomycetes	Pezizales	Pezizaceae	Hydnobolites
1106:17063:15296__T604__S_0613	Eukaryota	Fungi	Ascomycota	Pezizomycetes	Pezizales	Pezizaceae	Hydnobolites
1103:27083:11944__T604__S_0096	Eukaryota	Fungi	Ascomycota	Pezizomycetes	Pezizales	Pezizaceae	Hydnobolites
2103:16810:13547__T593__S_0751	Eukaryota	Fungi	Ascomycota	Pezizomycetes	Pezizales	Pezizaceae	Hydnobolites
1108:21183:17783__T593__S_0434	Eukaryota	Fungi	Ascomycota	Pezizomycetes	Pezizales	Pezizaceae	Peziza
2111:14218:24890__T593__S_0482	Eukaryota	Fungi	Ascomycota	Pezizomycetes	Pezizales	Pezizaceae	Peziza
1102:16432:5594__T593__S_0468	Eukaryota	Fungi	Ascomycota	Pezizomycetes	Pezizales	Pezizaceae	Peziza
2105:19543:18857__T593__S_0646	Eukaryota	Fungi	Ascomycota	Pezizomycetes	Pezizales	Pezizaceae	Peziza
1109:17326:19680__T604__S_1111	Eukaryota	Fungi	Ascomycota	Pezizomycetes	Pezizales	Pezizaceae	Terfezia
1101:9178:4950__T593__S_0714	Eukaryota	Fungi	Ascomycota	Pezizomycetes	Pezizales	Pezizaceae
1101:15022:4850__T593__S_1320	Eukaryota	Fungi	Ascomycota	Pezizomycetes	Pezizales	Pezizaceae
1102:21365:7234__T593__S_1320	Eukaryota	Fungi	Ascomycota	Pezizomycetes	Pezizales	Pezizaceae
1105:5348:19808__T593__S_1320	Eukaryota	Fungi	Ascomycota	Pezizomycetes	Pezizales	Pezizaceae
1101:8535:19876__T593__S_0392	Eukaryota	Fungi	Ascomycota	Pezizomycetes	Pezizales	Pezizaceae
1109:10115:24969__T593__S_1320	Eukaryota	Fungi	Ascomycota	Pezizomycetes	Pezizales	Pezizaceae
2106:23378:8819__T593__S_1320	Eukaryota	Fungi	Ascomycota	Pezizomycetes	Pezizales	Pezizaceae
1112:20439:17947__T593__S_1365	Eukaryota	Fungi	Ascomycota	Pezizomycetes	Pezizales	Pezizaceae
1101:16041:10996__T604__S_0187	Eukaryota	Fungi	Ascomycota	Pezizomycetes	Pezizales	Pezizaceae
1103:24584:17785__T604__S_0520	Eukaryota	Fungi	Ascomycota	Pezizomycetes	Pezizales	Pezizaceae
1110:17007:20696__T604__S_0174	Eukaryota	Fungi	Ascomycota	Pezizomycetes	Pezizales	Pezizaceae
2102:22758:20926__T604__S_0413	Eukaryota	Fungi	Ascomycota	Pezizomycetes	Pezizales	Pyronemataceae	Byssonectria
1103:17026:15197__T593__S_0318	Eukaryota	Fungi	Ascomycota	Pezizomycetes	Pezizales	Pyronemataceae	Genea	Genea hispidula
1101:17781:5502__T593__S_0089	Eukaryota	Fungi	Ascomycota	Pezizomycetes	Pezizales	Pyronemataceae	Genea
1107:22985:3577__T593__S_0343	Eukaryota	Fungi	Ascomycota	Pezizomycetes	Pezizales	Pyronemataceae	Genea
2109:18770:21537__T593__S_0684	Eukaryota	Fungi	Ascomycota	Pezizomycetes	Pezizales	Pyronemataceae	Genea
1101:15541:21553__T593__S_0748	Eukaryota	Fungi	Ascomycota	Pezizomycetes	Pezizales	Pyronemataceae	Genea
1101:14133:15251__T593__S_0399	Eukaryota	Fungi	Ascomycota	Pezizomycetes	Pezizales	Pyronemataceae	Genea
1101:15185:15344__T593__S_0668	Eukaryota	Fungi	Ascomycota	Pezizomycetes	Pezizales	Pyronemataceae	Humaria	Humaria hemisphaerica
2107:25185:15121__T593__S_0199	Eukaryota	Fungi	Ascomycota	Pezizomycetes	Pezizales	Pyronemataceae	Humaria	Humaria hemisphaerica
1101:10258:18598__T593__S_0399	Eukaryota	Fungi	Ascomycota	Pezizomycetes	Pezizales	Pyronemataceae	Humaria
1104:10246:24733__T604__S_0618	Eukaryota	Fungi	Ascomycota	Pezizomycetes	Pezizales	Pyronemataceae	Humaria
1106:20425:4105__T593__S_0647	Eukaryota	Fungi	Ascomycota	Pezizomycetes	Pezizales	Pyronemataceae	Otidea	Otidea bufonia
1105:22909:24245__T593__S_0247	Eukaryota	Fungi	Ascomycota	Pezizomycetes	Pezizales	Pyronemataceae	Otidea
1111:26213:12952__T593__S_0442	Eukaryota	Fungi	Ascomycota	Pezizomycetes	Pezizales	Pyronemataceae	Tarzetta
1106:18561:1671__T604__S_1222	Eukaryota	Fungi	Ascomycota	Pezizomycetes	Pezizales	Pyronemataceae
1102:19458:22219__T604__S_0578	Eukaryota	Fungi	Ascomycota	Pezizomycetes	Pezizales	Pyronemataceae
1114:25676:18530__T593__S_0319	Eukaryota	Fungi	Ascomycota	Pezizomycetes	Pezizales	Sarcosomataceae	Donadinia	Donadinia sibirica
1107:14685:13843__T604__S_0970	Eukaryota	Fungi	Ascomycota	Pezizomycetes	Pezizales	Sarcosomataceae	Pseudoplectania
1104:12820:20710__T604__S_1113	Eukaryota	Fungi	Ascomycota	Pezizomycetes	Pezizales	Sarcosomataceae	Trichaleurina	Trichaleurina sp. CLH-2013
1105:7107:12923__T593__S_0345	Eukaryota	Fungi	Ascomycota	Pezizomycetes	Pezizales	Tuberaceae	Tuber
1101:12276:8845__T604__S_0638	Eukaryota	Fungi	Ascomycota	Pezizomycetes	Pezizales	Tuberaceae	Tuber
1103:5550:15608__T593__S_0814	Eukaryota	Fungi	Ascomycota	Pezizomycetes	Pezizales	Tuberaceae	Tuber
2113:2066:16025__T604__S_0023	Eukaryota	Fungi	Ascomycota	Pezizomycetes	Pezizales	Tuberaceae	Tuber
1101:18205:13819__T593__S_0814	Eukaryota	Fungi	Ascomycota	Pezizomycetes	Pezizales	Tuberaceae	Tuber
2112:26340:17357__T604__S_0022	Eukaryota	Fungi	Ascomycota	Pezizomycetes	Pezizales	Tuberaceae	Tuber
1102:20088:6843__T604__S_0023	Eukaryota	Fungi	Ascomycota	Pezizomycetes	Pezizales	Tuberaceae	Tuber
1112:22920:4801__T593__S_1377	Eukaryota	Fungi	Ascomycota	Pezizomycetes	Pezizales	Tuberaceae	Tuber
1103:7141:6915__T604__S_0229	Eukaryota	Fungi	Ascomycota	Pezizomycetes	Pezizales	Tuberaceae	Tuber
1101:4782:20425__T604__S_0878	Eukaryota	Fungi	Ascomycota	Pezizomycetes	Pezizales	Tuberaceae	Tuber
2112:10446:5195__T593__S_1032	Eukaryota	Fungi	Ascomycota	Pezizomycetes	Pezizales	Tuberaceae	Tuber
2101:17835:24119__T593__S_1151	Eukaryota	Fungi	Ascomycota	Pezizomycetes	Pezizales	Tuberaceae	Tuber
1108:20612:26489__T604__S_1019	Eukaryota	Fungi	Ascomycota	Pezizomycetes	Pezizales	Tuberaceae	Tuber
1101:13127:13897__T604__S_1359	Eukaryota	Fungi	Ascomycota	Pezizomycetes	Pezizales	Tuberaceae	Tuber
1105:11691:16288__T604__S_0023	Eukaryota	Fungi	Ascomycota	Pezizomycetes	Pezizales	Tuberaceae	Tuber
1102:23806:8745__T593__S_0814	Eukaryota	Fungi	Ascomycota	Pezizomycetes	Pezizales	Tuberaceae	Tuber
1112:9663:25659__T593__S_1039	Eukaryota	Fungi	Ascomycota	Pezizomycetes	Pezizales	Tuberaceae	Tuber
1102:18803:5661__T604__S_0023	Eukaryota	Fungi	Ascomycota	Pezizomycetes	Pezizales	Tuberaceae	Tuber
1109:22527:18015__T593__S_0814	Eukaryota	Fungi	Ascomycota	Pezizomycetes	Pezizales	Tuberaceae	Tuber
1108:11721:3727__T604__S_0963	Eukaryota	Fungi	Ascomycota	Pezizomycetes	Pezizales	Tuberaceae	Tuber
1103:13917:17580__T593__S_0814	Eukaryota	Fungi	Ascomycota	Pezizomycetes	Pezizales	Tuberaceae	Tuber
1107:19084:28356__T604__S_0889	Eukaryota	Fungi	Ascomycota	Pezizomycetes	Pezizales	Tuberaceae	Tuber
2101:23187:22609__T604__S_0889	Eukaryota	Fungi	Ascomycota	Pezizomycetes	Pezizales	Tuberaceae	Tuber
1106:15665:19670__T604__S_0888	Eukaryota	Fungi	Ascomycota	Pezizomycetes	Pezizales	Tuberaceae	Tuber
2101:8741:19900__T604__S_0963	Eukaryota	Fungi	Ascomycota	Pezizomycetes	Pezizales	Tuberaceae	Tuber
2107:20414:11251__T604__S_0889	Eukaryota	Fungi	Ascomycota	Pezizomycetes	Pezizales	Tuberaceae	Tuber
1109:24663:18879__T604__S_0888	Eukaryota	Fungi	Ascomycota	Pezizomycetes	Pezizales	Tuberaceae	Tuber
1105:17700:9903__T593__S_0430	Eukaryota	Fungi	Ascomycota	Pezizomycetes	Pezizales	Tuberaceae	Tuber
2107:18814:13115__T604__S_0023	Eukaryota	Fungi	Ascomycota	Pezizomycetes	Pezizales	Tuberaceae	Tuber
2112:16860:23963__T604__S_0889	Eukaryota	Fungi	Ascomycota	Pezizomycetes	Pezizales	Tuberaceae	Tuber
1101:11878:21243__T593__S_0383	Eukaryota	Fungi	Ascomycota	Pezizomycetes	Pezizales	Tuberaceae	Tuber
1103:19815:11186__T593__S_0814	Eukaryota	Fungi	Ascomycota	Pezizomycetes	Pezizales	Tuberaceae	Tuber
1101:27019:12610__T593__S_1151	Eukaryota	Fungi	Ascomycota	Pezizomycetes	Pezizales	Tuberaceae	Tuber
2101:12370:5853__T604__S_0963	Eukaryota	Fungi	Ascomycota	Pezizomycetes	Pezizales	Tuberaceae	Tuber
2104:11697:3857__T604__S_0023	Eukaryota	Fungi	Ascomycota	Pezizomycetes	Pezizales	Tuberaceae	Tuber
1105:20605:17161__T593__S_1123	Eukaryota	Fungi	Ascomycota	Pezizomycetes	Pezizales	Tuberaceae	Tuber
1105:19270:18353__T604__S_0889	Eukaryota	Fungi	Ascomycota	Pezizomycetes	Pezizales	Tuberaceae	Tuber
1104:4554:20525__T593__S_1039	Eukaryota	Fungi	Ascomycota	Pezizomycetes	Pezizales	Tuberaceae	Tuber
2104:9428:25800__T604__S_1031	Eukaryota	Fungi	Ascomycota	Pezizomycetes	Pezizales	Tuberaceae	Tuber
1112:24906:17347__T604__S_0886	Eukaryota	Fungi	Ascomycota	Pezizomycetes	Pezizales	Tuberaceae	Tuber
1108:25989:7170__T593__S_1039	Eukaryota	Fungi	Ascomycota	Pezizomycetes	Pezizales	Tuberaceae	Tuber
2102:11552:11602__T593__S_0814	Eukaryota	Fungi	Ascomycota	Pezizomycetes	Pezizales	Tuberaceae	Tuber
1113:12432:15137__T593__S_1151	Eukaryota	Fungi	Ascomycota	Pezizomycetes	Pezizales	Tuberaceae	Tuber
1101:24791:14058__T604__S_0023	Eukaryota	Fungi	Ascomycota	Pezizomycetes	Pezizales	Tuberaceae	Tuber
1106:22343:17370__T604__S_0022	Eukaryota	Fungi	Ascomycota	Pezizomycetes	Pezizales	Tuberaceae	Tuber
1105:8416:11962__T604__S_0840	Eukaryota	Fungi	Ascomycota	Pezizomycetes	Pezizales	Tuberaceae	Tuber
2101:12933:16188__T604__S_0878	Eukaryota	Fungi	Ascomycota	Pezizomycetes	Pezizales	Tuberaceae	Tuber
1101:24142:14870__T593__S_0052	Eukaryota	Fungi	Ascomycota	Saccharomycetes	Saccharomycetales	Debaryomycetaceae	Candida	Candida metapsilosis
1105:19340:16344__T593__S_0448	Eukaryota	Fungi	Ascomycota	Saccharomycetes	Saccharomycetales	Debaryomycetaceae	Candida	Candida parapsilosis
1102:7135:10891__T593__S_0757	Eukaryota	Fungi	Ascomycota	Saccharomycetes	Saccharomycetales	Debaryomycetaceae	Candida
1105:9735:22646__T593__S_0774	Eukaryota	Fungi	Ascomycota	Saccharomycetes	Saccharomycetales	Debaryomycetaceae	Debaryomyces
1101:27502:21076__T604__S_0974	Eukaryota	Fungi	Ascomycota	Saccharomycetes	Saccharomycetales	Debaryomycetaceae	Yamadazyma
1105:19122:19786__T604__S_0931	Eukaryota	Fungi	Ascomycota	Saccharomycetes	Saccharomycetales	Debaryomycetaceae	Yamadazyma
1101:18844:3612__T593__S_0448	Eukaryota	Fungi	Ascomycota	Saccharomycetes	Saccharomycetales	Dipodascaceae
2104:18094:10910__T593__S_0448	Eukaryota	Fungi	Ascomycota	Saccharomycetes	Saccharomycetales	Dipodascaceae
1103:20982:17540__T593__S_0305	Eukaryota	Fungi	Ascomycota	Saccharomycetes	Saccharomycetales	Metschnikowiaceae	Kodamaea	Kodamaea ohmeri
1102:16413:27362__T593__S_1360	Eukaryota	Fungi	Ascomycota	Saccharomycetes	Saccharomycetales	Pichiaceae	Pichia
1101:13304:7693__T593__S_0943	Eukaryota	Fungi	Ascomycota	Saccharomycetes	Saccharomycetales	Saccharomycetaceae	Kazachstania	Kazachstania yakushimaensis
1108:18143:12033__T604__S_0152	Eukaryota	Fungi	Ascomycota	Saccharomycetes	Saccharomycetales	Saccharomycetaceae	Kazachstania
1105:15465:5820__T604__S_0505	Eukaryota	Fungi	Ascomycota	Saccharomycetes	Saccharomycetales	Trichomonascaceae	Sugiyamaella	Sugiyamaella novakii
1101:17613:10385__T593__S_1432	Eukaryota	Fungi	Ascomycota	Saccharomycetes	Saccharomycetales	Trichomonascaceae	Wickerhamiella
1101:11977:4173__T593__S_1385	Eukaryota	Fungi	Ascomycota	Saccharomycetes	Saccharomycetales	Trichomonascaceae	Wickerhamiella
1101:27075:19215__T604__S_0978	Eukaryota	Fungi	Ascomycota	Saccharomycetes	Saccharomycetales	Trichomonascaceae
1102:24328:5564__T604__S_1472	Eukaryota	Fungi	Ascomycota	Saccharomycetes	Saccharomycetales	Trichomonascaceae
1103:13618:21463__T593__S_0849	Eukaryota	Fungi	Ascomycota	Saccharomycetes	Saccharomycetales	Trichomonascaceae
2103:14418:9160__T593__S_0324	Eukaryota	Fungi	Ascomycota	Saccharomycetes	Saccharomycetales	Trichomonascaceae
1108:6817:10455__T604__S_1105	Eukaryota	Fungi	Ascomycota	Saccharomycetes	Saccharomycetales	Trichomonascaceae
2105:25705:7958__T604__S_1066	Eukaryota	Fungi	Ascomycota	Saccharomycetes	Saccharomycetales	Trichomonascaceae
1102:12333:19714__T604__S_1434	Eukaryota	Fungi	Ascomycota	Saccharomycetes	Saccharomycetales	Trichomonascaceae
2102:22296:9891__T604__S_1066	Eukaryota	Fungi	Ascomycota	Saccharomycetes	Saccharomycetales	Trichomonascaceae
1105:7934:12101__T604__S_1367	Eukaryota	Fungi	Ascomycota	Saccharomycetes	Saccharomycetales	Trichomonascaceae
1107:26837:21240__T593__S_0202	Eukaryota	Fungi	Ascomycota	Saccharomycetes	Saccharomycetales		Candida	Candida hawaiiana
1103:10502:15987__T593__S_0779	Eukaryota	Fungi	Ascomycota	Saccharomycetes	Saccharomycetales		Candida	Candida sake
1103:16737:16194__T593__S_0779	Eukaryota	Fungi	Ascomycota	Saccharomycetes	Saccharomycetales		Candida	Candida sake
1101:13534:14592__T593__S_0779	Eukaryota	Fungi	Ascomycota	Saccharomycetes	Saccharomycetales		Candida	Candida sake
2107:20221:24621__T604__S_0394	Eukaryota	Fungi	Ascomycota	Saccharomycetes	Saccharomycetales		Candida
1105:12932:24496__T604__S_0394	Eukaryota	Fungi	Ascomycota	Saccharomycetes	Saccharomycetales		Candida
1105:11649:7686__T604__S_1319	Eukaryota	Fungi	Ascomycota	Saccharomycetes	Saccharomycetales		Candida
1102:14313:9056__T604__S_0329	Eukaryota	Fungi	Ascomycota	Saccharomycetes	Saccharomycetales		Candida
1105:19938:11705__T604__S_0368	Eukaryota	Fungi	Ascomycota	Saccharomycetes	Saccharomycetales		Candida
1112:14935:16214__T604__S_0344	Eukaryota	Fungi	Ascomycota	Saccharomycetes	Saccharomycetales		Candida
1103:6955:19575__T604__S_0162	Eukaryota	Fungi	Ascomycota	Saccharomycetes	Saccharomycetales		Candida
1102:26311:19943__T604__S_0655	Eukaryota	Fungi	Ascomycota	Saccharomycetes	Saccharomycetales		Candida
1103:14552:14858__T604__S_0101	Eukaryota	Fungi	Ascomycota	Saccharomycetes	Saccharomycetales		Candida
1109:4028:12422__T604__S_0439	Eukaryota	Fungi	Ascomycota	Saccharomycetes	Saccharomycetales		Candida
1102:23243:23012__T604__S_0439	Eukaryota	Fungi	Ascomycota	Saccharomycetes	Saccharomycetales		Candida
1101:18204:18168__T604__S_0249	Eukaryota	Fungi	Ascomycota	Saccharomycetes	Saccharomycetales		Candida
1102:25000:17300__T604__S_1319	Eukaryota	Fungi	Ascomycota	Saccharomycetes	Saccharomycetales		Candida
1101:13510:21476__T604__S_0368	Eukaryota	Fungi	Ascomycota	Saccharomycetes	Saccharomycetales		Candida
1101:12767:23015__T604__S_0120	Eukaryota	Fungi	Ascomycota	Saccharomycetes	Saccharomycetales		Candida
1102:7766:6224__T593__S_0059	Eukaryota	Fungi	Ascomycota	Saccharomycetes	Saccharomycetales		Candida
1101:8986:20174__T604__S_0358	Eukaryota	Fungi	Ascomycota	Saccharomycetes	Saccharomycetales		Candida
1108:6402:11612__T604__S_0101	Eukaryota	Fungi	Ascomycota	Saccharomycetes	Saccharomycetales		Candida
1113:17934:7519__T604__S_0120	Eukaryota	Fungi	Ascomycota	Saccharomycetes	Saccharomycetales		Candida
1103:5093:21155__T604__S_0289	Eukaryota	Fungi	Ascomycota	Saccharomycetes	Saccharomycetales		Nadsonia
2110:9070:24159__T604__S_0944	Eukaryota	Fungi	Ascomycota	Saccharomycetes	Saccharomycetales
1101:11163:4751__T604__S_0819	Eukaryota	Fungi	Ascomycota	Saccharomycetes	Saccharomycetales
1102:14264:23800__T604__S_1108	Eukaryota	Fungi	Ascomycota	Saccharomycetes	Saccharomycetales
1104:10577:21347__T604__S_0492	Eukaryota	Fungi	Ascomycota	Saccharomycetes	Saccharomycetales
2103:27057:14714__T604__S_1392	Eukaryota	Fungi	Ascomycota	Saccharomycetes	Saccharomycetales
2104:10682:9974__T593__S_0568	Eukaryota	Fungi	Ascomycota	Saccharomycetes	Saccharomycetales
1103:17174:12195__T593__S_0041	Eukaryota	Fungi	Ascomycota	Saccharomycetes	Saccharomycetales
1102:21807:9230__T604__S_1483	Eukaryota	Fungi	Ascomycota	Saccharomycetes	Saccharomycetales
1103:14518:21335__T593__S_0041	Eukaryota	Fungi	Ascomycota	Saccharomycetes	Saccharomycetales
1102:21988:20514__T593__S_0952	Eukaryota	Fungi	Ascomycota	Saccharomycetes	Saccharomycetales
1107:20470:24199__T593__S_1385	Eukaryota	Fungi	Ascomycota	Saccharomycetes	Saccharomycetales
1105:24469:14680__T604__S_1026	Eukaryota	Fungi	Ascomycota	Saccharomycetes	Saccharomycetales
2105:22630:6561__T604__S_1387	Eukaryota	Fungi	Ascomycota	Saccharomycetes	Saccharomycetales
1101:5359:15269__T593__S_0885	Eukaryota	Fungi	Ascomycota	Saccharomycetes	Saccharomycetales
1103:16783:1862__T593__S_0920	Eukaryota	Fungi	Ascomycota	Saccharomycetes	Saccharomycetales
2107:10588:15428__T604__S_1466	Eukaryota	Fungi	Ascomycota	Saccharomycetes	Saccharomycetales
1101:20264:24916__T604__S_1240	Eukaryota	Fungi	Ascomycota	Saccharomycetes	Saccharomycetales
1111:15119:25624__T604__S_1190	Eukaryota	Fungi	Ascomycota	Saccharomycetes	Saccharomycetales
1101:13799:24707__T593__S_1019	Eukaryota	Fungi	Ascomycota	Saccharomycetes	Saccharomycetales
1113:4411:15269__T604__S_0249	Eukaryota	Fungi	Ascomycota	Saccharomycetes	Saccharomycetales
2103:13626:12799__T593__S_1385	Eukaryota	Fungi	Ascomycota	Saccharomycetes	Saccharomycetales
1109:18686:4057__T604__S_0730	Eukaryota	Fungi	Ascomycota	Sordariomycetes	Calosphaeriales	Calosphaeriaceae	Jattaea
1101:18985:5390__T593__S_1193	Eukaryota	Fungi	Ascomycota	Sordariomycetes	Chaetosphaeriales	Chaetosphaeriaceae	Chaetosphaeria
2104:11071:7471__T593__S_1361	Eukaryota	Fungi	Ascomycota	Sordariomycetes	Chaetosphaeriales	Chaetosphaeriaceae	Chaetosphaeria
1112:20364:8478__T593__S_0350	Eukaryota	Fungi	Ascomycota	Sordariomycetes	Chaetosphaeriales	Chaetosphaeriaceae	Chaetosphaeria
1103:10004:6987__T593__S_0265	Eukaryota	Fungi	Ascomycota	Sordariomycetes	Chaetosphaeriales	Chaetosphaeriaceae	Chaetosphaeria
1102:6677:15691__T593__S_1347	Eukaryota	Fungi	Ascomycota	Sordariomycetes	Chaetosphaeriales	Chaetosphaeriaceae	Chaetosphaeria
1103:22480:10637__T593__S_0115	Eukaryota	Fungi	Ascomycota	Sordariomycetes	Chaetosphaeriales	Chaetosphaeriaceae	Chaetosphaeria
1102:19373:18897__T593__S_0112	Eukaryota	Fungi	Ascomycota	Sordariomycetes	Chaetosphaeriales	Chaetosphaeriaceae	Chaetosphaeria
1102:21080:16139__T604__S_1466	Eukaryota	Fungi	Ascomycota	Sordariomycetes	Chaetosphaeriales	Chaetosphaeriaceae	Chaetosphaeria
1105:12230:9460__T604__S_1277	Eukaryota	Fungi	Ascomycota	Sordariomycetes	Chaetosphaeriales	Chaetosphaeriaceae	Chloridium
2107:21059:18442__T593__S_1352	Eukaryota	Fungi	Ascomycota	Sordariomycetes	Chaetosphaeriales	Chaetosphaeriaceae	Chloridium
1101:7402:12798__T593__S_1388	Eukaryota	Fungi	Ascomycota	Sordariomycetes	Chaetosphaeriales	Chaetosphaeriaceae	Dictyochaeta	Dictyochaeta simplex
1106:9941:9304__T593__S_0881	Eukaryota	Fungi	Ascomycota	Sordariomycetes	Chaetosphaeriales	Chaetosphaeriaceae	Dictyochaeta
2102:7596:14743__T593__S_1077	Eukaryota	Fungi	Ascomycota	Sordariomycetes	Chaetosphaeriales	Chaetosphaeriaceae	Thozetella
2114:13116:24029__T604__S_0771	Eukaryota	Fungi	Ascomycota	Sordariomycetes	Chaetosphaeriales	Chaetosphaeriaceae	Thozetella
1107:10259:18542__T593__S_1124	Eukaryota	Fungi	Ascomycota	Sordariomycetes	Chaetosphaeriales	Chaetosphaeriaceae	Thozetella
1104:17277:25321__T604__S_0134	Eukaryota	Fungi	Ascomycota	Sordariomycetes	Chaetosphaeriales	Chaetosphaeriaceae	Thozetella
1102:4919:13701__T604__S_0140	Eukaryota	Fungi	Ascomycota	Sordariomycetes	Chaetosphaeriales	Chaetosphaeriaceae	Thozetella
1103:17340:17263__T593__S_1244	Eukaryota	Fungi	Ascomycota	Sordariomycetes	Chaetosphaeriales	Chaetosphaeriaceae
1101:19547:19111__T604__S_1359	Eukaryota	Fungi	Ascomycota	Sordariomycetes	Chaetosphaeriales	Chaetosphaeriaceae
1105:21963:17588__T593__S_0730	Eukaryota	Fungi	Ascomycota	Sordariomycetes	Chaetosphaeriales	Chaetosphaeriaceae
2104:16217:8107__T593__S_0080	Eukaryota	Fungi	Ascomycota	Sordariomycetes	Chaetosphaeriales	Chaetosphaeriaceae
2112:26656:16414__T593__S_1064	Eukaryota	Fungi	Ascomycota	Sordariomycetes	Chaetosphaeriales	Chaetosphaeriaceae
1110:17861:6840__T604__S_0613	Eukaryota	Fungi	Ascomycota	Sordariomycetes	Chaetosphaeriales	Chaetosphaeriaceae
2111:10548:14172__T593__S_0557	Eukaryota	Fungi	Ascomycota	Sordariomycetes	Chaetosphaeriales	Chaetosphaeriaceae
2104:16194:17681__T593__S_1511	Eukaryota	Fungi	Ascomycota	Sordariomycetes	Chaetosphaeriales	Chaetosphaeriaceae
1106:6699:17784__T604__S_1184	Eukaryota	Fungi	Ascomycota	Sordariomycetes	Chaetosphaeriales	Chaetosphaeriaceae
2103:4275:12413__T604__S_0725	Eukaryota	Fungi	Ascomycota	Sordariomycetes	Chaetosphaeriales	Chaetosphaeriaceae
1107:9050:18667__T593__S_0957	Eukaryota	Fungi	Ascomycota	Sordariomycetes	Chaetosphaeriales	Chaetosphaeriaceae
1102:20368:5475__T604__S_1459	Eukaryota	Fungi	Ascomycota	Sordariomycetes	Chaetosphaeriales	Chaetosphaeriaceae
2101:9443:12758__T604__S_0389	Eukaryota	Fungi	Ascomycota	Sordariomycetes	Chaetosphaeriales	Chaetosphaeriaceae
2101:14350:10610__T593__S_1446	Eukaryota	Fungi	Ascomycota	Sordariomycetes	Chaetosphaeriales	Chaetosphaeriaceae
2110:6238:8798__T593__S_0390	Eukaryota	Fungi	Ascomycota	Sordariomycetes	Chaetosphaeriales	Chaetosphaeriaceae
1114:9700:14761__T593__S_0255	Eukaryota	Fungi	Ascomycota	Sordariomycetes	Coniochaetales	Coniochaetaceae	Coniochaeta
1106:26112:17465__T593__S_0407	Eukaryota	Fungi	Ascomycota	Sordariomycetes	Coronophorales	Scortechiniaceae
1107:24808:11850__T593__S_0885	Eukaryota	Fungi	Ascomycota	Sordariomycetes	Diaporthales	Cryphonectriaceae	Cryphonectria	Cryphonectria macrospora
2104:15180:22182__T604__S_0687	Eukaryota	Fungi	Ascomycota	Sordariomycetes	Diaporthales	Cryphonectriaceae	Cryphonectria
2110:18103:12132__T593__S_0935	Eukaryota	Fungi	Ascomycota	Sordariomycetes	Diaporthales	Diaporthaceae	Diaporthe	Diaporthe phaseolorum
1104:22307:21052__T604__S_0984	Eukaryota	Fungi	Ascomycota	Sordariomycetes	Diaporthales	Diaporthaceae	Diaporthe
1112:8093:15186__T593__S_1074	Eukaryota	Fungi	Ascomycota	Sordariomycetes	Diaporthales	Melanconidaceae	Melanconiella
1101:23893:19741__T593__S_1227	Eukaryota	Fungi	Ascomycota	Sordariomycetes	Diaporthales	Melanconidaceae	Melanconiella
[truncated: 12,237 more rows]

## Sheet: GLM_94
OTU	superkingdom	kingdom	phylum	class	order	family	genus	species
1101:12302:21037__T593__S_0754	Eukaryota	Fungi	Glomeromycota	Glomeromycetes	Archaeosporales	Ambisporaceae	Ambispora	Ambispora leptoticha
1102:10814:13923__T593__S_0693	Eukaryota	Fungi	Glomeromycota	Glomeromycetes	Archaeosporales	Ambisporaceae	Ambispora	Ambispora leptoticha
1101:17482:24739__T593__S_0693	Eukaryota	Fungi	Glomeromycota	Glomeromycetes	Archaeosporales	Ambisporaceae	Ambispora	Ambispora leptoticha
1111:19566:9467__T604__S_0631	Eukaryota	Fungi	Glomeromycota	Glomeromycetes	Archaeosporales	Archaeosporaceae	Archaeospora
1101:25374:6284__T593__S_0453	Eukaryota	Fungi	Glomeromycota	Glomeromycetes	Archaeosporales
1103:27074:9800__T593__S_0692	Eukaryota	Fungi	Glomeromycota	Glomeromycetes	Archaeosporales
1101:5827:15344__T593__S_0754	Eukaryota	Fungi	Glomeromycota	Glomeromycetes	Archaeosporales
1102:17197:10573__T593__S_0755	Eukaryota	Fungi	Glomeromycota	Glomeromycetes	Archaeosporales
1103:22049:14517__T604__S_0516	Eukaryota	Fungi	Glomeromycota	Glomeromycetes	Archaeosporales
1101:13839:14380__T593__S_0692	Eukaryota	Fungi	Glomeromycota	Glomeromycetes	Archaeosporales
1109:11528:8687__T593__S_0764	Eukaryota	Fungi	Glomeromycota	Glomeromycetes	Archaeosporales
1101:10798:26231__T593__S_1248	Eukaryota	Fungi	Glomeromycota	Glomeromycetes	Archaeosporales
1108:12560:25902__T604__S_0365	Eukaryota	Fungi	Glomeromycota	Glomeromycetes	Diversisporales	Acaulosporaceae	Acaulospora	Acaulospora foveata
1102:15705:19891__T604__S_1050	Eukaryota	Fungi	Glomeromycota	Glomeromycetes	Diversisporales	Acaulosporaceae	Acaulospora	Acaulospora foveata
1106:17390:19674__T604__S_0964	Eukaryota	Fungi	Glomeromycota	Glomeromycetes	Diversisporales	Acaulosporaceae	Acaulospora	Acaulospora foveata
1103:13518:5481__T604__S_0365	Eukaryota	Fungi	Glomeromycota	Glomeromycetes	Diversisporales	Acaulosporaceae	Acaulospora	Acaulospora lacunosa
1104:9762:24421__T604__S_1396	Eukaryota	Fungi	Glomeromycota	Glomeromycetes	Diversisporales	Acaulosporaceae	Acaulospora	Acaulospora lacunosa
2107:14995:20317__T604__S_1238	Eukaryota	Fungi	Glomeromycota	Glomeromycetes	Diversisporales	Acaulosporaceae	Acaulospora	Acaulospora lacunosa
1101:12234:9021__T604__S_1004	Eukaryota	Fungi	Glomeromycota	Glomeromycetes	Diversisporales	Acaulosporaceae	Acaulospora	Acaulospora lacunosa
1101:24159:13607__T604__S_1330	Eukaryota	Fungi	Glomeromycota	Glomeromycetes	Diversisporales	Acaulosporaceae	Acaulospora	Acaulospora lacunosa
1101:21473:9380__T593__S_1463	Eukaryota	Fungi	Glomeromycota	Glomeromycetes	Diversisporales	Acaulosporaceae	Acaulospora	Acaulospora lacunosa
1113:7653:6282__T604__S_0041	Eukaryota	Fungi	Glomeromycota	Glomeromycetes	Diversisporales	Acaulosporaceae	Acaulospora	Acaulospora lacunosa
1102:11822:13782__T604__S_0365	Eukaryota	Fungi	Glomeromycota	Glomeromycetes	Diversisporales	Acaulosporaceae	Acaulospora	Acaulospora lacunosa
1101:15800:19394__T604__S_1238	Eukaryota	Fungi	Glomeromycota	Glomeromycetes	Diversisporales	Acaulosporaceae	Acaulospora	Acaulospora lacunosa
1105:24403:14292__T604__S_1375	Eukaryota	Fungi	Glomeromycota	Glomeromycetes	Diversisporales	Acaulosporaceae	Acaulospora	Acaulospora lacunosa
2114:29160:11550__T604__S_1396	Eukaryota	Fungi	Glomeromycota	Glomeromycetes	Diversisporales	Acaulosporaceae	Acaulospora	Acaulospora lacunosa
1101:10435:12417__T604__S_1375	Eukaryota	Fungi	Glomeromycota	Glomeromycetes	Diversisporales	Acaulosporaceae	Acaulospora	Acaulospora lacunosa
1102:12110:18130__T593__S_1216	Eukaryota	Fungi	Glomeromycota	Glomeromycetes	Diversisporales	Acaulosporaceae	Acaulospora	Acaulospora lacunosa
1101:10559:14642__T593__S_1463	Eukaryota	Fungi	Glomeromycota	Glomeromycetes	Diversisporales	Acaulosporaceae	Acaulospora	Acaulospora lacunosa
1101:17956:25736__T604__S_0041	Eukaryota	Fungi	Glomeromycota	Glomeromycetes	Diversisporales	Acaulosporaceae	Acaulospora	Acaulospora lacunosa
2106:21852:6993__T604__S_1506	Eukaryota	Fungi	Glomeromycota	Glomeromycetes	Diversisporales	Acaulosporaceae	Acaulospora	Acaulospora lacunosa
2112:25800:8580__T604__S_0233	Eukaryota	Fungi	Glomeromycota	Glomeromycetes	Diversisporales	Acaulosporaceae	Acaulospora	Acaulospora lacunosa
1103:12739:19160__T604__S_1085	Eukaryota	Fungi	Glomeromycota	Glomeromycetes	Diversisporales	Acaulosporaceae	Acaulospora	Acaulospora tortuosa
1102:13958:20443__T593__S_1049	Eukaryota	Fungi	Glomeromycota	Glomeromycetes	Diversisporales	Acaulosporaceae	Acaulospora
1105:9542:19841__T593__S_0943	Eukaryota	Fungi	Glomeromycota	Glomeromycetes	Diversisporales	Acaulosporaceae	Acaulospora
1101:12109:22066__T593__S_1003	Eukaryota	Fungi	Glomeromycota	Glomeromycetes	Diversisporales	Acaulosporaceae	Acaulospora
1104:22717:21045__T604__S_0233	Eukaryota	Fungi	Glomeromycota	Glomeromycetes	Diversisporales	Acaulosporaceae	Acaulospora
1102:15320:23644__T593__S_0726	Eukaryota	Fungi	Glomeromycota	Glomeromycetes	Diversisporales	Acaulosporaceae	Acaulospora
1105:24127:23096__T604__S_0045	Eukaryota	Fungi	Glomeromycota	Glomeromycetes	Diversisporales	Acaulosporaceae	Acaulospora
1101:15682:5484__T593__S_0859	Eukaryota	Fungi	Glomeromycota	Glomeromycetes	Diversisporales	Acaulosporaceae	Acaulospora
1101:13490:8553__T593__S_0726	Eukaryota	Fungi	Glomeromycota	Glomeromycetes	Diversisporales	Acaulosporaceae	Acaulospora
1101:11336:14205__T604__S_0365	Eukaryota	Fungi	Glomeromycota	Glomeromycetes	Diversisporales	Acaulosporaceae	Acaulospora
2107:19419:2603__T593__S_1220	Eukaryota	Fungi	Glomeromycota	Glomeromycetes	Diversisporales	Acaulosporaceae	Acaulospora
1105:5985:19679__T604__S_1453	Eukaryota	Fungi	Glomeromycota	Glomeromycetes	Diversisporales	Acaulosporaceae	Acaulospora
1102:8900:15418__T604__S_0031	Eukaryota	Fungi	Glomeromycota	Glomeromycetes	Diversisporales	Acaulosporaceae	Acaulospora
2104:18211:25018__T604__S_0112	Eukaryota	Fungi	Glomeromycota	Glomeromycetes	Diversisporales	Acaulosporaceae	Acaulospora
1103:17571:16468__T604__S_1053	Eukaryota	Fungi	Glomeromycota	Glomeromycetes	Diversisporales	Acaulosporaceae	Acaulospora
1104:23959:10441__T593__S_0943	Eukaryota	Fungi	Glomeromycota	Glomeromycetes	Diversisporales	Acaulosporaceae	Acaulospora
1101:15186:12975__T604__S_1053	Eukaryota	Fungi	Glomeromycota	Glomeromycetes	Diversisporales	Acaulosporaceae	Acaulospora
2110:16524:4909__T604__S_1088	Eukaryota	Fungi	Glomeromycota	Glomeromycetes	Diversisporales	Acaulosporaceae	Acaulospora
1108:20700:28268__T593__S_0726	Eukaryota	Fungi	Glomeromycota	Glomeromycetes	Diversisporales	Acaulosporaceae	Acaulospora
1103:18191:7822__T604__S_1454	Eukaryota	Fungi	Glomeromycota	Glomeromycetes	Diversisporales	Acaulosporaceae	Acaulospora
1101:17681:10295__T593__S_0965	Eukaryota	Fungi	Glomeromycota	Glomeromycetes	Diversisporales	Acaulosporaceae	Acaulospora
1108:19706:22832__T604__S_0167	Eukaryota	Fungi	Glomeromycota	Glomeromycetes	Diversisporales	Acaulosporaceae	Acaulospora
1109:8401:15674__T604__S_0128	Eukaryota	Fungi	Glomeromycota	Glomeromycetes	Diversisporales	Acaulosporaceae	Acaulospora
1106:23559:5805__T604__S_1447	Eukaryota	Fungi	Glomeromycota	Glomeromycetes	Diversisporales	Acaulosporaceae	Acaulospora
1104:11627:17732__T604__S_1396	Eukaryota	Fungi	Glomeromycota	Glomeromycetes	Diversisporales	Acaulosporaceae	Acaulospora
1102:7433:6451__T593__S_0941	Eukaryota	Fungi	Glomeromycota	Glomeromycetes	Diversisporales	Acaulosporaceae	Acaulospora
1110:14796:16714__T593__S_1021	Eukaryota	Fungi	Glomeromycota	Glomeromycetes	Diversisporales	Acaulosporaceae	Acaulospora
1101:3841:14077__T604__S_0973	Eukaryota	Fungi	Glomeromycota	Glomeromycetes	Diversisporales	Acaulosporaceae	Acaulospora
1101:10187:8079__T604__S_1238	Eukaryota	Fungi	Glomeromycota	Glomeromycetes	Diversisporales	Acaulosporaceae	Acaulospora
1113:26499:11261__T604__S_0980	Eukaryota	Fungi	Glomeromycota	Glomeromycetes	Diversisporales	Acaulosporaceae	Acaulospora
1101:13709:8410__T604__S_1007	Eukaryota	Fungi	Glomeromycota	Glomeromycetes	Diversisporales	Acaulosporaceae	Acaulospora
1101:10762:9059__T593__S_0653	Eukaryota	Fungi	Glomeromycota	Glomeromycetes	Diversisporales	Acaulosporaceae	Acaulospora
1101:13630:4226__T604__S_1004	Eukaryota	Fungi	Glomeromycota	Glomeromycetes	Diversisporales	Acaulosporaceae	Acaulospora
2112:14981:25504__T604__S_0063	Eukaryota	Fungi	Glomeromycota	Glomeromycetes	Diversisporales	Acaulosporaceae	Acaulospora
1109:23509:8173__T593__S_0904	Eukaryota	Fungi	Glomeromycota	Glomeromycetes	Diversisporales	Acaulosporaceae	Acaulospora
1102:22049:4385__T604__S_0980	Eukaryota	Fungi	Glomeromycota	Glomeromycetes	Diversisporales	Acaulosporaceae	Acaulospora
1102:10851:19388__T604__S_0118	Eukaryota	Fungi	Glomeromycota	Glomeromycetes	Diversisporales	Acaulosporaceae	Acaulospora
1106:21968:15143__T593__S_0727	Eukaryota	Fungi	Glomeromycota	Glomeromycetes	Diversisporales	Acaulosporaceae	Acaulospora
1104:10191:22159__T593__S_1220	Eukaryota	Fungi	Glomeromycota	Glomeromycetes	Diversisporales	Acaulosporaceae	Acaulospora
1103:9933:4490__T604__S_1020	Eukaryota	Fungi	Glomeromycota	Glomeromycetes	Diversisporales	Acaulosporaceae	Acaulospora
1101:23891:21510__T604__S_0219	Eukaryota	Fungi	Glomeromycota	Glomeromycetes	Diversisporales	Acaulosporaceae	Acaulospora
1103:14723:20901__T593__S_1234	Eukaryota	Fungi	Glomeromycota	Glomeromycetes	Diversisporales	Acaulosporaceae	Acaulospora
1101:4263:12562__T593__S_1190	Eukaryota	Fungi	Glomeromycota	Glomeromycetes	Diversisporales	Acaulosporaceae	Acaulospora
1102:27221:19576__T593__S_1190	Eukaryota	Fungi	Glomeromycota	Glomeromycetes	Diversisporales	Acaulosporaceae	Acaulospora
1102:10204:24816__T604__S_0089	Eukaryota	Fungi	Glomeromycota	Glomeromycetes	Diversisporales	Acaulosporaceae	Acaulospora
1105:10886:23421__T593__S_1036	Eukaryota	Fungi	Glomeromycota	Glomeromycetes	Diversisporales	Acaulosporaceae	Acaulospora
2114:12641:20878__T593__S_0753	Eukaryota	Fungi	Glomeromycota	Glomeromycetes	Diversisporales	Acaulosporaceae	Acaulospora
1102:3949:7870__T593__S_0889	Eukaryota	Fungi	Glomeromycota	Glomeromycetes	Diversisporales	Acaulosporaceae	Acaulospora
1101:20509:14480__T604__S_0964	Eukaryota	Fungi	Glomeromycota	Glomeromycetes	Diversisporales	Acaulosporaceae	Acaulospora
1101:7362:25998__T604__S_0089	Eukaryota	Fungi	Glomeromycota	Glomeromycetes	Diversisporales	Acaulosporaceae	Acaulospora
1102:24130:9331__T604__S_0025	Eukaryota	Fungi	Glomeromycota	Glomeromycetes	Diversisporales	Acaulosporaceae	Acaulospora
1102:12622:12512__T593__S_0009	Eukaryota	Fungi	Glomeromycota	Glomeromycetes	Diversisporales	Acaulosporaceae	Acaulospora
1104:28274:17593__T593__S_1463	Eukaryota	Fungi	Glomeromycota	Glomeromycetes	Diversisporales	Acaulosporaceae	Acaulospora
1104:4742:21506__T604__S_1061	Eukaryota	Fungi	Glomeromycota	Glomeromycetes	Diversisporales	Acaulosporaceae	Acaulospora
1103:3024:21014__T604__S_0025	Eukaryota	Fungi	Glomeromycota	Glomeromycetes	Diversisporales	Acaulosporaceae	Acaulospora
1106:25345:19116__T593__S_0762	Eukaryota	Fungi	Glomeromycota	Glomeromycetes	Diversisporales	Acaulosporaceae	Acaulospora
1101:14495:14117__T604__S_0124	Eukaryota	Fungi	Glomeromycota	Glomeromycetes	Diversisporales	Acaulosporaceae	Acaulospora
1102:8695:7290__T604__S_0871	Eukaryota	Fungi	Glomeromycota	Glomeromycetes	Diversisporales	Acaulosporaceae	Acaulospora
1107:21440:15187__T604__S_0030	Eukaryota	Fungi	Glomeromycota	Glomeromycetes	Diversisporales	Acaulosporaceae	Acaulospora
1103:19739:24814__T604__S_0351	Eukaryota	Fungi	Glomeromycota	Glomeromycetes	Diversisporales	Acaulosporaceae	Acaulospora
1113:4654:22356__T604__S_0871	Eukaryota	Fungi	Glomeromycota	Glomeromycetes	Diversisporales	Acaulosporaceae	Acaulospora
1101:20665:16213__T604__S_0764	Eukaryota	Fungi	Glomeromycota	Glomeromycetes	Diversisporales	Acaulosporaceae	Acaulospora
2104:20381:13072__T604__S_0381	Eukaryota	Fungi	Glomeromycota	Glomeromycetes	Diversisporales	Acaulosporaceae	Acaulospora
2111:18341:12661__T593__S_0753	Eukaryota	Fungi	Glomeromycota	Glomeromycetes	Diversisporales	Acaulosporaceae	Acaulospora
1107:15215:24053__T593__S_1222	Eukaryota	Fungi	Glomeromycota	Glomeromycetes	Diversisporales	Acaulosporaceae	Acaulospora
2113:9169:5316__T604__S_0138	Eukaryota	Fungi	Glomeromycota	Glomeromycetes	Diversisporales	Acaulosporaceae	Acaulospora
1101:6180:21318__T604__S_1453	Eukaryota	Fungi	Glomeromycota	Glomeromycetes	Diversisporales	Acaulosporaceae	Acaulospora
1105:27243:15975__T593__S_0943	Eukaryota	Fungi	Glomeromycota	Glomeromycetes	Diversisporales	Acaulosporaceae	Acaulospora
1103:5972:9949__T604__S_0796	Eukaryota	Fungi	Glomeromycota	Glomeromycetes	Diversisporales	Acaulosporaceae	Acaulospora
1101:13949:8821__T593__S_1103	Eukaryota	Fungi	Glomeromycota	Glomeromycetes	Diversisporales	Acaulosporaceae	Acaulospora
1101:22651:14498__T593__S_1216	Eukaryota	Fungi	Glomeromycota	Glomeromycetes	Diversisporales	Acaulosporaceae	Acaulospora
1113:27996:8885__T604__S_0325	Eukaryota	Fungi	Glomeromycota	Glomeromycetes	Diversisporales	Acaulosporaceae	Acaulospora
2104:19589:15947__T593__S_0726	Eukaryota	Fungi	Glomeromycota	Glomeromycetes	Diversisporales	Acaulosporaceae	Acaulospora
1101:15472:24594__T604__S_1396	Eukaryota	Fungi	Glomeromycota	Glomeromycetes	Diversisporales	Acaulosporaceae	Acaulospora
1104:9259:6081__T604__S_0792	Eukaryota	Fungi	Glomeromycota	Glomeromycetes	Diversisporales	Acaulosporaceae	Acaulospora
1106:20290:24872__T604__S_0031	Eukaryota	Fungi	Glomeromycota	Glomeromycetes	Diversisporales	Acaulosporaceae	Acaulospora
1101:12178:2070__T604__S_0325	Eukaryota	Fungi	Glomeromycota	Glomeromycetes	Diversisporales	Acaulosporaceae	Acaulospora
1106:8285:25478__T604__S_1447	Eukaryota	Fungi	Glomeromycota	Glomeromycetes	Diversisporales	Acaulosporaceae	Acaulospora
2101:23022:3847__T604__S_1053	Eukaryota	Fungi	Glomeromycota	Glomeromycetes	Diversisporales	Acaulosporaceae	Acaulospora
1112:11892:19813__T604__S_1396	Eukaryota	Fungi	Glomeromycota	Glomeromycetes	Diversisporales	Acaulosporaceae	Acaulospora
1108:17134:23675__T604__S_0189	Eukaryota	Fungi	Glomeromycota	Glomeromycetes	Diversisporales	Acaulosporaceae	Acaulospora
1101:11046:7483__T593__S_1348	Eukaryota	Fungi	Glomeromycota	Glomeromycetes	Diversisporales	Acaulosporaceae	Acaulospora
1103:11033:21744__T604__S_0944	Eukaryota	Fungi	Glomeromycota	Glomeromycetes	Diversisporales	Acaulosporaceae	Acaulospora
1101:10071:7450__T604__S_0189	Eukaryota	Fungi	Glomeromycota	Glomeromycetes	Diversisporales	Acaulosporaceae	Acaulospora
1104:10270:17685__T604__S_1453	Eukaryota	Fungi	Glomeromycota	Glomeromycetes	Diversisporales	Acaulosporaceae	Acaulospora
1103:22482:16635__T593__S_1348	Eukaryota	Fungi	Glomeromycota	Glomeromycetes	Diversisporales	Acaulosporaceae	Acaulospora
1101:14846:16105__T593__S_0801	Eukaryota	Fungi	Glomeromycota	Glomeromycetes	Diversisporales	Acaulosporaceae	Acaulospora
1101:6675:9823__T604__S_0365	Eukaryota	Fungi	Glomeromycota	Glomeromycetes	Diversisporales	Acaulosporaceae	Acaulospora
1101:22696:6128__T604__S_1506	Eukaryota	Fungi	Glomeromycota	Glomeromycetes	Diversisporales	Acaulosporaceae	Acaulospora
1103:12388:2486__T593__S_0877	Eukaryota	Fungi	Glomeromycota	Glomeromycetes	Diversisporales	Acaulosporaceae	Acaulospora
2102:18011:20209__T604__S_0189	Eukaryota	Fungi	Glomeromycota	Glomeromycetes	Diversisporales	Acaulosporaceae	Acaulospora
1111:20423:2650__T604__S_0025	Eukaryota	Fungi	Glomeromycota	Glomeromycetes	Diversisporales	Acaulosporaceae	Acaulospora
2112:12185:22776__T593__S_0818	Eukaryota	Fungi	Glomeromycota	Glomeromycetes	Diversisporales	Acaulosporaceae	Acaulospora
1103:17860:6885__T604__S_0045	Eukaryota	Fungi	Glomeromycota	Glomeromycetes	Diversisporales	Acaulosporaceae	Acaulospora
1101:12100:6711__T604__S_0167	Eukaryota	Fungi	Glomeromycota	Glomeromycetes	Diversisporales	Acaulosporaceae	Acaulospora
1101:22472:11714__T593__S_0473	Eukaryota	Fungi	Glomeromycota	Glomeromycetes	Diversisporales	Acaulosporaceae	Acaulospora
2111:23584:3845__T593__S_1190	Eukaryota	Fungi	Glomeromycota	Glomeromycetes	Diversisporales	Acaulosporaceae	Acaulospora
1102:12417:17397__T604__S_1482	Eukaryota	Fungi	Glomeromycota	Glomeromycetes	Diversisporales	Acaulosporaceae	Acaulospora
1101:18556:17149__T604__S_0325	Eukaryota	Fungi	Glomeromycota	Glomeromycetes	Diversisporales	Acaulosporaceae	Acaulospora
1101:28429:10097__T604__S_1204	Eukaryota	Fungi	Glomeromycota	Glomeromycetes	Diversisporales	Acaulosporaceae	Acaulospora
1104:7809:4297__T593__S_0943	Eukaryota	Fungi	Glomeromycota	Glomeromycetes	Diversisporales	Acaulosporaceae	Acaulospora
1102:25655:5552__T593__S_0904	Eukaryota	Fungi	Glomeromycota	Glomeromycetes	Diversisporales	Acaulosporaceae	Acaulospora
1101:15840:6287__T604__S_0695	Eukaryota	Fungi	Glomeromycota	Glomeromycetes	Diversisporales	Acaulosporaceae	Acaulospora
1102:18234:16837__T604__S_0148	Eukaryota	Fungi	Glomeromycota	Glomeromycetes	Diversisporales	Acaulosporaceae	Acaulospora
1110:10672:23278__T604__S_0233	Eukaryota	Fungi	Glomeromycota	Glomeromycetes	Diversisporales	Acaulosporaceae	Acaulospora
1107:14956:23340__T604__S_0039	Eukaryota	Fungi	Glomeromycota	Glomeromycetes	Diversisporales	Acaulosporaceae	Acaulospora
1103:4056:20055__T604__S_1004	Eukaryota	Fungi	Glomeromycota	Glomeromycetes	Diversisporales	Acaulosporaceae	Acaulospora
2104:28570:9856__T593__S_0556	Eukaryota	Fungi	Glomeromycota	Glomeromycetes	Diversisporales	Acaulosporaceae	Acaulospora
1101:12713:4029__T604__S_0239	Eukaryota	Fungi	Glomeromycota	Glomeromycetes	Diversisporales	Acaulosporaceae	Acaulospora
1107:20490:10032__T604__S_0117	Eukaryota	Fungi	Glomeromycota	Glomeromycetes	Diversisporales	Acaulosporaceae	Acaulospora
1101:13349:13345__T593__S_0009	Eukaryota	Fungi	Glomeromycota	Glomeromycetes	Diversisporales	Acaulosporaceae	Acaulospora
1113:4403:10921__T604__S_1053	Eukaryota	Fungi	Glomeromycota	Glomeromycetes	Diversisporales	Acaulosporaceae	Acaulospora
1106:26605:16056__T604__S_0239	Eukaryota	Fungi	Glomeromycota	Glomeromycetes	Diversisporales	Acaulosporaceae	Acaulospora
2103:15065:13607__T604__S_0785	Eukaryota	Fungi	Glomeromycota	Glomeromycetes	Diversisporales	Acaulosporaceae	Acaulospora
1101:18782:8644__T604__S_0376	Eukaryota	Fungi	Glomeromycota	Glomeromycetes	Diversisporales	Acaulosporaceae	Acaulospora
1101:2276:11430__T604__S_0944	Eukaryota	Fungi	Glomeromycota	Glomeromycetes	Diversisporales	Acaulosporaceae	Acaulospora
2106:20855:10374__T604__S_0357	Eukaryota	Fungi	Glomeromycota	Glomeromycetes	Diversisporales	Acaulosporaceae	Acaulospora
1101:20673:22669__T604__S_0785	Eukaryota	Fungi	Glomeromycota	Glomeromycetes	Diversisporales	Acaulosporaceae	Acaulospora
1102:15627:16099__T604__S_0881	Eukaryota	Fungi	Glomeromycota	Glomeromycetes	Diversisporales	Acaulosporaceae	Acaulospora
1103:17986:17816__T604__S_0030	Eukaryota	Fungi	Glomeromycota	Glomeromycetes	Diversisporales	Acaulosporaceae	Acaulospora
1101:19670:12135__T593__S_1050	Eukaryota	Fungi	Glomeromycota	Glomeromycetes	Diversisporales	Acaulosporaceae	Acaulospora
1102:4731:12941__T604__S_0126	Eukaryota	Fungi	Glomeromycota	Glomeromycetes	Diversisporales	Acaulosporaceae	Acaulospora
1101:12619:11820__T593__S_0762	Eukaryota	Fungi	Glomeromycota	Glomeromycetes	Diversisporales	Acaulosporaceae	Acaulospora
1105:13647:26344__T604__S_0064	Eukaryota	Fungi	Glomeromycota	Glomeromycetes	Diversisporales	Acaulosporaceae	Acaulospora
1102:23595:18699__T593__S_0651	Eukaryota	Fungi	Glomeromycota	Glomeromycetes	Diversisporales	Acaulosporaceae	Acaulospora
1101:6789:9026__T604__S_0027	Eukaryota	Fungi	Glomeromycota	Glomeromycetes	Diversisporales	Acaulosporaceae	Acaulospora
1101:19670:8633__T604__S_1088	Eukaryota	Fungi	Glomeromycota	Glomeromycetes	Diversisporales	Acaulosporaceae	Acaulospora
1101:24648:11678__T604__S_1075	Eukaryota	Fungi	Glomeromycota	Glomeromycetes	Diversisporales	Diversisporaceae	Diversispora	Diversispora sp. EE1
2103:8336:17062__T604__S_1079	Eukaryota	Fungi	Glomeromycota	Glomeromycetes	Diversisporales	Diversisporaceae
1106:25178:7975__T604__S_0205	Eukaryota	Fungi	Glomeromycota	Glomeromycetes	Diversisporales	Gigasporaceae	Dentiscutata	Dentiscutata savannicola
2104:23895:12773__T604__S_0145	Eukaryota	Fungi	Glomeromycota	Glomeromycetes	Diversisporales	Gigasporaceae	Dentiscutata	Dentiscutata savannicola
1102:14348:5286__T604__S_0145	Eukaryota	Fungi	Glomeromycota	Glomeromycetes	Diversisporales	Gigasporaceae	Dentiscutata	Dentiscutata savannicola
2104:13693:7297__T604__S_1130	Eukaryota	Fungi	Glomeromycota	Glomeromycetes	Diversisporales	Gigasporaceae	Dentiscutata	Dentiscutata savannicola
2107:20716:12106__T604__S_0204	Eukaryota	Fungi	Glomeromycota	Glomeromycetes	Diversisporales	Gigasporaceae	Dentiscutata
1104:19411:22198__T604__S_1126	Eukaryota	Fungi	Glomeromycota	Glomeromycetes	Diversisporales	Gigasporaceae	Dentiscutata
1101:23338:7690__T604__S_0027	Eukaryota	Fungi	Glomeromycota	Glomeromycetes	Diversisporales	Gigasporaceae	Dentiscutata
1108:25148:16123__T604__S_0794	Eukaryota	Fungi	Glomeromycota	Glomeromycetes	Diversisporales	Gigasporaceae	Gigaspora	Gigaspora margarita
1105:8497:19758__T604__S_1238	Eukaryota	Fungi	Glomeromycota	Glomeromycetes	Diversisporales	Gigasporaceae	Gigaspora	Gigaspora margarita
1101:17431:9443__T604__S_1238	Eukaryota	Fungi	Glomeromycota	Glomeromycetes	Diversisporales	Gigasporaceae	Gigaspora
1101:10591:20241__T604__S_0075	Eukaryota	Fungi	Glomeromycota	Glomeromycetes	Diversisporales	Gigasporaceae	Gigaspora
1114:9721:17596__T604__S_0325	Eukaryota	Fungi	Glomeromycota	Glomeromycetes	Diversisporales	Gigasporaceae	Gigaspora
2107:20916:14247__T604__S_0166	Eukaryota	Fungi	Glomeromycota	Glomeromycetes	Diversisporales	Gigasporaceae	Gigaspora
2103:10561:6551__T604__S_1238	Eukaryota	Fungi	Glomeromycota	Glomeromycetes	Diversisporales	Gigasporaceae	Gigaspora
1112:10651:7363__T604__S_0794	Eukaryota	Fungi	Glomeromycota	Glomeromycetes	Diversisporales	Gigasporaceae	Gigaspora
1113:13677:13315__T604__S_1412	Eukaryota	Fungi	Glomeromycota	Glomeromycetes	Diversisporales	Gigasporaceae	Gigaspora
1101:15957:22696__T593__S_0045	Eukaryota	Fungi	Glomeromycota	Glomeromycetes	Diversisporales	Gigasporaceae	Scutellospora	Scutellospora alterata
1113:7098:23638__T593__S_1524	Eukaryota	Fungi	Glomeromycota	Glomeromycetes	Diversisporales	Gigasporaceae	Scutellospora	Scutellospora alterata
1107:25975:15083__T604__S_0094	Eukaryota	Fungi	Glomeromycota	Glomeromycetes	Diversisporales	Gigasporaceae	Scutellospora	Scutellospora alterata
2108:3588:14571__T593__S_1524	Eukaryota	Fungi	Glomeromycota	Glomeromycetes	Diversisporales	Gigasporaceae
1108:15028:25646__T593__S_1074	Eukaryota	Fungi	Glomeromycota	Glomeromycetes	Diversisporales	Gigasporaceae
1110:12913:24518__T604__S_0481	Eukaryota	Fungi	Glomeromycota	Glomeromycetes	Diversisporales	Gigasporaceae
2105:18505:6785__T593__S_0842	Eukaryota	Fungi	Glomeromycota	Glomeromycetes	Diversisporales	Gigasporaceae
1101:17488:17042__T604__S_0481	Eukaryota	Fungi	Glomeromycota	Glomeromycetes	Diversisporales	Gigasporaceae
2106:18006:20124__T604__S_0178	Eukaryota	Fungi	Glomeromycota	Glomeromycetes	Diversisporales	Gigasporaceae
1101:20408:10999__T593__S_0397	Eukaryota	Fungi	Glomeromycota	Glomeromycetes	Diversisporales	Gigasporaceae
1103:9407:16695__T593__S_1044	Eukaryota	Fungi	Glomeromycota	Glomeromycetes	Diversisporales	Gigasporaceae
1101:14205:5728__T604__S_0835	Eukaryota	Fungi	Glomeromycota	Glomeromycetes	Diversisporales	Gigasporaceae
1102:18825:6773__T604__S_1413	Eukaryota	Fungi	Glomeromycota	Glomeromycetes	Diversisporales	Gigasporaceae
1103:17449:17177__T604__S_0101	Eukaryota	Fungi	Glomeromycota	Glomeromycetes	Diversisporales	Gigasporaceae
1103:17701:18806__T604__S_0027	Eukaryota	Fungi	Glomeromycota	Glomeromycetes	Diversisporales	Gigasporaceae
1101:15287:20054__T593__S_1046	Eukaryota	Fungi	Glomeromycota	Glomeromycetes	Diversisporales	Gigasporaceae
1101:16463:9043__T604__S_0030	Eukaryota	Fungi	Glomeromycota	Glomeromycetes	Diversisporales	Gigasporaceae
1110:17635:8756__T604__S_0336	Eukaryota	Fungi	Glomeromycota	Glomeromycetes	Diversisporales	Gigasporaceae
1112:6614:6965__T593__S_1021	Eukaryota	Fungi	Glomeromycota	Glomeromycetes	Diversisporales	Gigasporaceae
2102:10998:17778__T604__S_0205	Eukaryota	Fungi	Glomeromycota	Glomeromycetes	Diversisporales	Gigasporaceae
1102:11459:21986__T604__S_1280	Eukaryota	Fungi	Glomeromycota	Glomeromycetes	Diversisporales	Gigasporaceae
1111:18595:20984__T604__S_0471	Eukaryota	Fungi	Glomeromycota	Glomeromycetes	Diversisporales	Gigasporaceae
1109:5857:12404__T604__S_0983	Eukaryota	Fungi	Glomeromycota	Glomeromycetes	Diversisporales	Gigasporaceae
2102:18324:20391__T604__S_1110	Eukaryota	Fungi	Glomeromycota	Glomeromycetes	Diversisporales	Gigasporaceae
1102:10291:24664__T604__S_1036	Eukaryota	Fungi	Glomeromycota	Glomeromycetes	Diversisporales	Gigasporaceae
1104:18628:22329__T604__S_1280	Eukaryota	Fungi	Glomeromycota	Glomeromycetes	Diversisporales	Gigasporaceae
2107:7763:7320__T604__S_1238	Eukaryota	Fungi	Glomeromycota	Glomeromycetes	Diversisporales	Gigasporaceae
2102:17849:14967__T604__S_0481	Eukaryota	Fungi	Glomeromycota	Glomeromycetes	Diversisporales	Gigasporaceae
1104:17785:5801__T593__S_1003	Eukaryota	Fungi	Glomeromycota	Glomeromycetes	Diversisporales	Gigasporaceae
1104:3144:15806__T604__S_0295	Eukaryota	Fungi	Glomeromycota	Glomeromycetes	Diversisporales	Gigasporaceae
1110:18598:13041__T604__S_0073	Eukaryota	Fungi	Glomeromycota	Glomeromycetes	Diversisporales	Gigasporaceae
2106:21448:5386__T604__S_0471	Eukaryota	Fungi	Glomeromycota	Glomeromycetes	Diversisporales	Gigasporaceae
1111:16710:12362__T604__S_0471	Eukaryota	Fungi	Glomeromycota	Glomeromycetes	Diversisporales	Gigasporaceae
1104:9287:15610__T593__S_1074	Eukaryota	Fungi	Glomeromycota	Glomeromycetes	Diversisporales	Gigasporaceae
1102:12686:12482__T593__S_1074	Eukaryota	Fungi	Glomeromycota	Glomeromycetes	Diversisporales	Gigasporaceae
2110:14100:16228__T604__S_0027	Eukaryota	Fungi	Glomeromycota	Glomeromycetes	Diversisporales	Gigasporaceae
1111:14441:4750__T604__S_0294	Eukaryota	Fungi	Glomeromycota	Glomeromycetes	Diversisporales	Gigasporaceae
1106:8810:10455__T593__S_1048	Eukaryota	Fungi	Glomeromycota	Glomeromycetes	Diversisporales	Gigasporaceae
1102:20718:9322__T604__S_0805	Eukaryota	Fungi	Glomeromycota	Glomeromycetes	Diversisporales	Gigasporaceae
1101:26263:11894__T604__S_0094	Eukaryota	Fungi	Glomeromycota	Glomeromycetes	Diversisporales	Gigasporaceae
1102:23101:11453__T593__S_1044	Eukaryota	Fungi	Glomeromycota	Glomeromycetes	Diversisporales	Gigasporaceae
2105:16428:2505__T604__S_0094	Eukaryota	Fungi	Glomeromycota	Glomeromycetes	Diversisporales	Gigasporaceae
1106:5540:19173__T593__S_1048	Eukaryota	Fungi	Glomeromycota	Glomeromycetes	Diversisporales	Gigasporaceae
1104:19990:13941__T593__S_1048	Eukaryota	Fungi	Glomeromycota	Glomeromycetes	Diversisporales	Gigasporaceae
1101:26012:20297__T604__S_0319	Eukaryota	Fungi	Glomeromycota	Glomeromycetes	Diversisporales	Gigasporaceae
2106:22222:5598__T593__S_1239	Eukaryota	Fungi	Glomeromycota	Glomeromycetes	Diversisporales	Gigasporaceae
1101:23028:21011__T593__S_1003	Eukaryota	Fungi	Glomeromycota	Glomeromycetes	Diversisporales	Gigasporaceae
2106:21002:11800__T604__S_0471	Eukaryota	Fungi	Glomeromycota	Glomeromycetes	Diversisporales	Gigasporaceae
1101:2668:13301__T593__S_1352	Eukaryota	Fungi	Glomeromycota	Glomeromycetes	Diversisporales		Entrophospora
1105:22766:18536__T593__S_1348	Eukaryota	Fungi	Glomeromycota	Glomeromycetes	Diversisporales
1109:10749:16336__T604__S_1223	Eukaryota	Fungi	Glomeromycota	Glomeromycetes	Diversisporales
1101:19961:8942__T593__S_0119	Eukaryota	Fungi	Glomeromycota	Glomeromycetes	Diversisporales
1101:13004:27798__T604__S_0072	Eukaryota	Fungi	Glomeromycota	Glomeromycetes	Diversisporales
1102:23226:22887__T604__S_1419	Eukaryota	Fungi	Glomeromycota	Glomeromycetes	Diversisporales
1107:14374:5546__T604__S_0139	Eukaryota	Fungi	Glomeromycota	Glomeromycetes	Diversisporales
2108:10258:9475__T604__S_0543	Eukaryota	Fungi	Glomeromycota	Glomeromycetes	Diversisporales
1101:14404:7562__T593__S_1348	Eukaryota	Fungi	Glomeromycota	Glomeromycetes	Diversisporales
2105:2519:16924__T593__S_0864	Eukaryota	Fungi	Glomeromycota	Glomeromycetes	Diversisporales
1101:10146:3057__T604__S_0089	Eukaryota	Fungi	Glomeromycota	Glomeromycetes	Diversisporales
1101:17321:24115__T604__S_0139	Eukaryota	Fungi	Glomeromycota	Glomeromycetes	Diversisporales
1103:13249:16051__T604__S_0139	Eukaryota	Fungi	Glomeromycota	Glomeromycetes	Diversisporales
1101:22766:8553__T604__S_0139	Eukaryota	Fungi	Glomeromycota	Glomeromycetes	Diversisporales
2106:12791:19867__T604__S_0025	Eukaryota	Fungi	Glomeromycota	Glomeromycetes	Diversisporales
1106:19514:17578__T593__S_0249	Eukaryota	Fungi	Glomeromycota	Glomeromycetes	Diversisporales
1110:16411:22233__T604__S_0027	Eukaryota	Fungi	Glomeromycota	Glomeromycetes	Diversisporales
2111:7243:7898__T593__S_0863	Eukaryota	Fungi	Glomeromycota	Glomeromycetes	Diversisporales
2112:22044:14474__T593__S_0697	Eukaryota	Fungi	Glomeromycota	Glomeromycetes	Glomerales	Claroideoglomeraceae	Claroideoglomus	Claroideoglomus claroideum
1103:13987:5322__T604__S_0173	Eukaryota	Fungi	Glomeromycota	Glomeromycetes	Glomerales	Claroideoglomeraceae	Claroideoglomus	Claroideoglomus claroideum
1103:23298:19618__T593__S_0692	Eukaryota	Fungi	Glomeromycota	Glomeromycetes	Glomerales	Claroideoglomeraceae	Claroideoglomus	Claroideoglomus claroideum
1109:22059:3391__T604__S_1217	Eukaryota	Fungi	Glomeromycota	Glomeromycetes	Glomerales	Claroideoglomeraceae	Claroideoglomus	Claroideoglomus claroideum
1102:4733:9342__T593__S_0689	Eukaryota	Fungi	Glomeromycota	Glomeromycetes	Glomerales	Claroideoglomeraceae	Claroideoglomus	Claroideoglomus claroideum
2107:21412:3481__T604__S_1217	Eukaryota	Fungi	Glomeromycota	Glomeromycetes	Glomerales	Claroideoglomeraceae	Claroideoglomus	Claroideoglomus claroideum
1101:10369:23662__T593__S_0016	Eukaryota	Fungi	Glomeromycota	Glomeromycetes	Glomerales	Claroideoglomeraceae	Claroideoglomus	Claroideoglomus claroideum
1105:11598:20804__T593__S_0689	Eukaryota	Fungi	Glomeromycota	Glomeromycetes	Glomerales	Claroideoglomeraceae	Claroideoglomus
1113:8441:21680__T593__S_0165	Eukaryota	Fungi	Glomeromycota	Glomeromycetes	Glomerales	Claroideoglomeraceae	Claroideoglomus
1101:5713:16075__T593__S_0216	Eukaryota	Fungi	Glomeromycota	Glomeromycetes	Glomerales	Claroideoglomeraceae	Claroideoglomus
1105:4797:11772__T593__S_0692	Eukaryota	Fungi	Glomeromycota	Glomeromycetes	Glomerales	Claroideoglomeraceae	Claroideoglomus
2101:16517:8847__T604__S_1217	Eukaryota	Fungi	Glomeromycota	Glomeromycetes	Glomerales	Claroideoglomeraceae	Claroideoglomus
2110:19037:3740__T593__S_0016	Eukaryota	Fungi	Glomeromycota	Glomeromycetes	Glomerales	Claroideoglomeraceae	Claroideoglomus
2104:13985:6046__T593__S_0165	Eukaryota	Fungi	Glomeromycota	Glomeromycetes	Glomerales	Claroideoglomeraceae	Claroideoglomus
1101:18974:9843__T593__S_0694	Eukaryota	Fungi	Glomeromycota	Glomeromycetes	Glomerales	Claroideoglomeraceae	Claroideoglomus
1110:11317:20904__T593__S_0403	Eukaryota	Fungi	Glomeromycota	Glomeromycetes	Glomerales	Claroideoglomeraceae	Claroideoglomus
1101:16399:13935__T593__S_0403	Eukaryota	Fungi	Glomeromycota	Glomeromycetes	Glomerales	Claroideoglomeraceae	Claroideoglomus
1104:9386:11930__T593__S_0692	Eukaryota	Fungi	Glomeromycota	Glomeromycetes	Glomerales	Claroideoglomeraceae	Claroideoglomus
1101:19755:6144__T593__S_0683	Eukaryota	Fungi	Glomeromycota	Glomeromycetes	Glomerales	Glomeraceae	Dominikia
1110:22308:10894__T593__S_0722	Eukaryota	Fungi	Glomeromycota	Glomeromycetes	Glomerales	Glomeraceae	Glomus	Glomus macrocarpum
2110:19201:7913__T593__S_0965	Eukaryota	Fungi	Glomeromycota	Glomeromycetes	Glomerales	Glomeraceae	Glomus	Glomus macrocarpum
1102:10646:15418__T593__S_0725	Eukaryota	Fungi	Glomeromycota	Glomeromycetes	Glomerales	Glomeraceae	Glomus	Glomus macrocarpum
2107:19463:3219__T593__S_0965	Eukaryota	Fungi	Glomeromycota	Glomeromycetes	Glomerales	Glomeraceae	Glomus	Glomus macrocarpum
1101:10659:24631__T604__S_0942	Eukaryota	Fungi	Glomeromycota	Glomeromycetes	Glomerales	Glomeraceae	Glomus	Glomus sp. 8 SUN-2011
1101:20667:12826__T604__S_0019	Eukaryota	Fungi	Glomeromycota	Glomeromycetes	Glomerales	Glomeraceae	Glomus	Glomus sp. 9 SUN-2011
2104:19914:11183__T604__S_1066	Eukaryota	Fungi	Glomeromycota	Glomeromycetes	Glomerales	Glomeraceae	Glomus	Glomus sp. FO112-115
1104:2578:16518__T604__S_0876	Eukaryota	Fungi	Glomeromycota	Glomeromycetes	Glomerales	Glomeraceae	Glomus	Glomus versiforme
1102:15513:2278__T604__S_1008	Eukaryota	Fungi	Glomeromycota	Glomeromycetes	Glomerales	Glomeraceae	Glomus
1101:10937:4685__T604__S_0914	Eukaryota	Fungi	Glomeromycota	Glomeromycetes	Glomerales	Glomeraceae	Glomus
1104:8093:18435__T593__S_0178	Eukaryota	Fungi	Glomeromycota	Glomeromycetes	Glomerales	Glomeraceae	Glomus
2110:9983:19356__T604__S_1110	Eukaryota	Fungi	Glomeromycota	Glomeromycetes	Glomerales	Glomeraceae	Glomus
1101:14339:17928__T604__S_1082	Eukaryota	Fungi	Glomeromycota	Glomeromycetes	Glomerales	Glomeraceae	Glomus
1105:12988:8922__T593__S_0038	Eukaryota	Fungi	Glomeromycota	Glomeromycetes	Glomerales	Glomeraceae	Glomus
1101:11672:19185__T604__S_1412	Eukaryota	Fungi	Glomeromycota	Glomeromycetes	Glomerales	Glomeraceae	Glomus
1114:28516:11083__T593__S_0672	Eukaryota	Fungi	Glomeromycota	Glomeromycetes	Glomerales	Glomeraceae	Glomus
1114:9463:11822__T604__S_0829	Eukaryota	Fungi	Glomeromycota	Glomeromycetes	Glomerales	Glomeraceae	Glomus
1101:24006:7322__T604__S_1498	Eukaryota	Fungi	Glomeromycota	Glomeromycetes	Glomerales	Glomeraceae	Glomus
1114:9159:11336__T593__S_0965	Eukaryota	Fungi	Glomeromycota	Glomeromycetes	Glomerales	Glomeraceae	Glomus
1104:17506:22796__T593__S_0336	Eukaryota	Fungi	Glomeromycota	Glomeromycetes	Glomerales	Glomeraceae	Glomus
1106:16392:14413__T593__S_0634	Eukaryota	Fungi	Glomeromycota	Glomeromycetes	Glomerales	Glomeraceae	Glomus
1101:4139:8709__T593__S_0662	Eukaryota	Fungi	Glomeromycota	Glomeromycetes	Glomerales	Glomeraceae	Glomus
2111:23233:13829__T593__S_1517	Eukaryota	Fungi	Glomeromycota	Glomeromycetes	Glomerales	Glomeraceae	Glomus
2114:12048:15379__T593__S_0038	Eukaryota	Fungi	Glomeromycota	Glomeromycetes	Glomerales	Glomeraceae	Glomus
1105:26128:11650__T604__S_1141	Eukaryota	Fungi	Glomeromycota	Glomeromycetes	Glomerales	Glomeraceae	Glomus
1105:19727:11193__T593__S_0214	Eukaryota	Fungi	Glomeromycota	Glomeromycetes	Glomerales	Glomeraceae	Glomus
1104:21358:23848__T593__S_0216	Eukaryota	Fungi	Glomeromycota	Glomeromycetes	Glomerales	Glomeraceae	Glomus
1101:13441:3159__T593__S_0670	Eukaryota	Fungi	Glomeromycota	Glomeromycetes	Glomerales	Glomeraceae	Glomus
1111:14370:2963__T604__S_0802	Eukaryota	Fungi	Glomeromycota	Glomeromycetes	Glomerales	Glomeraceae	Glomus
1103:23998:4202__T604__S_0862	Eukaryota	Fungi	Glomeromycota	Glomeromycetes	Glomerales	Glomeraceae	Glomus
1113:12886:14060__T593__S_0403	Eukaryota	Fungi	Glomeromycota	Glomeromycetes	Glomerales	Glomeraceae	Glomus
1102:11300:13391__T604__S_1066	Eukaryota	Fungi	Glomeromycota	Glomeromycetes	Glomerales	Glomeraceae	Glomus
2101:18227:8375__T604__S_0956	Eukaryota	Fungi	Glomeromycota	Glomeromycetes	Glomerales	Glomeraceae	Glomus
1101:18675:4353__T604__S_0427	Eukaryota	Fungi	Glomeromycota	Glomeromycetes	Glomerales	Glomeraceae	Glomus
2103:29631:15282__T593__S_0798	Eukaryota	Fungi	Glomeromycota	Glomeromycetes	Glomerales	Glomeraceae	Glomus
1101:11226:16511__T593__S_0620	Eukaryota	Fungi	Glomeromycota	Glomeromycetes	Glomerales	Glomeraceae	Glomus
1101:7565:14858__T593__S_1269	Eukaryota	Fungi	Glomeromycota	Glomeromycetes	Glomerales	Glomeraceae	Glomus
1101:11418:6808__T593__S_0670	Eukaryota	Fungi	Glomeromycota	Glomeromycetes	Glomerales	Glomeraceae	Glomus
1105:17378:10022__T604__S_0933	Eukaryota	Fungi	Glomeromycota	Glomeromycetes	Glomerales	Glomeraceae	Glomus
1107:14133:16557__T604__S_0271	Eukaryota	Fungi	Glomeromycota	Glomeromycetes	Glomerales	Glomeraceae	Glomus
2114:24931:14758__T593__S_0658	Eukaryota	Fungi	Glomeromycota	Glomeromycetes	Glomerales	Glomeraceae	Glomus
1106:19958:9789__T593__S_1183	Eukaryota	Fungi	Glomeromycota	Glomeromycetes	Glomerales	Glomeraceae	Glomus
1103:7381:20904__T604__S_0995	Eukaryota	Fungi	Glomeromycota	Glomeromycetes	Glomerales	Glomeraceae	Glomus
1103:11438:19453__T604__S_1158	Eukaryota	Fungi	Glomeromycota	Glomeromycetes	Glomerales	Glomeraceae	Glomus
1101:25339:18923__T604__S_0862	Eukaryota	Fungi	Glomeromycota	Glomeromycetes	Glomerales	Glomeraceae	Glomus
2102:16183:12635__T604__S_1075	Eukaryota	Fungi	Glomeromycota	Glomeromycetes	Glomerales	Glomeraceae	Glomus
1101:13544:10972__T604__S_0934	Eukaryota	Fungi	Glomeromycota	Glomeromycetes	Glomerales	Glomeraceae	Glomus
1101:2489:10960__T604__S_0087	Eukaryota	Fungi	Glomeromycota	Glomeromycetes	Glomerales	Glomeraceae	Glomus
2108:18254:20976__T604__S_1138	Eukaryota	Fungi	Glomeromycota	Glomeromycetes	Glomerales	Glomeraceae	Glomus
2102:13934:13611__T593__S_0689	Eukaryota	Fungi	Glomeromycota	Glomeromycetes	Glomerales	Glomeraceae	Glomus
1102:21497:13589__T593__S_1517	Eukaryota	Fungi	Glomeromycota	Glomeromycetes	Glomerales	Glomeraceae	Glomus
2106:20282:10900__T593__S_1234	Eukaryota	Fungi	Glomeromycota	Glomeromycetes	Glomerales	Glomeraceae	Glomus
1107:20273:18517__T604__S_0377	Eukaryota	Fungi	Glomeromycota	Glomeromycetes	Glomerales	Glomeraceae	Glomus
1101:10546:7934__T593__S_0773	Eukaryota	Fungi	Glomeromycota	Glomeromycetes	Glomerales	Glomeraceae	Glomus
1101:16680:15908__T604__S_0118	Eukaryota	Fungi	Glomeromycota	Glomeromycetes	Glomerales	Glomeraceae	Glomus
1102:25517:16015__T604__S_0864	Eukaryota	Fungi	Glomeromycota	Glomeromycetes	Glomerales	Glomeraceae	Glomus
1102:11582:16690__T593__S_0670	Eukaryota	Fungi	Glomeromycota	Glomeromycetes	Glomerales	Glomeraceae	Glomus
1112:15314:18794__T593__S_0755	Eukaryota	Fungi	Glomeromycota	Glomeromycetes	Glomerales	Glomeraceae	Glomus
1103:14043:22672__T593__S_0725	Eukaryota	Fungi	Glomeromycota	Glomeromycetes	Glomerales	Glomeraceae	Glomus
1101:24262:4934__T604__S_1086	Eukaryota	Fungi	Glomeromycota	Glomeromycetes	Glomerales	Glomeraceae	Glomus
1112:23137:20654__T604__S_1099	Eukaryota	Fungi	Glomeromycota	Glomeromycetes	Glomerales	Glomeraceae	Glomus
1109:19072:13612__T604__S_1430	Eukaryota	Fungi	Glomeromycota	Glomeromycetes	Glomerales	Glomeraceae	Glomus
1101:11706:16883__T604__S_1144	Eukaryota	Fungi	Glomeromycota	Glomeromycetes	Glomerales	Glomeraceae	Glomus
2112:15120:10165__T604__S_0829	Eukaryota	Fungi	Glomeromycota	Glomeromycetes	Glomerales	Glomeraceae	Glomus
1101:27853:18634__T593__S_0722	Eukaryota	Fungi	Glomeromycota	Glomeromycetes	Glomerales	Glomeraceae	Glomus
1105:11728:18578__T604__S_1008	Eukaryota	Fungi	Glomeromycota	Glomeromycetes	Glomerales	Glomeraceae	Glomus
2102:24896:19554__T593__S_0841	Eukaryota	Fungi	Glomeromycota	Glomeromycetes	Glomerales	Glomeraceae	Glomus
2113:15875:5677__T604__S_1077	Eukaryota	Fungi	Glomeromycota	Glomeromycetes	Glomerales	Glomeraceae	Glomus
1112:19832:2572__T593__S_0659	Eukaryota	Fungi	Glomeromycota	Glomeromycetes	Glomerales	Glomeraceae	Glomus
2103:15704:1462__T593__S_0658	Eukaryota	Fungi	Glomeromycota	Glomeromycetes	Glomerales	Glomeraceae	Glomus
1107:14174:14732__T604__S_1057	Eukaryota	Fungi	Glomeromycota	Glomeromycetes	Glomerales	Glomeraceae	Glomus
2113:17552:3049__T593__S_0634	Eukaryota	Fungi	Glomeromycota	Glomeromycetes	Glomerales	Glomeraceae	Glomus
1110:21534:11353__T604__S_1104	Eukaryota	Fungi	Glomeromycota	Glomeromycetes	Glomerales	Glomeraceae	Glomus
1101:19529:12633__T593__S_0679	Eukaryota	Fungi	Glomeromycota	Glomeromycetes	Glomerales	Glomeraceae	Glomus
1111:24467:18311__T593__S_0016	Eukaryota	Fungi	Glomeromycota	Glomeromycetes	Glomerales	Glomeraceae	Glomus
1103:8986:24653__T593__S_1508	Eukaryota	Fungi	Glomeromycota	Glomeromycetes	Glomerales	Glomeraceae	Glomus
2103:15162:15302__T593__S_0659	Eukaryota	Fungi	Glomeromycota	Glomeromycetes	Glomerales	Glomeraceae	Glomus
1110:23232:4950__T593__S_0740	Eukaryota	Fungi	Glomeromycota	Glomeromycetes	Glomerales	Glomeraceae	Glomus
1109:9752:10312__T593__S_0672	Eukaryota	Fungi	Glomeromycota	Glomeromycetes	Glomerales	Glomeraceae	Glomus
1104:22742:6275__T593__S_0651	Eukaryota	Fungi	Glomeromycota	Glomeromycetes	Glomerales	Glomeraceae	Glomus
1112:7267:13091__T593__S_0705	Eukaryota	Fungi	Glomeromycota	Glomeromycetes	Glomerales	Glomeraceae	Glomus
2111:6148:12161__T593__S_0965	Eukaryota	Fungi	Glomeromycota	Glomeromycetes	Glomerales	Glomeraceae	Glomus
1102:10022:23024__T593__S_0731	Eukaryota	Fungi	Glomeromycota	Glomeromycetes	Glomerales	Glomeraceae	Glomus
1101:10964:18826__T593__S_0032	Eukaryota	Fungi	Glomeromycota	Glomeromycetes	Glomerales	Glomeraceae	Glomus
2105:7703:10921__T604__S_0001	Eukaryota	Fungi	Glomeromycota	Glomeromycetes	Glomerales	Glomeraceae	Glomus
2101:26311:13242__T593__S_0956	Eukaryota	Fungi	Glomeromycota	Glomeromycetes	Glomerales	Glomeraceae	Glomus
2103:21763:7393__T604__S_0353	Eukaryota	Fungi	Glomeromycota	Glomeromycetes	Glomerales	Glomeraceae	Glomus
2108:20759:2429__T604__S_0145	Eukaryota	Fungi	Glomeromycota	Glomeromycetes	Glomerales	Glomeraceae	Glomus
1102:17400:7655__T593__S_0032	Eukaryota	Fungi	Glomeromycota	Glomeromycetes	Glomerales	Glomeraceae	Glomus
1105:20716:26766__T604__S_0034	Eukaryota	Fungi	Glomeromycota	Glomeromycetes	Glomerales	Glomeraceae	Glomus
1101:14379:10689__T593__S_1099	Eukaryota	Fungi	Glomeromycota	Glomeromycetes	Glomerales	Glomeraceae	Glomus
1103:17722:12369__T593__S_0698	Eukaryota	Fungi	Glomeromycota	Glomeromycetes	Glomerales	Glomeraceae	Glomus
1102:5345:7505__T593__S_0216	Eukaryota	Fungi	Glomeromycota	Glomeromycetes	Glomerales	Glomeraceae	Glomus
1103:20070:4638__T604__S_0075	Eukaryota	Fungi	Glomeromycota	Glomeromycetes	Glomerales	Glomeraceae	Glomus
2112:25742:7370__T604__S_0045	Eukaryota	Fungi	Glomeromycota	Glomeromycetes	Glomerales	Glomeraceae	Glomus
1109:10809:9519__T604__S_1368	Eukaryota	Fungi	Glomeromycota	Glomeromycetes	Glomerales	Glomeraceae	Glomus
1109:8733:12240__T604__S_0734	Eukaryota	Fungi	Glomeromycota	Glomeromycetes	Glomerales	Glomeraceae	Glomus
1111:3665:12900__T593__S_0016	Eukaryota	Fungi	Glomeromycota	Glomeromycetes	Glomerales	Glomeraceae	Glomus
1101:14167:10812__T604__S_0117	Eukaryota	Fungi	Glomeromycota	Glomeromycetes	Glomerales	Glomeraceae	Glomus
1105:8880:7619__T593__S_1183	Eukaryota	Fungi	Glomeromycota	Glomeromycetes	Glomerales	Glomeraceae	Glomus
1103:11431:2951__T604__S_1078	Eukaryota	Fungi	Glomeromycota	Glomeromycetes	Glomerales	Glomeraceae	Glomus
2102:13256:20677__T604__S_0946	Eukaryota	Fungi	Glomeromycota	Glomeromycetes	Glomerales	Glomeraceae	Glomus
1101:8101:21503__T593__S_0018	Eukaryota	Fungi	Glomeromycota	Glomeromycetes	Glomerales	Glomeraceae	Glomus
1101:9852:24521__T593__S_0656	Eukaryota	Fungi	Glomeromycota	Glomeromycetes	Glomerales	Glomeraceae	Glomus
1104:16037:18187__T593__S_0214	Eukaryota	Fungi	Glomeromycota	Glomeromycetes	Glomerales	Glomeraceae	Glomus
1102:16879:15194__T604__S_0377	Eukaryota	Fungi	Glomeromycota	Glomeromycetes	Glomerales	Glomeraceae	Glomus
1101:23402:3976__T593__S_0722	Eukaryota	Fungi	Glomeromycota	Glomeromycetes	Glomerales	Glomeraceae	Glomus
1113:11559:9081__T593__S_0403	Eukaryota	Fungi	Glomeromycota	Glomeromycetes	Glomerales	Glomeraceae	Glomus
1101:2699:12954__T593__S_0007	Eukaryota	Fungi	Glomeromycota	Glomeromycetes	Glomerales	Glomeraceae	Glomus
1102:9113:22009__T604__S_1083	Eukaryota	Fungi	Glomeromycota	Glomeromycetes	Glomerales	Glomeraceae	Glomus
2106:20593:12918__T593__S_0960	Eukaryota	Fungi	Glomeromycota	Glomeromycetes	Glomerales	Glomeraceae	Glomus
2103:21376:25206__T593__S_0499	Eukaryota	Fungi	Glomeromycota	Glomeromycetes	Glomerales	Glomeraceae	Glomus
1101:28242:13431__T604__S_1066	Eukaryota	Fungi	Glomeromycota	Glomeromycetes	Glomerales	Glomeraceae	Glomus
1103:24941:6891__T593__S_1272	Eukaryota	Fungi	Glomeromycota	Glomeromycetes	Glomerales	Glomeraceae	Glomus
1101:16124:6047__T604__S_0148	Eukaryota	Fungi	Glomeromycota	Glomeromycetes	Glomerales	Glomeraceae	Glomus
1106:13596:13247__T593__S_1130	Eukaryota	Fungi	Glomeromycota	Glomeromycetes	Glomerales	Glomeraceae	Glomus
1102:10922:5584__T604__S_1071	Eukaryota	Fungi	Glomeromycota	Glomeromycetes	Glomerales	Glomeraceae	Glomus
1110:15599:22995__T604__S_1143	Eukaryota	Fungi	Glomeromycota	Glomeromycetes	Glomerales	Glomeraceae	Glomus
1102:23362:18240__T593__S_0662	Eukaryota	Fungi	Glomeromycota	Glomeromycetes	Glomerales	Glomeraceae	Glomus
1101:19816:7262__T593__S_0018	Eukaryota	Fungi	Glomeromycota	Glomeromycetes	Glomerales	Glomeraceae	Glomus
1105:10401:23286__T604__S_1071	Eukaryota	Fungi	Glomeromycota	Glomeromycetes	Glomerales	Glomeraceae	Glomus
1102:22191:20836__T604__S_0944	Eukaryota	Fungi	Glomeromycota	Glomeromycetes	Glomerales	Glomeraceae	Glomus
1113:22955:24901__T604__S_1110	Eukaryota	Fungi	Glomeromycota	Glomeromycetes	Glomerales	Glomeraceae	Glomus
1102:16619:2221__T604__S_0955	Eukaryota	Fungi	Glomeromycota	Glomeromycetes	Glomerales	Glomeraceae	Glomus
1105:12985:15737__T593__S_1242	Eukaryota	Fungi	Glomeromycota	Glomeromycetes	Glomerales	Glomeraceae	Glomus
1102:17093:22579__T604__S_0015	Eukaryota	Fungi	Glomeromycota	Glomeromycetes	Glomerales	Glomeraceae	Glomus
2112:8989:22521__T593__S_0497	Eukaryota	Fungi	Glomeromycota	Glomeromycetes	Glomerales	Glomeraceae	Glomus
1101:8053:15079__T593__S_0672	Eukaryota	Fungi	Glomeromycota	Glomeromycetes	Glomerales	Glomeraceae	Glomus
2110:12769:16935__T593__S_1517	Eukaryota	Fungi	Glomeromycota	Glomeromycetes	Glomerales	Glomeraceae	Glomus
2102:24895:8473__T604__S_0114	Eukaryota	Fungi	Glomeromycota	Glomeromycetes	Glomerales	Glomeraceae	Glomus
2107:26550:14957__T604__S_0952	Eukaryota	Fungi	Glomeromycota	Glomeromycetes	Glomerales	Glomeraceae	Glomus
2102:7359:13662__T593__S_1418	Eukaryota	Fungi	Glomeromycota	Glomeromycetes	Glomerales	Glomeraceae	Glomus
2104:14032:16512__T593__S_0028	Eukaryota	Fungi	Glomeromycota	Glomeromycetes	Glomerales	Glomeraceae	Glomus
1101:10861:12688__T604__S_1075	Eukaryota	Fungi	Glomeromycota	Glomeromycetes	Glomerales	Glomeraceae	Glomus
1113:26734:13145__T604__S_1061	Eukaryota	Fungi	Glomeromycota	Glomeromycetes	Glomerales	Glomeraceae	Glomus
2103:21105:17299__T604__S_0359	Eukaryota	Fungi	Glomeromycota	Glomeromycetes	Glomerales	Glomeraceae	Glomus
1104:19694:15515__T593__S_0405	Eukaryota	Fungi	Glomeromycota	Glomeromycetes	Glomerales	Glomeraceae	Rhizophagus	Rhizophagus intraradices
2105:28137:11688__T593__S_0146	Eukaryota	Fungi	Glomeromycota	Glomeromycetes	Glomerales	Glomeraceae	Rhizophagus	Rhizophagus intraradices
2103:11444:20651__T593__S_0099	Eukaryota	Fungi	Glomeromycota	Glomeromycetes	Glomerales	Glomeraceae	Rhizophagus	Rhizophagus intraradices
1104:23886:25221__T593__S_0196	Eukaryota	Fungi	Glomeromycota	Glomeromycetes	Glomerales	Glomeraceae	Rhizophagus	Rhizophagus intraradices
1112:19785:9672__T593__S_0889	Eukaryota	Fungi	Glomeromycota	Glomeromycetes	Glomerales	Glomeraceae	Rhizophagus	Rhizophagus intraradices
1105:7946:9542__T604__S_1520	Eukaryota	Fungi	Glomeromycota	Glomeromycetes	Glomerales	Glomeraceae	Rhizophagus	Rhizophagus intraradices
1101:25119:19479__T604__S_1099	Eukaryota	Fungi	Glomeromycota	Glomeromycetes	Glomerales	Glomeraceae	Rhizophagus
1101:24762:7692__T604__S_0934	Eukaryota	Fungi	Glomeromycota	Glomeromycetes	Glomerales	Glomeraceae	Rhizophagus
1112:16542:15282__T604__S_0800	Eukaryota	Fungi	Glomeromycota	Glomeromycetes	Glomerales	Glomeraceae	Rhizophagus
1101:12404:12497__T604__S_0934	Eukaryota	Fungi	Glomeromycota	Glomeromycetes	Glomerales	Glomeraceae	Rhizophagus
1110:21007:11675__T593__S_0679	Eukaryota	Fungi	Glomeromycota	Glomeromycetes	Glomerales	Glomeraceae	Rhizophagus
1101:9749:14431__T593__S_0682	Eukaryota	Fungi	Glomeromycota	Glomeromycetes	Glomerales	Glomeraceae	Rhizophagus
1109:20748:7985__T593__S_0948	Eukaryota	Fungi	Glomeromycota	Glomeromycetes	Glomerales	Glomeraceae	Rhizophagus
1110:21617:22876__T593__S_0261	Eukaryota	Fungi	Glomeromycota	Glomeromycetes	Glomerales	Glomeraceae	Rhizophagus
2106:12387:21239__T593__S_0026	Eukaryota	Fungi	Glomeromycota	Glomeromycetes	Glomerales	Glomeraceae	Rhizophagus
1105:4782:11358__T604__S_0001	Eukaryota	Fungi	Glomeromycota	Glomeromycetes	Glomerales	Glomeraceae	Rhizophagus
2111:25154:14594__T604__S_1050	Eukaryota	Fungi	Glomeromycota	Glomeromycetes	Glomerales	Glomeraceae	Rhizophagus
2101:25230:17524__T593__S_1016	Eukaryota	Fungi	Glomeromycota	Glomeromycetes	Glomerales	Glomeraceae	Rhizophagus
2103:5719:9458__T593__S_1281	Eukaryota	Fungi	Glomeromycota	Glomeromycetes	Glomerales	Glomeraceae	Rhizophagus
1113:18277:2975__T593__S_0690	Eukaryota	Fungi	Glomeromycota	Glomeromycetes	Glomerales	Glomeraceae	Rhizophagus
1101:18632:23761__T604__S_0327	Eukaryota	Fungi	Glomeromycota	Glomeromycetes	Glomerales	Glomeraceae	Rhizophagus
1109:16480:6349__T593__S_0089	Eukaryota	Fungi	Glomeromycota	Glomeromycetes	Glomerales	Glomeraceae	Rhizophagus
1101:16467:6402__T604__S_0251	Eukaryota	Fungi	Glomeromycota	Glomeromycetes	Glomerales	Glomeraceae	Rhizophagus
1108:7685:6032__T604__S_1127	Eukaryota	Fungi	Glomeromycota	Glomeromycetes	Glomerales	Glomeraceae	Rhizophagus
2101:17944:7836__T593__S_0343	Eukaryota	Fungi	Glomeromycota	Glomeromycetes	Glomerales	Glomeraceae	Rhizophagus
2107:9313:25213__T604__S_0325	Eukaryota	Fungi	Glomeromycota	Glomeromycetes	Glomerales	Glomeraceae	Rhizophagus
1101:17465:15968__T604__S_1102	Eukaryota	Fungi	Glomeromycota	Glomeromycetes	Glomerales	Glomeraceae	Rhizophagus
1106:7418:13429__T604__S_1520	Eukaryota	Fungi	Glomeromycota	Glomeromycetes	Glomerales	Glomeraceae	Rhizophagus
1109:10517:11125__T604__S_0869	Eukaryota	Fungi	Glomeromycota	Glomeromycetes	Glomerales	Glomeraceae	Rhizophagus
1113:12333:4902__T604__S_1080	Eukaryota	Fungi	Glomeromycota	Glomeromycetes	Glomerales	Glomeraceae	Rhizophagus
1102:19803:25901__T604__S_1054	Eukaryota	Fungi	Glomeromycota	Glomeromycetes	Glomerales	Glomeraceae	Rhizophagus
1111:19462:20305__T593__S_1307	Eukaryota	Fungi	Glomeromycota	Glomeromycetes	Glomerales	Glomeraceae	Rhizophagus
1101:20531:21972__T593__S_1258	Eukaryota	Fungi	Glomeromycota	Glomeromycetes	Glomerales	Glomeraceae	Rhizophagus
1103:10717:13054__T604__S_1054	Eukaryota	Fungi	Glomeromycota	Glomeromycetes	Glomerales	Glomeraceae	Rhizophagus
1104:15341:7697__T604__S_0803	Eukaryota	Fungi	Glomeromycota	Glomeromycetes	Glomerales	Glomeraceae	Rhizophagus
1109:12177:20957__T604__S_0743	Eukaryota	Fungi	Glomeromycota	Glomeromycetes	Glomerales	Glomeraceae	Rhizophagus
1103:2656:13268__T593__S_0091	Eukaryota	Fungi	Glomeromycota	Glomeromycetes	Glomerales	Glomeraceae	Rhizophagus
1104:24072:19213__T604__S_1100	Eukaryota	Fungi	Glomeromycota	Glomeromycetes	Glomerales	Glomeraceae	Rhizophagus
1102:24249:22914__T593__S_0014	Eukaryota	Fungi	Glomeromycota	Glomeromycetes	Glomerales	Glomeraceae	Rhizophagus
2101:19965:7159__T604__S_0343	Eukaryota	Fungi	Glomeromycota	Glomeromycetes	Glomerales	Glomeraceae	Rhizophagus
1111:14198:20719__T593__S_0026	Eukaryota	Fungi	Glomeromycota	Glomeromycetes	Glomerales	Glomeraceae	Rhizophagus
2101:19826:7929__T604__S_0803	Eukaryota	Fungi	Glomeromycota	Glomeromycetes	Glomerales	Glomeraceae	Rhizophagus
2106:26356:8868__T604__S_0942	Eukaryota	Fungi	Glomeromycota	Glomeromycetes	Glomerales	Glomeraceae	Rhizophagus
1105:14855:6469__T593__S_0842	Eukaryota	Fungi	Glomeromycota	Glomeromycetes	Glomerales	Glomeraceae	Rhizophagus
2109:17941:11004__T593__S_0682	Eukaryota	Fungi	Glomeromycota	Glomeromycetes	Glomerales	Glomeraceae	Rhizophagus
1103:8491:18084__T604__S_1102	Eukaryota	Fungi	Glomeromycota	Glomeromycetes	Glomerales	Glomeraceae	Rhizophagus
1110:5790:9521__T593__S_0386	Eukaryota	Fungi	Glomeromycota	Glomeromycetes	Glomerales	Glomeraceae	Rhizophagus
1107:21223:14958__T593__S_1049	Eukaryota	Fungi	Glomeromycota	Glomeromycetes	Glomerales	Glomeraceae	Rhizophagus
1109:17666:2062__T604__S_1080	Eukaryota	Fungi	Glomeromycota	Glomeromycetes	Glomerales	Glomeraceae	Rhizophagus
1113:13743:19171__T604__S_1124	Eukaryota	Fungi	Glomeromycota	Glomeromycetes	Glomerales	Glomeraceae	Rhizophagus
2107:8982:7414__T604__S_1102	Eukaryota	Fungi	Glomeromycota	Glomeromycetes	Glomerales	Glomeraceae	Rhizophagus
1107:20409:20414__T604__S_0302	Eukaryota	Fungi	Glomeromycota	Glomeromycetes	Glomerales	Glomeraceae	Rhizophagus
1103:12557:9042__T593__S_0961	Eukaryota	Fungi	Glomeromycota	Glomeromycetes	Glomerales	Glomeraceae
1103:20893:19896__T593__S_0875	Eukaryota	Fungi	Glomeromycota	Glomeromycetes	Glomerales	Glomeraceae
1104:6188:17208__T604__S_0919	Eukaryota	Fungi	Glomeromycota	Glomeromycetes	Glomerales	Glomeraceae
2103:16068:12345__T604__S_0035	Eukaryota	Fungi	Glomeromycota	Glomeromycetes	Glomerales	Glomeraceae
1112:12239:24210__T604__S_0684	Eukaryota	Fungi	Glomeromycota	Glomeromycetes	Glomerales	Glomeraceae
2105:25407:20181__T604__S_0427	Eukaryota	Fungi	Glomeromycota	Glomeromycetes	Glomerales	Glomeraceae
1111:20317:23114__T593__S_1069	Eukaryota	Fungi	Glomeromycota	Glomeromycetes	Glomerales	Glomeraceae
1101:12854:2363__T593__S_0662	Eukaryota	Fungi	Glomeromycota	Glomeromycetes	Glomerales	Glomeraceae
1108:16631:3962__T604__S_0039	Eukaryota	Fungi	Glomeromycota	Glomeromycetes	Glomerales	Glomeraceae
1103:19178:16189__T593__S_0312	Eukaryota	Fungi	Glomeromycota	Glomeromycetes	Glomerales	Glomeraceae
1108:18680:5244__T604__S_1008	Eukaryota	Fungi	Glomeromycota	Glomeromycetes	Glomerales	Glomeraceae
1107:22265:16102__T593__S_0630	Eukaryota	Fungi	Glomeromycota	Glomeromycetes	Glomerales	Glomeraceae
1111:6712:13704__T593__S_0601	Eukaryota	Fungi	Glomeromycota	Glomeromycetes	Glomerales	Glomeraceae
2112:15521:22410__T604__S_1102	Eukaryota	Fungi	Glomeromycota	Glomeromycetes	Glomerales	Glomeraceae
1104:4707:9373__T604__S_0376	Eukaryota	Fungi	Glomeromycota	Glomeromycetes	Glomerales	Glomeraceae
1106:25262:13581__T604__S_1037	Eukaryota	Fungi	Glomeromycota	Glomeromycetes	Glomerales	Glomeraceae
2107:14201:7198__T604__S_0603	Eukaryota	Fungi	Glomeromycota	Glomeromycetes	Glomerales	Glomeraceae
2112:19974:13242__T604__S_1043	Eukaryota	Fungi	Glomeromycota	Glomeromycetes	Glomerales	Glomeraceae
1109:14682:18350__T604__S_0122	Eukaryota	Fungi	Glomeromycota	Glomeromycetes	Glomerales	Glomeraceae
1112:6387:15499__T604__S_0735	Eukaryota	Fungi	Glomeromycota	Glomeromycetes	Glomerales	Glomeraceae
1101:12171:8604__T593__S_0810	Eukaryota	Fungi	Glomeromycota	Glomeromycetes	Glomerales	Glomeraceae
1101:5976:6771__T593__S_0910	Eukaryota	Fungi	Glomeromycota	Glomeromycetes	Glomerales	Glomeraceae
1103:18030:14816__T593__S_0822	Eukaryota	Fungi	Glomeromycota	Glomeromycetes	Glomerales	Glomeraceae
1102:21480:9888__T604__S_0893	Eukaryota	Fungi	Glomeromycota	Glomeromycetes	Glomerales	Glomeraceae
2103:19246:9655__T593__S_0456	Eukaryota	Fungi	Glomeromycota	Glomeromycetes	Glomerales	Glomeraceae
1112:13557:20480__T604__S_0243	Eukaryota	Fungi	Glomeromycota	Glomeromycetes	Glomerales	Glomeraceae
1103:20612:24520__T593__S_1043	Eukaryota	Fungi	Glomeromycota	Glomeromycetes	Glomerales	Glomeraceae
2107:21507:9063__T604__S_1087	Eukaryota	Fungi	Glomeromycota	Glomeromycetes	Glomerales	Glomeraceae
1104:22389:11728__T593__S_0910	Eukaryota	Fungi	Glomeromycota	Glomeromycetes	Glomerales	Glomeraceae
1102:22451:15626__T593__S_0146	Eukaryota	Fungi	Glomeromycota	Glomeromycetes	Glomerales	Glomeraceae
1108:4819:14425__T593__S_1137	Eukaryota	Fungi	Glomeromycota	Glomeromycetes	Glomerales	Glomeraceae
1103:11369:14487__T593__S_0166	Eukaryota	Fungi	Glomeromycota	Glomeromycetes	Glomerales	Glomeraceae
1109:15668:15956__T593__S_1133	Eukaryota	Fungi	Glomeromycota	Glomeromycetes	Glomerales	Glomeraceae
1103:4930:13161__T593__S_0875	Eukaryota	Fungi	Glomeromycota	Glomeromycetes	Glomerales	Glomeraceae
1105:19600:22871__T593__S_0633	Eukaryota	Fungi	Glomeromycota	Glomeromycetes	Glomerales	Glomeraceae
1111:18076:9051__T604__S_1252	Eukaryota	Fungi	Glomeromycota	Glomeromycetes	Glomerales	Glomeraceae
1112:12282:14823__T604__S_1134	Eukaryota	Fungi	Glomeromycota	Glomeromycetes	Glomerales	Glomeraceae
1102:4642:17281__T604__S_0922	Eukaryota	Fungi	Glomeromycota	Glomeromycetes	Glomerales	Glomeraceae
1103:17548:12699__T593__S_1079	Eukaryota	Fungi	Glomeromycota	Glomeromycetes	Glomerales	Glomeraceae
1106:15400:18234__T604__S_0386	Eukaryota	Fungi	Glomeromycota	Glomeromycetes	Glomerales	Glomeraceae
1105:16884:15904__T604__S_1100	Eukaryota	Fungi	Glomeromycota	Glomeromycetes	Glomerales	Glomeraceae
1102:14504:8817__T604__S_0684	Eukaryota	Fungi	Glomeromycota	Glomeromycetes	Glomerales	Glomeraceae
1112:22198:7751__T604__S_1050	Eukaryota	Fungi	Glomeromycota	Glomeromycetes	Glomerales	Glomeraceae
1101:27569:12496__T593__S_0079	Eukaryota	Fungi	Glomeromycota	Glomeromycetes	Glomerales	Glomeraceae
1103:12014:4674__T604__S_1082	Eukaryota	Fungi	Glomeromycota	Glomeromycetes	Glomerales	Glomeraceae
2101:25203:13686__T593__S_0145	Eukaryota	Fungi	Glomeromycota	Glomeromycetes	Glomerales	Glomeraceae
1101:11146:8314__T604__S_0788	Eukaryota	Fungi	Glomeromycota	Glomeromycetes	Glomerales	Glomeraceae
2102:24309:20738__T604__S_0947	Eukaryota	Fungi	Glomeromycota	Glomeromycetes	Glomerales	Glomeraceae
2111:11507:11242__T593__S_0689	Eukaryota	Fungi	Glomeromycota	Glomeromycetes	Glomerales	Glomeraceae
1103:14267:3066__T593__S_0656	Eukaryota	Fungi	Glomeromycota	Glomeromycetes	Glomerales	Glomeraceae
1114:2444:18533__T593__S_0773	Eukaryota	Fungi	Glomeromycota	Glomeromycetes	Glomerales	Glomeraceae
1101:11726:15641__T604__S_0336	Eukaryota	Fungi	Glomeromycota	Glomeromycetes	Glomerales	Glomeraceae
1108:15439:8800__T604__S_0829	Eukaryota	Fungi	Glomeromycota	Glomeromycetes	Glomerales	Glomeraceae
1101:23394:18559__T593__S_0935	Eukaryota	Fungi	Glomeromycota	Glomeromycetes	Glomerales	Glomeraceae
2104:7097:24518__T593__S_1100	Eukaryota	Fungi	Glomeromycota	Glomeromycetes	Glomerales	Glomeraceae
1105:5588:19777__T593__S_0852	Eukaryota	Fungi	Glomeromycota	Glomeromycetes	Glomerales	Glomeraceae
1101:10872:24763__T604__S_1043	Eukaryota	Fungi	Glomeromycota	Glomeromycetes	Glomerales	Glomeraceae
1105:16733:10706__T593__S_0651	Eukaryota	Fungi	Glomeromycota	Glomeromycetes	Glomerales	Glomeraceae
1112:25476:7672__T604__S_0088	Eukaryota	Fungi	Glomeromycota	Glomeromycetes	Glomerales	Glomeraceae
1101:14385:12596__T604__S_0128	Eukaryota	Fungi	Glomeromycota	Glomeromycetes	Glomerales	Glomeraceae
1101:6947:11292__T593__S_0816	Eukaryota	Fungi	Glomeromycota	Glomeromycetes	Glomerales	Glomeraceae
1114:20147:3115__T593__S_0852	Eukaryota	Fungi	Glomeromycota	Glomeromycetes	Glomerales	Glomeraceae
1107:13425:16323__T593__S_1014	Eukaryota	Fungi	Glomeromycota	Glomeromycetes	Glomerales	Glomeraceae
1114:9338:12685__T604__S_1138	Eukaryota	Fungi	Glomeromycota	Glomeromycetes	Glomerales	Glomeraceae
2109:14086:25466__T604__S_1080	Eukaryota	Fungi	Glomeromycota	Glomeromycetes	Glomerales	Glomeraceae
1101:12649:8288__T593__S_0833	Eukaryota	Fungi	Glomeromycota	Glomeromycetes	Glomerales	Glomeraceae
1107:24526:7475__T593__S_0851	Eukaryota	Fungi	Glomeromycota	Glomeromycetes	Glomerales	Glomeraceae
1105:18499:12555__T604__S_0860	Eukaryota	Fungi	Glomeromycota	Glomeromycetes	Glomerales	Glomeraceae
1108:17547:3565__T604__S_1066	Eukaryota	Fungi	Glomeromycota	Glomeromycetes	Glomerales	Glomeraceae
1103:28248:9816__T604__S_1141	Eukaryota	Fungi	Glomeromycota	Glomeromycetes	Glomerales	Glomeraceae
1105:5261:18557__T593__S_0226	Eukaryota	Fungi	Glomeromycota	Glomeromycetes	Glomerales	Glomeraceae
1101:4717:10020__T604__S_1497	Eukaryota	Fungi	Glomeromycota	Glomeromycetes	Glomerales	Glomeraceae
1111:15759:12826__T593__S_0880	Eukaryota	Fungi	Glomeromycota	Glomeromycetes	Glomerales	Glomeraceae
2107:20763:4059__T593__S_0839	Eukaryota	Fungi	Glomeromycota	Glomeromycetes	Glomerales	Glomeraceae
1111:8753:20066__T593__S_1014	Eukaryota	Fungi	Glomeromycota	Glomeromycetes	Glomerales	Glomeraceae
2101:21245:27328__T604__S_0684	Eukaryota	Fungi	Glomeromycota	Glomeromycetes	Glomerales	Glomeraceae
1113:3773:10596__T604__S_1141	Eukaryota	Fungi	Glomeromycota	Glomeromycetes	Glomerales	Glomeraceae
1106:16366:8527__T593__S_0082	Eukaryota	Fungi	Glomeromycota	Glomeromycetes	Glomerales	Glomeraceae
1109:23803:19564__T604__S_0072	Eukaryota	Fungi	Glomeromycota	Glomeromycetes	Glomerales	Glomeraceae
1107:9376:4277__T593__S_1063	Eukaryota	Fungi	Glomeromycota	Glomeromycetes	Glomerales	Glomeraceae
1110:7557:8606__T604__S_1134	Eukaryota	Fungi	Glomeromycota	Glomeromycetes	Glomerales	Glomeraceae
1112:18210:15327__T593__S_0032	Eukaryota	Fungi	Glomeromycota	Glomeromycetes	Glomerales	Glomeraceae
1111:25046:17576__T593__S_1116	Eukaryota	Fungi	Glomeromycota	Glomeromycetes	Glomerales	Glomeraceae
1110:8105:26261__T604__S_0656	Eukaryota	Fungi	Glomeromycota	Glomeromycetes	Glomerales	Glomeraceae
1106:17049:19343__T604__S_0064	Eukaryota	Fungi	Glomeromycota	Glomeromycetes	Glomerales	Glomeraceae
1102:11297:10178__T604__S_1313	Eukaryota	Fungi	Glomeromycota	Glomeromycetes	Glomerales	Glomeraceae
1101:17003:16702__T593__S_0755	Eukaryota	Fungi	Glomeromycota	Glomeromycetes	Glomerales	Glomeraceae
2102:6559:9190__T604__S_0781	Eukaryota	Fungi	Glomeromycota	Glomeromycetes	Glomerales	Glomeraceae
1102:4647:21336__T593__S_1025	Eukaryota	Fungi	Glomeromycota	Glomeromycetes	Glomerales	Glomeraceae
2101:12189:22917__T604__S_1054	Eukaryota	Fungi	Glomeromycota	Glomeromycetes	Glomerales	Glomeraceae
1105:27895:19549__T604__S_0800	Eukaryota	Fungi	Glomeromycota	Glomeromycetes	Glomerales	Glomeraceae
1105:2071:13422__T604__S_1105	Eukaryota	Fungi	Glomeromycota	Glomeromycetes	Glomerales	Glomeraceae
1101:13585:6852__T593__S_0019	Eukaryota	Fungi	Glomeromycota	Glomeromycetes	Glomerales	Glomeraceae
1102:18721:19813__T604__S_1051	Eukaryota	Fungi	Glomeromycota	Glomeromycetes	Glomerales	Glomeraceae
2101:14391:18286__T593__S_1273	Eukaryota	Fungi	Glomeromycota	Glomeromycetes	Glomerales	Glomeraceae
2103:20350:25107__T604__S_0957	Eukaryota	Fungi	Glomeromycota	Glomeromycetes	Glomerales	Glomeraceae
1104:5990:14770__T593__S_1090	Eukaryota	Fungi	Glomeromycota	Glomeromycetes	Glomerales	Glomeraceae
1104:13650:3451__T593__S_0074	Eukaryota	Fungi	Glomeromycota	Glomeromycetes	Glomerales	Glomeraceae
1101:12290:8554__T604__S_1057	Eukaryota	Fungi	Glomeromycota	Glomeromycetes	Glomerales	Glomeraceae
1103:4661:13043__T593__S_1012	Eukaryota	Fungi	Glomeromycota	Glomeromycetes	Glomerales	Glomeraceae
2112:16010:7660__T593__S_0655	Eukaryota	Fungi	Glomeromycota	Glomeromycetes	Glomerales	Glomeraceae
1101:14169:20858__T604__S_0848	Eukaryota	Fungi	Glomeromycota	Glomeromycetes	Glomerales	Glomeraceae
1101:8840:25641__T604__S_0323	Eukaryota	Fungi	Glomeromycota	Glomeromycetes	Glomerales	Glomeraceae
1106:8116:16611__T593__S_1307	Eukaryota	Fungi	Glomeromycota	Glomeromycetes	Glomerales	Glomeraceae
2107:14285:17730__T593__S_1046	Eukaryota	Fungi	Glomeromycota	Glomeromycetes	Glomerales	Glomeraceae
1105:3449:15023__T593__S_0731	Eukaryota	Fungi	Glomeromycota	Glomeromycetes	Glomerales	Glomeraceae
1105:13878:12095__T593__S_1264	Eukaryota	Fungi	Glomeromycota	Glomeromycetes	Glomerales	Glomeraceae
1102:24200:16673__T604__S_0362	Eukaryota	Fungi	Glomeromycota	Glomeromycetes	Glomerales	Glomeraceae
1112:15769:8380__T593__S_0655	Eukaryota	Fungi	Glomeromycota	Glomeromycetes	Glomerales	Glomeraceae
1105:11224:19211__T604__S_0148	Eukaryota	Fungi	Glomeromycota	Glomeromycetes	Glomerales	Glomeraceae
1103:9257:15667__T604__S_0814	Eukaryota	Fungi	Glomeromycota	Glomeromycetes	Glomerales	Glomeraceae
1113:16196:2430__T593__S_1264	Eukaryota	Fungi	Glomeromycota	Glomeromycetes	Glomerales	Glomeraceae
1110:5799:11437__T604__S_0325	Eukaryota	Fungi	Glomeromycota	Glomeromycetes	Glomerales	Glomeraceae
2106:20250:24108__T604__S_1070	Eukaryota	Fungi	Glomeromycota	Glomeromycetes	Glomerales	Glomeraceae
2103:18202:4043__T593__S_0655	Eukaryota	Fungi	Glomeromycota	Glomeromycetes	Glomerales	Glomeraceae
1103:8421:8354__T593__S_1463	Eukaryota	Fungi	Glomeromycota	Glomeromycetes	Glomerales	Glomeraceae
1102:14878:19607__T593__S_1307	Eukaryota	Fungi	Glomeromycota	Glomeromycetes	Glomerales	Glomeraceae
1102:23506:10267__T604__S_1067	Eukaryota	Fungi	Glomeromycota	Glomeromycetes	Glomerales	Glomeraceae
2110:24778:16502__T604__S_0946	Eukaryota	Fungi	Glomeromycota	Glomeromycetes	Glomerales	Glomeraceae
1109:26126:11857__T593__S_1230	Eukaryota	Fungi	Glomeromycota	Glomeromycetes	Glomerales	Glomeraceae
2113:9359:22723__T593__S_0032	Eukaryota	Fungi	Glomeromycota	Glomeromycetes	Glomerales	Glomeraceae
1104:6083:21094__T593__S_1081	Eukaryota	Fungi	Glomeromycota	Glomeromycetes	Glomerales	Glomeraceae
1102:5985:16091__T593__S_0633	Eukaryota	Fungi	Glomeromycota	Glomeromycetes	Glomerales	Glomeraceae
1104:17439:23723__T604__S_0034	Eukaryota	Fungi	Glomeromycota	Glomeromycetes	Glomerales	Glomeraceae
1107:10054:4457__T593__S_0960	Eukaryota	Fungi	Glomeromycota	Glomeromycetes	Glomerales	Glomeraceae
1108:6297:15403__T604__S_0940	Eukaryota	Fungi	Glomeromycota	Glomeromycetes	Glomerales	Glomeraceae
1106:8260:11206__T593__S_1095	Eukaryota	Fungi	Glomeromycota	Glomeromycetes	Glomerales	Glomeraceae
1103:21624:17710__T593__S_0773	Eukaryota	Fungi	Glomeromycota	Glomeromycetes	Glomerales	Glomeraceae
1102:7899:24536__T593__S_0655	Eukaryota	Fungi	Glomeromycota	Glomeromycetes	Glomerales	Glomeraceae
1101:10592:25249__T593__S_0990	Eukaryota	Fungi	Glomeromycota	Glomeromycetes	Glomerales	Glomeraceae
1105:24259:16095__T604__S_1078	Eukaryota	Fungi	Glomeromycota	Glomeromycetes	Glomerales	Glomeraceae
1101:10782:6076__T604__S_1037	Eukaryota	Fungi	Glomeromycota	Glomeromycetes	Glomerales	Glomeraceae
1105:14156:16729__T593__S_0032	Eukaryota	Fungi	Glomeromycota	Glomeromycetes	Glomerales	Glomeraceae
1102:17244:22926__T593__S_0166	Eukaryota	Fungi	Glomeromycota	Glomeromycetes	Glomerales	Glomeraceae
1101:15361:22723__T593__S_0963	Eukaryota	Fungi	Glomeromycota	Glomeromycetes	Glomerales	Glomeraceae
1101:12287:14726__T604__S_0017	Eukaryota	Fungi	Glomeromycota	Glomeromycetes	Glomerales	Glomeraceae
1101:13184:22563__T604__S_1190	Eukaryota	Fungi	Glomeromycota	Glomeromycetes	Glomerales	Glomeraceae
2102:17490:7995__T593__S_1231	Eukaryota	Fungi	Glomeromycota	Glomeromycetes	Glomerales	Glomeraceae
1111:19981:8461__T593__S_0099	Eukaryota	Fungi	Glomeromycota	Glomeromycetes	Glomerales	Glomeraceae
1106:15338:21291__T604__S_1091	Eukaryota	Fungi	Glomeromycota	Glomeromycetes	Glomerales	Glomeraceae
1106:21717:23112__T604__S_0734	Eukaryota	Fungi	Glomeromycota	Glomeromycetes	Glomerales	Glomeraceae
1108:4824:18351__T593__S_0827	Eukaryota	Fungi	Glomeromycota	Glomeromycetes	Glomerales	Glomeraceae
1102:18436:19845__T604__S_0957	Eukaryota	Fungi	Glomeromycota	Glomeromycetes	Glomerales	Glomeraceae
2104:10345:22436__T593__S_0677	Eukaryota	Fungi	Glomeromycota	Glomeromycetes	Glomerales	Glomeraceae
1109:14243:5022__T593__S_1258	Eukaryota	Fungi	Glomeromycota	Glomeromycetes	Glomerales	Glomeraceae
1105:26960:10772__T593__S_1021	Eukaryota	Fungi	Glomeromycota	Glomeromycetes	Glomerales	Glomeraceae
1103:11759:11230__T604__S_1129	Eukaryota	Fungi	Glomeromycota	Glomeromycetes	Glomerales	Glomeraceae
1102:9473:15580__T593__S_0851	Eukaryota	Fungi	Glomeromycota	Glomeromycetes	Glomerales	Glomeraceae
1104:5726:19070__T604__S_1100	Eukaryota	Fungi	Glomeromycota	Glomeromycetes	Glomerales	Glomeraceae
1107:7728:5199__T593__S_0808	Eukaryota	Fungi	Glomeromycota	Glomeromycetes	Glomerales	Glomeraceae
1102:28209:10754__T604__S_0980	Eukaryota	Fungi	Glomeromycota	Glomeromycetes	Glomerales	Glomeraceae
1102:3194:11603__T604__S_0112	Eukaryota	Fungi	Glomeromycota	Glomeromycetes	Glomerales	Glomeraceae
1114:21300:22834__T593__S_1046	Eukaryota	Fungi	Glomeromycota	Glomeromycetes	Glomerales	Glomeraceae
1101:18768:14913__T593__S_1222	Eukaryota	Fungi	Glomeromycota	Glomeromycetes	Glomerales	Glomeraceae
1102:5880:10846__T604__S_0995	Eukaryota	Fungi	Glomeromycota	Glomeromycetes	Glomerales	Glomeraceae
1101:16877:18688__T604__S_0939	Eukaryota	Fungi	Glomeromycota	Glomeromycetes	Glomerales	Glomeraceae
1104:18590:13115__T604__S_0939	Eukaryota	Fungi	Glomeromycota	Glomeromycetes	Glomerales	Glomeraceae
1104:25150:20557__T604__S_1024	Eukaryota	Fungi	Glomeromycota	Glomeromycetes	Glomerales	Glomeraceae
1101:14101:18879__T604__S_0075	Eukaryota	Fungi	Glomeromycota	Glomeromycetes	Glomerales	Glomeraceae
1102:18325:10142__T604__S_0171	Eukaryota	Fungi	Glomeromycota	Glomeromycetes	Glomerales	Glomeraceae
1102:11264:26026__T604__S_0064	Eukaryota	Fungi	Glomeromycota	Glomeromycetes	Glomerales	Glomeraceae
2110:12945:12922__T593__S_0781	Eukaryota	Fungi	Glomeromycota	Glomeromycetes	Glomerales	Glomeraceae
1112:13012:14748__T604__S_0792	Eukaryota	Fungi	Glomeromycota	Glomeromycetes	Glomerales	Glomeraceae
1110:22125:19164__T604__S_0871	Eukaryota	Fungi	Glomeromycota	Glomeromycetes	Glomerales	Glomeraceae
1101:11790:25466__T604__S_0944	Eukaryota	Fungi	Glomeromycota	Glomeromycetes	Glomerales	Glomeraceae
2104:23829:12979__T604__S_1129	Eukaryota	Fungi	Glomeromycota	Glomeromycetes	Glomerales	Glomeraceae
1101:23321:10445__T593__S_1230	Eukaryota	Fungi	Glomeromycota	Glomeromycetes	Glomerales	Glomeraceae
1101:23726:11178__T593__S_0948	Eukaryota	Fungi	Glomeromycota	Glomeromycetes	Glomerales	Glomeraceae
1109:19196:5190__T604__S_1190	Eukaryota	Fungi	Glomeromycota	Glomeromycetes	Glomerales	Glomeraceae
1101:25252:22609__T593__S_0705	Eukaryota	Fungi	Glomeromycota	Glomeromycetes	Glomerales	Glomeraceae
1106:9770:4246__T593__S_1063	Eukaryota	Fungi	Glomeromycota	Glomeromycetes	Glomerales	Glomeraceae
1106:12909:22195__T604__S_1084	Eukaryota	Fungi	Glomeromycota	Glomeromycetes	Glomerales	Glomeraceae
1101:2714:15953__T593__S_0662	Eukaryota	Fungi	Glomeromycota	Glomeromycetes	Glomerales	Glomeraceae
1108:21681:3160__T593__S_1273	Eukaryota	Fungi	Glomeromycota	Glomeromycetes	Glomerales	Glomeraceae
2106:26279:10680__T593__S_0781	Eukaryota	Fungi	Glomeromycota	Glomeromycetes	Glomerales	Glomeraceae
1104:7095:20117__T604__S_0821	Eukaryota	Fungi	Glomeromycota	Glomeromycetes	Glomerales	Glomeraceae
2105:13451:17077__T604__S_0590	Eukaryota	Fungi	Glomeromycota	Glomeromycetes	Glomerales	Glomeraceae
1110:3028:17071__T593__S_1005	Eukaryota	Fungi	Glomeromycota	Glomeromycetes	Glomerales	Glomeraceae
1101:12903:3030__T593__S_0683	Eukaryota	Fungi	Glomeromycota	Glomeromycetes	Glomerales	Glomeraceae
1104:14542:3543__T604__S_0871	Eukaryota	Fungi	Glomeromycota	Glomeromycetes	Glomerales	Glomeraceae
1111:16202:14930__T604__S_0171	Eukaryota	Fungi	Glomeromycota	Glomeromycetes	Glomerales	Glomeraceae
2101:13926:24710__T604__S_1128	Eukaryota	Fungi	Glomeromycota	Glomeromycetes	Glomerales	Glomeraceae
1109:12876:21596__T593__S_1517	Eukaryota	Fungi	Glomeromycota	Glomeromycetes	Glomerales	Glomeraceae
1104:18228:9995__T604__S_0364	Eukaryota	Fungi	Glomeromycota	Glomeromycetes	Glomerales	Glomeraceae
2114:11432:8604__T593__S_0298	Eukaryota	Fungi	Glomeromycota	Glomeromycetes	Glomerales	Glomeraceae
1101:18266:22480__T593__S_0816	Eukaryota	Fungi	Glomeromycota	Glomeromycetes	Glomerales	Glomeraceae
1101:10357:19232__T604__S_0028	Eukaryota	Fungi	Glomeromycota	Glomeromycetes	Glomerales	Glomeraceae
1108:24933:12723__T604__S_1064	Eukaryota	Fungi	Glomeromycota	Glomeromycetes	Glomerales	Glomeraceae
1105:21069:9541__T604__S_0066	Eukaryota	Fungi	Glomeromycota	Glomeromycetes	Glomerales	Glomeraceae
1109:10806:19211__T604__S_1110	Eukaryota	Fungi	Glomeromycota	Glomeromycetes	Glomerales	Glomeraceae
2104:16439:12018__T604__S_1151	Eukaryota	Fungi	Glomeromycota	Glomeromycetes	Glomerales	Glomeraceae
1101:20789:16058__T593__S_1063	Eukaryota	Fungi	Glomeromycota	Glomeromycetes	Glomerales	Glomeraceae
1102:16033:11779__T604__S_1088	Eukaryota	Fungi	Glomeromycota	Glomeromycetes	Glomerales	Glomeraceae
1109:23909:12808__T593__S_0889	Eukaryota	Fungi	Glomeromycota	Glomeromycetes	Glomerales	Glomeraceae
2111:27938:12629__T604__S_0871	Eukaryota	Fungi	Glomeromycota	Glomeromycetes	Glomerales	Glomeraceae
1101:13113:22143__T604__S_0128	Eukaryota	Fungi	Glomeromycota	Glomeromycetes	Glomerales	Glomeraceae
1105:14141:22720__T604__S_0316	Eukaryota	Fungi	Glomeromycota	Glomeromycetes	Glomerales	Glomeraceae
1111:10588:3288__T593__S_0780	Eukaryota	Fungi	Glomeromycota	Glomeromycetes	Glomerales	Glomeraceae
1101:10997:17401__T593__S_0980	Eukaryota	Fungi	Glomeromycota	Glomeromycetes	Glomerales	Glomeraceae
1104:14408:9906__T593__S_0670	Eukaryota	Fungi	Glomeromycota	Glomeromycetes	Glomerales	Glomeraceae
1101:17789:7400__T604__S_0896	Eukaryota	Fungi	Glomeromycota	Glomeromycetes	Glomerales	Glomeraceae
1101:11885:12781__T593__S_1231	Eukaryota	Fungi	Glomeromycota	Glomeromycetes	Glomerales	Glomeraceae
1105:15992:1971__T604__S_0243	Eukaryota	Fungi	Glomeromycota	Glomeromycetes	Glomerales	Glomeraceae
1108:13540:19062__T604__S_1102	Eukaryota	Fungi	Glomeromycota	Glomeromycetes	Glomerales	Glomeraceae
1111:26936:12560__T604__S_0743	Eukaryota	Fungi	Glomeromycota	Glomeromycetes	Glomerales	Glomeraceae
1108:21877:11744__T593__S_0980	Eukaryota	Fungi	Glomeromycota	Glomeromycetes	Glomerales	Glomeraceae
1105:4748:7027__T604__S_0934	Eukaryota	Fungi	Glomeromycota	Glomeromycetes	Glomerales	Glomeraceae
2109:14677:2572__T604__S_1071	Eukaryota	Fungi	Glomeromycota	Glomeromycetes	Glomerales	Glomeraceae
1112:8810:14808__T593__S_0783	Eukaryota	Fungi	Glomeromycota	Glomeromycetes	Glomerales	Glomeraceae
1102:14362:6982__T604__S_0913	Eukaryota	Fungi	Glomeromycota	Glomeromycetes	Glomerales	Glomeraceae
1113:13013:10653__T604__S_1079	Eukaryota	Fungi	Glomeromycota	Glomeromycetes	Glomerales	Glomeraceae
1101:21011:19285__T604__S_1053	Eukaryota	Fungi	Glomeromycota	Glomeromycetes	Glomerales	Glomeraceae
2103:16320:25713__T604__S_0871	Eukaryota	Fungi	Glomeromycota	Glomeromycetes	Glomerales	Glomeraceae
1101:18071:15810__T604__S_0932	Eukaryota	Fungi	Glomeromycota	Glomeromycetes	Glomerales	Glomeraceae
1101:6264:7359__T593__S_1112	Eukaryota	Fungi	Glomeromycota	Glomeromycetes	Glomerales	Glomeraceae
1105:25901:22537__T604__S_0833	Eukaryota	Fungi	Glomeromycota	Glomeromycetes	Glomerales	Glomeraceae
1102:7832:25374__T604__S_1088	Eukaryota	Fungi	Glomeromycota	Glomeromycetes	Glomerales	Glomeraceae
1103:14774:9322__T593__S_0079	Eukaryota	Fungi	Glomeromycota	Glomeromycetes	Glomerales	Glomeraceae
1103:2176:18701__T604__S_1090	Eukaryota	Fungi	Glomeromycota	Glomeromycetes	Glomerales	Glomeraceae
1114:11309:13396__T593__S_1084	Eukaryota	Fungi	Glomeromycota	Glomeromycetes	Glomerales	Glomeraceae
2111:20876:13069__T593__S_0732	Eukaryota	Fungi	Glomeromycota	Glomeromycetes	Glomerales	Glomeraceae
1102:13932:5930__T604__S_0015	Eukaryota	Fungi	Glomeromycota	Glomeromycetes	Glomerales	Glomeraceae
2111:4508:12691__T604__S_1134	Eukaryota	Fungi	Glomeromycota	Glomeromycetes	Glomerales	Glomeraceae
1104:18924:8069__T604__S_0792	Eukaryota	Fungi	Glomeromycota	Glomeromycetes	Glomerales	Glomeraceae
1106:23935:7310__T604__S_1079	Eukaryota	Fungi	Glomeromycota	Glomeromycetes	Glomerales	Glomeraceae
1114:25318:12285__T604__S_0343	Eukaryota	Fungi	Glomeromycota	Glomeromycetes	Glomerales	Glomeraceae
2101:15659:23796__T604__S_0923	Eukaryota	Fungi	Glomeromycota	Glomeromycetes	Glomerales	Glomeraceae
1108:4337:22482__T604__S_0323	Eukaryota	Fungi	Glomeromycota	Glomeromycetes	Glomerales	Glomeraceae
2112:3683:14810__T604__S_0900	Eukaryota	Fungi	Glomeromycota	Glomeromycetes	Glomerales	Glomeraceae
2102:15402:23040__T593__S_0336	Eukaryota	Fungi	Glomeromycota	Glomeromycetes	Glomerales	Glomeraceae
1108:4627:10976__T604__S_1299	Eukaryota	Fungi	Glomeromycota	Glomeromycetes	Glomerales	Glomeraceae
1105:9548:7412__T604__S_1036	Eukaryota	Fungi	Glomeromycota	Glomeromycetes	Glomerales	Glomeraceae
1102:11949:5780__T604__S_0096	Eukaryota	Fungi	Glomeromycota	Glomeromycetes	Glomerales	Glomeraceae
1114:10564:4829__T604__S_1053	Eukaryota	Fungi	Glomeromycota	Glomeromycetes	Glomerales	Glomeraceae
1101:11283:15064__T604__S_0056	Eukaryota	Fungi	Glomeromycota	Glomeromycetes	Glomerales	Glomeraceae
1101:21750:6206__T604__S_1079	Eukaryota	Fungi	Glomeromycota	Glomeromycetes	Glomerales	Glomeraceae
1101:3330:15979__T604__S_0821	Eukaryota	Fungi	Glomeromycota	Glomeromycetes	Glomerales	Glomeraceae
2106:20522:22486__T604__S_1062	Eukaryota	Fungi	Glomeromycota	Glomeromycetes	Glomerales	Glomeraceae
1111:13338:20158__T604__S_1326	Eukaryota	Fungi	Glomeromycota	Glomeromycetes	Glomerales	Glomeraceae
2101:19427:12809__T593__S_1116	Eukaryota	Fungi	Glomeromycota	Glomeromycetes	Glomerales	Glomeraceae
2104:19006:19069__T604__S_1064	Eukaryota	Fungi	Glomeromycota	Glomeromycetes	Glomerales	Glomeraceae
2107:24547:16230__T593__S_0689	Eukaryota	Fungi	Glomeromycota	Glomeromycetes	Glomerales	Glomeraceae
1101:9157:15478__T604__S_0802	Eukaryota	Fungi	Glomeromycota	Glomeromycetes	Glomerales	Glomeraceae
1101:21278:6030__T604__S_0860	Eukaryota	Fungi	Glomeromycota	Glomeromycetes	Glomerales	Glomeraceae
2112:12761:5714__T604__S_1167	Eukaryota	Fungi	Glomeromycota	Glomeromycetes	Glomerales	Glomeraceae
1101:11998:13085__T593__S_0810	Eukaryota	Fungi	Glomeromycota	Glomeromycetes	Glomerales	Glomeraceae
1112:14620:21205__T604__S_0327	Eukaryota	Fungi	Glomeromycota	Glomeromycetes	Glomerales	Glomeraceae
1101:16968:5639__T593__S_0845	Eukaryota	Fungi	Glomeromycota	Glomeromycetes	Glomerales	Glomeraceae
2104:16363:11679__T593__S_0662	Eukaryota	Fungi	Glomeromycota	Glomeromycetes	Glomerales	Glomeraceae
1101:5364:12572__T604__S_0871	Eukaryota	Fungi	Glomeromycota	Glomeromycetes	Glomerales	Glomeraceae
1101:12844:22047__T604__S_0341	Eukaryota	Fungi	Glomeromycota	Glomeromycetes	Glomerales	Glomeraceae
1109:9394:20292__T604__S_0792	Eukaryota	Fungi	Glomeromycota	Glomeromycetes	Glomerales	Glomeraceae
1102:14989:18785__T604__S_0030	Eukaryota	Fungi	Glomeromycota	Glomeromycetes	Glomerales	Glomeraceae
2101:18757:17637__T604__S_0028	Eukaryota	Fungi	Glomeromycota	Glomeromycetes	Glomerales	Glomeraceae
1113:7800:20675__T604__S_0302	Eukaryota	Fungi	Glomeromycota	Glomeromycetes	Glomerales	Glomeraceae
2103:16488:18225__T604__S_0238	Eukaryota	Fungi	Glomeromycota	Glomeromycetes	Glomerales	Glomeraceae
2109:10198:11808__T604__S_0145	Eukaryota	Fungi	Glomeromycota	Glomeromycetes	Glomerales	Glomeraceae
1101:16259:6018__T604__S_1079	Eukaryota	Fungi	Glomeromycota	Glomeromycetes	Glomerales	Glomeraceae
2112:21243:13690__T593__S_0943	Eukaryota	Fungi	Glomeromycota	Glomeromycetes	Glomerales	Glomeraceae
1108:25044:5141__T604__S_0871	Eukaryota	Fungi	Glomeromycota	Glomeromycetes	Glomerales	Glomeraceae
1113:2152:15227__T593__S_1082	Eukaryota	Fungi	Glomeromycota	Glomeromycetes	Glomerales	Glomeraceae
1102:21059:6606__T604__S_0829	Eukaryota	Fungi	Glomeromycota	Glomeromycetes	Glomerales	Glomeraceae
1102:23581:13063__T604__S_0075	Eukaryota	Fungi	Glomeromycota	Glomeromycetes	Glomerales	Glomeraceae
1103:22199:25707__T593__S_0682	Eukaryota	Fungi	Glomeromycota	Glomeromycetes	Glomerales	Glomeraceae
2106:26318:7888__T593__S_0860	Eukaryota	Fungi	Glomeromycota	Glomeromycetes	Glomerales	Glomeraceae
2102:18978:16394__T604__S_1501	Eukaryota	Fungi	Glomeromycota	Glomeromycetes	Glomerales	Glomeraceae
1101:18176:8098__T604__S_1016	Eukaryota	Fungi	Glomeromycota	Glomeromycetes	Glomerales	Glomeraceae
1103:21963:13010__T604__S_0038	Eukaryota	Fungi	Glomeromycota	Glomeromycetes	Glomerales	Glomeraceae
1108:7690:10856__T604__S_1144	Eukaryota	Fungi	Glomeromycota	Glomeromycetes	Glomerales	Glomeraceae
1110:21612:19438__T593__S_0832	Eukaryota	Fungi	Glomeromycota	Glomeromycetes	Glomerales	Glomeraceae
1101:10276:2779__T593__S_0856	Eukaryota	Fungi	Glomeromycota	Glomeromycetes	Glomerales	Glomeraceae
1108:13317:4576__T593__S_0135	Eukaryota	Fungi	Glomeromycota	Glomeromycetes	Glomerales	Glomeraceae
1104:9015:11993__T593__S_1063	Eukaryota	Fungi	Glomeromycota	Glomeromycetes	Glomerales	Glomeraceae
2104:12592:17476__T593__S_0662	Eukaryota	Fungi	Glomeromycota	Glomeromycetes	Glomerales	Glomeraceae
1108:17602:18934__T604__S_1099	Eukaryota	Fungi	Glomeromycota	Glomeromycetes	Glomerales	Glomeraceae
1109:13460:7565__T593__S_1040	Eukaryota	Fungi	Glomeromycota	Glomeromycetes	Glomerales	Glomeraceae
1101:16656:12993__T593__S_0969	Eukaryota	Fungi	Glomeromycota	Glomeromycetes	Glomerales	Glomeraceae
1105:11429:20872__T604__S_1093	Eukaryota	Fungi	Glomeromycota	Glomeromycetes	Glomerales	Glomeraceae
1112:15877:12282__T604__S_0942	Eukaryota	Fungi	Glomeromycota	Glomeromycetes	Glomerales	Glomeraceae
1106:25139:16408__T593__S_1011	Eukaryota	Fungi	Glomeromycota	Glomeromycetes	Glomerales	Glomeraceae
1101:20739:10029__T604__S_1071	Eukaryota	Fungi	Glomeromycota	Glomeromycetes	Glomerales	Glomeraceae
1101:11637:20922__T593__S_0973	Eukaryota	Fungi	Glomeromycota	Glomeromycetes	Glomerales	Glomeraceae
2101:22966:4809__T604__S_1217	Eukaryota	Fungi	Glomeromycota	Glomeromycetes	Glomerales	Glomeraceae
2111:21694:21206__T593__S_0672	Eukaryota	Fungi	Glomeromycota	Glomeromycetes	Glomerales	Glomeraceae
1106:17155:16382__T604__S_0986	Eukaryota	Fungi	Glomeromycota	Glomeromycetes	Glomerales	Glomeraceae
1102:8049:19905__T593__S_1106	Eukaryota	Fungi	Glomeromycota	Glomeromycetes	Glomerales	Glomeraceae
2101:25288:6735__T593__S_1095	Eukaryota	Fungi	Glomeromycota	Glomeromycetes	Glomerales	Glomeraceae
1102:19447:9676__T593__S_1120	Eukaryota	Fungi	Glomeromycota	Glomeromycetes	Glomerales	Glomeraceae
1108:28361:10198__T593__S_0722	Eukaryota	Fungi	Glomeromycota	Glomeromycetes	Glomerales	Glomeraceae
1101:21034:25052__T604__S_0925	Eukaryota	Fungi	Glomeromycota	Glomeromycetes	Glomerales	Glomeraceae
2101:13178:2762__T604__S_0792	Eukaryota	Fungi	Glomeromycota	Glomeromycetes	Glomerales	Glomeraceae
2102:5160:11483__T604__S_0117	Eukaryota	Fungi	Glomeromycota	Glomeromycetes	Glomerales	Glomeraceae
1107:19546:4865__T593__S_1231	Eukaryota	Fungi	Glomeromycota	Glomeromycetes	Glomerales	Glomeraceae
2109:12603:15716__T593__S_1272	Eukaryota	Fungi	Glomeromycota	Glomeromycetes	Glomerales	Glomeraceae
1101:16303:9176__T604__S_1092	Eukaryota	Fungi	Glomeromycota	Glomeromycetes	Glomerales	Glomeraceae
1101:10030:21152__T593__S_1330	Eukaryota	Fungi	Glomeromycota	Glomeromycetes	Glomerales	Glomeraceae
2108:23178:22052__T604__S_0089	Eukaryota	Fungi	Glomeromycota	Glomeromycetes	Glomerales	Glomeraceae
1110:10328:15617__T593__S_0312	Eukaryota	Fungi	Glomeromycota	Glomeromycetes	Glomerales	Glomeraceae
1110:18795:21815__T593__S_1251	Eukaryota	Fungi	Glomeromycota	Glomeromycetes	Glomerales	Glomeraceae
1101:12318:24375__T604__S_0122	Eukaryota	Fungi	Glomeromycota	Glomeromycetes	Glomerales	Glomeraceae
1109:18802:13507__T593__S_0312	Eukaryota	Fungi	Glomeromycota	Glomeromycetes	Glomerales	Glomeraceae
1105:2914:18895__T593__S_1307	Eukaryota	Fungi	Glomeromycota	Glomeromycetes	Glomerales	Glomeraceae
1104:20710:8666__T604__S_0871	Eukaryota	Fungi	Glomeromycota	Glomeromycetes	Glomerales	Glomeraceae
1101:12502:4114__T604__S_1388	Eukaryota	Fungi	Glomeromycota	Glomeromycetes	Glomerales	Glomeraceae
2101:13861:22075__T604__S_1024	Eukaryota	Fungi	Glomeromycota	Glomeromycetes	Glomerales	Glomeraceae
1109:12174:16089__T593__S_0904	Eukaryota	Fungi	Glomeromycota	Glomeromycetes	Glomerales	Glomeraceae
1101:11495:8704__T604__S_0959	Eukaryota	Fungi	Glomeromycota	Glomeromycetes	Glomerales	Glomeraceae
1103:4596:21150__T604__S_1339	Eukaryota	Fungi	Glomeromycota	Glomeromycetes	Glomerales	Glomeraceae
1104:17007:17043__T593__S_0931	Eukaryota	Fungi	Glomeromycota	Glomeromycetes	Glomerales	Glomeraceae
1102:14110:11383__T604__S_0900	Eukaryota	Fungi	Glomeromycota	Glomeromycetes	Glomerales	Glomeraceae
2104:15873:10081__T604__S_1092	Eukaryota	Fungi	Glomeromycota	Glomeromycetes	Glomerales	Glomeraceae
2106:8617:18444__T593__S_0780	Eukaryota	Fungi	Glomeromycota	Glomeromycetes	Glomerales	Glomeraceae
1109:21541:2844__T593__S_0957	Eukaryota	Fungi	Glomeromycota	Glomeromycetes	Glomerales	Glomeraceae
1101:19415:5127__T604__S_1108	Eukaryota	Fungi	Glomeromycota	Glomeromycetes	Glomerales	Glomeraceae
1102:22314:14832__T604__S_0824	Eukaryota	Fungi	Glomeromycota	Glomeromycetes	Glomerales	Glomeraceae
1102:21792:15948__T593__S_1111	Eukaryota	Fungi	Glomeromycota	Glomeromycetes	Glomerales	Glomeraceae
1108:17357:19647__T593__S_0620	Eukaryota	Fungi	Glomeromycota	Glomeromycetes	Glomerales	Glomeraceae
1106:10676:10887__T593__S_0780	Eukaryota	Fungi	Glomeromycota	Glomeromycetes	Glomerales	Glomeraceae
1101:11451:10771__T593__S_1043	Eukaryota	Fungi	Glomeromycota	Glomeromycetes	Glomerales	Glomeraceae
1102:15727:1796__T604__S_0799	Eukaryota	Fungi	Glomeromycota	Glomeromycetes	Glomerales	Glomeraceae
1103:12063:21603__T604__S_1093	Eukaryota	Fungi	Glomeromycota	Glomeromycetes	Glomerales	Glomeraceae
1112:6092:6771__T604__S_1102	Eukaryota	Fungi	Glomeromycota	Glomeromycetes	Glomerales	Glomeraceae
1114:22888:16137__T593__S_0698	Eukaryota	Fungi	Glomeromycota	Glomeromycetes	Glomerales	Glomeraceae
1102:10485:3046__T604__S_0917	Eukaryota	Fungi	Glomeromycota	Glomeromycetes	Glomerales	Glomeraceae
1101:20488:20288__T593__S_0833	Eukaryota	Fungi	Glomeromycota	Glomeromycetes	Glomerales	Glomeraceae
1101:22762:9149__T593__S_1276	Eukaryota	Fungi	Glomeromycota	Glomeromycetes	Glomerales	Glomeraceae
1107:14209:19414__T593__S_0334	Eukaryota	Fungi	Glomeromycota	Glomeromycetes	Glomerales	Glomeraceae
1103:4661:15362__T604__S_0860	Eukaryota	Fungi	Glomeromycota	Glomeromycetes	Glomerales	Glomeraceae
1108:21956:7600__T593__S_0196	Eukaryota	Fungi	Glomeromycota	Glomeromycetes	Glomerales	Glomeraceae
1101:10616:5255__T604__S_1134	Eukaryota	Fungi	Glomeromycota	Glomeromycetes	Glomerales	Glomeraceae
1103:3684:22478__T604__S_0381	Eukaryota	Fungi	Glomeromycota	Glomeromycetes	Glomerales	Glomeraceae
1103:21543:9362__T593__S_0405	Eukaryota	Fungi	Glomeromycota	Glomeromycetes	Glomerales	Glomeraceae
1103:26251:11002__T593__S_0781	Eukaryota	Fungi	Glomeromycota	Glomeromycetes	Glomerales	Glomeraceae
2105:19871:25170__T593__S_0962	Eukaryota	Fungi	Glomeromycota	Glomeromycetes	Glomerales	Glomeraceae
1102:24055:15591__T593__S_0630	Eukaryota	Fungi	Glomeromycota	Glomeromycetes	Glomerales	Glomeraceae
1102:20838:20431__T604__S_0066	Eukaryota	Fungi	Glomeromycota	Glomeromycetes	Glomerales	Glomeraceae
1107:14078:13853__T604__S_1057	Eukaryota	Fungi	Glomeromycota	Glomeromycetes	Glomerales	Glomeraceae
1113:20526:15801__T593__S_0963	Eukaryota	Fungi	Glomeromycota	Glomeromycetes	Glomerales	Glomeraceae
1108:11622:21985__T604__S_0066	Eukaryota	Fungi	Glomeromycota	Glomeromycetes	Glomerales	Glomeraceae
2113:14399:12452__T604__S_1252	Eukaryota	Fungi	Glomeromycota	Glomeromycetes	Glomerales	Glomeraceae
1101:10184:9444__T593__S_0682	Eukaryota	Fungi	Glomeromycota	Glomeromycetes	Glomerales	Glomeraceae
1101:14716:10281__T593__S_0252	Eukaryota	Fungi	Glomeromycota	Glomeromycetes	Glomerales	Glomeraceae
2104:22171:10070__T593__S_0910	Eukaryota	Fungi	Glomeromycota	Glomeromycetes	Glomerales	Glomeraceae
1104:23437:17434__T604__S_1037	Eukaryota	Fungi	Glomeromycota	Glomeromycetes	Glomerales	Glomeraceae
1106:13351:8427__T604__S_0078	Eukaryota	Fungi	Glomeromycota	Glomeromycetes	Glomerales	Glomeraceae
2112:19594:10015__T604__S_1100	Eukaryota	Fungi	Glomeromycota	Glomeromycetes	Glomerales	Glomeraceae
1101:12974:23740__T604__S_0239	Eukaryota	Fungi	Glomeromycota	Glomeromycetes	Glomerales	Glomeraceae
1104:8587:8810__T593__S_0926	Eukaryota	Fungi	Glomeromycota	Glomeromycetes	Glomerales	Glomeraceae
1111:19631:6135__T593__S_1046	Eukaryota	Fungi	Glomeromycota	Glomeromycetes	Glomerales	Glomeraceae
1107:22200:16666__T604__S_0863	Eukaryota	Fungi	Glomeromycota	Glomeromycetes	Glomerales	Glomeraceae
1108:18790:4844__T604__S_1082	Eukaryota	Fungi	Glomeromycota	Glomeromycetes	Glomerales	Glomeraceae
1110:26897:7553__T604__S_0028	Eukaryota	Fungi	Glomeromycota	Glomeromycetes	Glomerales	Glomeraceae
1101:15190:3641__T593__S_1168	Eukaryota	Fungi	Glomeromycota	Glomeromycetes	Glomerales	Glomeraceae
1108:21357:3603__T593__S_0032	Eukaryota	Fungi	Glomeromycota	Glomeromycetes	Glomerales	Glomeraceae
1108:24019:11683__T593__S_0838	Eukaryota	Fungi	Glomeromycota	Glomeromycetes	Glomerales	Glomeraceae
1110:3493:14615__T593__S_0277	Eukaryota	Fungi	Glomeromycota	Glomeromycetes	Glomerales	Glomeraceae
1111:13419:9393__T593__S_0690	Eukaryota	Fungi	Glomeromycota	Glomeromycetes	Glomerales	Glomeraceae
1101:20260:4568__T604__S_0914	Eukaryota	Fungi	Glomeromycota	Glomeromycetes	Glomerales	Glomeraceae
1101:9517:20163__T604__S_0888	Eukaryota	Fungi	Glomeromycota	Glomeromycetes	Glomerales	Glomeraceae
1108:4851:9054__T593__S_1111	Eukaryota	Fungi	Glomeromycota	Glomeromycetes	Glomerales	Glomeraceae
1102:18745:21077__T604__S_0800	Eukaryota	Fungi	Glomeromycota	Glomeromycetes	Glomerales	Glomeraceae
1103:22188:15405__T604__S_0321	Eukaryota	Fungi	Glomeromycota	Glomeromycetes	Glomerales	Glomeraceae
2106:14432:21366__T593__S_0838	Eukaryota	Fungi	Glomeromycota	Glomeromycetes	Glomerales	Glomeraceae
1112:14481:21233__T604__S_0039	Eukaryota	Fungi	Glomeromycota	Glomeromycetes	Glomerales	Glomeraceae
2101:9909:6270__T604__S_1109	Eukaryota	Fungi	Glomeromycota	Glomeromycetes	Glomerales	Glomeraceae
1104:17892:24845__T593__S_1258	Eukaryota	Fungi	Glomeromycota	Glomeromycetes	Glomerales	Glomeraceae
2103:11397:3896__T593__S_1263	Eukaryota	Fungi	Glomeromycota	Glomeromycetes	Glomerales	Glomeraceae
2113:24405:7023__T593__S_1346	Eukaryota	Fungi	Glomeromycota	Glomeromycetes	Glomerales	Glomeraceae
2102:20076:2746__T593__S_1276	Eukaryota	Fungi	Glomeromycota	Glomeromycetes	Glomerales	Glomeraceae
1108:12431:4900__T604__S_0862	Eukaryota	Fungi	Glomeromycota	Glomeromycetes	Glomerales	Glomeraceae
1113:4156:14219__T604__S_1026	Eukaryota	Fungi	Glomeromycota	Glomeromycetes	Glomerales	Glomeraceae
2102:16027:2982__T604__S_1099	Eukaryota	Fungi	Glomeromycota	Glomeromycetes	Glomerales	Glomeraceae
2101:13531:19316__T593__S_0146	Eukaryota	Fungi	Glomeromycota	Glomeromycetes	Glomerales	Glomeraceae
2109:6823:14111__T593__S_0978	Eukaryota	Fungi	Glomeromycota	Glomeromycetes	Glomerales	Glomeraceae
2106:15217:19958__T593__S_0601	Eukaryota	Fungi	Glomeromycota	Glomeromycetes	Glomerales	Glomeraceae
2109:25340:11698__T593__S_1113	Eukaryota	Fungi	Glomeromycota	Glomeromycetes	Glomerales	Glomeraceae
2107:10105:18999__T604__S_0949	Eukaryota	Fungi	Glomeromycota	Glomeromycetes	Glomerales	Glomeraceae
2114:7396:6293__T593__S_0815	Eukaryota	Fungi	Glomeromycota	Glomeromycetes	Glomerales	Glomeraceae
2104:6750:9732__T604__S_0927	Eukaryota	Fungi	Glomeromycota	Glomeromycetes	Glomerales	Glomeraceae
2107:5984:8241__T604__S_1070	Eukaryota	Fungi	Glomeromycota	Glomeromycetes	Glomerales	Glomeraceae
2108:15492:23001__T604__S_1102	Eukaryota	Fungi	Glomeromycota	Glomeromycetes	Glomerales	Glomeraceae
2101:14108:6398__T604__S_1158	Eukaryota	Fungi	Glomeromycota	Glomeromycetes	Glomerales	Glomeraceae
2108:24926:6341__T604__S_0325	Eukaryota	Fungi	Glomeromycota	Glomeromycetes	Glomerales	Glomeraceae
2108:11095:5549__T604__S_0256	Eukaryota	Fungi	Glomeromycota	Glomeromycetes	Glomerales	Glomeraceae
2113:5324:12987__T604__S_1078	Eukaryota	Fungi	Glomeromycota	Glomeromycetes	Glomerales	Glomeraceae
2114:15011:21542__T604__S_0997	Eukaryota	Fungi	Glomeromycota	Glomeromycetes	Glomerales	Glomeraceae
2114:9151:23736__T604__S_1138	Eukaryota	Fungi	Glomeromycota	Glomeromycetes	Glomerales	Glomeraceae
1102:27653:20795__T593__S_1080	Eukaryota	Fungi	Glomeromycota	Glomeromycetes	Glomerales	Glomeraceae
1105:22878:16627__T593__S_0151	Eukaryota	Fungi	Glomeromycota	Glomeromycetes	Glomerales	Glomeraceae
2110:28655:14177__T593__S_1012	Eukaryota	Fungi	Glomeromycota	Glomeromycetes	Glomerales	Glomeraceae
1101:10410:19978__T593__S_0455	Eukaryota	Fungi	Glomeromycota	Glomeromycetes	Glomerales	Glomeraceae
1102:23105:7778__T604__S_1144	Eukaryota	Fungi	Glomeromycota	Glomeromycetes	Glomerales	Glomeraceae
1112:14613:14561__T593__S_0698	Eukaryota	Fungi	Glomeromycota	Glomeromycetes	Glomerales	Glomeraceae
2107:11896:22423__T593__S_0633	Eukaryota	Fungi	Glomeromycota	Glomeromycetes	Glomerales	Glomeraceae
1106:13209:4153__T593__S_0656	Eukaryota	Fungi	Glomeromycota	Glomeromycetes	Glomerales	Glomeraceae
1105:18780:11758__T593__S_0889	Eukaryota	Fungi	Glomeromycota	Glomeromycetes	Glomerales	Glomeraceae
1101:15654:6751__T593__S_0995	Eukaryota	Fungi	Glomeromycota	Glomeromycetes	Glomerales	Glomeraceae
2106:15532:9153__T593__S_0969	Eukaryota	Fungi	Glomeromycota	Glomeromycetes	Glomerales	Glomeraceae
1113:15558:20659__T604__S_1144	Eukaryota	Fungi	Glomeromycota	Glomeromycetes	Glomerales	Glomeraceae
1104:22965:20162__T604__S_0943	Eukaryota	Fungi	Glomeromycota	Glomeromycetes	Glomerales	Glomeraceae
1112:12291:7962__T604__S_0893	Eukaryota	Fungi	Glomeromycota	Glomeromycetes	Glomerales	Glomeraceae
1104:11973:24009__T604__S_1141	Eukaryota	Fungi	Glomeromycota	Glomeromycetes	Glomerales	Glomeraceae
1110:22107:16349__T604__S_0919	Eukaryota	Fungi	Glomeromycota	Glomeromycetes	Glomerales	Glomeraceae
2113:17883:21777__T593__S_0616	Eukaryota	Fungi	Glomeromycota	Glomeromycetes	Glomerales	Glomeraceae
1113:19618:23181__T604__S_0171	Eukaryota	Fungi	Glomeromycota	Glomeromycetes	Glomerales	Glomeraceae
1102:5716:19240__T593__S_0455	Eukaryota	Fungi	Glomeromycota	Glomeromycetes	Glomerales	Glomeraceae
2105:18245:15515__T593__S_1082	Eukaryota	Fungi	Glomeromycota	Glomeromycetes	Glomerales	Glomeraceae
1101:12686:11032__T593__S_1044	Eukaryota	Fungi	Glomeromycota	Glomeromycetes	Glomerales	Glomeraceae
1104:24616:14357__T593__S_0275	Eukaryota	Fungi	Glomeromycota	Glomeromycetes	Glomerales	Glomeraceae
2102:10051:4823__T604__S_0239	Eukaryota	Fungi	Glomeromycota	Glomeromycetes	Glomerales	Glomeraceae
1101:14309:9775__T604__S_0303	Eukaryota	Fungi	Glomeromycota	Glomeromycetes	Glomerales	Glomeraceae
1110:15432:20876__T604__S_0829	Eukaryota	Fungi	Glomeromycota	Glomeromycetes	Glomerales	Glomeraceae
1107:3622:15170__T604__S_1087	Eukaryota	Fungi	Glomeromycota	Glomeromycetes	Glomerales	Glomeraceae
1109:11490:22942__T604__S_0122	Eukaryota	Fungi	Glomeromycota	Glomeromycetes	Glomerales	Glomeraceae
1105:5385:15650__T593__S_0028	Eukaryota	Fungi	Glomeromycota	Glomeromycetes	Glomerales	Glomeraceae
2113:21048:9082__T593__S_0038	Eukaryota	Fungi	Glomeromycota	Glomeromycetes	Glomerales	Glomeraceae
2106:8579:14950__T593__S_0633	Eukaryota	Fungi	Glomeromycota	Glomeromycetes	Glomerales	Glomeraceae
1108:12248:10571__T604__S_0864	Eukaryota	Fungi	Glomeromycota	Glomeromycetes	Glomerales	Glomeraceae
1102:22126:19607__T604__S_0941	Eukaryota	Fungi	Glomeromycota	Glomeromycetes	Glomerales	Glomeraceae
1110:9649:14639__T593__S_0877	Eukaryota	Fungi	Glomeromycota	Glomeromycetes	Glomerales	Glomeraceae
1104:11675:19109__T593__S_1228	Eukaryota	Fungi	Glomeromycota	Glomeromycetes	Glomerales	Glomeraceae
1102:12084:22144__T604__S_0650	Eukaryota	Fungi	Glomeromycota	Glomeromycetes	Glomerales	Glomeraceae
1113:13150:4898__T604__S_1144	Eukaryota	Fungi	Glomeromycota	Glomeromycetes	Glomerales	Glomeraceae
1106:12313:23095__T604__S_0206	Eukaryota	Fungi	Glomeromycota	Glomeromycetes	Glomerales	Glomeraceae
1107:18803:9698__T604__S_1144	Eukaryota	Fungi	Glomeromycota	Glomeromycetes	Glomerales	Glomeraceae
2101:14849:25493__T593__S_0277	Eukaryota	Fungi	Glomeromycota	Glomeromycetes	Glomerales	Glomeraceae
1104:15262:12254__T604__S_1057	Eukaryota	Fungi	Glomeromycota	Glomeromycetes	Glomerales	Glomeraceae
1102:16528:9396__T593__S_1281	Eukaryota	Fungi	Glomeromycota	Glomeromycetes	Glomerales	Glomeraceae
1104:16808:26768__T604__S_1088	Eukaryota	Fungi	Glomeromycota	Glomeromycetes	Glomerales	Glomeraceae
1105:9971:22692__T593__S_1114	Eukaryota	Fungi	Glomeromycota	Glomeromycetes	Glomerales	Glomeraceae
1105:10268:6908__T593__S_1231	Eukaryota	Fungi	Glomeromycota	Glomeromycetes	Glomerales	Glomeraceae
1101:9652:21026__T604__S_0148	Eukaryota	Fungi	Glomeromycota	Glomeromycetes	Glomerales	Glomeraceae
1102:28110:17681__T593__S_0781	Eukaryota	Fungi	Glomeromycota	Glomeromycetes	Glomerales	Glomeraceae
2111:19999:9672__T593__S_0014	Eukaryota	Fungi	Glomeromycota	Glomeromycetes	Glomerales	Glomeraceae
1101:17607:23083__T604__S_0810	Eukaryota	Fungi	Glomeromycota	Glomeromycetes	Glomerales	Glomeraceae
1102:12240:3691__T593__S_0405	Eukaryota	Fungi	Glomeromycota	Glomeromycetes	Glomerales	Glomeraceae
1101:14927:4781__T604__S_0955	Eukaryota	Fungi	Glomeromycota	Glomeromycetes	Glomerales	Glomeraceae
2106:18300:15260__T604__S_0947	Eukaryota	Fungi	Glomeromycota	Glomeromycetes	Glomerales	Glomeraceae
2104:13584:22555__T593__S_0690	Eukaryota	Fungi	Glomeromycota	Glomeromycetes	Glomerales	Glomeraceae
1104:11483:11349__T593__S_0683	Eukaryota	Fungi	Glomeromycota	Glomeromycetes	Glomerales	Glomeraceae
1103:15329:8203__T593__S_0344	Eukaryota	Fungi	Glomeromycota	Glomeromycetes	Glomerales	Glomeraceae
1103:18338:6826__T593__S_0773	Eukaryota	Fungi	Glomeromycota	Glomeromycetes	Glomerales	Glomeraceae
2111:13753:22627__T593__S_1016	Eukaryota	Fungi	Glomeromycota	Glomeromycetes	Glomerales	Glomeraceae
1107:17309:16026__T593__S_0620	Eukaryota	Fungi	Glomeromycota	Glomeromycetes	Glomerales	Glomeraceae
2102:23924:9761__T593__S_0633	Eukaryota	Fungi	Glomeromycota	Glomeromycetes	Glomerales	Glomeraceae
1101:18763:26259__T593__S_0134	Eukaryota	Fungi	Glomeromycota	Glomeromycetes	Glomerales	Glomeraceae
1101:10525:17065__T604__S_0122	Eukaryota	Fungi	Glomeromycota	Glomeromycetes	Glomerales	Glomeraceae
2106:2802:13213__T593__S_1137	Eukaryota	Fungi	Glomeromycota	Glomeromycetes	Glomerales	Glomeraceae
1102:16223:25781__T604__S_0045	Eukaryota	Fungi	Glomeromycota	Glomeromycetes	Glomerales	Glomeraceae
2103:10287:15694__T604__S_0064	Eukaryota	Fungi	Glomeromycota	Glomeromycetes	Glomerales	Glomeraceae
1103:25380:8821__T604__S_1098	Eukaryota	Fungi	Glomeromycota	Glomeromycetes	Glomerales	Glomeraceae
1104:5971:15040__T604__S_0328	Eukaryota	Fungi	Glomeromycota	Glomeromycetes	Glomerales	Glomeraceae
1106:6565:25859__T604__S_0944	Eukaryota	Fungi	Glomeromycota	Glomeromycetes	Glomerales	Glomeraceae
1103:9437:7319__T604__S_1141	Eukaryota	Fungi	Glomeromycota	Glomeromycetes	Glomerales	Glomeraceae
2107:23198:22597__T593__S_0134	Eukaryota	Fungi	Glomeromycota	Glomeromycetes	Glomerales	Glomeraceae
1103:9382:19899__T604__S_0066	Eukaryota	Fungi	Glomeromycota	Glomeromycetes	Glomerales	Glomeraceae
1109:22526:17063__T593__S_0928	Eukaryota	Fungi	Glomeromycota	Glomeromycetes	Glomerales	Glomeraceae
1108:16286:5928__T593__S_1019	Eukaryota	Fungi	Glomeromycota	Glomeromycetes	Glomerales	Glomeraceae
2108:28409:16855__T604__S_1086	Eukaryota	Fungi	Glomeromycota	Glomeromycetes	Glomerales	Glomeraceae
1102:26073:19086__T593__S_0032	Eukaryota	Fungi	Glomeromycota	Glomeromycetes	Glomerales	Glomeraceae
2111:12990:8473__T604__S_0767	Eukaryota	Fungi	Glomeromycota	Glomeromycetes	Glomerales	Glomeraceae
1102:21422:24241__T593__S_0682	Eukaryota	Fungi	Glomeromycota	Glomeromycetes	Glomerales	Glomeraceae
1110:18501:25792__T604__S_0743	Eukaryota	Fungi	Glomeromycota	Glomeromycetes	Glomerales	Glomeraceae
2113:13450:11932__T593__S_1264	Eukaryota	Fungi	Glomeromycota	Glomeromycetes	Glomerales	Glomeraceae
1102:17215:16003__T604__S_1150	Eukaryota	Fungi	Glomeromycota	Glomeromycetes	Glomerales	Glomeraceae
1106:18588:12650__T604__S_0341	Eukaryota	Fungi	Glomeromycota	Glomeromycetes	Glomerales	Glomeraceae
1101:3408:12672__T593__S_0851	Eukaryota	Fungi	Glomeromycota	Glomeromycetes	Glomerales	Glomeraceae
1101:25253:13000__T593__S_1014	Eukaryota	Fungi	Glomeromycota	Glomeromycetes	Glomerales	Glomeraceae
1109:12265:21306__T593__S_0616	Eukaryota	Fungi	Glomeromycota	Glomeromycetes	Glomerales	Glomeraceae
1111:13605:20385__T604__S_0817	Eukaryota	Fungi	Glomeromycota	Glomeromycetes	Glomerales	Glomeraceae
1107:27172:10814__T604__S_1100	Eukaryota	Fungi	Glomeromycota	Glomeromycetes	Glomerales	Glomeraceae
1112:11529:23644__T604__S_0171	Eukaryota	Fungi	Glomeromycota	Glomeromycetes	Glomerales	Glomeraceae
1106:20371:6481__T593__S_0184	Eukaryota	Fungi	Glomeromycota	Glomeromycetes	Glomerales	Glomeraceae
1113:4741:20425__T593__S_0122	Eukaryota	Fungi	Glomeromycota	Glomeromycetes	Glomerales	Glomeraceae
1105:12514:9105__T604__S_1087	Eukaryota	Fungi	Glomeromycota	Glomeromycetes	Glomerales	Glomeraceae
1103:11574:18744__T604__S_0222	Eukaryota	Fungi	Glomeromycota	Glomeromycetes	Glomerales	Glomeraceae
1101:12596:19203__T604__S_0946	Eukaryota	Fungi	Glomeromycota	Glomeromycetes	Glomerales	Glomeraceae
1101:25260:16019__T593__S_1081	Eukaryota	Fungi	Glomeromycota	Glomeromycetes	Glomerales	Glomeraceae
1101:24157:4556__T593__S_0659	Eukaryota	Fungi	Glomeromycota	Glomeromycetes	Glomerales	Glomeraceae
1109:16336:20731__T593__S_0655	Eukaryota	Fungi	Glomeromycota	Glomeromycetes	Glomerales	Glomeraceae
1104:27537:17561__T593__S_0147	Eukaryota	Fungi	Glomeromycota	Glomeromycetes	Glomerales	Glomeraceae
1102:17243:26943__T604__S_0871	Eukaryota	Fungi	Glomeromycota	Glomeromycetes	Glomerales	Glomeraceae
1101:17965:15467__T604__S_1080	Eukaryota	Fungi	Glomeromycota	Glomeromycetes	Glomerales	Glomeraceae
2104:15534:24904__T604__S_1092	Eukaryota	Fungi	Glomeromycota	Glomeromycetes	Glomerales	Glomeraceae
1101:12311:28312__T604__S_0650	Eukaryota	Fungi	Glomeromycota	Glomeromycetes	Glomerales	Glomeraceae
2109:13197:6314__T604__S_0325	Eukaryota	Fungi	Glomeromycota	Glomeromycetes	Glomerales	Glomeraceae
1105:18319:25458__T604__S_0066	Eukaryota	Fungi	Glomeromycota	Glomeromycetes	Glomerales	Glomeraceae
1104:17619:4957__T604__S_1092	Eukaryota	Fungi	Glomeromycota	Glomeromycetes	Glomerales	Glomeraceae
1102:13161:4331__T593__S_0658	Eukaryota	Fungi	Glomeromycota	Glomeromycetes	Glomerales	Glomeraceae
1102:7474:9263__T593__S_0882	Eukaryota	Fungi	Glomeromycota	Glomeromycetes	Glomerales	Glomeraceae
1105:18634:5782__T604__S_0927	Eukaryota	Fungi	Glomeromycota	Glomeromycetes	Glomerales	Glomeraceae
1102:10658:20809__T593__S_0032	Eukaryota	Fungi	Glomeromycota	Glomeromycetes	Glomerales	Glomeraceae
1104:9953:17608__T604__S_1100	Eukaryota	Fungi	Glomeromycota	Glomeromycetes	Glomerales	Glomeraceae
1113:4408:8427__T604__S_0877	Eukaryota	Fungi	Glomeromycota	Glomeromycetes	Glomerales	Glomeraceae
1102:16614:24287__T604__S_0946	Eukaryota	Fungi	Glomeromycota	Glomeromycetes	Glomerales	Glomeraceae
1101:11491:7156__T593__S_0019	Eukaryota	Fungi	Glomeromycota	Glomeromycetes	Glomerales	Glomeraceae
1102:9509:22912__T604__S_0112	Eukaryota	Fungi	Glomeromycota	Glomeromycetes	Glomerales	Glomeraceae
1104:11142:11704__T604__S_0139	Eukaryota	Fungi	Glomeromycota	Glomeromycetes	Glomerales	Glomeraceae
1101:10621:20186__T604__S_1007	Eukaryota	Fungi	Glomeromycota	Glomeromycetes	Glomerales	Glomeraceae
1101:16286:9806__T604__S_0944	Eukaryota	Fungi	Glomeromycota	Glomeromycetes	Glomerales	Glomeraceae
1112:14142:28425__T604__S_1079	Eukaryota	Fungi	Glomeromycota	Glomeromycetes	Glomerales	Glomeraceae
1107:6753:20611__T604__S_1091	Eukaryota	Fungi	Glomeromycota	Glomeromycetes	Glomerales	Glomeraceae
1102:18890:10882__T593__S_0340	Eukaryota	Fungi	Glomeromycota	Glomeromycetes	Glomerales	Glomeraceae
1113:20766:5488__T604__S_0997	Eukaryota	Fungi	Glomeromycota	Glomeromycetes	Glomerales	Glomeraceae
2104:16569:1954__T604__S_0944	Eukaryota	Fungi	Glomeromycota	Glomeromycetes	Glomerales	Glomeraceae
1104:24510:9321__T604__S_1219	Eukaryota	Fungi	Glomeromycota	Glomeromycetes	Glomerales	Glomeraceae
2106:26742:8871__T604__S_0066	Eukaryota	Fungi	Glomeromycota	Glomeromycetes	Glomerales	Glomeraceae
1111:23969:15107__T593__S_1517	Eukaryota	Fungi	Glomeromycota	Glomeromycetes	Glomerales	Glomeraceae
1101:19532:6071__T593__S_1084	Eukaryota	Fungi	Glomeromycota	Glomeromycetes	Glomerales	Glomeraceae
2107:17659:21507__T604__S_1064	Eukaryota	Fungi	Glomeromycota	Glomeromycetes	Glomerales	Glomeraceae
1102:5787:9682__T604__S_1053	Eukaryota	Fungi	Glomeromycota	Glomeromycetes	Glomerales	Glomeraceae
1114:14336:9751__T593__S_1494	Eukaryota	Fungi	Glomeromycota	Glomeromycetes	Glomerales	Glomeraceae
1106:23023:18533__T593__S_0147	Eukaryota	Fungi	Glomeromycota	Glomeromycetes	Glomerales	Glomeraceae
2104:26972:16504__T604__S_1092	Eukaryota	Fungi	Glomeromycota	Glomeromycetes	Glomerales	Glomeraceae
1101:16880:25391__T593__S_0863	Eukaryota	Fungi	Glomeromycota	Glomeromycetes	Glomerales	Glomeraceae
1102:10658:13930__T604__S_0957	Eukaryota	Fungi	Glomeromycota	Glomeromycetes	Glomerales	Glomeraceae
1102:10344:8623__T604__S_0378	Eukaryota	Fungi	Glomeromycota	Glomeromycetes	Glomerales	Glomeraceae
1102:6489:5719__T604__S_0958	Eukaryota	Fungi	Glomeromycota	Glomeromycetes	Glomerales	Glomeraceae
2113:17989:23325__T593__S_0119	Eukaryota	Fungi	Glomeromycota	Glomeromycetes	Glomerales	Glomeraceae
1109:12627:21584__T604__S_1033	Eukaryota	Fungi	Glomeromycota	Glomeromycetes	Glomerales	Glomeraceae
1102:25003:4852__T593__S_0115	Eukaryota	Fungi	Glomeromycota	Glomeromycetes	Glomerales	Glomeraceae
1107:18589:9482__T604__S_0132	Eukaryota	Fungi	Glomeromycota	Glomeromycetes	Glomerales	Glomeraceae
1101:23514:8711__T604__S_1068	Eukaryota	Fungi	Glomeromycota	Glomeromycetes	Glomerales	Glomeraceae
1112:13392:4334__T604__S_0521	Eukaryota	Fungi	Glomeromycota	Glomeromycetes	Glomerales	Glomeraceae
1103:11232:21750__T593__S_0277	Eukaryota	Fungi	Glomeromycota	Glomeromycetes	Glomerales	Glomeraceae
1108:24117:19630__T604__S_0344	Eukaryota	Fungi	Glomeromycota	Glomeromycetes	Glomerales	Glomeraceae
1107:6230:15310__T593__S_0670	Eukaryota	Fungi	Glomeromycota	Glomeromycetes	Glomerales	Glomeraceae
1101:16179:5701__T604__S_0871	Eukaryota	Fungi	Glomeromycota	Glomeromycetes	Glomerales	Glomeraceae
1105:10784:14320__T604__S_0323	Eukaryota	Fungi	Glomeromycota	Glomeromycetes	Glomerales	Glomeraceae
1102:6665:6359__T604__S_0942	Eukaryota	Fungi	Glomeromycota	Glomeromycetes	Glomerales	Glomeraceae
1103:14272:6243__T593__S_0016	Eukaryota	Fungi	Glomeromycota	Glomeromycetes	Glomerales	Glomeraceae
1104:27820:10754__T593__S_1261	Eukaryota	Fungi	Glomeromycota	Glomeromycetes	Glomerales	Glomeraceae
1107:23381:7531__T593__S_0780	Eukaryota	Fungi	Glomeromycota	Glomeromycetes	Glomerales	Glomeraceae
1103:12116:17458__T593__S_0157	Eukaryota	Fungi	Glomeromycota	Glomeromycetes	Glomerales	Glomeraceae
1103:9109:9632__T604__S_1074	Eukaryota	Fungi	Glomeromycota	Glomeromycetes	Glomerales	Glomeraceae
2110:21207:9263__T593__S_1465	Eukaryota	Fungi	Glomeromycota	Glomeromycetes	Glomerales	Glomeraceae
1103:13587:14651__T604__S_0193	Eukaryota	Fungi	Glomeromycota	Glomeromycetes	Glomerales	Glomeraceae
1107:3802:13618__T593__S_0620	Eukaryota	Fungi	Glomeromycota	Glomeromycetes	Glomerales	Glomeraceae
1105:14605:9635__T604__S_0724	Eukaryota	Fungi	Glomeromycota	Glomeromycetes	Glomerales	Glomeraceae
1103:19813:21511__T604__S_0078	Eukaryota	Fungi	Glomeromycota	Glomeromycetes	Glomerales	Glomeraceae
1108:15427:13304__T604__S_1092	Eukaryota	Fungi	Glomeromycota	Glomeromycetes	Glomerales	Glomeraceae
1102:11694:26773__T604__S_0271	Eukaryota	Fungi	Glomeromycota	Glomeromycetes	Glomerales	Glomeraceae
2106:16865:10950__T593__S_0960	Eukaryota	Fungi	Glomeromycota	Glomeromycetes	Glomerales	Glomeraceae
1101:12683:27610__T593__S_1244	Eukaryota	Fungi	Glomeromycota	Glomeromycetes	Glomerales	Glomeraceae
1101:12494:2085__T604__S_0932	Eukaryota	Fungi	Glomeromycota	Glomeromycetes	Glomerales	Glomeraceae
2103:22707:13007__T604__S_0049	Eukaryota	Fungi	Glomeromycota	Glomeromycetes	Glomerales	Glomeraceae
1102:20740:16626__T593__S_0166	Eukaryota	Fungi	Glomeromycota	Glomeromycetes	Glomerales	Glomeraceae
1108:12287:27135__T604__S_1137	Eukaryota	Fungi	Glomeromycota	Glomeromycetes	Glomerales	Glomeraceae
1101:11159:16859__T604__S_0128	Eukaryota	Fungi	Glomeromycota	Glomeromycetes	Glomerales	Glomeraceae
1109:24602:5164__T604__S_1079	Eukaryota	Fungi	Glomeromycota	Glomeromycetes	Glomerales	Glomeraceae
1101:19902:20171__T604__S_0202	Eukaryota	Fungi	Glomeromycota	Glomeromycetes	Glomerales	Glomeraceae
1101:5033:17363__T593__S_1348	Eukaryota	Fungi	Glomeromycota	Glomeromycetes	Glomerales	Glomeraceae
1103:4759:6758__T604__S_0851	Eukaryota	Fungi	Glomeromycota	Glomeromycetes	Glomerales	Glomeraceae
1101:6635:22610__T604__S_1012	Eukaryota	Fungi	Glomeromycota	Glomeromycetes	Glomerales	Glomeraceae
1110:10508:23531__T604__S_1027	Eukaryota	Fungi	Glomeromycota	Glomeromycetes	Glomerales	Glomeraceae
1111:19319:3698__T604__S_0029	Eukaryota	Fungi	Glomeromycota	Glomeromycetes	Glomerales	Glomeraceae
1101:12877:15130__T593__S_0620	Eukaryota	Fungi	Glomeromycota	Glomeromycetes	Glomerales	Glomeraceae
1108:10578:24674__T593__S_0776	Eukaryota	Fungi	Glomeromycota	Glomeromycetes	Glomerales	Glomeraceae
1103:17642:16492__T604__S_0863	Eukaryota	Fungi	Glomeromycota	Glomeromycetes	Glomerales	Glomeraceae
1101:14557:5811__T604__S_0864	Eukaryota	Fungi	Glomeromycota	Glomeromycetes	Glomerales	Glomeraceae
2105:22706:12413__T604__S_0064	Eukaryota	Fungi	Glomeromycota	Glomeromycetes	Glomerales	Glomeraceae
2111:3165:13044__T604__S_1158	Eukaryota	Fungi	Glomeromycota	Glomeromycetes	Glomerales	Glomeraceae
1101:15562:18250__T604__S_0063	Eukaryota	Fungi	Glomeromycota	Glomeromycetes	Glomerales	Glomeraceae
2106:12658:4529__T604__S_0864	Eukaryota	Fungi	Glomeromycota	Glomeromycetes	Glomerales	Glomeraceae
2111:18812:13867__T593__S_0656	Eukaryota	Fungi	Glomeromycota	Glomeromycetes	Glomerales	Glomeraceae
1102:23248:19798__T604__S_0871	Eukaryota	Fungi	Glomeromycota	Glomeromycetes	Glomerales	Glomeraceae
2109:13369:26570__T604__S_1109	Eukaryota	Fungi	Glomeromycota	Glomeromycetes	Glomerales	Glomeraceae
1104:18208:15316__T593__S_1498	Eukaryota	Fungi	Glomeromycota	Glomeromycetes	Glomerales	Glomeraceae
1107:25013:23094__T604__S_0243	Eukaryota	Fungi	Glomeromycota	Glomeromycetes	Glomerales	Glomeraceae
1108:20065:11272__T593__S_0682	Eukaryota	Fungi	Glomeromycota	Glomeromycetes	Glomerales	Glomeraceae
1104:4602:21987__T604__S_0952	Eukaryota	Fungi	Glomeromycota	Glomeromycetes	Glomerales	Glomeraceae
2107:15413:13740__T604__S_1134	Eukaryota	Fungi	Glomeromycota	Glomeromycetes	Glomerales	Glomeraceae
1102:22369:10349__T593__S_0965	Eukaryota	Fungi	Glomeromycota	Glomeromycetes	Glomerales	Glomeraceae
1101:16020:14252__T593__S_1251	Eukaryota	Fungi	Glomeromycota	Glomeromycetes	Glomerales	Glomeraceae
2104:3081:19688__T593__S_0362	Eukaryota	Fungi	Glomeromycota	Glomeromycetes	Glomerales	Glomeraceae
2106:9922:12467__T593__S_0670	Eukaryota	Fungi	Glomeromycota	Glomeromycetes	Glomerales	Glomeraceae
1109:16147:27224__T604__S_1090	Eukaryota	Fungi	Glomeromycota	Glomeromycetes	Glomerales	Glomeraceae
1104:5954:8038__T604__S_0362	Eukaryota	Fungi	Glomeromycota	Glomeromycetes	Glomerales	Glomeraceae
2106:10883:19248__T593__S_1261	Eukaryota	Fungi	Glomeromycota	Glomeromycetes	Glomerales	Glomeraceae
1101:18545:6185__T604__S_1090	Eukaryota	Fungi	Glomeromycota	Glomeromycetes	Glomerales	Glomeraceae
1101:26581:10384__T604__S_0986	Eukaryota	Fungi	Glomeromycota	Glomeromycetes	Glomerales	Glomeraceae
2102:14160:1705__T593__S_0074	Eukaryota	Fungi	Glomeromycota	Glomeromycetes	Glomerales	Glomeraceae
1103:9370:5194__T604__S_1099	Eukaryota	Fungi	Glomeromycota	Glomeromycetes	Glomerales	Glomeraceae
1109:20176:11523__T604__S_0316	Eukaryota	Fungi	Glomeromycota	Glomeromycetes	Glomerales	Glomeraceae
1101:12556:20621__T604__S_1299	Eukaryota	Fungi	Glomeromycota	Glomeromycetes	Glomerales	Glomeraceae
1114:15562:19849__T593__S_1309	Eukaryota	Fungi	Glomeromycota	Glomeromycetes	Glomerales	Glomeraceae
1111:5683:15909__T604__S_0481	Eukaryota	Fungi	Glomeromycota	Glomeromycetes	Glomerales	Glomeraceae
1111:22460:11122__T604__S_1090	Eukaryota	Fungi	Glomeromycota	Glomeromycetes	Glomerales	Glomeraceae
1104:17378:17548__T604__S_0986	Eukaryota	Fungi	Glomeromycota	Glomeromycetes	Glomerales	Glomeraceae
2102:28360:13415__T604__S_0364	Eukaryota	Fungi	Glomeromycota	Glomeromycetes	Glomerales	Glomeraceae
1112:9343:8731__T593__S_1081	Eukaryota	Fungi	Glomeromycota	Glomeromycetes	Glomerales	Glomeraceae
1105:11644:16127__T604__S_0120	Eukaryota	Fungi	Glomeromycota	Glomeromycetes	Glomerales	Glomeraceae
1109:23647:9128__T593__S_1465	Eukaryota	Fungi	Glomeromycota	Glomeromycetes	Glomerales	Glomeraceae
1101:21953:7499__T604__S_0986	Eukaryota	Fungi	Glomeromycota	Glomeromycetes	Glomerales	Glomeraceae
1101:9290:9719__T604__S_1217	Eukaryota	Fungi	Glomeromycota	Glomeromycetes	Glomerales	Glomeraceae
1101:11489:7186__T604__S_0089	Eukaryota	Fungi	Glomeromycota	Glomeromycetes	Glomerales	Glomeraceae
1111:15644:20760__T604__S_0953	Eukaryota	Fungi	Glomeromycota	Glomeromycetes	Glomerales	Glomeraceae
1109:23814:10829__T593__S_1268	Eukaryota	Fungi	Glomeromycota	Glomeromycetes	Glomerales	Glomeraceae
2104:15856:9858__T593__S_1046	Eukaryota	Fungi	Glomeromycota	Glomeromycetes	Glomerales	Glomeraceae
1104:24490:18785__T604__S_1129	Eukaryota	Fungi	Glomeromycota	Glomeromycetes	Glomerales	Glomeraceae
1103:6994:18805__T593__S_0343	Eukaryota	Fungi	Glomeromycota	Glomeromycetes	Glomerales	Glomeraceae
2114:5108:17227__T593__S_0456	Eukaryota	Fungi	Glomeromycota	Glomeromycetes	Glomerales	Glomeraceae
2110:18587:25288__T593__S_0247	Eukaryota	Fungi	Glomeromycota	Glomeromycetes	Glomerales	Glomeraceae
1111:19732:3461__T604__S_1141	Eukaryota	Fungi	Glomeromycota	Glomeromycetes	Glomerales	Glomeraceae
1101:9759:2881__T604__S_0045	Eukaryota	Fungi	Glomeromycota	Glomeromycetes	Glomerales	Glomeraceae
1101:15589:8471__T593__S_1273	Eukaryota	Fungi	Glomeromycota	Glomeromycetes	Glomerales	Glomeraceae
1103:4318:10760__T604__S_1078	Eukaryota	Fungi	Glomeromycota	Glomeromycetes	Glomerales	Glomeraceae
1101:17747:2307__T593__S_0731	Eukaryota	Fungi	Glomeromycota	Glomeromycetes	Glomerales	Glomeraceae
1101:13760:8722__T604__S_1040	Eukaryota	Fungi	Glomeromycota	Glomeromycetes	Glomerales	Glomeraceae
1105:10492:19278__T593__S_1137	Eukaryota	Fungi	Glomeromycota	Glomeromycetes	Glomerales	Glomeraceae
1103:9419:18624__T604__S_1100	Eukaryota	Fungi	Glomeromycota	Glomeromycetes	Glomerales	Glomeraceae
1101:14484:14263__T604__S_1501	Eukaryota	Fungi	Glomeromycota	Glomeromycetes	Glomerales	Glomeraceae
2106:14109:7075__T593__S_0875	Eukaryota	Fungi	Glomeromycota	Glomeromycetes	Glomerales	Glomeraceae
1114:11221:10492__T604__S_1497	Eukaryota	Fungi	Glomeromycota	Glomeromycetes	Glomerales	Glomeraceae
1101:19263:10016__T593__S_0277	Eukaryota	Fungi	Glomeromycota	Glomeromycetes	Glomerales	Glomeraceae
1102:20991:7343__T604__S_1128	Eukaryota	Fungi	Glomeromycota	Glomeromycetes	Glomerales	Glomeraceae
1101:24553:6350__T593__S_0964	Eukaryota	Fungi	Glomeromycota	Glomeromycetes	Glomerales	Glomeraceae
1107:20529:18194__T604__S_0900	Eukaryota	Fungi	Glomeromycota	Glomeromycetes	Glomerales	Glomeraceae
1104:13829:14352__T593__S_1231	Eukaryota	Fungi	Glomeromycota	Glomeromycetes	Glomerales	Glomeraceae
1101:5251:14644__T593__S_0344	Eukaryota	Fungi	Glomeromycota	Glomeromycetes	Glomerales	Glomeraceae
1105:10804:21128__T593__S_0830	Eukaryota	Fungi	Glomeromycota	Glomeromycetes	Glomerales	Glomeraceae
1108:13689:3484__T604__S_1129	Eukaryota	Fungi	Glomeromycota	Glomeromycetes	Glomerales	Glomeraceae
1101:22680:6256__T604__S_0871	Eukaryota	Fungi	Glomeromycota	Glomeromycetes	Glomerales	Glomeraceae
1107:26939:18161__T604__S_0871	Eukaryota	Fungi	Glomeromycota	Glomeromycetes	Glomerales	Glomeraceae
2101:20512:15963__T604__S_1071	Eukaryota	Fungi	Glomeromycota	Glomeromycetes	Glomerales	Glomeraceae
1109:7733:11661__T593__S_0958	Eukaryota	Fungi	Glomeromycota	Glomeromycetes	Glomerales	Glomeraceae
1103:14604:25670__T604__S_0969	Eukaryota	Fungi	Glomeromycota	Glomeromycetes	Glomerales	Glomeraceae
2112:15635:21499__T593__S_0943	Eukaryota	Fungi	Glomeromycota	Glomeromycetes	Glomerales	Glomeraceae
2110:9610:14868__T604__S_1059	Eukaryota	Fungi	Glomeromycota	Glomeromycetes	Glomerales	Glomeraceae
1101:13778:26986__T604__S_0138	Eukaryota	Fungi	Glomeromycota	Glomeromycetes	Glomerales	Glomeraceae
1102:11083:22842__T604__S_0059	Eukaryota	Fungi	Glomeromycota	Glomeromycetes	Glomerales	Glomeraceae
1104:20710:6274__T593__S_0855	Eukaryota	Fungi	Glomeromycota	Glomeromycetes	Glomerales	Glomeraceae
1106:10049:4997__T593__S_0016	Eukaryota	Fungi	Glomeromycota	Glomeromycetes	Glomerales	Glomeraceae
1102:21443:14507__T604__S_0792	Eukaryota	Fungi	Glomeromycota	Glomeromycetes	Glomerales	Glomeraceae
1108:17618:12725__T593__S_0957	Eukaryota	Fungi	Glomeromycota	Glomeromycetes	Glomerales	Glomeraceae
1103:25329:23112__T604__S_0139	Eukaryota	Fungi	Glomeromycota	Glomeromycetes	Glomerales	Glomeraceae
1101:17837:25821__T604__S_0782	Eukaryota	Fungi	Glomeromycota	Glomeromycetes	Glomerales	Glomeraceae
1102:23182:11357__T604__S_0303	Eukaryota	Fungi	Glomeromycota	Glomeromycetes	Glomerales	Glomeraceae
1101:22859:14847__T593__S_1168	Eukaryota	Fungi	Glomeromycota	Glomeromycetes	Glomerales	Glomeraceae
1103:23603:5252__T593__S_1183	Eukaryota	Fungi	Glomeromycota	Glomeromycetes	Glomerales	Glomeraceae
1103:14049:5182__T604__S_0056	Eukaryota	Fungi	Glomeromycota	Glomeromycetes	Glomerales	Glomeraceae
1104:3703:9568__T593__S_0497	Eukaryota	Fungi	Glomeromycota	Glomeromycetes	Glomerales	Glomeraceae
1104:15247:4388__T593__S_1010	Eukaryota	Fungi	Glomeromycota	Glomeromycetes	Glomerales	Glomeraceae
1101:14626:26090__T593__S_1015	Eukaryota	Fungi	Glomeromycota	Glomeromycetes	Glomerales	Glomeraceae
1101:25408:10882__T604__S_0834	Eukaryota	Fungi	Glomeromycota	Glomeromycetes	Glomerales	Glomeraceae
1104:23076:7089__T604__S_1079	Eukaryota	Fungi	Glomeromycota	Glomeromycetes	Glomerales	Glomeraceae
1101:21766:5570__T593__S_0455	Eukaryota	Fungi	Glomeromycota	Glomeromycetes	Glomerales	Glomeraceae
2111:21373:16015__T604__S_1099	Eukaryota	Fungi	Glomeromycota	Glomeromycetes	Glomerales	Glomeraceae
1102:8289:8657__T593__S_0016	Eukaryota	Fungi	Glomeromycota	Glomeromycetes	Glomerales	Glomeraceae
2105:12406:20756__T593__S_0620	Eukaryota	Fungi	Glomeromycota	Glomeromycetes	Glomerales	Glomeraceae
1109:25889:11519__T593__S_1307	Eukaryota	Fungi	Glomeromycota	Glomeromycetes	Glomerales	Glomeraceae
1113:14131:25474__T593__S_1080	Eukaryota	Fungi	Glomeromycota	Glomeromycetes	Glomerales	Glomeraceae
1110:11250:6713__T593__S_0840	Eukaryota	Fungi	Glomeromycota	Glomeromycetes	Glomerales	Glomeraceae
1102:22247:20980__T593__S_0683	Eukaryota	Fungi	Glomeromycota	Glomeromycetes	Glomerales	Glomeraceae
2114:13406:21807__T593__S_0833	Eukaryota	Fungi	Glomeromycota	Glomeromycetes	Glomerales	Glomeraceae
1105:14961:6707__T593__S_0660	Eukaryota	Fungi	Glomeromycota	Glomeromycetes	Glomerales	Glomeraceae
1102:10841:2612__T604__S_1050	Eukaryota	Fungi	Glomeromycota	Glomeromycetes	Glomerales	Glomeraceae
1107:11894:21486__T604__S_0877	Eukaryota	Fungi	Glomeromycota	Glomeromycetes	Glomerales	Glomeraceae
1101:20543:26557__T604__S_0808	Eukaryota	Fungi	Glomeromycota	Glomeromycetes	Glomerales	Glomeraceae
1105:19129:21825__T604__S_0316	Eukaryota	Fungi	Glomeromycota	Glomeromycetes	Glomerales	Glomeraceae
1101:23097:20136__T593__S_1256	Eukaryota	Fungi	Glomeromycota	Glomeromycetes	Glomerales	Glomeraceae
1101:12522:6588__T593__S_0964	Eukaryota	Fungi	Glomeromycota	Glomeromycetes	Glomerales	Glomeraceae
1104:24673:6659__T593__S_1273	Eukaryota	Fungi	Glomeromycota	Glomeromycetes	Glomerales	Glomeraceae
1103:17466:1784__T604__S_0860	Eukaryota	Fungi	Glomeromycota	Glomeromycetes	Glomerales	Glomeraceae
1104:2923:14329__T604__S_1381	Eukaryota	Fungi	Glomeromycota	Glomeromycetes	Glomerales	Glomeraceae
2106:12572:11093__T604__S_1102	Eukaryota	Fungi	Glomeromycota	Glomeromycetes	Glomerales	Glomeraceae
1101:22638:17687__T593__S_0690	Eukaryota	Fungi	Glomeromycota	Glomeromycetes	Glomerales	Glomeraceae
1101:25347:15402__T604__S_1000	Eukaryota	Fungi	Glomeromycota	Glomeromycetes	Glomerales	Glomeraceae
1111:14287:5656__T593__S_1090	Eukaryota	Fungi	Glomeromycota	Glomeromycetes	Glomerales	Glomeraceae
1101:16092:14461__T604__S_0917	Eukaryota	Fungi	Glomeromycota	Glomeromycetes	Glomerales	Glomeraceae
1101:12451:5738__T593__S_1119	Eukaryota	Fungi	Glomeromycota	Glomeromycetes	Glomerales	Glomeraceae
1101:18915:23580__T593__S_0659	Eukaryota	Fungi	Glomeromycota	Glomeromycetes	Glomerales	Glomeraceae
1102:16697:21570__T604__S_1037	Eukaryota	Fungi	Glomeromycota	Glomeromycetes	Glomerales	Glomeraceae
1108:11097:9889__T604__S_1061	Eukaryota	Fungi	Glomeromycota	Glomeromycetes	Glomerales	Glomeraceae
1109:27611:13368__T593__S_1044	Eukaryota	Fungi	Glomeromycota	Glomeromycetes	Glomerales	Glomeraceae
1103:8568:15204__T604__S_1141	Eukaryota	Fungi	Glomeromycota	Glomeromycetes	Glomerales	Glomeraceae
1101:26045:19931__T593__S_0842	Eukaryota	Fungi	Glomeromycota	Glomeromycetes	Glomerales	Glomeraceae
1103:17078:27812__T593__S_0672	Eukaryota	Fungi	Glomeromycota	Glomeromycetes	Glomerales	Glomeraceae
1103:5636:20481__T593__S_1015	Eukaryota	Fungi	Glomeromycota	Glomeromycetes	Glomerales	Glomeraceae
1101:26606:15581__T593__S_0881	Eukaryota	Fungi	Glomeromycota	Glomeromycetes	Glomerales	Glomeraceae
1110:18541:6405__T593__S_1027	Eukaryota	Fungi	Glomeromycota	Glomeromycetes	Glomerales	Glomeraceae
1101:7270:17749__T604__S_1141	Eukaryota	Fungi	Glomeromycota	Glomeromycetes	Glomerales	Glomeraceae
1101:24895:17690__T593__S_0926	Eukaryota	Fungi	Glomeromycota	Glomeromycetes	Glomerales	Glomeraceae
1102:14054:4938__T604__S_1077	Eukaryota	Fungi	Glomeromycota	Glomeromycetes	Glomerales	Glomeraceae
1102:14489:21243__T604__S_0251	Eukaryota	Fungi	Glomeromycota	Glomeromycetes	Glomerales	Glomeraceae
1102:10887:26006__T604__S_0001	Eukaryota	Fungi	Glomeromycota	Glomeromycetes	Glomerales	Glomeraceae
1101:4412:15167__T604__S_1074	Eukaryota	Fungi	Glomeromycota	Glomeromycetes	Glomerales	Glomeraceae
1102:16651:5079__T604__S_0893	Eukaryota	Fungi	Glomeromycota	Glomeromycetes	Glomerales	Glomeraceae
1104:10150:10242__T604__S_1033	Eukaryota	Fungi	Glomeromycota	Glomeromycetes	Glomerales	Glomeraceae
2109:27070:17948__T604__S_0378	Eukaryota	Fungi	Glomeromycota	Glomeromycetes	Glomerales	Glomeraceae
1101:20435:19760__T593__S_0001	Eukaryota	Fungi	Glomeromycota	Glomeromycetes	Glomerales	Glomeraceae
2107:26691:11397__T593__S_1263	Eukaryota	Fungi	Glomeromycota	Glomeromycetes	Glomerales	Glomeraceae
1102:15635:3273__T604__S_0325	Eukaryota	Fungi	Glomeromycota	Glomeromycetes	Glomerales	Glomeraceae
1114:14075:20143__T593__S_0901	Eukaryota	Fungi	Glomeromycota	Glomeromycetes	Glomerales	Glomeraceae
1102:19578:27170__T604__S_1099	Eukaryota	Fungi	Glomeromycota	Glomeromycetes	Glomerales	Glomeraceae
2103:17960:21555__T593__S_0874	Eukaryota	Fungi	Glomeromycota	Glomeromycetes	Glomerales	Glomeraceae
1103:24617:13652__T604__S_0792	Eukaryota	Fungi	Glomeromycota	Glomeromycetes	Glomerales	Glomeraceae
1101:12429:6505__T593__S_0103	Eukaryota	Fungi	Glomeromycota	Glomeromycetes	Glomerales	Glomeraceae
1107:16827:12654__T593__S_1064	Eukaryota	Fungi	Glomeromycota	Glomeromycetes	Glomerales	Glomeraceae
1102:16198:21915__T604__S_0941	Eukaryota	Fungi	Glomeromycota	Glomeromycetes	Glomerales	Glomeraceae
1106:5710:5651__T604__S_0917	Eukaryota	Fungi	Glomeromycota	Glomeromycetes	Glomerales	Glomeraceae
1105:21882:16987__T593__S_0112	Eukaryota	Fungi	Glomeromycota	Glomeromycetes	Glomerales	Glomeraceae
1110:20209:18550__T593__S_1244	Eukaryota	Fungi	Glomeromycota	Glomeromycetes	Glomerales	Glomeraceae
2101:17520:6721__T593__S_1273	Eukaryota	Fungi	Glomeromycota	Glomeromycetes	Glomerales	Glomeraceae
2105:6155:11874__T593__S_0456	Eukaryota	Fungi	Glomeromycota	Glomeromycetes	Glomerales	Glomeraceae
1110:5543:12717__T604__S_0333	Eukaryota	Fungi	Glomeromycota	Glomeromycetes	Glomerales	Glomeraceae
1113:4799:20248__T604__S_1082	Eukaryota	Fungi	Glomeromycota	Glomeromycetes	Glomerales	Glomeraceae
2102:21614:9871__T593__S_0781	Eukaryota	Fungi	Glomeromycota	Glomeromycetes	Glomerales	Glomeraceae
1105:10128:19465__T604__S_1144	Eukaryota	Fungi	Glomeromycota	Glomeromycetes	Glomerales	Glomeraceae
1106:23544:22250__T604__S_1050	Eukaryota	Fungi	Glomeromycota	Glomeromycetes	Glomerales	Glomeraceae
2105:17594:22227__T604__S_0056	Eukaryota	Fungi	Glomeromycota	Glomeromycetes	Glomerales	Glomeraceae
1105:22050:9651__T593__S_0261	Eukaryota	Fungi	Glomeromycota	Glomeromycetes	Glomerales	Glomeraceae
1105:26240:19266__T593__S_0964	Eukaryota	Fungi	Glomeromycota	Glomeromycetes	Glomerales	Glomeraceae
2101:21270:12247__T593__S_1044	Eukaryota	Fungi	Glomeromycota	Glomeromycetes	Glomerales	Glomeraceae
1104:8930:13879__T604__S_0997	Eukaryota	Fungi	Glomeromycota	Glomeromycetes	Glomerales	Glomeraceae
1106:20690:2484__T604__S_0292	Eukaryota	Fungi	Glomeromycota	Glomeromycetes	Glomerales	Glomeraceae
1107:9530:17914__T604__S_0376	Eukaryota	Fungi	Glomeromycota	Glomeromycetes	Glomerales	Glomeraceae
1108:2515:18411__T604__S_0325	Eukaryota	Fungi	Glomeromycota	Glomeromycetes	Glomerales	Glomeraceae
1114:6440:5121__T604__S_1280	Eukaryota	Fungi	Glomeromycota	Glomeromycetes	Glomerales	Glomeraceae
2102:4734:13024__T604__S_0942	Eukaryota	Fungi	Glomeromycota	Glomeromycetes	Glomerales	Glomeraceae
1107:15102:8517__T593__S_1264	Eukaryota	Fungi	Glomeromycota	Glomeromycetes	Glomerales	Glomeraceae
1111:16906:18367__T593__S_1113	Eukaryota	Fungi	Glomeromycota	Glomeromycetes	Glomerales	Glomeraceae
2102:10750:3281__T593__S_0902	Eukaryota	Fungi	Glomeromycota	Glomeromycetes	Glomerales	Glomeraceae
1101:23440:9597__T604__S_1037	Eukaryota	Fungi	Glomeromycota	Glomeromycetes	Glomerales	Glomeraceae
2101:8546:17566__T593__S_0900	Eukaryota	Fungi	Glomeromycota	Glomeromycetes	Glomerales	Glomeraceae
2105:24795:9898__T593__S_0900	Eukaryota	Fungi	Glomeromycota	Glomeromycetes	Glomerales	Glomeraceae
1106:26343:16796__T604__S_1066	Eukaryota	Fungi	Glomeromycota	Glomeromycetes	Glomerales	Glomeraceae
1109:19954:6213__T604__S_1134	Eukaryota	Fungi	Glomeromycota	Glomeromycetes	Glomerales	Glomeraceae
1112:16959:3478__T604__S_1082	Eukaryota	Fungi	Glomeromycota	Glomeromycetes	Glomerales	Glomeraceae
1113:7901:7030__T604__S_1140	Eukaryota	Fungi	Glomeromycota	Glomeromycetes	Glomerales	Glomeraceae
2101:15074:22612__T604__S_0858	Eukaryota	Fungi	Glomeromycota	Glomeromycetes	Glomerales	Glomeraceae
2106:12556:23862__T604__S_1051	Eukaryota	Fungi	Glomeromycota	Glomeromycetes	Glomerales	Glomeraceae
2101:18724:15170__T604__S_1091	Eukaryota	Fungi	Glomeromycota	Glomeromycetes	Glomerales	Glomeraceae
2101:21768:5887__T604__S_0145	Eukaryota	Fungi	Glomeromycota	Glomeromycetes	Glomerales	Glomeraceae
2101:28211:13803__T604__S_0061	Eukaryota	Fungi	Glomeromycota	Glomeromycetes	Glomerales	Glomeraceae
2106:20427:12404__T593__S_1177	Eukaryota	Fungi	Glomeromycota	Glomeromycetes	Glomerales	Glomeraceae
1107:12168:10193__T604__S_1158	Eukaryota	Fungi	Glomeromycota	Glomeromycetes	Glomerales	Glomeraceae
1108:16228:11332__T604__S_1056	Eukaryota	Fungi	Glomeromycota	Glomeromycetes	Glomerales	Glomeraceae
2111:18135:9447__T604__S_1412	Eukaryota	Fungi	Glomeromycota	Glomeromycetes	Glomerales	Glomeraceae
1114:17504:18976__T604__S_0603	Eukaryota	Fungi	Glomeromycota	Glomeromycetes	Glomerales	Glomeraceae
2102:13566:8529__T604__S_0321	Eukaryota	Fungi	Glomeromycota	Glomeromycetes	Glomerales	Glomeraceae
2113:10682:19156__T604__S_0271	Eukaryota	Fungi	Glomeromycota	Glomeromycetes	Glomerales	Glomeraceae
2104:3731:13801__T593__S_1054	Eukaryota	Fungi	Glomeromycota	Glomeromycetes	Glomerales	Glomeraceae
1106:9320:4840__T604__S_1056	Eukaryota	Fungi	Glomeromycota	Glomeromycetes	Glomerales	Glomeraceae
2104:9742:9383__T604__S_1102	Eukaryota	Fungi	Glomeromycota	Glomeromycetes	Glomerales	Glomeraceae
2110:16016:15455__T604__S_0928	Eukaryota	Fungi	Glomeromycota	Glomeromycetes	Glomerales	Glomeraceae
2112:17466:14262__T593__S_0660	Eukaryota	Fungi	Glomeromycota	Glomeromycetes	Glomerales	Glomeraceae
1101:6252:13536__T593__S_0697	Eukaryota	Fungi	Glomeromycota	Glomeromycetes	Glomerales
1101:18752:14566__T593__S_0753	Eukaryota	Fungi	Glomeromycota	Glomeromycetes	Glomerales
1108:20577:21801__T593__S_0448	Eukaryota	Fungi	Glomeromycota	Glomeromycetes	Glomerales
1103:13134:21960__T593__S_0920	Eukaryota	Fungi	Glomeromycota	Glomeromycetes	Glomerales
2110:8820:23104__T604__S_0862	Eukaryota	Fungi	Glomeromycota	Glomeromycetes	Glomerales
1106:16090:20647__T593__S_0697	Eukaryota	Fungi	Glomeromycota	Glomeromycetes	Glomerales
1106:14149:6037__T593__S_0707	Eukaryota	Fungi	Glomeromycota	Glomeromycetes	Glomerales
2107:25376:12189__T593__S_0403	Eukaryota	Fungi	Glomeromycota	Glomeromycetes	Glomerales
1105:19035:13019__T593__S_0448	Eukaryota	Fungi	Glomeromycota	Glomeromycetes	Glomerales
1102:11077:18504__T593__S_0216	Eukaryota	Fungi	Glomeromycota	Glomeromycetes	Glomerales
1103:8073:23029__T593__S_0689	Eukaryota	Fungi	Glomeromycota	Glomeromycetes	Glomerales
1102:15331:9909__T604__S_0788	Eukaryota	Fungi	Glomeromycota	Glomeromycetes	Glomerales
1101:25070:11142__T593__S_0731	Eukaryota	Fungi	Glomeromycota	Glomeromycetes	Glomerales
1107:20530:11928__T593__S_0731	Eukaryota	Fungi	Glomeromycota	Glomeromycetes	Glomerales
1104:26851:12320__T604__S_1382	Eukaryota	Fungi	Glomeromycota	Glomeromycetes	Glomerales
1108:14289:10976__T593__S_0675	Eukaryota	Fungi	Glomeromycota	Glomeromycetes	Paraglomerales	Paraglomeraceae	Paraglomus	Paraglomus brasilianum
2108:16461:18043__T593__S_0497	Eukaryota	Fungi	Glomeromycota	Glomeromycetes
1106:21398:20041__T593__S_0215	Eukaryota	Fungi	Glomeromycota	Glomeromycetes
1101:11591:5674__T593__S_1348	Eukaryota	Fungi	Glomeromycota	Glomeromycetes
1101:13737:14024__T604__S_0471	Eukaryota	Fungi	Glomeromycota	Glomeromycetes
1101:16966:12939__T593__S_0166	Eukaryota	Fungi	Glomeromycota	Glomeromycetes
1101:14787:13880__T593__S_0960	Eukaryota	Fungi	Glomeromycota	Glomeromycetes
1102:13510:18051__T604__S_0178	Eukaryota	Fungi	Glomeromycota	Glomeromycetes
1101:25106:9689__T593__S_0960	Eukaryota	Fungi	Glomeromycota	Glomeromycetes
1114:17638:6169__T604__S_0296	Eukaryota	Fungi	Glomeromycota	Glomeromycetes
1102:12427:13773__T593__S_1043	Eukaryota	Fungi	Glomeromycota	Glomeromycetes
1113:6030:7844__T593__S_0960	Eukaryota	Fungi	Glomeromycota	Glomeromycetes
1111:13160:18707__T593__S_0839	Eukaryota	Fungi	Glomeromycota	Glomeromycetes
2114:24843:10870__T593__S_1281	Eukaryota	Fungi	Glomeromycota	Glomeromycetes
1107:15363:23584__T593__S_0659	Eukaryota	Fungi	Glomeromycota	Glomeromycetes
1109:17883:10846__T593__S_0900	Eukaryota	Fungi	Glomeromycota	Glomeromycetes
1103:16071:20480__T604__S_0030	Eukaryota	Fungi	Glomeromycota	Glomeromycetes
2108:15850:4162__T593__S_0693	Eukaryota	Fungi	Glomeromycota	Glomeromycetes
2111:17557:20002__T593__S_0403	Eukaryota	Fungi	Glomeromycota	Glomeromycetes
2111:11920:14326__T604__S_0403	Eukaryota	Fungi	Glomeromycota	Glomeromycetes
1103:13990:13592__T593__S_1033	Eukaryota	Fungi	Glomeromycota	Glomeromycetes
1102:19409:10998__T604__S_0794	Eukaryota	Fungi	Glomeromycota	Glomeromycetes
1101:14386:8272__T604__S_0792	Eukaryota	Fungi	Glomeromycota	Glomeromycetes
1103:5817:7681__T604__S_0117	Eukaryota	Fungi	Glomeromycota	Glomeromycetes
1104:25914:10544__T604__S_0894	Eukaryota	Fungi	Glomeromycota	Glomeromycetes
1102:11297:8289__T604__S_0268	Eukaryota	Fungi	Glomeromycota	Glomeromycetes
1102:15486:8977__T604__S_1066	Eukaryota	Fungi	Glomeromycota	Glomeromycetes
1101:17133:23681__T593__S_1500	Eukaryota	Fungi	Glomeromycota	Glomeromycetes
1103:15867:26366__T604__S_0871	Eukaryota	Fungi	Glomeromycota	Glomeromycetes
1101:12870:17000__T604__S_0015	Eukaryota	Fungi	Glomeromycota	Glomeromycetes
1104:8669:15660__T593__S_0094	Eukaryota	Fungi	Glomeromycota	Glomeromycetes
1102:20623:13441__T604__S_1440	Eukaryota	Fungi	Glomeromycota	Glomeromycetes
1104:26171:23176__T604__S_1073	Eukaryota	Fungi	Glomeromycota	Glomeromycetes
1107:12254:9785__T604__S_1043	Eukaryota	Fungi	Glomeromycota	Glomeromycetes
2103:18984:21438__T604__S_0134	Eukaryota	Fungi	Glomeromycota	Glomeromycetes
1102:14822:13006__T593__S_1535	Eukaryota	Fungi	Glomeromycota	Glomeromycetes
1101:12183:12527__T593__S_0332	Eukaryota	Fungi	Glomeromycota	Glomeromycetes
1103:8730:21521__T604__S_1079	Eukaryota	Fungi	Glomeromycota	Glomeromycetes
2105:26556:15184__T593__S_0022	Eukaryota	Fungi	Glomeromycota	Glomeromycetes
1103:12732:27866__T604__S_0907	Eukaryota	Fungi	Glomeromycota	Glomeromycetes
1108:3748:22479__T604__S_1071	Eukaryota	Fungi	Glomeromycota	Glomeromycetes
1101:11645:3938__T593__S_0662	Eukaryota	Fungi	Glomeromycota	Glomeromycetes
1110:16376:25581__T604__S_0649	Eukaryota	Fungi	Glomeromycota	Glomeromycetes
1114:18216:17155__T593__S_1218	Eukaryota	Fungi	Glomeromycota	Glomeromycetes
1103:24506:19090__T604__S_0887	Eukaryota	Fungi	Glomeromycota	Glomeromycetes
1104:24463:14393__T604__S_0343	Eukaryota	Fungi	Glomeromycota	Glomeromycetes
2111:17109:7174__T604__S_1148	Eukaryota	Fungi	Glomeromycota	Glomeromycetes
2101:16961:20037__T604__S_1150	Eukaryota	Fungi	Glomeromycota	Glomeromycetes
1103:20529:22263__T593__S_0497	Eukaryota	Fungi	Glomeromycota	Glomeromycetes
1102:21782:21286__T604__S_0364	Eukaryota	Fungi	Glomeromycota	Glomeromycetes
1102:16248:10259__T604__S_0950	Eukaryota	Fungi	Glomeromycota	Glomeromycetes
1105:6497:16414__T604__S_0178	Eukaryota	Fungi	Glomeromycota	Glomeromycetes
1110:13549:7234__T593__S_0634	Eukaryota	Fungi	Glomeromycota	Glomeromycetes
2105:5793:7348__T604__S_0631	Eukaryota	Fungi	Glomeromycota	Glomeromycetes
1102:17762:12675__T593__S_0018	Eukaryota	Fungi	Glomeromycota	Glomeromycetes
1108:13273:16886__T604__S_0296	Eukaryota	Fungi	Glomeromycota	Glomeromycetes
1108:16552:5245__T604__S_0025	Eukaryota	Fungi	Glomeromycota	Glomeromycetes
1103:20843:14933__T593__S_0403	Eukaryota	Fungi	Glomeromycota	Glomeromycetes
1109:18331:8931__T604__S_1105	Eukaryota	Fungi	Glomeromycota	Glomeromycetes
1110:12780:9497__T604__S_0796	Eukaryota	Fungi	Glomeromycota	Glomeromycetes
2112:23800:15685__T604__S_1144	Eukaryota	Fungi	Glomeromycota	Glomeromycetes
1101:12607:9439__T593__S_0863	Eukaryota	Fungi	Glomeromycota	Glomeromycetes
1101:16609:8424__T593__S_1083	Eukaryota	Fungi	Glomeromycota	Glomeromycetes
1106:18665:25271__T593__S_0677	Eukaryota	Fungi	Glomeromycota	Glomeromycetes
1101:12789:28475__T604__S_0381	Eukaryota	Fungi	Glomeromycota	Glomeromycetes
1101:13792:20662__T593__S_0693	Eukaryota	Fungi	Glomeromycota	Glomeromycetes
1104:5083:11854__T604__S_0900	Eukaryota	Fungi	Glomeromycota	Glomeromycetes
1113:13279:2147__T593__S_0285	Eukaryota	Fungi	Glomeromycota	Glomeromycetes
1101:13501:15456__T593__S_0775	Eukaryota	Fungi	Glomeromycota	Glomeromycetes
1105:11167:10362__T604__S_0823	Eukaryota	Fungi	Glomeromycota	Glomeromycetes
1114:13206:23047__T593__S_1003	Eukaryota	Fungi	Glomeromycota	Glomeromycetes
1101:17521:22316__T604__S_1065	Eukaryota	Fungi	Glomeromycota	Glomeromycetes
1101:13023:7282__T604__S_0598	Eukaryota	Fungi	Glomeromycota	Glomeromycetes
1101:9210:5666__T604__S_0864	Eukaryota	Fungi	Glomeromycota	Glomeromycetes
1102:19079:19158__T593__S_0693	Eukaryota	Fungi	Glomeromycota	Glomeromycetes
1101:5963:18662__T593__S_0914	Eukaryota	Fungi	Glomeromycota	Glomeromycetes
1102:12176:17165__T593__S_0403	Eukaryota	Fungi	Glomeromycota	Glomeromycetes
1104:6781:4819__T604__S_1496	Eukaryota	Fungi	Glomeromycota	Glomeromycetes
1106:18918:18641__T604__S_1079	Eukaryota	Fungi	Glomeromycota	Glomeromycetes

## Sheet: Functional.group
OTU.Name.In.Matrices	OTU	kingdom	phylum	class	order	family	genus	species	Trophic_Mode	Growth_Morphology	Confidence_Ranking	Guild	Functional.Group.In.This.Study
F_0001	1111:19615:9323__T604__S_0532	Fungi	Basidiomycota	Agaricomycetes	Russulales	Russulaceae	Lactarius	0	Symbiotroph	Agaricoid	Highly_Probable	Ectomycorrhizal	Ectomycorrhizal
F_0002	1101:28381:13783__T593__S_0439	Fungi	Basidiomycota	Agaricomycetes	Russulales	Russulaceae	Russula	0	Symbiotroph	Agaricoid	Highly_Probable	Ectomycorrhizal	Ectomycorrhizal
F_0003	1111:5974:14675__T604__S_1305	Fungi	Basidiomycota	Agaricomycetes	Russulales	Russulaceae	Lactarius	0	Symbiotroph	Agaricoid	Highly_Probable	Ectomycorrhizal	Ectomycorrhizal
F_0004	1104:22330:11524__T604__S_0658	Fungi	Basidiomycota	Agaricomycetes	Russulales	Russulaceae	Russula	0	Symbiotroph	Agaricoid	Highly_Probable	Ectomycorrhizal	Ectomycorrhizal
F_0005	1101:15798:12747__T593__S_0619	Fungi	Basidiomycota	Agaricomycetes	Russulales	Russulaceae	Lactarius	0	Symbiotroph	Agaricoid	Highly_Probable	Ectomycorrhizal	Ectomycorrhizal
F_0006	2101:5350:9101__T593__S_1085	Fungi	Basidiomycota	Agaricomycetes	Agaricales	Tricholomataceae	Mycena	0	Saprotroph	NULL	Probable	Undefined_Saprotroph	Saprotroph/Endophyte
F_0007	1109:23428:18390__T604__S_1124	Fungi	Ascomycota	Sordariomycetes	Diaporthales	Melanconidaceae	Melanconiella	0	Saprotroph	NULL	Probable	Undefined_Saprotroph	Saprotroph/Endophyte
F_0008	1108:27717:15872__T593__S_1299	Fungi	Ascomycota	Leotiomycetes	Helotiales	Dermateaceae	Rhizodermea	Rhizodermea veluwensis	Saprotroph	NULL	Probable	Undefined_Saprotroph	Saprotroph/Endophyte
F_0009	1112:8093:15186__T593__S_1074	Fungi	Ascomycota	Sordariomycetes	Diaporthales	Melanconidaceae	Melanconiella	0	Saprotroph	NULL	Probable	Undefined_Saprotroph	Saprotroph/Endophyte
F_0010	1103:11000:21634__T593__S_1300	Fungi	Ascomycota	Leotiomycetes	0	Myxotrichaceae	Oidiodendron	0	Pathotroph-Symbiotroph	Dark_Septate_Endophyte	Probable	Ericoid_Mycorrhizal	Ericoid_Mycorrhizal
F_0011	2104:18498:12722__T604__S_1521	Fungi	Basidiomycota	Agaricomycetes	Cantharellales	Clavulinaceae	Clavulina	0	Symbiotroph	Clavarioid	Highly_Probable	Ectomycorrhizal	Ectomycorrhizal
F_0012	1104:15590:14396__T604__S_0149	Fungi	Basidiomycota	Agaricomycetes	Russulales	Russulaceae	Russula	0	Symbiotroph	Agaricoid	Highly_Probable	Ectomycorrhizal	Ectomycorrhizal
F_0013	2110:15974:13639__T604__S_0734	Fungi	Ascomycota	Leotiomycetes	Helotiales	Helotiaceae	0	0	-	-	-	-	Others_Unknown
F_0014	1105:26889:15785__T593__S_1166	Fungi	Basidiomycota	Agaricomycetes	Russulales	Russulaceae	Russula	0	Symbiotroph	Agaricoid	Highly_Probable	Ectomycorrhizal	Ectomycorrhizal
F_0015	1103:14894:21976__T593__S_0090	Fungi	Ascomycota	0	0	0	0	0	-	-	-	-	Others_Unknown
F_0016	1103:12557:9042__T593__S_0961	Fungi	Glomeromycota	Glomeromycetes	Glomerales	Glomeraceae	0	0	Symbiotroph	NULL	Highly_Probable	Arbuscular_Mycorrhizal	Arbuscular_Mycorrhizal
F_0017	1101:16166:13646__T593__S_0955	Fungi	Ascomycota	0	0	0	0	0	-	-	-	-	Others_Unknown
F_0018	2105:27752:12326__T604__S_1384	Fungi	Basidiomycota	Agaricomycetes	Russulales	Russulaceae	Lactarius	0	Symbiotroph	Agaricoid	Highly_Probable	Ectomycorrhizal	Ectomycorrhizal
F_0019	1107:3612:15286__T604__S_0549	Fungi	Ascomycota	Leotiomycetes	Helotiales	Helotiaceae	Rhizoscyphus	Rhizoscyphus aff. ericae 2 KO-2013	Symbiotroph	Dark_Septate_Endophyte	Highly_Probable	Root_Associated_Biotroph	Saprotroph/Endophyte
F_0020	1102:20188:5653__T593__S_0389	Fungi	Basidiomycota	Agaricomycetes	Agaricales	Tricholomataceae	Mycena	0	Saprotroph	NULL	Probable	Undefined_Saprotroph	Saprotroph/Endophyte
F_0021	1114:8877:15092__T593__S_0390	Fungi	Ascomycota	0	0	0	0	0	-	-	-	-	Others_Unknown
F_0022	1111:11887:2693__T604__S_0313	Fungi	Ascomycota	Sordariomycetes	Diaporthales	Melanconidaceae	Melanconiella	0	Saprotroph	NULL	Probable	Undefined_Saprotroph	Saprotroph/Endophyte
F_0023	2109:10555:7978__T593__S_1525	Fungi	Basidiomycota	Agaricomycetes	Agaricales	Tricholomataceae	0	0	-	-	-	-	Others_Unknown
F_0024	2112:25866:5728__T604__S_0506	Fungi	Basidiomycota	Agaricomycetes	Agaricales	Tricholomataceae	Mycena	0	Saprotroph	NULL	Probable	Undefined_Saprotroph	Saprotroph/Endophyte
F_0025	2112:4938:19984__T593__S_1040	Fungi	Ascomycota	Eurotiomycetes	Chaetothyriales	Herpotrichiellaceae	Cladophialophora	Cladophialophora sp. KO-groupA 2014	Saprotroph	Facultative_Yeast	Probable	Undefined_Saprotroph	Saprotroph/Endophyte
F_0026	2101:17944:7836__T593__S_0343	Fungi	Glomeromycota	Glomeromycetes	Glomerales	Glomeraceae	Rhizophagus	0	Symbiotroph	NULL	Highly_Probable	Arbuscular_Mycorrhizal	Arbuscular_Mycorrhizal
F_0027	1102:8668:20953__T604__S_0080	Fungi	Basidiomycota	Agaricomycetes	Russulales	Russulaceae	Russula	Russula densifolia	Symbiotroph	Agaricoid	Highly_Probable	Ectomycorrhizal	Ectomycorrhizal
F_0028	1102:15581:23866__T593__S_0024	Fungi	Basidiomycota	Agaricomycetes	Agaricales	Tricholomataceae	Mycena	Mycena amicta	Saprotroph	NULL	Probable	Undefined_Saprotroph	Saprotroph/Endophyte
F_0029	1104:18433:11077__T593__S_1108	Fungi	Ascomycota	Eurotiomycetes	Chaetothyriales	Herpotrichiellaceae	0	0	-	-	-	-	Others_Unknown
F_0030	1106:15563:27203__T604__S_0843	Fungi	Basidiomycota	0	0	0	0	0	-	-	-	-	Others_Unknown
F_0031	2107:11160:6977__T593__S_0065	Fungi	Ascomycota	0	0	0	0	0	-	-	-	-	Others_Unknown
F_0032	2104:15475:22025__T604__S_0360	Fungi	Basidiomycota	Agaricomycetes	0	0	0	0	-	-	-	-	Others_Unknown
F_0033	2108:25908:14860__T604__S_0495	Fungi	Basidiomycota	Agaricomycetes	Agaricales	Bolbitiaceae	Agrocybe	Agrocybe erebia	Saprotroph	NULL	Probable	Undefined_Saprotroph	Saprotroph/Endophyte
F_0034	1106:5608:11040__T593__S_0619	Fungi	Ascomycota	Eurotiomycetes	Chaetothyriales	Herpotrichiellaceae	Cladophialophora	Cladophialophora chaetospira	Saprotroph	Facultative_Yeast	Probable	Undefined_Saprotroph	Saprotroph/Endophyte
F_0035	1102:18935:3721__T604__S_0108	Fungi	Ascomycota	0	0	0	0	0	-	-	-	-	Others_Unknown
F_0036	2109:12722:20857__T604__S_1018	Fungi	Basidiomycota	Agaricomycetes	Russulales	Russulaceae	Russula	0	Symbiotroph	Agaricoid	Highly_Probable	Ectomycorrhizal	Ectomycorrhizal
F_0037	2101:18874:20051__T593__S_0695	Fungi	Basidiomycota	Agaricomycetes	0	0	0	0	-	-	-	-	Others_Unknown
F_0038	1111:17139:9321__T593__S_1519	Fungi	Basidiomycota	Agaricomycetes	Thelephorales	Thelephoraceae	0	0	-	-	-	-	Others_Unknown
F_0039	1106:22632:8587__T593__S_1362	Fungi	Ascomycota	Leotiomycetes	Helotiales	0	Leptodontidium	0	Pathotroph-Symbiotroph	Dark_Septate_Endophyte	Highly_Probable	Undefined_Endophyte	Saprotroph/Endophyte
F_0040	1103:20893:19896__T593__S_0875	Fungi	Glomeromycota	Glomeromycetes	Glomerales	Glomeraceae	0	0	Symbiotroph	NULL	Highly_Probable	Arbuscular_Mycorrhizal	Arbuscular_Mycorrhizal
F_0041	2107:14587:5137__T593__S_0766	Fungi	Ascomycota	Leotiomycetes	0	0	0	0	-	-	-	-	Others_Unknown
F_0042	1107:13695:8073__T593__S_0643	Fungi	0	0	Mortierellales	Mortierellaceae	Mortierella	0	Saprotroph	NULL	Probable	Undefined_Saprotroph	Saprotroph/Endophyte
F_0043	1102:20023:17504__T604__S_0653	Fungi	Basidiomycota	Agaricomycetes	Russulales	Russulaceae	Russula	0	Symbiotroph	Agaricoid	Highly_Probable	Ectomycorrhizal	Ectomycorrhizal
F_0044	1103:11766:13321__T604__S_0203	Fungi	Basidiomycota	Agaricomycetes	Russulales	Russulaceae	Lactarius	0	Symbiotroph	Agaricoid	Highly_Probable	Ectomycorrhizal	Ectomycorrhizal
F_0045	1106:22459:14500__T593__S_0800	Fungi	Ascomycota	Leotiomycetes	Helotiales	0	Leptodontidium	0	Pathotroph-Symbiotroph	Dark_Septate_Endophyte	Highly_Probable	Undefined_Endophyte	Saprotroph/Endophyte
F_0046	1111:23131:20298__T593__S_0040	Fungi	Basidiomycota	Agaricomycetes	Russulales	Russulaceae	Russula	0	Symbiotroph	Agaricoid	Highly_Probable	Ectomycorrhizal	Ectomycorrhizal
F_0047	1102:27653:20795__T593__S_1080	Fungi	Glomeromycota	Glomeromycetes	Glomerales	Glomeraceae	0	0	Symbiotroph	NULL	Highly_Probable	Arbuscular_Mycorrhizal	Arbuscular_Mycorrhizal
F_0048	1106:17713:2317__T604__S_0976	Fungi	Basidiomycota	Agaricomycetes	Russulales	Russulaceae	Lactarius	0	Symbiotroph	Agaricoid	Highly_Probable	Ectomycorrhizal	Ectomycorrhizal
F_0049	1102:5590:11072__T593__S_0035	Fungi	Basidiomycota	Agaricomycetes	Sebacinales	Sebacinaceae	Sebacina	0	Symbiotroph	NULL	Possible	Ectomycorrhizal-Orchid_Mycorrhizal-Root_Associated_Biotroph	Ectomycorrhizal
F_0050	1108:12983:21877__T593__S_0531	Fungi	Basidiomycota	Agaricomycetes	Russulales	Russulaceae	Russula	0	Symbiotroph	Agaricoid	Highly_Probable	Ectomycorrhizal	Ectomycorrhizal
F_0051	1103:21464:21864__T593__S_0049	Fungi	Basidiomycota	Agaricomycetes	Russulales	Russulaceae	0	0	Symbiotroph	Agaricoid,_Corticioid,_Gasteroid,_Pleurotoid,_or_Secotioid	Probable	Ectomycorrhizal	Ectomycorrhizal
F_0052	1109:20077:14109__T604__S_1466	Fungi	Ascomycota	Leotiomycetes	Helotiales	0	0	0	-	-	-	-	Others_Unknown
F_0053	1103:2290:13463__T604__S_0657	Fungi	Basidiomycota	Agaricomycetes	Russulales	Russulaceae	Russula	0	Symbiotroph	Agaricoid	Highly_Probable	Ectomycorrhizal	Ectomycorrhizal
F_0054	1102:16764:13980__T604__S_0454	Fungi	Basidiomycota	Agaricomycetes	Thelephorales	Thelephoraceae	0	0	-	-	-	-	Others_Unknown
F_0055	1104:25451:9669__T604__S_0624	Fungi	Basidiomycota	Agaricomycetes	Russulales	Russulaceae	Russula	0	Symbiotroph	Agaricoid	Highly_Probable	Ectomycorrhizal	Ectomycorrhizal
F_0056	1106:11977:7349__T593__S_1067	Fungi	Basidiomycota	Agaricomycetes	Russulales	Russulaceae	Russula	0	Symbiotroph	Agaricoid	Highly_Probable	Ectomycorrhizal	Ectomycorrhizal
F_0057	1105:5914:9060__T604__S_0130	Fungi	Basidiomycota	Agaricomycetes	Thelephorales	Thelephoraceae	0	0	-	-	-	-	Others_Unknown
F_0058	1101:17486:11403__T593__S_1301	Fungi	Basidiomycota	Agaricomycetes	Agaricales	Cortinariaceae	Cortinarius	0	Symbiotroph	NULL	Highly_Probable	Ectomycorrhizal	Ectomycorrhizal
F_0059	2106:20002:17766__T593__S_0955	Fungi	Ascomycota	0	0	0	0	0	-	-	-	-	Others_Unknown
F_0060	1108:4588:8229__T593__S_0122	Fungi	Basidiomycota	Agaricomycetes	Russulales	Russulaceae	Russula	0	Symbiotroph	Agaricoid	Highly_Probable	Ectomycorrhizal	Ectomycorrhizal
F_0061	1105:22878:16627__T593__S_0151	Fungi	Glomeromycota	Glomeromycetes	Glomerales	Glomeraceae	0	0	Symbiotroph	NULL	Highly_Probable	Arbuscular_Mycorrhizal	Arbuscular_Mycorrhizal
F_0062	1101:10410:19978__T593__S_0455	Fungi	Glomeromycota	Glomeromycetes	Glomerales	Glomeraceae	0	0	Symbiotroph	NULL	Highly_Probable	Arbuscular_Mycorrhizal	Arbuscular_Mycorrhizal
F_0063	2102:23499:14253__T604__S_1496	Fungi	Ascomycota	0	0	0	0	0	-	-	-	-	Others_Unknown
F_0064	1111:15098:7021__T593__S_0647	Fungi	Ascomycota	0	0	0	0	0	-	-	-	-	Others_Unknown
F_0065	2108:16461:18043__T593__S_0497	Fungi	Glomeromycota	Glomeromycetes	0	0	0	0	Symbiotroph	NULL	Highly_Probable	Arbuscular_Mycorrhizal	Arbuscular_Mycorrhizal
F_0066	2110:28655:14177__T593__S_1012	Fungi	Glomeromycota	Glomeromycetes	Glomerales	Glomeraceae	0	0	Symbiotroph	NULL	Highly_Probable	Arbuscular_Mycorrhizal	Arbuscular_Mycorrhizal
F_0067	1108:25355:12432__T593__S_0447	Fungi	Basidiomycota	Agaricomycetes	Atheliales	Atheliaceae	Piloderma	0	Symbiotroph	Resupinate	Highly_Probable	Ectomycorrhizal	Ectomycorrhizal
F_0068	1101:20188:10576__T604__S_0649	Fungi	Basidiomycota	Agaricomycetes	Russulales	Russulaceae	Russula	0	Symbiotroph	Agaricoid	Highly_Probable	Ectomycorrhizal	Ectomycorrhizal
F_0069	1101:18294:6892__T593__S_1104	Fungi	Ascomycota	0	0	0	0	0	-	-	-	-	Others_Unknown
F_0070	1102:23105:7778__T604__S_1144	Fungi	Glomeromycota	Glomeromycetes	Glomerales	Glomeraceae	0	0	Symbiotroph	NULL	Highly_Probable	Arbuscular_Mycorrhizal	Arbuscular_Mycorrhizal
F_0071	1105:7946:9542__T604__S_1520	Fungi	Glomeromycota	Glomeromycetes	Glomerales	Glomeraceae	Rhizophagus	Rhizophagus intraradices	Symbiotroph	NULL	Highly_Probable	Arbuscular_Mycorrhizal	Arbuscular_Mycorrhizal
F_0072	1103:11440:12890__T604__S_0640	Fungi	Basidiomycota	Agaricomycetes	Russulales	Russulaceae	Russula	0	Symbiotroph	Agaricoid	Highly_Probable	Ectomycorrhizal	Ectomycorrhizal
F_0073	1103:3931:8645__T604__S_0773	Fungi	Ascomycota	Sordariomycetes	0	0	0	0	-	-	-	-	Others_Unknown
F_0074	1106:15530:9362__T604__S_1109	Fungi	Ascomycota	0	0	0	0	0	-	-	-	-	Others_Unknown
F_0075	1102:15513:2278__T604__S_1008	Fungi	Glomeromycota	Glomeromycetes	Glomerales	Glomeraceae	Glomus	0	Symbiotroph	NULL	Highly_Probable	Arbuscular_Mycorrhizal	Arbuscular_Mycorrhizal
F_0076	2104:14239:3069__T604__S_1133	Fungi	Basidiomycota	Agaricomycetes	Thelephorales	Thelephoraceae	Tomentella	0	Symbiotroph	Resupinate	Highly_Probable	Ectomycorrhizal	Ectomycorrhizal
F_0077	1101:17256:15772__T604__S_0141	Fungi	Basidiomycota	Agaricomycetes	Russulales	Russulaceae	0	0	Symbiotroph	Agaricoid,_Corticioid,_Gasteroid,_Pleurotoid,_or_Secotioid	Probable	Ectomycorrhizal	Ectomycorrhizal
F_0078	2103:11795:20904__T604__S_0662	Fungi	Basidiomycota	Agaricomycetes	Russulales	Russulaceae	Russula	0	Symbiotroph	Agaricoid	Highly_Probable	Ectomycorrhizal	Ectomycorrhizal
F_0079	2103:10519:19095__T593__S_0191	Fungi	Ascomycota	Sordariomycetes	Hypocreales	Nectriaceae	0	0	Saprotroph	Mold	Possible	Undefined_Saprotroph	Saprotroph/Endophyte
F_0080	1104:24669:19804__T593__S_0917	Fungi	Basidiomycota	Agaricomycetes	0	0	0	0	-	-	-	-	Others_Unknown
F_0081	1107:17042:25628__T593__S_1437	Fungi	Basidiomycota	Agaricomycetes	Agaricales	Cortinariaceae	Cortinarius	0	Symbiotroph	NULL	Highly_Probable	Ectomycorrhizal	Ectomycorrhizal
F_0082	1113:11832:3170__T593__S_1336	Fungi	Basidiomycota	Agaricomycetes	Sebacinales	Sebacinaceae	Sebacina	0	Symbiotroph	NULL	Possible	Ectomycorrhizal-Orchid_Mycorrhizal-Root_Associated_Biotroph	Ectomycorrhizal
F_0083	1103:18448:15763__T604__S_0146	Fungi	Basidiomycota	Agaricomycetes	Thelephorales	Thelephoraceae	0	0	-	-	-	-	Others_Unknown
F_0084	2113:17883:21777__T593__S_0616	Fungi	Glomeromycota	Glomeromycetes	Glomerales	Glomeraceae	0	0	Symbiotroph	NULL	Highly_Probable	Arbuscular_Mycorrhizal	Arbuscular_Mycorrhizal
F_0085	1110:11119:28373__T593__S_1387	Fungi	Basidiomycota	Agaricomycetes	Sebacinales	Sebacinaceae	Sebacina	0	Symbiotroph	NULL	Possible	Ectomycorrhizal-Orchid_Mycorrhizal-Root_Associated_Biotroph	Ectomycorrhizal
F_0086	2107:9313:25213__T604__S_0325	Fungi	Glomeromycota	Glomeromycetes	Glomerales	Glomeraceae	Rhizophagus	0	Symbiotroph	NULL	Highly_Probable	Arbuscular_Mycorrhizal	Arbuscular_Mycorrhizal
F_0087	2109:21282:8566__T604__S_0714	Fungi	Basidiomycota	Agaricomycetes	Russulales	Russulaceae	Lactarius	0	Symbiotroph	Agaricoid	Highly_Probable	Ectomycorrhizal	Ectomycorrhizal
F_0088	1106:12226:9284__T604__S_0123	Fungi	Basidiomycota	Agaricomycetes	Russulales	Russulaceae	Russula	0	Symbiotroph	Agaricoid	Highly_Probable	Ectomycorrhizal	Ectomycorrhizal
F_0089	1107:15897:13877__T593__S_0650	Fungi	Basidiomycota	Agaricomycetes	Russulales	Russulaceae	Russula	0	Symbiotroph	Agaricoid	Highly_Probable	Ectomycorrhizal	Ectomycorrhizal
F_0090	1104:13927:14631__T593__S_0057	Fungi	Ascomycota	Eurotiomycetes	Chaetothyriales	Herpotrichiellaceae	Cladophialophora	0	Saprotroph	Facultative_Yeast	Probable	Undefined_Saprotroph	Saprotroph/Endophyte
F_0091	1101:10156:9753__T604__S_0787	Fungi	Ascomycota	Eurotiomycetes	Chaetothyriales	Herpotrichiellaceae	0	0	-	-	-	-	Others_Unknown
F_0092	1112:12239:24210__T604__S_0684	Fungi	Glomeromycota	Glomeromycetes	Glomerales	Glomeraceae	0	0	Symbiotroph	NULL	Highly_Probable	Arbuscular_Mycorrhizal	Arbuscular_Mycorrhizal
F_0093	2104:14735:1615__T604__S_0429	Fungi	Basidiomycota	Agaricomycetes	Boletales	Boletaceae	0	0	-	-	-	-	Others_Unknown
F_0094	1108:20990:9809__T593__S_0425	Fungi	Basidiomycota	Agaricomycetes	Agaricales	Entolomataceae	Entoloma	0	Saprotroph-Symbiotroph	Agaricoid	Possible	Ectomycorrhizal-Saprotroph	Others_Unknown
F_0095	2103:22462:13067__T604__S_0807	Fungi	Ascomycota	0	0	0	0	0	-	-	-	-	Others_Unknown
F_0096	1103:25803:13582__T604__S_0965	Fungi	Basidiomycota	Agaricomycetes	0	0	0	0	-	-	-	-	Others_Unknown
F_0097	1101:25452:14456__T604__S_0099	Fungi	Basidiomycota	Agaricomycetes	Russulales	Russulaceae	Russula	0	Symbiotroph	Agaricoid	Highly_Probable	Ectomycorrhizal	Ectomycorrhizal
F_0098	1101:10255:7568__T604__S_0387	Fungi	Ascomycota	Leotiomycetes	Helotiales	Hyaloscyphaceae	Lachnum	0	Saprotroph	NULL	Probable	Undefined_Saprotroph	Saprotroph/Endophyte
F_0099	2109:13384:12884__T593__S_1424	Fungi	Basidiomycota	Agaricomycetes	Agaricales	Strophariaceae	Galerina	0	Saprotroph	Agaricoid	Probable	Undefined_Saprotroph	Saprotroph/Endophyte
F_0100	1101:11415:15973__T604__S_1092	Fungi	Ascomycota	0	0	0	0	0	-	-	-	-	Others_Unknown
F_0101	1104:14499:22005__T604__S_1534	Fungi	Basidiomycota	Agaricomycetes	Russulales	Russulaceae	Russula	0	Symbiotroph	Agaricoid	Highly_Probable	Ectomycorrhizal	Ectomycorrhizal
F_0102	2101:13970:20748__T593__S_1266	Fungi	Basidiomycota	Agaricomycetes	Agaricales	Cyphellaceae	Rectipilus	0	Saprotroph	NULL	Probable	Undefined_Saprotroph	Saprotroph/Endophyte
F_0103	2101:10776:20031__T593__S_0040	Fungi	Ascomycota	Eurotiomycetes	Chaetothyriales	Herpotrichiellaceae	Cladophialophora	Cladophialophora chaetospira	Saprotroph	Facultative_Yeast	Probable	Undefined_Saprotroph	Saprotroph/Endophyte
F_0104	1111:19537:12303__T593__S_0230	Fungi	Basidiomycota	Agaricomycetes	Russulales	Russulaceae	Lactarius	0	Symbiotroph	Agaricoid	Highly_Probable	Ectomycorrhizal	Ectomycorrhizal
F_0105	1102:20896:4483__T593__S_0872	Fungi	Basidiomycota	Agaricomycetes	0	0	0	0	-	-	-	-	Others_Unknown
F_0106	2113:21647:4278__T604__S_0423	Fungi	Basidiomycota	Agaricomycetes	Russulales	Russulaceae	Russula	0	Symbiotroph	Agaricoid	Highly_Probable	Ectomycorrhizal	Ectomycorrhizal
F_0107	1114:16772:18157__T593__S_1345	Fungi	Basidiomycota	Agaricomycetes	Thelephorales	Thelephoraceae	0	0	-	-	-	-	Others_Unknown
F_0108	2101:15970:18369__T604__S_1470	Fungi	Ascomycota	Leotiomycetes	0	0	0	0	-	-	-	-	Others_Unknown
F_0109	1108:15398:2938__T593__S_1363	Fungi	Ascomycota	Leotiomycetes	Helotiales	0	0	0	-	-	-	-	Others_Unknown
F_0110	2103:6692:9223__T604__S_1451	Fungi	Ascomycota	Eurotiomycetes	Eurotiales	0	0	0	Saprotroph	Mold	Possible	Undefined_Saprotroph	Saprotroph/Endophyte
F_0111	1101:4703:14610__T604__S_1255	Fungi	Ascomycota	Leotiomycetes	0	Myxotrichaceae	Oidiodendron	0	Pathotroph-Symbiotroph	Dark_Septate_Endophyte	Probable	Ericoid_Mycorrhizal	Ericoid_Mycorrhizal
F_0112	1106:16679:12571__T604__S_1293	Fungi	Basidiomycota	Agaricomycetes	Thelephorales	Thelephoraceae	Tomentella	0	Symbiotroph	Resupinate	Highly_Probable	Ectomycorrhizal	Ectomycorrhizal
F_0113	1105:7107:12923__T593__S_0345	Fungi	Ascomycota	Pezizomycetes	Pezizales	Tuberaceae	Tuber	0	Symbiotroph	Gasteroid	Highly_Probable	Ectomycorrhizal	Ectomycorrhizal
F_0114	1104:14775:14284__T593__S_1442	Fungi	Basidiomycota	Agaricomycetes	Russulales	Russulaceae	Russula	0	Symbiotroph	Agaricoid	Highly_Probable	Ectomycorrhizal	Ectomycorrhizal
F_0115	1106:13209:4153__T593__S_0656	Fungi	Glomeromycota	Glomeromycetes	Glomerales	Glomeraceae	0	0	Symbiotroph	NULL	Highly_Probable	Arbuscular_Mycorrhizal	Arbuscular_Mycorrhizal
F_0116	1104:6188:17208__T604__S_0919	Fungi	Glomeromycota	Glomeromycetes	Glomerales	Glomeraceae	0	0	Symbiotroph	NULL	Highly_Probable	Arbuscular_Mycorrhizal	Arbuscular_Mycorrhizal
F_0117	2105:8190:6325__T593__S_0024	Fungi	Ascomycota	Leotiomycetes	Helotiales	0	0	0	-	-	-	-	Others_Unknown
F_0118	1103:20324:3465__T593__S_0567	Fungi	Basidiomycota	Agaricomycetes	Agaricales	Cortinariaceae	0	0	-	-	-	-	Others_Unknown
F_0119	2105:25407:20181__T604__S_0427	Fungi	Glomeromycota	Glomeromycetes	Glomerales	Glomeraceae	0	0	Symbiotroph	NULL	Highly_Probable	Arbuscular_Mycorrhizal	Arbuscular_Mycorrhizal
F_0120	1104:9162:15268__T593__S_0872	Fungi	Basidiomycota	Agaricomycetes	0	0	0	0	-	-	-	-	Others_Unknown
F_0121	1106:21682:3554__T593__S_0828	Fungi	Basidiomycota	Agaricomycetes	Russulales	Russulaceae	Russula	0	Symbiotroph	Agaricoid	Highly_Probable	Ectomycorrhizal	Ectomycorrhizal
F_0122	2104:16619:9291__T593__S_1349	Fungi	Basidiomycota	Agaricomycetes	Agaricales	Entolomataceae	Entoloma	0	Saprotroph-Symbiotroph	Agaricoid	Possible	Ectomycorrhizal-Saprotroph	Others_Unknown
F_0123	1108:22821:10018__T604__S_0191	Fungi	Basidiomycota	Agaricomycetes	Cantharellales	Cantharellaceae	Craterellus	0	Symbiotroph	Agaricoid	Highly_Probable	Ectomycorrhizal	Ectomycorrhizal
F_0124	1103:19178:16189__T593__S_0312	Fungi	Glomeromycota	Glomeromycetes	Glomerales	Glomeraceae	0	0	Symbiotroph	NULL	Highly_Probable	Arbuscular_Mycorrhizal	Arbuscular_Mycorrhizal
F_0125	1110:24380:13364__T593__S_0978	Fungi	Ascomycota	0	0	0	0	0	-	-	-	-	Others_Unknown
F_0126	1112:14613:14561__T593__S_0698	Fungi	Glomeromycota	Glomeromycetes	Glomerales	Glomeraceae	0	0	Symbiotroph	NULL	Highly_Probable	Arbuscular_Mycorrhizal	Arbuscular_Mycorrhizal
F_0127	1102:16569:23217__T593__S_0047	Fungi	Basidiomycota	Agaricomycetes	Russulales	Russulaceae	Russula	Russula xerampelina	Symbiotroph	Agaricoid	Highly_Probable	Ectomycorrhizal	Ectomycorrhizal
F_0128	1101:21785:20640__T604__S_1319	Fungi	Basidiomycota	Agaricomycetes	Russulales	Russulaceae	Russula	0	Symbiotroph	Agaricoid	Highly_Probable	Ectomycorrhizal	Ectomycorrhizal
F_0129	1101:18505:11072__T604__S_0249	Fungi	Basidiomycota	Agaricomycetes	Sebacinales	Sebacinaceae	Sebacina	0	Symbiotroph	NULL	Possible	Ectomycorrhizal-Orchid_Mycorrhizal-Root_Associated_Biotroph	Ectomycorrhizal
F_0130	1103:14759:10037__T604__S_0652	Fungi	Ascomycota	Leotiomycetes	Helotiales	Dermateaceae	0	0	-	-	-	-	Others_Unknown
F_0131	1103:6653:6012__T593__S_0928	Fungi	Ascomycota	Leotiomycetes	Helotiales	Dermateaceae	0	0	-	-	-	-	Others_Unknown
F_0132	1101:15654:6751__T593__S_0995	Fungi	Glomeromycota	Glomeromycetes	Glomerales	Glomeraceae	0	0	Symbiotroph	NULL	Highly_Probable	Arbuscular_Mycorrhizal	Arbuscular_Mycorrhizal
F_0133	1108:20476:8960__T593__S_1317	Fungi	Basidiomycota	Agaricomycetes	Thelephorales	Thelephoraceae	Tomentella	0	Symbiotroph	Resupinate	Highly_Probable	Ectomycorrhizal	Ectomycorrhizal
F_0134	1104:3780:8812__T593__S_0290	Fungi	Basidiomycota	Agaricomycetes	Russulales	Russulaceae	Russula	Russula densifolia	Symbiotroph	Agaricoid	Highly_Probable	Ectomycorrhizal	Ectomycorrhizal
F_0135	1110:8832:17749__T604__S_1153	Fungi	Ascomycota	0	0	0	0	0	-	-	-	-	Others_Unknown
F_0136	1106:14364:17442__T604__S_0442	Fungi	Basidiomycota	Agaricomycetes	Sebacinales	Sebacinaceae	Sebacina	0	Symbiotroph	NULL	Possible	Ectomycorrhizal-Orchid_Mycorrhizal-Root_Associated_Biotroph	Ectomycorrhizal
F_0137	1111:16412:16236__T593__S_0064	Fungi	Ascomycota	0	0	0	0	0	-	-	-	-	Others_Unknown
F_0138	1107:22265:16102__T593__S_0630	Fungi	Glomeromycota	Glomeromycetes	Glomerales	Glomeraceae	0	0	Symbiotroph	NULL	Highly_Probable	Arbuscular_Mycorrhizal	Arbuscular_Mycorrhizal
F_0139	1111:20317:23114__T593__S_1069	Fungi	Glomeromycota	Glomeromycetes	Glomerales	Glomeraceae	0	0	Symbiotroph	NULL	Highly_Probable	Arbuscular_Mycorrhizal	Arbuscular_Mycorrhizal
F_0140	1113:3137:11610__T593__S_0037	Fungi	Basidiomycota	Agaricomycetes	Atheliales	Atheliaceae	Amphinema	0	Symbiotroph	Resupinate	Highly_Probable	Ectomycorrhizal	Ectomycorrhizal
F_0141	1102:23865:21679__T604__S_1178	Fungi	Basidiomycota	Agaricomycetes	Russulales	Russulaceae	Russula	0	Symbiotroph	Agaricoid	Highly_Probable	Ectomycorrhizal	Ectomycorrhizal
F_0142	2102:15101:5076__T593__S_1179	Fungi	Basidiomycota	Agaricomycetes	Russulales	Russulaceae	Russula	0	Symbiotroph	Agaricoid	Highly_Probable	Ectomycorrhizal	Ectomycorrhizal
F_0143	2107:11896:22423__T593__S_0633	Fungi	Glomeromycota	Glomeromycetes	Glomerales	Glomeraceae	0	0	Symbiotroph	NULL	Highly_Probable	Arbuscular_Mycorrhizal	Arbuscular_Mycorrhizal
F_0144	1108:16631:3962__T604__S_0039	Fungi	Glomeromycota	Glomeromycetes	Glomerales	Glomeraceae	0	0	Symbiotroph	NULL	Highly_Probable	Arbuscular_Mycorrhizal	Arbuscular_Mycorrhizal
F_0145	2111:13526:11669__T593__S_0045	Fungi	Basidiomycota	Agaricomycetes	Russulales	Russulaceae	Russula	0	Symbiotroph	Agaricoid	Highly_Probable	Ectomycorrhizal	Ectomycorrhizal
F_0146	1101:25298:10094__T593__S_1382	Fungi	Basidiomycota	Agaricomycetes	Russulales	Russulaceae	Russula	0	Symbiotroph	Agaricoid	Highly_Probable	Ectomycorrhizal	Ectomycorrhizal
F_0147	2103:16068:12345__T604__S_0035	Fungi	Glomeromycota	Glomeromycetes	Glomerales	Glomeraceae	0	0	Symbiotroph	NULL	Highly_Probable	Arbuscular_Mycorrhizal	Arbuscular_Mycorrhizal
F_0148	1107:26104:8792__T593__S_1390	Fungi	Basidiomycota	Agaricomycetes	Agaricales	Cortinariaceae	0	0	-	-	-	-	Others_Unknown
F_0149	2104:19209:14951__T593__S_0725	Fungi	Basidiomycota	Agaricomycetes	Sebacinales	Sebacinaceae	Sebacina	0	Symbiotroph	NULL	Possible	Ectomycorrhizal-Orchid_Mycorrhizal-Root_Associated_Biotroph	Ectomycorrhizal
F_0150	1101:10124:3595__T593__S_0484	Fungi	Basidiomycota	Agaricomycetes	Agaricales	0	0	0	-	-	-	-	Others_Unknown
F_0151	1113:23911:5416__T593__S_0158	Fungi	Ascomycota	Leotiomycetes	Helotiales	0	0	0	-	-	-	-	Others_Unknown
F_0152	2106:15532:9153__T593__S_0969	Fungi	Glomeromycota	Glomeromycetes	Glomerales	Glomeraceae	0	0	Symbiotroph	NULL	Highly_Probable	Arbuscular_Mycorrhizal	Arbuscular_Mycorrhizal
F_0153	1104:17456:12548__T593__S_0695	Fungi	Ascomycota	0	0	0	Tetracladium	0	Saprotroph	NULL	Probable	Undefined_Saprotroph	Saprotroph/Endophyte
F_0154	1108:12374:16757__T604__S_1346	Fungi	Basidiomycota	Agaricomycetes	Russulales	Russulaceae	Russula	0	Symbiotroph	Agaricoid	Highly_Probable	Ectomycorrhizal	Ectomycorrhizal
F_0155	2113:22516:13168__T604__S_0157	Fungi	Basidiomycota	Agaricomycetes	Russulales	Russulaceae	Russula	0	Symbiotroph	Agaricoid	Highly_Probable	Ectomycorrhizal	Ectomycorrhizal
F_0156	1105:12663:17492__T604__S_1445	Fungi	Ascomycota	0	0	0	0	0	-	-	-	-	Others_Unknown
F_0157	1111:4047:20022__T593__S_0111	Fungi	Basidiomycota	Agaricomycetes	Russulales	Russulaceae	Russula	0	Symbiotroph	Agaricoid	Highly_Probable	Ectomycorrhizal	Ectomycorrhizal
F_0158	1105:14453:23343__T604__S_1015	Fungi	Basidiomycota	Agaricomycetes	Russulales	Russulaceae	Russula	0	Symbiotroph	Agaricoid	Highly_Probable	Ectomycorrhizal	Ectomycorrhizal
F_0159	1102:13584:4198__T604__S_0052	Fungi	Basidiomycota	Agaricomycetes	Russulales	Russulaceae	0	0	Symbiotroph	Agaricoid,_Corticioid,_Gasteroid,_Pleurotoid,_or_Secotioid	Probable	Ectomycorrhizal	Ectomycorrhizal
F_0160	1101:9900:10838__T604__S_0205	Fungi	Basidiomycota	Agaricomycetes	Agaricales	0	0	0	-	-	-	-	Others_Unknown
F_0161	2103:25305:10323__T593__S_1279	Fungi	Basidiomycota	Agaricomycetes	Thelephorales	Thelephoraceae	0	0	-	-	-	-	Others_Unknown
F_0162	2102:21591:11803__T593__S_1352	Fungi	Basidiomycota	Agaricomycetes	Agaricales	Tricholomataceae	Mycena	0	Saprotroph	NULL	Probable	Undefined_Saprotroph	Saprotroph/Endophyte
F_0163	1114:17767:6150__T593__S_0449	Fungi	Ascomycota	0	0	0	0	0	-	-	-	-	Others_Unknown
F_0164	1112:10841:21595__T593__S_1343	Fungi	Basidiomycota	Agaricomycetes	Agaricales	Tricholomataceae	Mycena	0	Saprotroph	NULL	Probable	Undefined_Saprotroph	Saprotroph/Endophyte
F_0165	1103:13422:23331__T604__S_1328	Fungi	Ascomycota	Leotiomycetes	Rhytismatales	Rhytismataceae	0	0	-	-	-	-	Others_Unknown
F_0166	1101:12854:2363__T593__S_0662	Fungi	Glomeromycota	Glomeromycetes	Glomerales	Glomeraceae	0	0	Symbiotroph	NULL	Highly_Probable	Arbuscular_Mycorrhizal	Arbuscular_Mycorrhizal
F_0167	1114:14414:8302__T604__S_1216	Fungi	Basidiomycota	Agaricomycetes	Russulales	Russulaceae	0	0	Symbiotroph	Agaricoid,_Corticioid,_Gasteroid,_Pleurotoid,_or_Secotioid	Probable	Ectomycorrhizal	Ectomycorrhizal
F_0168	2109:20630:16220__T593__S_0194	Fungi	Ascomycota	0	0	0	0	0	-	-	-	-	Others_Unknown
F_0169	2103:23005:18657__T593__S_0688	Fungi	Basidiomycota	Agaricomycetes	Russulales	Russulaceae	Lactarius	0	Symbiotroph	Agaricoid	Highly_Probable	Ectomycorrhizal	Ectomycorrhizal
F_0170	1105:27145:17550__T604__S_0961	Fungi	Basidiomycota	Agaricomycetes	0	0	0	0	-	-	-	-	Others_Unknown
F_0171	1107:13125:9990__T593__S_1074	Fungi	Ascomycota	Leotiomycetes	Helotiales	0	0	0	-	-	-	-	Others_Unknown
F_0172	1112:19832:2572__T593__S_0659	Fungi	Glomeromycota	Glomeromycetes	Glomerales	Glomeraceae	Glomus	0	Symbiotroph	NULL	Highly_Probable	Arbuscular_Mycorrhizal	Arbuscular_Mycorrhizal
F_0173	1107:13357:19276__T593__S_0683	Fungi	Basidiomycota	0	0	0	0	0	-	-	-	-	Others_Unknown
F_0174	1113:15558:20659__T604__S_1144	Fungi	Glomeromycota	Glomeromycetes	Glomerales	Glomeraceae	0	0	Symbiotroph	NULL	Highly_Probable	Arbuscular_Mycorrhizal	Arbuscular_Mycorrhizal
F_0175	1104:15447:2378__T593__S_0422	Fungi	Basidiomycota	Agaricomycetes	Thelephorales	Thelephoraceae	Tomentella	0	Symbiotroph	Resupinate	Highly_Probable	Ectomycorrhizal	Ectomycorrhizal
F_0176	1103:26163:17509__T593__S_0322	Fungi	Basidiomycota	Agaricomycetes	Atheliales	Atheliaceae	Amphinema	Amphinema byssoides	Symbiotroph	Resupinate	Highly_Probable	Ectomycorrhizal	Ectomycorrhizal
F_0177	1102:7594:14506__T593__S_0789	Fungi	Basidiomycota	Agaricomycetes	Agaricales	0	0	0	-	-	-	-	Others_Unknown
F_0178	1104:4707:9373__T604__S_0376	Fungi	Glomeromycota	Glomeromycetes	Glomerales	Glomeraceae	0	0	Symbiotroph	NULL	Highly_Probable	Arbuscular_Mycorrhizal	Arbuscular_Mycorrhizal
F_0179	1107:10847:9618__T604__S_0600	Fungi	Basidiomycota	Agaricomycetes	Thelephorales	Thelephoraceae	Tomentella	0	Symbiotroph	Resupinate	Highly_Probable	Ectomycorrhizal	Ectomycorrhizal
F_0180	1101:21934:5648__T593__S_0727	Fungi	Ascomycota	0	0	0	0	0	-	-	-	-	Others_Unknown
F_0181	1101:12061:21766__T593__S_1149	Fungi	Ascomycota	Leotiomycetes	Helotiales	Dermateaceae	Pezicula	0	Pathotroph-Saprotroph	NULL	Probable	Endophyte-Plant_Pathogen-Undefined_Saprotroph	Saprotroph/Endophyte
F_0182	1101:11700:13833__T604__S_0519	Fungi	Basidiomycota	Agaricomycetes	Russulales	Russulaceae	Russula	0	Symbiotroph	Agaricoid	Highly_Probable	Ectomycorrhizal	Ectomycorrhizal
F_0183	1110:18367:28451__T604__S_0285	Fungi	Basidiomycota	Agaricomycetes	Russulales	Russulaceae	Russula	0	Symbiotroph	Agaricoid	Highly_Probable	Ectomycorrhizal	Ectomycorrhizal
F_0184	1105:18780:11758__T593__S_0889	Fungi	Glomeromycota	Glomeromycetes	Glomerales	Glomeraceae	0	0	Symbiotroph	NULL	Highly_Probable	Arbuscular_Mycorrhizal	Arbuscular_Mycorrhizal
F_0185	2110:11040:7467__T604__S_0163	Fungi	Basidiomycota	Agaricomycetes	Russulales	Russulaceae	Russula	0	Symbiotroph	Agaricoid	Highly_Probable	Ectomycorrhizal	Ectomycorrhizal
F_0186	1105:15860:19961__T593__S_1246	Fungi	Ascomycota	Leotiomycetes	Helotiales	Leotiaceae	Leotia	0	Saprotroph	NULL	Probable	Undefined_Saprotroph	Saprotroph/Endophyte
F_0187	1108:18680:5244__T604__S_1008	Fungi	Glomeromycota	Glomeromycetes	Glomerales	Glomeraceae	0	0	Symbiotroph	NULL	Highly_Probable	Arbuscular_Mycorrhizal	Arbuscular_Mycorrhizal
F_0188	1105:8858:20566__T604__S_1291	Fungi	Ascomycota	Neolectomycetes	Neolectales	Neolectaceae	Neolecta	Neolecta vitellina	Saprotroph	NULL	Probable	Undefined_Saprotroph	Saprotroph/Endophyte
F_0189	1105:14912:17468__T593__S_1232	Fungi	Ascomycota	Leotiomycetes	Helotiales	0	0	0	-	-	-	-	Others_Unknown
F_0190	1108:13241:10666__T604__S_0523	Fungi	Basidiomycota	Agaricomycetes	Thelephorales	Thelephoraceae	Tomentella	0	Symbiotroph	Resupinate	Highly_Probable	Ectomycorrhizal	Ectomycorrhizal
F_0191	2107:8405:25104__T604__S_0603	Fungi	Ascomycota	0	0	0	0	0	-	-	-	-	Others_Unknown
F_0192	1104:21273:16035__T604__S_1207	Fungi	Basidiomycota	Agaricomycetes	Russulales	Russulaceae	Lactarius	0	Symbiotroph	Agaricoid	Highly_Probable	Ectomycorrhizal	Ectomycorrhizal
F_0193	1102:5716:19240__T593__S_0455	Fungi	Glomeromycota	Glomeromycetes	Glomerales	Glomeraceae	0	0	Symbiotroph	NULL	Highly_Probable	Arbuscular_Mycorrhizal	Arbuscular_Mycorrhizal
F_0194	2105:7703:10921__T604__S_0001	Fungi	Glomeromycota	Glomeromycetes	Glomerales	Glomeraceae	Glomus	0	Symbiotroph	NULL	Highly_Probable	Arbuscular_Mycorrhizal	Arbuscular_Mycorrhizal
F_0195	1101:19842:18277__T593__S_0015	Fungi	Ascomycota	Eurotiomycetes	Chaetothyriales	Herpotrichiellaceae	Cladophialophora	Cladophialophora chaetospira	Saprotroph	Facultative_Yeast	Probable	Undefined_Saprotroph	Saprotroph/Endophyte
F_0196	1104:22795:4115__T593__S_0635	Fungi	Basidiomycota	Agaricomycetes	Agaricales	Entolomataceae	Entoloma	0	Saprotroph-Symbiotroph	Agaricoid	Possible	Ectomycorrhizal-Saprotroph	Others_Unknown
F_0197	1111:6712:13704__T593__S_0601	Fungi	Glomeromycota	Glomeromycetes	Glomerales	Glomeraceae	0	0	Symbiotroph	NULL	Highly_Probable	Arbuscular_Mycorrhizal	Arbuscular_Mycorrhizal
F_0198	2112:8955:17213__T604__S_0002	Fungi	Basidiomycota	Agaricomycetes	Agaricales	Tricholomataceae	0	0	-	-	-	-	Others_Unknown
F_0199	2113:17552:3049__T593__S_0634	Fungi	Glomeromycota	Glomeromycetes	Glomerales	Glomeraceae	Glomus	0	Symbiotroph	NULL	Highly_Probable	Arbuscular_Mycorrhizal	Arbuscular_Mycorrhizal
F_0200	1101:3939:21834__T604__S_0900	Fungi	Basidiomycota	Agaricomycetes	0	0	0	0	-	-	-	-	Others_Unknown
F_0201	1109:8249:11383__T604__S_1367	Fungi	Basidiomycota	Agaricomycetes	Agaricales	Cortinariaceae	Cortinarius	0	Symbiotroph	NULL	Highly_Probable	Ectomycorrhizal	Ectomycorrhizal
F_0202	1101:11442:16587__T593__S_1288	Fungi	Ascomycota	Eurotiomycetes	Chaetothyriales	Herpotrichiellaceae	Cladophialophora	Cladophialophora chaetospira	Saprotroph	Facultative_Yeast	Probable	Undefined_Saprotroph	Saprotroph/Endophyte
F_0203	2106:14689:1684__T604__S_0098	Fungi	Ascomycota	0	0	0	0	0	-	-	-	-	Others_Unknown
F_0204	1102:10966:23115__T593__S_0661	Fungi	Basidiomycota	Agaricomycetes	Russulales	Russulaceae	Russula	0	Symbiotroph	Agaricoid	Highly_Probable	Ectomycorrhizal	Ectomycorrhizal
F_0205	2107:14201:7198__T604__S_0603	Fungi	Glomeromycota	Glomeromycetes	Glomerales	Glomeraceae	0	0	Symbiotroph	NULL	Highly_Probable	Arbuscular_Mycorrhizal	Arbuscular_Mycorrhizal
F_0206	2109:11295:21905__T593__S_0452	Fungi	Basidiomycota	Agaricomycetes	Thelephorales	Thelephoraceae	Tomentella	0	Symbiotroph	Resupinate	Highly_Probable	Ectomycorrhizal	Ectomycorrhizal
F_0207	1105:18032:20409__T593__S_0852	Fungi	Ascomycota	Leotiomycetes	0	Myxotrichaceae	Oidiodendron	0	Pathotroph-Symbiotroph	Dark_Septate_Endophyte	Probable	Ericoid_Mycorrhizal	Ericoid_Mycorrhizal
F_0208	1112:9001:13790__T604__S_0349	Fungi	Basidiomycota	Agaricomycetes	Agaricales	0	0	0	-	-	-	-	Others_Unknown
F_0209	2104:14315:6257__T604__S_1381	Fungi	Ascomycota	0	0	0	0	0	-	-	-	-	Others_Unknown
F_0210	2110:20115:12392__T604__S_1042	Fungi	Ascomycota	Eurotiomycetes	Chaetothyriales	Herpotrichiellaceae	Cladophialophora	0	Saprotroph	Facultative_Yeast	Probable	Undefined_Saprotroph	Saprotroph/Endophyte
F_0211	1101:13122:26095__T604__S_0369	Fungi	Basidiomycota	Agaricomycetes	Thelephorales	Thelephoraceae	0	0	-	-	-	-	Others_Unknown
F_0212	1104:23657:7035__T593__S_1133	Fungi	Ascomycota	Eurotiomycetes	Chaetothyriales	Herpotrichiellaceae	Cladophialophora	0	Saprotroph	Facultative_Yeast	Probable	Undefined_Saprotroph	Saprotroph/Endophyte
F_0213	1101:10213:11136__T604__S_0711	Fungi	Basidiomycota	Agaricomycetes	0	0	0	0	-	-	-	-	Others_Unknown
F_0214	1109:12720:20833__T604__S_1438	Fungi	Basidiomycota	Agaricomycetes	Atheliales	Atheliaceae	0	0	-	-	-	-	Others_Unknown
F_0215	1108:20163:21350__T604__S_1268	Fungi	Basidiomycota	Agaricomycetes	Thelephorales	Thelephoraceae	0	0	-	-	-	-	Others_Unknown
F_0216	1104:24531:20311__T604__S_0444	Fungi	Basidiomycota	Agaricomycetes	Agaricales	Inocybaceae	Inocybe	0	Symbiotroph	Agaricoid	Highly_Probable	Ectomycorrhizal	Ectomycorrhizal
F_0217	1104:5190:10230__T593__S_0014	Fungi	Basidiomycota	Agaricomycetes	Thelephorales	Thelephoraceae	0	0	-	-	-	-	Others_Unknown
F_0218	1104:11812:21834__T604__S_0355	Fungi	Basidiomycota	Agaricomycetes	Russulales	Russulaceae	Russula	0	Symbiotroph	Agaricoid	Highly_Probable	Ectomycorrhizal	Ectomycorrhizal
F_0219	2101:11110:21952__T604__S_1116	Fungi	Basidiomycota	Agaricomycetes	0	0	0	0	-	-	-	-	Others_Unknown
F_0220	1112:21206:14456__T604__S_0369	Fungi	Basidiomycota	Agaricomycetes	Thelephorales	Thelephoraceae	0	0	-	-	-	-	Others_Unknown
F_0221	2103:8145:4508__T593__S_1423	Fungi	Ascomycota	Leotiomycetes	Helotiales	0	0	0	-	-	-	-	Others_Unknown
F_0222	1109:4472:10685__T593__S_0415	Fungi	Basidiomycota	Agaricomycetes	Agaricales	Entolomataceae	Entoloma	0	Saprotroph-Symbiotroph	Agaricoid	Possible	Ectomycorrhizal-Saprotroph	Others_Unknown
F_0223	1103:6994:20001__T604__S_1026	Fungi	Ascomycota	0	0	0	0	0	-	-	-	-	Others_Unknown
F_0224	1107:11158:7647__T604__S_1045	Fungi	Basidiomycota	Agaricomycetes	Russulales	Russulaceae	0	0	Symbiotroph	Agaricoid,_Corticioid,_Gasteroid,_Pleurotoid,_or_Secotioid	Probable	Ectomycorrhizal	Ectomycorrhizal
F_0225	1106:25262:13581__T604__S_1037	Fungi	Glomeromycota	Glomeromycetes	Glomerales	Glomeraceae	0	0	Symbiotroph	NULL	Highly_Probable	Arbuscular_Mycorrhizal	Arbuscular_Mycorrhizal
F_0226	1104:12101:25442__T593__S_1292	Fungi	Basidiomycota	Agaricomycetes	Russulales	Russulaceae	Russula	0	Symbiotroph	Agaricoid	Highly_Probable	Ectomycorrhizal	Ectomycorrhizal
F_0227	1109:10568:7230__T593__S_0072	Fungi	Basidiomycota	Agaricomycetes	Agaricales	Tricholomataceae	Mycena	0	Saprotroph	NULL	Probable	Undefined_Saprotroph	Saprotroph/Endophyte
F_0228	1101:24252:14099__T593__S_1141	Fungi	Ascomycota	Leotiomycetes	Helotiales	0	0	0	-	-	-	-	Others_Unknown
F_0229	1106:15379:25505__T604__S_1432	Fungi	Ascomycota	Leotiomycetes	Helotiales	Helotiaceae	0	0	-	-	-	-	Others_Unknown
F_0230	1114:13612:3865__T604__S_1159	Fungi	Basidiomycota	Agaricomycetes	Russulales	Russulaceae	Russula	0	Symbiotroph	Agaricoid	Highly_Probable	Ectomycorrhizal	Ectomycorrhizal
F_0231	1101:16579:13076__T593__S_0715	Fungi	Basidiomycota	Agaricomycetes	Sebacinales	Sebacinaceae	Sebacina	0	Symbiotroph	NULL	Possible	Ectomycorrhizal-Orchid_Mycorrhizal-Root_Associated_Biotroph	Ectomycorrhizal
F_0232	2101:20190:2694__T593__S_0082	Fungi	Basidiomycota	Agaricomycetes	Agaricales	0	0	0	-	-	-	-	Others_Unknown
F_0233	1101:19784:7097__T604__S_0233	Fungi	Basidiomycota	Agaricomycetes	Russulales	Russulaceae	Russula	Russula cyanoxantha	Symbiotroph	Agaricoid	Highly_Probable	Ectomycorrhizal	Ectomycorrhizal
F_0234	1101:12171:8604__T593__S_0810	Fungi	Glomeromycota	Glomeromycetes	Glomerales	Glomeraceae	0	0	Symbiotroph	NULL	Highly_Probable	Arbuscular_Mycorrhizal	Arbuscular_Mycorrhizal
F_0235	2109:11803:7095__T593__S_1440	Fungi	Basidiomycota	Agaricomycetes	Russulales	Russulaceae	Russula	0	Symbiotroph	Agaricoid	Highly_Probable	Ectomycorrhizal	Ectomycorrhizal
F_0236	1101:12573:2990__T604__S_1103	Fungi	Ascomycota	0	0	0	0	0	-	-	-	-	Others_Unknown
F_0237	2105:21130:18601__T593__S_0887	Fungi	Basidiomycota	Agaricomycetes	Russulales	Russulaceae	Russula	0	Symbiotroph	Agaricoid	Highly_Probable	Ectomycorrhizal	Ectomycorrhizal
F_0238	1101:12857:24202__T604__S_0134	Fungi	Basidiomycota	Agaricomycetes	Hymenochaetales	Hymenochaetaceae	0	0	-	-	-	-	Others_Unknown
F_0239	1104:22965:20162__T604__S_0943	Fungi	Glomeromycota	Glomeromycetes	Glomerales	Glomeraceae	0	0	Symbiotroph	NULL	Highly_Probable	Arbuscular_Mycorrhizal	Arbuscular_Mycorrhizal
F_0240	1102:13956:8997__T593__S_0948	Fungi	Basidiomycota	Agaricomycetes	0	0	0	0	-	-	-	-	Others_Unknown
F_0241	1104:26686:15242__T593__S_0575	Fungi	Basidiomycota	Agaricomycetes	Russulales	Russulaceae	Russula	0	Symbiotroph	Agaricoid	Highly_Probable	Ectomycorrhizal	Ectomycorrhizal
F_0242	1108:16422:12463__T593__S_0831	Fungi	Ascomycota	Leotiomycetes	Helotiales	Dermateaceae	0	0	-	-	-	-	Others_Unknown
F_0243	2113:19892:17143__T604__S_1193	Fungi	Basidiomycota	Agaricomycetes	Russulales	Russulaceae	Russula	0	Symbiotroph	Agaricoid	Highly_Probable	Ectomycorrhizal	Ectomycorrhizal
F_0244	1112:6387:15499__T604__S_0735	Fungi	Glomeromycota	Glomeromycetes	Glomerales	Glomeraceae	0	0	Symbiotroph	NULL	Highly_Probable	Arbuscular_Mycorrhizal	Arbuscular_Mycorrhizal
F_0245	2103:24719:19918__T593__S_0210	Fungi	Basidiomycota	Agaricomycetes	Agaricales	Tricholomataceae	0	0	-	-	-	-	Others_Unknown
F_0246	1103:17134:18500__T593__S_0180	Fungi	Ascomycota	Leotiomycetes	Helotiales	0	Phialocephala	Phialocephala sphaeroides	Pathotroph-Symbiotroph	Dark_Septate_Endophyte	Highly_Probable	Undefined_Endophyte	Saprotroph/Endophyte
F_0247	2111:11243:6813__T604__S_1357	Fungi	Basidiomycota	Agaricomycetes	Thelephorales	Thelephoraceae	0	0	-	-	-	-	Others_Unknown
F_0248	1102:5300:8785__T604__S_0749	Fungi	Basidiomycota	Agaricomycetes	Agaricales	Tricholomataceae	Mycena	0	Saprotroph	NULL	Probable	Undefined_Saprotroph	Saprotroph/Endophyte
F_0249	1101:18330:23684__T593__S_1241	Fungi	Basidiomycota	Agaricomycetes	Agaricales	0	0	0	-	-	-	-	Others_Unknown
F_0250	1101:11760:15338__T604__S_1244	Fungi	Basidiomycota	Agaricomycetes	0	0	0	0	-	-	-	-	Others_Unknown
F_0251	1101:20490:5846__T593__S_0006	Fungi	Ascomycota	Dothideomycetes	Pleosporales	Phaeosphaeriaceae	Ophiosphaerella	0	Saprotroph	NULL	Probable	Undefined_Saprotroph	Saprotroph/Endophyte
F_0252	2111:11507:11242__T593__S_0689	Fungi	Glomeromycota	Glomeromycetes	Glomerales	Glomeraceae	0	0	Symbiotroph	NULL	Highly_Probable	Arbuscular_Mycorrhizal	Arbuscular_Mycorrhizal
F_0253	1101:11288:3290__T604__S_0695	Fungi	Ascomycota	0	0	0	0	0	-	-	-	-	Others_Unknown
F_0254	1114:8721:24513__T593__S_0660	Fungi	Basidiomycota	Agaricomycetes	Sebacinales	Sebacinaceae	Sebacina	0	Symbiotroph	NULL	Possible	Ectomycorrhizal-Orchid_Mycorrhizal-Root_Associated_Biotroph	Ectomycorrhizal
F_0255	1112:12291:7962__T604__S_0893	Fungi	Glomeromycota	Glomeromycetes	Glomerales	Glomeraceae	0	0	Symbiotroph	NULL	Highly_Probable	Arbuscular_Mycorrhizal	Arbuscular_Mycorrhizal
F_0256	1112:20074:16584__T604__S_0391	Fungi	Ascomycota	Leotiomycetes	Rhytismatales	Rhytismataceae	0	0	-	-	-	-	Others_Unknown
F_0257	2110:6190:18471__T593__S_0084	Fungi	Basidiomycota	Agaricomycetes	Russulales	Russulaceae	Russula	0	Symbiotroph	Agaricoid	Highly_Probable	Ectomycorrhizal	Ectomycorrhizal
F_0258	1108:14692:18331__T593__S_0515	Fungi	Basidiomycota	Agaricomycetes	Thelephorales	Thelephoraceae	0	0	-	-	-	-	Others_Unknown
F_0259	1101:14802:18691__T604__S_1040	Fungi	Ascomycota	Leotiomycetes	Helotiales	0	0	0	-	-	-	-	Others_Unknown
F_0260	1108:6929:17387__T604__S_0389	Fungi	Basidiomycota	Agaricomycetes	Russulales	Russulaceae	Russula	0	Symbiotroph	Agaricoid	Highly_Probable	Ectomycorrhizal	Ectomycorrhizal
F_0261	2109:5175:10318__T593__S_0984	Fungi	Ascomycota	0	0	0	0	0	-	-	-	-	Others_Unknown
F_0262	1110:9975:4729__T604__S_0731	Fungi	Basidiomycota	Agaricomycetes	Agaricales	Physalacriaceae	Armillaria	0	Saprotroph	NULL	Probable	Undefined_Saprotroph	Saprotroph/Endophyte
F_0263	1108:9485:19767__T604__S_1382	Fungi	Ascomycota	0	0	0	0	0	-	-	-	-	Others_Unknown
F_0264	2104:19554:15265__T604__S_0136	Fungi	Ascomycota	Eurotiomycetes	Eurotiales	0	0	0	Saprotroph	Mold	Possible	Undefined_Saprotroph	Saprotroph/Endophyte
F_0265	1106:8988:16454__T604__S_0878	Fungi	Ascomycota	Eurotiomycetes	0	0	0	0	-	-	-	-	Others_Unknown
F_0266	2112:11688:2510__T593__S_0042	Fungi	Ascomycota	0	0	0	0	0	-	-	-	-	Others_Unknown
F_0267	1108:13751:19374__T604__S_1449	Fungi	Basidiomycota	Agaricomycetes	Russulales	Russulaceae	Russula	0	Symbiotroph	Agaricoid	Highly_Probable	Ectomycorrhizal	Ectomycorrhizal
F_0268	1102:16990:13425__T593__S_0891	Fungi	Ascomycota	Sordariomycetes	0	0	0	0	-	-	-	-	Others_Unknown
F_0269	2102:15196:20438__T593__S_0489	Fungi	Basidiomycota	Agaricomycetes	Thelephorales	Thelephoraceae	Tomentella	0	Symbiotroph	Resupinate	Highly_Probable	Ectomycorrhizal	Ectomycorrhizal
F_0270	1101:21794:14153__T604__S_1465	Fungi	Basidiomycota	Agaricomycetes	Russulales	Russulaceae	Russula	0	Symbiotroph	Agaricoid	Highly_Probable	Ectomycorrhizal	Ectomycorrhizal
F_0271	1105:9860:8437__T593__S_1211	Fungi	Ascomycota	Leotiomycetes	Helotiales	0	0	0	-	-	-	-	Others_Unknown
F_0272	2112:19974:13242__T604__S_1043	Fungi	Glomeromycota	Glomeromycetes	Glomerales	Glomeraceae	0	0	Symbiotroph	NULL	Highly_Probable	Arbuscular_Mycorrhizal	Arbuscular_Mycorrhizal
F_0273	1104:25109:15876__T593__S_1479	Fungi	Ascomycota	0	0	0	0	0	-	-	-	-	Others_Unknown
F_0274	1108:11587:21309__T604__S_0782	Fungi	Basidiomycota	Agaricomycetes	Thelephorales	Thelephoraceae	Tomentella	0	Symbiotroph	Resupinate	Highly_Probable	Ectomycorrhizal	Ectomycorrhizal
F_0275	1103:16443:18075__T593__S_0748	Fungi	Basidiomycota	Agaricomycetes	Thelephorales	Thelephoraceae	Tomentella	0	Symbiotroph	Resupinate	Highly_Probable	Ectomycorrhizal	Ectomycorrhizal
F_0276	1101:10937:4685__T604__S_0914	Fungi	Glomeromycota	Glomeromycetes	Glomerales	Glomeraceae	Glomus	0	Symbiotroph	NULL	Highly_Probable	Arbuscular_Mycorrhizal	Arbuscular_Mycorrhizal
F_0277	1108:25990:6028__T604__S_0467	Fungi	Ascomycota	Leotiomycetes	Helotiales	0	0	0	-	-	-	-	Others_Unknown
F_0278	1101:9806:19540__T593__S_0800	Fungi	Ascomycota	Eurotiomycetes	Chaetothyriales	Herpotrichiellaceae	0	0	-	-	-	-	Others_Unknown
F_0279	2103:15704:1462__T593__S_0658	Fungi	Glomeromycota	Glomeromycetes	Glomerales	Glomeraceae	Glomus	0	Symbiotroph	NULL	Highly_Probable	Arbuscular_Mycorrhizal	Arbuscular_Mycorrhizal
F_0280	1101:5976:6771__T593__S_0910	Fungi	Glomeromycota	Glomeromycetes	Glomerales	Glomeraceae	0	0	Symbiotroph	NULL	Highly_Probable	Arbuscular_Mycorrhizal	Arbuscular_Mycorrhizal
F_0281	2106:18967:13489__T604__S_0368	Fungi	Basidiomycota	Agaricomycetes	Agaricales	Cortinariaceae	Cortinarius	0	Symbiotroph	NULL	Highly_Probable	Ectomycorrhizal	Ectomycorrhizal
F_0282	1105:5385:15650__T593__S_0028	Fungi	Glomeromycota	Glomeromycetes	Glomerales	Glomeraceae	0	0	Symbiotroph	NULL	Highly_Probable	Arbuscular_Mycorrhizal	Arbuscular_Mycorrhizal
F_0283	2113:20446:22884__T593__S_0310	Fungi	Basidiomycota	Agaricomycetes	Agaricales	Tricholomataceae	Laccaria	0	Symbiotroph	Agaricoid	Highly_Probable	Ectomycorrhizal	Ectomycorrhizal
F_0284	1112:13557:20480__T604__S_0243	Fungi	Glomeromycota	Glomeromycetes	Glomerales	Glomeraceae	0	0	Symbiotroph	NULL	Highly_Probable	Arbuscular_Mycorrhizal	Arbuscular_Mycorrhizal
F_0285	1111:16467:7787__T604__S_1472	Fungi	Basidiomycota	Agaricomycetes	Boletales	Boletaceae	Tylopilus	0	Symbiotroph	Boletoid	Highly_Probable	Ectomycorrhizal	Ectomycorrhizal
F_0286	1103:20612:24520__T593__S_1043	Fungi	Glomeromycota	Glomeromycetes	Glomerales	Glomeraceae	0	0	Symbiotroph	NULL	Highly_Probable	Arbuscular_Mycorrhizal	Arbuscular_Mycorrhizal
F_0287	1104:24616:14357__T593__S_0275	Fungi	Glomeromycota	Glomeromycetes	Glomerales	Glomeraceae	0	0	Symbiotroph	NULL	Highly_Probable	Arbuscular_Mycorrhizal	Arbuscular_Mycorrhizal
F_0288	2105:18245:15515__T593__S_1082	Fungi	Glomeromycota	Glomeromycetes	Glomerales	Glomeraceae	0	0	Symbiotroph	NULL	Highly_Probable	Arbuscular_Mycorrhizal	Arbuscular_Mycorrhizal
F_0289	2103:7765:22910__T604__S_0262	Fungi	Basidiomycota	Agaricomycetes	Russulales	Russulaceae	Russula	0	Symbiotroph	Agaricoid	Highly_Probable	Ectomycorrhizal	Ectomycorrhizal
F_0290	1108:4819:14425__T593__S_1137	Fungi	Glomeromycota	Glomeromycetes	Glomerales	Glomeraceae	0	0	Symbiotroph	NULL	Highly_Probable	Arbuscular_Mycorrhizal	Arbuscular_Mycorrhizal
F_0291	2104:13645:8065__T593__S_0574	Fungi	Basidiomycota	Agaricomycetes	Russulales	Russulaceae	Russula	0	Symbiotroph	Agaricoid	Highly_Probable	Ectomycorrhizal	Ectomycorrhizal
F_0292	2104:15059:14884__T593__S_0073	Fungi	Ascomycota	Leotiomycetes	Helotiales	Hyaloscyphaceae	Lachnum	0	Saprotroph	NULL	Probable	Undefined_Saprotroph	Saprotroph/Endophyte
F_0293	1114:12422:9553__T593__S_1010	Fungi	Ascomycota	0	0	0	0	0	-	-	-	-	Others_Unknown
F_0294	1104:8093:18435__T593__S_0178	Fungi	Glomeromycota	Glomeromycetes	Glomerales	Glomeraceae	Glomus	0	Symbiotroph	NULL	Highly_Probable	Arbuscular_Mycorrhizal	Arbuscular_Mycorrhizal
F_0295	1110:13867:11123__T593__S_0050	Fungi	Basidiomycota	Agaricomycetes	Atheliales	Atheliaceae	Piloderma	0	Symbiotroph	Resupinate	Highly_Probable	Ectomycorrhizal	Ectomycorrhizal
F_0296	1107:26748:12612__T593__S_0666	Fungi	Basidiomycota	Agaricomycetes	0	0	0	0	-	-	-	-	Others_Unknown
F_0297	2102:22807:22100__T604__S_1458	Fungi	Ascomycota	Leotiomycetes	Helotiales	0	0	0	-	-	-	-	Others_Unknown
F_0298	1101:14198:24310__T593__S_0588	Fungi	Basidiomycota	Agaricomycetes	Thelephorales	Thelephoraceae	Tomentella	0	Symbiotroph	Resupinate	Highly_Probable	Ectomycorrhizal	Ectomycorrhizal
F_0299	1109:16740:10776__T604__S_0748	Fungi	Basidiomycota	Agaricomycetes	Sebacinales	Sebacinaceae	Sebacina	0	Symbiotroph	NULL	Possible	Ectomycorrhizal-Orchid_Mycorrhizal-Root_Associated_Biotroph	Ectomycorrhizal
F_0300	1105:16250:4435__T604__S_1350	Fungi	Basidiomycota	Agaricomycetes	Russulales	Russulaceae	Lactarius	0	Symbiotroph	Agaricoid	Highly_Probable	Ectomycorrhizal	Ectomycorrhizal
F_0301	1103:15855:14911__T604__S_0313	Fungi	Ascomycota	0	0	0	0	0	-	-	-	-	Others_Unknown
F_0302	1114:17745:4894__T593__S_0736	Fungi	Basidiomycota	Agaricomycetes	Sebacinales	Sebacinaceae	Sebacina	0	Symbiotroph	NULL	Possible	Ectomycorrhizal-Orchid_Mycorrhizal-Root_Associated_Biotroph	Ectomycorrhizal
F_0303	1101:17607:23083__T604__S_0810	Fungi	Glomeromycota	Glomeromycetes	Glomerales	Glomeraceae	0	0	Symbiotroph	NULL	Highly_Probable	Arbuscular_Mycorrhizal	Arbuscular_Mycorrhizal
F_0304	1111:18076:9051__T604__S_1252	Fungi	Glomeromycota	Glomeromycetes	Glomerales	Glomeraceae	0	0	Symbiotroph	NULL	Highly_Probable	Arbuscular_Mycorrhizal	Arbuscular_Mycorrhizal
F_0305	1104:20071:24224__T604__S_0114	Fungi	Ascomycota	0	0	0	0	0	-	-	-	-	Others_Unknown
F_0306	1106:20020:22800__T593__S_1086	Fungi	Ascomycota	Leotiomycetes	Helotiales	Dermateaceae	0	0	-	-	-	-	Others_Unknown
F_0307	1108:3420:20876__T604__S_0342	Fungi	Basidiomycota	Agaricomycetes	Russulales	Russulaceae	Russula	0	Symbiotroph	Agaricoid	Highly_Probable	Ectomycorrhizal	Ectomycorrhizal
F_0308	2103:2962:16303__T593__S_0624	Fungi	Basidiomycota	Agaricomycetes	Russulales	Russulaceae	Russula	0	Symbiotroph	Agaricoid	Highly_Probable	Ectomycorrhizal	Ectomycorrhizal
F_0309	1114:7291:9324__T593__S_0775	Fungi	Basidiomycota	Agaricomycetes	Russulales	Russulaceae	Russula	0	Symbiotroph	Agaricoid	Highly_Probable	Ectomycorrhizal	Ectomycorrhizal
F_0310	1111:14521:14655__T593__S_0729	Fungi	Basidiomycota	Agaricomycetes	Russulales	Russulaceae	Russula	0	Symbiotroph	Agaricoid	Highly_Probable	Ectomycorrhizal	Ectomycorrhizal
F_0311	1103:9639:8114__T593__S_1123	Fungi	Basidiomycota	Agaricomycetes	Agaricales	0	0	0	-	-	-	-	Others_Unknown
F_0312	1108:10055:10840__T604__S_1248	Fungi	Basidiomycota	Agaricomycetes	Thelephorales	Thelephoraceae	0	0	-	-	-	-	Others_Unknown
F_0313	1114:9338:12685__T604__S_1138	Fungi	Glomeromycota	Glomeromycetes	Glomerales	Glomeraceae	0	0	Symbiotroph	NULL	Highly_Probable	Arbuscular_Mycorrhizal	Arbuscular_Mycorrhizal
F_0314	1109:14682:18350__T604__S_0122	Fungi	Glomeromycota	Glomeromycetes	Glomerales	Glomeraceae	0	0	Symbiotroph	NULL	Highly_Probable	Arbuscular_Mycorrhizal	Arbuscular_Mycorrhizal
F_0315	1102:22850:10181__T593__S_1265	Fungi	Ascomycota	0	0	0	0	0	-	-	-	-	Others_Unknown
F_0316	1113:19618:23181__T604__S_0171	Fungi	Glomeromycota	Glomeromycetes	Glomerales	Glomeraceae	0	0	Symbiotroph	NULL	Highly_Probable	Arbuscular_Mycorrhizal	Arbuscular_Mycorrhizal
F_0317	1108:21183:17783__T593__S_0434	Fungi	Ascomycota	Pezizomycetes	Pezizales	Pezizaceae	Peziza	0	Symbiotroph	Cup_Fungus	Possible	Ectomycorrhizal	Ectomycorrhizal
F_0318	1101:15736:12016__T604__S_0291	Fungi	Basidiomycota	Agaricomycetes	Russulales	Russulaceae	0	0	Symbiotroph	Agaricoid,_Corticioid,_Gasteroid,_Pleurotoid,_or_Secotioid	Probable	Ectomycorrhizal	Ectomycorrhizal
F_0319	2106:13479:8093__T593__S_0160	Fungi	Basidiomycota	Agaricomycetes	Russulales	Russulaceae	Russula	0	Symbiotroph	Agaricoid	Highly_Probable	Ectomycorrhizal	Ectomycorrhizal
F_0320	2113:9411:5380__T604__S_0614	Fungi	Basidiomycota	Agaricomycetes	Thelephorales	Thelephoraceae	Tomentella	0	Symbiotroph	Resupinate	Highly_Probable	Ectomycorrhizal	Ectomycorrhizal
F_0321	1107:12132:14737__T604__S_0292	Fungi	Basidiomycota	Agaricomycetes	Russulales	Russulaceae	Lactifluus	Lactifluus leae	Symbiotroph	Agaricoid	Highly_Probable	Ectomycorrhizal	Ectomycorrhizal
F_0322	2112:15521:22410__T604__S_1102	Fungi	Glomeromycota	Glomeromycetes	Glomerales	Glomeraceae	0	0	Symbiotroph	NULL	Highly_Probable	Arbuscular_Mycorrhizal	Arbuscular_Mycorrhizal
F_0323	1101:14248:11910__T593__S_0172	Fungi	Basidiomycota	Agaricomycetes	Agaricales	Entolomataceae	Entoloma	0	Saprotroph-Symbiotroph	Agaricoid	Possible	Ectomycorrhizal-Saprotroph	Others_Unknown
F_0324	2106:8715:21903__T593__S_0554	Fungi	Basidiomycota	Agaricomycetes	Thelephorales	Thelephoraceae	0	0	-	-	-	-	Others_Unknown
F_0325	1103:18030:14816__T593__S_0822	Fungi	Glomeromycota	Glomeromycetes	Glomerales	Glomeraceae	0	0	Symbiotroph	NULL	Highly_Probable	Arbuscular_Mycorrhizal	Arbuscular_Mycorrhizal
F_0326	1107:12935:22286__T593__S_0029	Fungi	Basidiomycota	Agaricomycetes	Russulales	Russulaceae	0	0	Symbiotroph	Agaricoid,_Corticioid,_Gasteroid,_Pleurotoid,_or_Secotioid	Probable	Ectomycorrhizal	Ectomycorrhizal
F_0327	1104:11973:24009__T604__S_1141	Fungi	Glomeromycota	Glomeromycetes	Glomerales	Glomeraceae	0	0	Symbiotroph	NULL	Highly_Probable	Arbuscular_Mycorrhizal	Arbuscular_Mycorrhizal
F_0328	1111:21629:19052__T604__S_0978	Fungi	Ascomycota	Leotiomycetes	Helotiales	Hyaloscyphaceae	Lachnum	Lachnum virgineum	Saprotroph	NULL	Probable	Undefined_Saprotroph	Saprotroph/Endophyte
F_0329	1101:10741:4804__T604__S_0886	Fungi	Basidiomycota	Agaricomycetes	Thelephorales	Thelephoraceae	0	0	-	-	-	-	Others_Unknown
F_0330	1102:11507:7227__T593__S_0639	Fungi	Basidiomycota	Agaricomycetes	Agaricales	0	0	0	-	-	-	-	Others_Unknown
F_0331	1101:12492:16664__T604__S_1477	Fungi	Ascomycota	Leotiomycetes	Helotiales	Dermateaceae	0	0	-	-	-	-	Others_Unknown
F_0332	2107:21507:9063__T604__S_1087	Fungi	Glomeromycota	Glomeromycetes	Glomerales	Glomeraceae	0	0	Symbiotroph	NULL	Highly_Probable	Arbuscular_Mycorrhizal	Arbuscular_Mycorrhizal
F_0333	1110:15432:20876__T604__S_0829	Fungi	Glomeromycota	Glomeromycetes	Glomerales	Glomeraceae	0	0	Symbiotroph	NULL	Highly_Probable	Arbuscular_Mycorrhizal	Arbuscular_Mycorrhizal
F_0334	1112:22198:7751__T604__S_1050	Fungi	Glomeromycota	Glomeromycetes	Glomerales	Glomeraceae	0	0	Symbiotroph	NULL	Highly_Probable	Arbuscular_Mycorrhizal	Arbuscular_Mycorrhizal
F_0335	1104:8788:16279__T593__S_0987	Fungi	Basidiomycota	Agaricomycetes	0	0	0	0	-	-	-	-	Others_Unknown
F_0336	1111:16957:11664__T593__S_1107	Fungi	Basidiomycota	Agaricomycetes	Agaricales	Tricholomataceae	0	0	-	-	-	-	Others_Unknown
F_0337	1103:8126:20662__T604__S_0625	Fungi	Basidiomycota	Agaricomycetes	Thelephorales	Thelephoraceae	Tomentella	0	Symbiotroph	Resupinate	Highly_Probable	Ectomycorrhizal	Ectomycorrhizal
F_0338	2111:3165:13044__T604__S_1158	Fungi	Glomeromycota	Glomeromycetes	Glomerales	Glomeraceae	0	0	Symbiotroph	NULL	Highly_Probable	Arbuscular_Mycorrhizal	Arbuscular_Mycorrhizal
F_0339	2107:23198:22597__T593__S_0134	Fungi	Glomeromycota	Glomeromycetes	Glomerales	Glomeraceae	0	0	Symbiotroph	NULL	Highly_Probable	Arbuscular_Mycorrhizal	Arbuscular_Mycorrhizal
F_0340	1112:22920:4801__T593__S_1377	Fungi	Ascomycota	Pezizomycetes	Pezizales	Tuberaceae	Tuber	0	Symbiotroph	Gasteroid	Highly_Probable	Ectomycorrhizal	Ectomycorrhizal
F_0341	1102:22126:19607__T604__S_0941	Fungi	Glomeromycota	Glomeromycetes	Glomerales	Glomeraceae	0	0	Symbiotroph	NULL	Highly_Probable	Arbuscular_Mycorrhizal	Arbuscular_Mycorrhizal
F_0342	1101:15291:11041__T604__S_0136	Fungi	Ascomycota	Eurotiomycetes	Eurotiales	0	0	0	Saprotroph	Mold	Possible	Undefined_Saprotroph	Saprotroph/Endophyte
F_0343	1102:21480:9888__T604__S_0893	Fungi	Glomeromycota	Glomeromycetes	Glomerales	Glomeraceae	0	0	Symbiotroph	NULL	Highly_Probable	Arbuscular_Mycorrhizal	Arbuscular_Mycorrhizal
F_0344	2114:22507:8987__T604__S_1507	Fungi	Ascomycota	Eurotiomycetes	0	0	0	0	-	-	-	-	Others_Unknown
F_0345	1101:10195:16857__T604__S_0643	Fungi	Basidiomycota	Agaricomycetes	Trechisporales	Hydnodontaceae	Trechispora	0	Saprotroph	Resupinate	Highly_Probable	Wood_Saprotroph	Saprotroph/Endophyte
F_0346	1103:10926:17976__T593__S_1000	Fungi	Basidiomycota	Agaricomycetes	Russulales	Russulaceae	Russula	0	Symbiotroph	Agaricoid	Highly_Probable	Ectomycorrhizal	Ectomycorrhizal
F_0347	1102:14504:8817__T604__S_0684	Fungi	Glomeromycota	Glomeromycetes	Glomerales	Glomeraceae	0	0	Symbiotroph	NULL	Highly_Probable	Arbuscular_Mycorrhizal	Arbuscular_Mycorrhizal
F_0348	1110:9391:9483__T593__S_1280	Fungi	Basidiomycota	Agaricomycetes	Agaricales	Tricholomataceae	Laccaria	0	Symbiotroph	Agaricoid	Highly_Probable	Ectomycorrhizal	Ectomycorrhizal
F_0349	1110:22107:16349__T604__S_0919	Fungi	Glomeromycota	Glomeromycetes	Glomerales	Glomeraceae	0	0	Symbiotroph	NULL	Highly_Probable	Arbuscular_Mycorrhizal	Arbuscular_Mycorrhizal
F_0350	1112:5272:10943__T604__S_0163	Fungi	Basidiomycota	Agaricomycetes	0	0	0	0	-	-	-	-	Others_Unknown
F_0351	2109:23545:16436__T593__S_1138	Fungi	Basidiomycota	Agaricomycetes	Russulales	Russulaceae	0	0	Symbiotroph	Agaricoid,_Corticioid,_Gasteroid,_Pleurotoid,_or_Secotioid	Probable	Ectomycorrhizal	Ectomycorrhizal
F_0352	1103:15812:11128__T593__S_0039	Fungi	Basidiomycota	Agaricomycetes	Thelephorales	Thelephoraceae	Tomentella	0	Symbiotroph	Resupinate	Highly_Probable	Ectomycorrhizal	Ectomycorrhizal
F_0353	1111:10905:10218__T593__S_0984	Fungi	Basidiomycota	Agaricomycetes	Russulales	Russulaceae	Lactarius	0	Symbiotroph	Agaricoid	Highly_Probable	Ectomycorrhizal	Ectomycorrhizal
F_0354	1107:3622:15170__T604__S_1087	Fungi	Glomeromycota	Glomeromycetes	Glomerales	Glomeraceae	0	0	Symbiotroph	NULL	Highly_Probable	Arbuscular_Mycorrhizal	Arbuscular_Mycorrhizal
F_0355	1107:19739:12298__T604__S_0904	Fungi	Basidiomycota	Agaricomycetes	Thelephorales	Thelephoraceae	Tomentella	0	Symbiotroph	Resupinate	Highly_Probable	Ectomycorrhizal	Ectomycorrhizal
F_0356	1109:10517:11125__T604__S_0869	Fungi	Glomeromycota	Glomeromycetes	Glomerales	Glomeraceae	Rhizophagus	0	Symbiotroph	NULL	Highly_Probable	Arbuscular_Mycorrhizal	Arbuscular_Mycorrhizal
F_0357	2101:12176:5950__T593__S_0430	Fungi	Ascomycota	Dothideomycetes	0	Gloniaceae	Cenococcum	0	Symbiotroph	NULL	Highly_Probable	Ectomycorrhizal	Ectomycorrhizal
F_0358	1109:11490:22942__T604__S_0122	Fungi	Glomeromycota	Glomeromycetes	Glomerales	Glomeraceae	0	0	Symbiotroph	NULL	Highly_Probable	Arbuscular_Mycorrhizal	Arbuscular_Mycorrhizal
F_0359	1104:14516:21387__T593__S_0350	Fungi	Ascomycota	0	0	0	0	0	-	-	-	-	Others_Unknown
F_0360	2112:11987:18734__T604__S_1112	Fungi	Ascomycota	Eurotiomycetes	Chaetothyriales	Herpotrichiellaceae	Cladophialophora	0	Saprotroph	Facultative_Yeast	Probable	Undefined_Saprotroph	Saprotroph/Endophyte
F_0361	2101:15459:22700__T593__S_0347	Fungi	Basidiomycota	Agaricomycetes	Russulales	Russulaceae	0	0	Symbiotroph	Agaricoid,_Corticioid,_Gasteroid,_Pleurotoid,_or_Secotioid	Probable	Ectomycorrhizal	Ectomycorrhizal
F_0362	1104:15262:12254__T604__S_1057	Fungi	Glomeromycota	Glomeromycetes	Glomerales	Glomeraceae	0	0	Symbiotroph	NULL	Highly_Probable	Arbuscular_Mycorrhizal	Arbuscular_Mycorrhizal
F_0363	1101:19820:2006__T593__S_0760	Fungi	Ascomycota	Leotiomycetes	Helotiales	Helotiaceae	Articulospora	Articulospora tetracladia	Saprotroph	NULL	Probable	Undefined_Saprotroph	Saprotroph/Endophyte
F_0364	1108:12248:10571__T604__S_0864	Fungi	Glomeromycota	Glomeromycetes	Glomerales	Glomeraceae	0	0	Symbiotroph	NULL	Highly_Probable	Arbuscular_Mycorrhizal	Arbuscular_Mycorrhizal
F_0365	1104:22389:11728__T593__S_0910	Fungi	Glomeromycota	Glomeromycetes	Glomerales	Glomeraceae	0	0	Symbiotroph	NULL	Highly_Probable	Arbuscular_Mycorrhizal	Arbuscular_Mycorrhizal
F_0366	1101:11955:24453__T593__S_1028	Fungi	Basidiomycota	Agaricomycetes	Agaricales	Tricholomataceae	Mycena	0	Saprotroph	NULL	Probable	Undefined_Saprotroph	Saprotroph/Endophyte
F_0367	1101:25119:19479__T604__S_1099	Fungi	Glomeromycota	Glomeromycetes	Glomerales	Glomeraceae	Rhizophagus	0	Symbiotroph	NULL	Highly_Probable	Arbuscular_Mycorrhizal	Arbuscular_Mycorrhizal
F_0368	1111:19684:15925__T593__S_1421	Fungi	Basidiomycota	Malasseziomycetes	Malasseziales	Malasseziaceae	Malassezia	Malassezia restricta	Pathotroph-Saprotroph	Facultative_Yeast	Probable	Animal_Pathogen-Undefined_Saprotroph	Others_Unknown
F_0369	1103:13299:25971__T593__S_0674	Fungi	Basidiomycota	Agaricomycetes	Boletales	Boletaceae	Xerocomus	0	Symbiotroph	Boletoid	Highly_Probable	Ectomycorrhizal	Ectomycorrhizal
F_0370	1103:17517:12387__T604__S_1060	Fungi	Basidiomycota	Agaricomycetes	Agaricales	Tricholomataceae	0	0	-	-	-	-	Others_Unknown
F_0371	2110:6882:12131__T593__S_0564	Fungi	Basidiomycota	Agaricomycetes	Russulales	Russulaceae	0	0	Symbiotroph	Agaricoid,_Corticioid,_Gasteroid,_Pleurotoid,_or_Secotioid	Probable	Ectomycorrhizal	Ectomycorrhizal
F_0372	2110:9983:19356__T604__S_1110	Fungi	Glomeromycota	Glomeromycetes	Glomerales	Glomeraceae	Glomus	0	Symbiotroph	NULL	Highly_Probable	Arbuscular_Mycorrhizal	Arbuscular_Mycorrhizal
F_0373	1103:27798:13035__T593__S_1089	Fungi	Ascomycota	Eurotiomycetes	Chaetothyriales	0	0	0	-	-	-	-	Others_Unknown
F_0374	1112:11529:23644__T604__S_0171	Fungi	Glomeromycota	Glomeromycetes	Glomerales	Glomeraceae	0	0	Symbiotroph	NULL	Highly_Probable	Arbuscular_Mycorrhizal	Arbuscular_Mycorrhizal
F_0375	1108:21426:20593__T604__S_1320	Fungi	Basidiomycota	Agaricomycetes	Russulales	Russulaceae	0	0	Symbiotroph	Agaricoid,_Corticioid,_Gasteroid,_Pleurotoid,_or_Secotioid	Probable	Ectomycorrhizal	Ectomycorrhizal
F_0376	1103:11369:14487__T593__S_0166	Fungi	Glomeromycota	Glomeromycetes	Glomerales	Glomeraceae	0	0	Symbiotroph	NULL	Highly_Probable	Arbuscular_Mycorrhizal	Arbuscular_Mycorrhizal
F_0377	2101:17985:19204__T593__S_0488	Fungi	Basidiomycota	Agaricomycetes	Thelephorales	Thelephoraceae	Tomentella	0	Symbiotroph	Resupinate	Highly_Probable	Ectomycorrhizal	Ectomycorrhizal
F_0378	1106:12313:23095__T604__S_0206	Fungi	Glomeromycota	Glomeromycetes	Glomerales	Glomeraceae	0	0	Symbiotroph	NULL	Highly_Probable	Arbuscular_Mycorrhizal	Arbuscular_Mycorrhizal
F_0379	1101:26384:14549__T593__S_0345	Fungi	Ascomycota	Leotiomycetes	Helotiales	0	0	0	-	-	-	-	Others_Unknown
F_0380	1105:19600:22871__T593__S_0633	Fungi	Glomeromycota	Glomeromycetes	Glomerales	Glomeraceae	0	0	Symbiotroph	NULL	Highly_Probable	Arbuscular_Mycorrhizal	Arbuscular_Mycorrhizal
F_0381	1110:5163:15886__T604__S_0106	Fungi	Basidiomycota	Tremellomycetes	Trichosporonales	Trichosporonaceae	Cryptococcus	Cryptococcus podzolicus	Pathotroph-Saprotroph	Yeast	Highly_Probable	Animal_Pathogen-Saprotroph	Others_Unknown
F_0382	1106:7418:13429__T604__S_1520	Fungi	Glomeromycota	Glomeromycetes	Glomerales	Glomeraceae	Rhizophagus	0	Symbiotroph	NULL	Highly_Probable	Arbuscular_Mycorrhizal	Arbuscular_Mycorrhizal
F_0383	2102:13743:5908__T593__S_0040	Fungi	Basidiomycota	Agaricomycetes	Cantharellales	Clavulinaceae	Clavulina	0	Symbiotroph	Clavarioid	Highly_Probable	Ectomycorrhizal	Ectomycorrhizal
F_0384	1106:15400:18234__T604__S_0386	Fungi	Glomeromycota	Glomeromycetes	Glomerales	Glomeraceae	0	0	Symbiotroph	NULL	Highly_Probable	Arbuscular_Mycorrhizal	Arbuscular_Mycorrhizal
F_0385	1103:9133:23629__T604__S_0012	Fungi	Basidiomycota	Agaricomycetes	Thelephorales	Thelephoraceae	0	0	-	-	-	-	Others_Unknown
F_0386	1101:14087:24515__T593__S_1484	Fungi	Basidiomycota	Agaricomycetes	Russulales	Russulaceae	Russula	0	Symbiotroph	Agaricoid	Highly_Probable	Ectomycorrhizal	Ectomycorrhizal
F_0387	2105:13490:19450__T604__S_0346	Fungi	Basidiomycota	Agaricomycetes	Russulales	Russulaceae	Russula	0	Symbiotroph	Agaricoid	Highly_Probable	Ectomycorrhizal	Ectomycorrhizal
F_0388	1105:13412:4665__T604__S_0160	Fungi	Basidiomycota	Agaricomycetes	Boletales	Boletaceae	0	0	-	-	-	-	Others_Unknown
F_0389	1112:12282:14823__T604__S_1134	Fungi	Glomeromycota	Glomeromycetes	Glomerales	Glomeraceae	0	0	Symbiotroph	NULL	Highly_Probable	Arbuscular_Mycorrhizal	Arbuscular_Mycorrhizal
F_0390	2110:15457:9568__T593__S_1048	Fungi	Ascomycota	Sordariomycetes	0	0	0	0	-	-	-	-	Others_Unknown
F_0391	1110:21534:11353__T604__S_1104	Fungi	Glomeromycota	Glomeromycetes	Glomerales	Glomeraceae	Glomus	0	Symbiotroph	NULL	Highly_Probable	Arbuscular_Mycorrhizal	Arbuscular_Mycorrhizal
F_0392	1102:4642:17281__T604__S_0922	Fungi	Glomeromycota	Glomeromycetes	Glomerales	Glomeraceae	0	0	Symbiotroph	NULL	Highly_Probable	Arbuscular_Mycorrhizal	Arbuscular_Mycorrhizal
F_0393	1112:20551:5771__T593__S_0087	Fungi	Basidiomycota	Agaricomycetes	Agaricales	Strophariaceae	Pholiota	0	Saprotroph	Agaricoid	Probable	Undefined_Saprotroph	Saprotroph/Endophyte
F_0394	2101:8470:23012__T593__S_1457	Fungi	Basidiomycota	Agaricomycetes	Agaricales	Cortinariaceae	Cortinarius	0	Symbiotroph	NULL	Highly_Probable	Ectomycorrhizal	Ectomycorrhizal
F_0395	1101:14554:24107__T604__S_1454	Fungi	0	0	Mortierellales	Mortierellaceae	Mortierella	Mortierella gemmifera	Saprotroph	NULL	Probable	Undefined_Saprotroph	Saprotroph/Endophyte
F_0396	1110:19592:10666__T593__S_1311	Fungi	Ascomycota	Leotiomycetes	Helotiales	0	0	0	-	-	-	-	Others_Unknown
F_0397	2108:16358:15300__T604__S_0522	Fungi	Ascomycota	Leotiomycetes	Helotiales	0	0	0	-	-	-	-	Others_Unknown
F_0398	1106:25310:24509__T604__S_0143	Fungi	Basidiomycota	Agaricomycetes	Russulales	Russulaceae	0	0	Symbiotroph	Agaricoid,_Corticioid,_Gasteroid,_Pleurotoid,_or_Secotioid	Probable	Ectomycorrhizal	Ectomycorrhizal
F_0399	2109:13733:14497__T604__S_1202	Fungi	Basidiomycota	Agaricomycetes	Russulales	Russulaceae	Lactarius	0	Symbiotroph	Agaricoid	Highly_Probable	Ectomycorrhizal	Ectomycorrhizal
[truncated: 7,681 more rows]
