# Supplementary material for: Structural diversity across arbuscular mycorrhizal, ectomycorrhizal, and endophytic plant–fungus networks
Source: BMC Plant Biol. 2018 Nov 21;18:292. doi: 10.1186/s12870-018-1500-5 (PMC6249749; doi:10.1186/s12870-018-1500-5)
Supplement: Supplementary file 3 — Data S3. Sequences of the non-glomeromycete fungal OTUs detected. (TXT 2166 kb) [file 12870_2018_1500_MOESM3_ESM.txt]

>1112:8093:15186__T593__S_1074
AAGTCGTAACAAGGTCTCCGTTGGTGAACCAGCGGAGGGATCATTACCGAGTCTTCGTACTCAAAACAACCCTTCTGTGGACCTGAATAAAACCGTTGCCTCGGCAGGCGGCCCTACCTACGGGCCAGATAGCTCGGCTGCCTCTAGGGAGAAACCCTTCCTAAGGCGCTGACGCCAGCCGCTGGCCCCAAACCAAAACTCTAGTAACCTTTGCCTTCTGAGTTTTAA
>1103:11000:21634__T593__S_1300
AAGTCGTAACAAGGTCTCCGTAGGTGAACCTGCGGAGGGATCATTACAGAGTTCATGCCCTCCGGGTAGATCTCCCACCCAGTGCTATCACTACTCTCGTTGCTTTGGCGGGCCGCTGGGCCCTGCCCGGCCGCCGGCCCCGGCTGGCGCGTGCCCGCCAGAGACCTTCACAGACTCTGAATGTTAGTGTCGTCCGAGTAACTATACAATCGTTAAAACTTTCAAC
>1104:13927:14631__T593__S_0057
AAGTCGTAACAAGGTTTCCGTAGGTGAACCTGCGGAAGGATCATTAACGAGTTAGGGTCTCTCCAGGCCCGACCTCCCAACCCTTTGTTTACCGAACCTCTGTTGCTTCGGCGGACCCGTCTCACGGCCGCCGGGGGACCGCCGACAGGCGTCCTCTGGCCAGCGTCCGTCGATAGCCAAACATTTAAACCCTGAATAAATCGTGTCTTGTGTCTAAGTCTATGATTA
>2107:11160:6977__T593__S_0065
AAGTCGTAACAAGGTTTCCGTAGGTGAACCTGCGGAAGGATCATTAATGTAACCGGACCGGTCCTCTGCCGTCAAACGCAGCGGATGGGAATGGGAGATATCATACACCCTATGTTTATTTACTTTTGTTGCTTTGGCGGGCCGTCCTCTTAGGCGTCGGCCCCGGCTGATCGCGCCCGCCAGAGGACCCAAACTCTTCTATCAGTGATGTCTGAGTACTATATAA
>1106:22459:14500__T593__S_0800
AAGTCGTAACAAGGTCTCCGTAGGTGAACCTGCGGAGGGATCATTACAGAGTTCATGCCCTACACGGGTAGATCTCCCACCCTTTGTTATCATTACCTTCGTTGCTTTGGCGGGCCGTCAGGCCTCGGTCAGGCTACCGGCTCTAGCTGGTAAGCGCCCGCCAGAGGACCCCAAACTCTGAATATTAGTGTCGTCTGAGTACTATATAATAGTTAAAACTTTCAACAAC
>2110:15974:13639__T604__S_0734
AAGTCGTAACAAGGTTTCCGTAGGTGAACCTGCGGAAGGATCATTACAGTGTTCCTGCCCTCACGGGTAGAAACCCCACCCTTGTGTATTATATCTTTGTTGCTTTGGCAGGCCGCCTTCGGGCACCGGCTCACGCTGGATCGTGCCTGCCAGAGGACCCCAAATTCTGAATGTTAGTGTCGTCTGAGTACTATATAATAGTTAAAACTTTCAACAACGGATCTCTTGGT
>1106:22632:8587__T593__S_1362
AAGTCGTAACAAGGTCTCCGTAGGTGAACCTGCGGAGGGATCATTACAGAGTTCGTGCCCTTACGGGTAGATCTCCCACCCTATGTTATCATTACCTTTGTTGCTTTGGCGGGCCGTCAGGCCTCGGTCAGGCTACCGGCTCCGGCTGGTAAGCGCCCGCCAGAGGACCCCAAACTCTGAATATCAGTGTCGTCTGAGTACTATATAATAGTTAAAACTTTCAACA
>2112:4938:19984__T593__S_1040
AAGTCGTAACAAGGTTTCCGTAGGTGAACCTGCGGAAGGATCATTAAAGAGTTAGGGTCTTCTCGGCCCGACCTCCCAACCCTTTGTCTATTGAACCTCTGTTGCTTCGGCGGACCCGTCCCTTCGGGGACCGCCGGAGGACCGTCGCAAGGCGTCCTCTGGCCCGCGTCCGCCGGTGGCCGACCATTTAAACTCTTGATTAAATCATGTTATACTGTCTAAGTTTT
>1106:5608:11040__T593__S_0619
AAGTCGTAACAAGGTTTCCGTAGGTGAACCTGCGGAAGGATCATTAACGAGTTAGGGTCTTCTAGGCCCGACCTCCCAACCCTATGTTTATTGAACCTCTGTTGCTTCGGCGGACCCGTCTCATGACCGCCGGAGGACCGCCGAAAGGCGTCCTCTGGCCAGCGTCCGCCGATGGCCAACCACTTAAAACTCTGAATGAATCGTGTCATATGTCTAAGTCTATGATT
>1102:18935:3721__T604__S_0108
AAGTCGTAACAAGGTCTCCGTTGGTGAACCAGCGGAGGGATCATTACAGAGTTGCAAAACTCCCTAAACCCTTGTGAACATACCTGTATGTCGTTGCTTCGGCGAGCAGCCCCTGGGAGGGGACTTGCCTCCTCGTGAGGTGTTCGCCGGAGGACCATCAAAACTATTGTAATAAATGGCCTCTATGAGAAAACTTTTTAAATAAGTAAAAACTTTCAACAACGGA
>2107:14587:5137__T593__S_0766
AAGTCGTAACAAGGTTTCCGTAGGTGAACCTGCGGAAGGATCATTACAGAGTTCATGCCCTTACGGGTAGATCTCCCACCCTTGTATAATATAATTATCTGTTGCTTTGGCGGGCCGCGAGCTTAGCTAGCCCGGGTATTCCCCGGTGCGCCCGCCAAAGGACCCTCAAACTCTGAATATTAGTGTCGTCCGAGTACTATAAAATAGTTAAAACTTTCAACAACGGAT
>2106:20002:17766__T593__S_0955
AAGTCGTAACAAGGTTTCCGTAGGTGAACCTGCGGAAGGATCATTACCGAGTACCGGAGCCTTCGGGTTCCTACTCCCACCCTATGTTGACTTTGAATGTTGCTTTGGCGGACCGGTGGTCTCACCGCTGGCCTAGGCTAGAGAGCGTCCGCCAGAGGATTTTGAACTCTGTTTAACGGTGAATTCTGAGTCTTGATAAATTGAATCAAAACTTTCAACAACGGATCT
>1103:3931:8645__T604__S_0773
AAGTCGTAACAAGGTCTCCGTTGGTGAACCAGCGGAGGGATCATTACAGAGTTGCAAAACTCCCTAAACACTTGTGAACCTACCCGTATCGTTGCTTCGGTGGGCGGCCCCAGGGCGGGGCCGTAGCCTTTACAGGCGCCCGCCGAAGGTTATAAACGCTATATTTTATTGACGCTCTGAGTAAACTTTTAATAAGTTAAAACTTTCAACAACGGATCTCTTGGTT
>2102:23499:14253__T604__S_1496
AAGTCGTAACAAGGTTTCCGTAGGTGAACCTGCGGAAGGATCATTAAAAATATAAACCGGACCGGTTCGCTGCTTGCAGCGGGCTGCGAAGGGAGATATTATACACCCTGTACTTGCTTACCTTTGTTGCTTTGGCGGGCCGTCCGTTTAGGCGTTGGCTCCGGCCGATCGTGCCCGCCAGAGGACCCAAATTCTTTTTATTAGTGATGTCTGAGTACTATATAATA
>1106:15530:9362__T604__S_1109
AAGTCGTAACAAGGTTTTGCTAAGCAACAGTCCTTCTGTAGCAGAGCTTGACGGAGACCTTGCACCCGAGAGGGGGGAGGCGACTATAAGCAGACTCCCAGCGCAAGTCAGCCTAGCTGCTGGCAACACAACCGAATTGCGGGGACGCTTTAAAGCTCACCAGTACCAACTGCTCTTACAGGGCAGGGCCAGCGCCGCTGGAGGTCACAACCTGGTGGGATGTTACA
>1101:18294:6892__T593__S_1104
AAGTCGTAACAAGGTTTCCGTAGGTAAGTAGTGGTCGTGTCCTTTTCTCCTTGGTCAACATATGCTAACGCGAAATTTCTAGGTGAACCTGCGGAAGGATCATTAACGAGTTAGGGTCTTCTGGGCCCGACCTCCTCACCCTGTGTTTATTGAACCTTTGTTGCTTCGGCGGGCCCGTCTCACGACCGCCGGGGGACCGTCAGACGTCCTCTGGCCCGTGCCCGC
>1105:7107:12923__T593__S_0345
AAGTCGTAACAAGGTTTCCGTAGGTGAACCTGCGGAAGGATCATTACAAAATGTTTGGGATACCCAATTGGGCCCCTAAGCAAACACTTCCATGTGTACTCTCCCATGTTGCTTCCCCAGACCAGTGGCCACTGCTGCCAGCTCAGCCCTGTAATGGGTTTCCTGGGTTGAGGTGTCTGGGGAAGGGCCCAATATCAAACCTTTAAACTGAATTAGTTGTCTGAGA
>2109:5175:10318__T593__S_0984
AAGTCGTAACAAGGTCTCCGTAGGTGAACCTGCGGAGGGATCATTACAGAGTTCTTGCCCAGCAGGGTAGATCTCCCACCCTATGTTAATATACGTTTGTTGCTTTGGCAAGCCTGATAGGCCTCGGTCTAGCCACCGGCTTTTGCTGGTGAGTGCTTGCCAGAGAACCCCAAAACTCTGAATGTTAGTATTGTCTAAGCACTATATAAATAGTTAAAACTTTCAACA
>1103:6653:6012__T593__S_0928
AAGTCGTAACAAGGTCTCCGTAGGTGAACCTGCGGAGGGATCATTACTGAGTTCGTGCCCCTCGGGGTAGACCTCCAACCCAGTGTCTCTGTACCTCTGTTGCTTTGGTAGGCCGCTGGGCGTTGCCTGGCTCCCGGCTCCGGCTGGGGAGTGCCTACCAGAGGACCCTTCAAACCTGATTGTCAGTGTTGTCTGAGTACTATGTAATCGTTAAAACTTTCAACAAC
>1111:16412:16236__T593__S_0064
AAGTCGTAACAAGGTTTCCGTAGGTGAACCTGCGGAAGGATCATTAACGAGTTAGGGTCTTCTAGGCCCGACCTCCCAACCCTTTGTTTACTGAACCATTGTTGCCTCGGTGGGTCCGTCTTACGACCGCCGGGGGATCGCCGCGAGGCGCCCCCTGGCCAGCGCCCACCGATAGCCCAACCTTTAAAACCCTTTGTGAATCGTGTCTTATGTCTAAATTTATGAT
>2105:8190:6325__T593__S_0024
AAGTCGTAACAAGGTTTCCGTAGGTGAACCTGCGGAAGGATCATTAAAGAATGTCCCGTTTTTCGAAATGGGTTCTATTCCCAAACCGTGTCTACATACCTTTGTTGCTTTGGCGGGCCGCCTTCGGGCGTTGGCCTCGGCTAATTGTGCCCGCCAGAGGACCCAAACTCGTTTTGTTTAGTGATGTCTGAGTACTATAAAATAGTTAAAACTTTCAACAACGGAT
>1106:15379:25505__T604__S_1432
AAGTCGTAACAAGGTTTCCGTAGGTGAACCTGCGGAAGGATCATTACAGTGTTCGCTGCCCCACGGGTAGCAAACCTCACCCTTGTGTATTATATCTTTGTTGCTTTGGCACGCCGCCTTCGGGTACCGGCTTTGGCTGGCTCGCGCGTGTCAAGGGACCTGAAACTCTGAATGTTAGTGTCGTCTGAGTACTATCTAATAGTTAAAACTTTCAACAACGGATCTC
>1114:17767:6150__T593__S_0449
AAGTCGTAACAAGGTCTCCGTAGGTGAACCTGCGGAGGGATCATTACAGAGAACATCGCCCTCACGGGGGTGACTCTCCAACCCTATGTTATTAAACCTTTGTTGCTTTGGCGAGCCGCCTCGGCCACCGGCTTCCGCTGGTGAGTGCTCGCCAGAGGACCCCAAACTCTGTTTATTAGTGTCGTCTGAGTACTATATAATAGTTAAAACTTTCAACAACGGATCT
>1104:17456:12548__T593__S_0695
AAGTCGTAACAAGGTTTCCGTAGGTGAACCTGCGGAAGGATCATTACCGAGTTCATGCCCTTACGGGTAGATCTCCCACCCTTTGTATACTATACCTTTGTTGCTTTGGCGGGCCGCCTAGCTACTGGCTTCGGCTGGTAAGTGCCCGCCAGAGGACCCAAAACCCTGAATTATTAGTGTCGTCTGAGTAAAATATTTAATATTTAAAACTTTCAACAACGGATCT
>1105:12663:17492__T604__S_1445
AAGTCGTAACAAGGTTTCCGTAGGTGAACCTGCGGAAGGATCATTACAGAGAACTCGCCCCTCGGGGTAGTCTCCCACCCTATGTTTACACACACTGTTGCTTTGGCAGGCCTGCTCTCGGGCTACCGGCCTTGGCTGGTCCGCGCCTGCCAGAGGGTTCCAAACTCGTATTTTGTGTCGTCTGAGCATAACGCAATAGTTAAAACTTTCAACAACGGATCTCTTG
>2107:8405:25104__T604__S_0603
AAGTCGTAACAAGGTTTCCGTAGGTGAACCTGCGGAAGGATCATTAAAGGTTTCGGGTACCCAGTGCCCAAACTTCAACCCTATGTTTTAACTATACATGTTTCTTTGCCGGTTTCGACCGGCAGAAGTTTTCTCAAACTCATTATAAATGTGTCTTCTGAATCAAAATTAAATAAAATTAAAACTTTCAACAACGGATCTCTTGGTTCTGGCATCGATGAAGAACGC
>2103:6692:9223__T604__S_1451
AAGTCGTAACAAGGTTTCCGTAGGTGAACCTGCGGAAGGATCATTACCGAGTACGGGTCCCCTCCCCGGGGCCCAGACCTCCCACCCGTGTCGACCGTACCGTGTTGCTTCGGCGGGCCCGCCTCTGCGCGAACGCGGCCCCCGGGCGCGTGCCCGCCGGAGACCCCCTCCAAACACTACTGTGGTTCAAGGAATACTGTCTGAGTGGGTAAGAAATTGATCAACA
>1108:9485:19767__T604__S_1382
AAGTCGTAACAAGGTTTCCGTAGGTGAACCTGCGGAAGGATCATTAATGTAACCGGACCGGCCTTTGCCGTGAAACGCAACGGATCGGGAAGGGAGATATCATATACCCTGTGTTTATTTACTTTTGTTGCTTTGGCGGGCCGTCCTTTTAGGCGTCGGCCCCGGCTGATCGTGCCCGCCAGAGGACCTAAATTCTTTATCAGTGATGTCTGAGTATTATATAATA
>1108:16422:12463__T593__S_0831
AAGTCGTAACAAGGTCTCCGTAGGTGAACCTGCGGAGGGATCATTACAGAGACTCTGCCCCCTGGGTAGACCTCCCACCCTGTGTCGTTGTACCTTTGTTGCTTTGGCGGGCCGCGGGGCCCCGGCCCTGCCCCTGGCTCCGGCTAGGGCGCGCCCGCCAGAGGACCTCAAAACCTGAATGTTAGTGTCGTCTGAGTGCTATATAATAGTTAAAACTTTCAACAAC
>1101:4703:14610__T604__S_1255
AAGTCGTAACAAGGTCTCCGTAGGTGAACCTGCGGAGGGATCATTACAGAGTTCATGCCCTCCGGGTAGATCTCTCCCACCCATTGCTATTAACTACTCTCGTTGCTTTGGCGGGCCGCTGGGCCCTGCCCGGCCGCCGGCCCCGGCTGGCGCGTGCCCGCCAGAGACCTCACAGACTCTGAATGTTAGTGTCGTCCGAGTAACTATATAATCGTTAAAACTTTC
>2104:10294:20126__T593__S_0058
AAGTCGTAACAAGGTTTCCGTAGAACAAGTCTTGCAGGAATGATTCCTTCCGCAGTGTACACTTGTAGAAGCCTTTGCAGCCACGCAAGTGGTAGAACTAGGCGACTTTAAATAATTCTAGGATCGCTATGCAAGTCGGCCCACGCGTGTGGTGCCGGCGACACTTTCGAATTGACGGGGATACCCTAAAGCCTGTCGCACCAACTCTGTGCGGGAAACCGCTGGA
>1105:18032:20409__T593__S_0852
AAGTCGTAACAAGGTCTCCGTAGGTGAACCTGCGGAGGGATCATTACAGAGTTCATGCCCTCCGGGTAGATCTCCCACCCACTGTTATCATTACTCTCGTTGCTTTGGCGGGCCGCTGGGCCCTGCCCGGCCGCCGGCTCCGGCTGGCGCGTGCCCGCCAGAGGCTTCACACTCTGAATGTTAGTGTCGTCCGAGTAACTATATAATCGTTAAAACTTTCAACAACGG
>1103:27798:13035__T593__S_1089
AAGTCGTAACAAGGTTTCCGTAGGTGAACCTGCGGAAGGATCATTATCGAGTTAGGGTCTTCTGAGGCCCGACCTCCCAACCCTATGTTTACTGAACCTATGTTGCTTCGGCGGGCCCGTCTCACGACCGCCGGAGGACCGTAAGACGTCCTCTGGCCCGCGCCCGCCGGTGGCCAAAACTTGACAAAACTCTTGATTGAATCGTGTCACTGTCTGAGTACCATTC
>1105:12456:18424__T593__S_0042
AAGTCGTAACAAGGTCTCCGTAGGTGAACCTGCGGAGGGATCATTAATGAATGGCTTTTGCCTTCAACCCTGTAAACCTGTGGAAGCAAGATGTGCTTTGGTGCTCCGGCACCTCGTTTATGCGGTAAAGTATTTGTCTGAATCAAAAAGCAAGAATTAAAACTTTCAACAAAGGATCTCTTGGCTCTCGCATCGATGAAGAACGTAGCAAAAATACTGTCTCT
>1105:8858:20566__T604__S_1291
AAGTCGTAACAAGGTTTCCGTAGGTGAACCTGCGGAAGGATCATTACCGAATTGAACCCAGCTTATGCTGGAATATCATTTCTACAAACACTGTGCACCTTTCTCTATTTCTTTGGTGGGTCCTTTTGACTGAGTTTGTATTTTACAAGTGAAGTCAACAGGATTAAATGGTATTGGCTAAATAAGCTCTCTGCCCACCGCATGATAAACTTCTGTCATATGTAAAT
>1101:12573:2990__T604__S_1103
AAGTCGTAACAAGGTCTCCGTTGGTGAACCAGCGGAGGGATCATTACAGAGTTGCAAAACTCCCAAACCCTTGTAAACATACCACATCGTCGTTGCTTCGGCGGGCAGCCCCTGGGAGGGGCCTCGCCTCCTCGTGAGGTGCCCGCCGGAGGACCAACATAACTCTTGTATTAATTTGTCTCTCTGAGAAAACTTTTAAATAAGTAAAAACTTTCAACAACGGAT
>1108:18588:12407__T604__S_1418
AAGTCGTAACAAGGTTTCCGTAGGTTGGGTGCAGCCTGCTGGAGCGGCTGCAGACCGCTAGTCTCTCAGAGGAGAGGCAACACGCCCACTGTGCGGAGAGGCCCTTCAGGGCAACCCGCAGCTGTCGCTACCGACAGCTCAGAGGCTCAATAGGCGTGGGCGCAGCGCTGACCGTGCTGCGCTTGAGATAGAGTCCGCCCTCGCTGGCAACAGCTGGGAGCAAGCG
>1101:12000:19960__T604__S_1108
AAGTCGTAACAAGGTTTCCGTAGGTGAACCTGCGGAAGGATCATTACCGAGTGTAACCTCCCATAAAAAGGGGGTACCTCCCGTCCTTTGCAGGGCCCTTTTGGGTCTTCAGACTTCTGCTTCGGCGGGGTTACCCGCCGGAACAACCTCAAAACTCTAGTCAAAACTGTTCTGTCCGAGGATCTTGAAAATAATGAAAACTTTCAACAACGGATCTCTTGGTTC
>1103:15855:14911__T604__S_0313
AAGTCGTAACAAGGTCTCCGTAGGTGAACCTGCGGAGGGATCATTACAGAGTTCGTGCCCTCACGGGTAGATCTCCCACCCCTATGTTATTGTATTCCTTGTTGCTTTGGCAGGCCGCCGGGCCACGGCCAGGCTATCGGCTTTGGCTGATAAGCGCCTGCCAGAGGATCCTAAACTCTGAATATTTAGTGTTGTCCGAGTACTATATAATAGTTAAAACTTTCAA
>1101:15480:6286__T593__S_0887
AAGTCGTAACAAGGTTTCCGTAGGTGAACCTGCGGAAGGATCATTAACGAGTTAGGGTCTTCTAGGCCCGACCTCCCAACCCTTTGTTTACTGAACCACTGTTGCTTCGGCGGGCCCGTCTCACGACCGCCGGAGGATCGCTGAAAAGCGTGTCCTCTGGCCCGCGTCCGCCGGTAGCCAACCACTTAAAACTCTGTATGAATCGTGTCTTTATGTCTAAGTCCAT
>1105:9860:8437__T593__S_1211
AAGTCGTAACAAGGTTTCCGTAGGTGAACCTGCGGAAGGATCATTATAGAATGAACCCCCCCCGCCCAAGGCTAACGCTGAAGGTGGGGTCCTCTTTTAAACCCGTGCAATTAGTGAAGTCTGAGGCATTATTTACGAAATAGTCAAAACTTTCAACAACGGATCTCTTGGTTCTGGCATCGATGAAGAACGCAGCAAACTGCCACTGTCTCTTATACACATCTC
>2110:20115:12392__T604__S_1042
AAGTCGTAACAAGGTTTCCGTAGGTACGTATTACATCGTCGCCCCCCTCTACCCACCCCTCTGTGTGAAGACCTATGCTAACGTAATATTTCTAGGTGAACCTGCGGAAGGATCATTAACGAGTTAGGGTCTTCTAGGCCCGACCTCCCAACCCCATGTTTACTGAACCTATGTTGCTTCGGCGGGCCCGCCTCACGGCCGCCGGGGGGCCGTAAGACG
>2104:20164:17357__T604__S_0025
AAGTCGTAACAAGGTCTCCGTTGGTGAACCAGCGGAGGGATCATTGCTGGAACGCGCCCCAGGCGCACCCAGAAACCCTTTGTGAACTTATACCTTACTGTTGCCTCGGCGCATGCCGGCCCCCAGGGGCCCCTCGGAGACGAGGAGCAGGCACGCCGGCGGCCAACCTAACTCTTGTTTTTACACTGAAACTCTGAGAAAAAAAACAAAATGAATCAAAACTTTC
>1101:12061:21766__T593__S_1149
AAGTCGTAACAAGGTCTCCGTAGGTGAACCTGCGGAGGGATCATTACAGAGACTCTGCCCTTTGGGTAGACCTCCCACCCTGTGTCGTTATACCTTCGTTGCTTTGGCGGGCCGCGGGGCCCCGGCCCCGCCCCTGGCTCCGGCTAGGGCGCGCCCGCCAGAGGACCTCAAAACCTGAACGTTAGTGTCGTCTGAGTACTATAATAATAGTTAAAACTTTCAACA
>1101:9806:19540__T593__S_0800
AAGTCGTAACAAGGTTTCCGTAGGTATGTATTATCACTCCCTCACTCTCTTCCTTTTAGGCATAAGACTAACATTTCTAGGTGAACCTGCGGAAGGATCATTATCGAGTTAGGGTCTTCTCGGGCCCGACCTCCCAACCCTATGTTTACCAAACCTATGTTGCTTCGGCGGGCCCGTCTCACGACCGCCGGAGGACCGTAAGACGTCCTCTGGCCCGTGCCCGCCG
>1101:21934:5648__T593__S_0727
AAGTCGTAACAAGGTTTCCGTAGGTGAACCTGCGGAAGGATCATTACTAGAGCAAAGGATAGACAGCGCCCGTGGAGCTCGCTCCCGGGGCTACCCTACTCCGGTAGGGTTTAGAGTCGTCGAGCCTCTCGAAGAAGCTCGGTCCTGAACTCCACCCTTGAATAAATTACCTTTGTTGCTTTGGCGGGCCGCCTCGTGCCAGCGGCTTCGGCTGTTGAGCGCCCGC
>1111:21629:19052__T604__S_0978
AAGTCGTAACAAGGTTTCACTCGAACAGCATCCTTCCGGGTCGCTTGCCGAAGCCTATGCAACCCTCGCGGGGTCCGCGACTATAAATATAGGATGCAAGTCGCGATAGCGGCAACATAATCGAATTGCGGGGATCTCCTAAAGCCTAGCAGTACCAACACCCTCCAGAAATGCAGGGTGGGCCAGCGTTAATCACGCTGGAGGTCAGAACCTGCGAGGATGCCAC
>1105:15860:19961__T593__S_1246
AAGTCGTAACAAGGTTTCCGTAGGTGAACCTGCGGAAGGATCATTACCGAGTGCTGCCTCCGGGCAACCTCCCACCCCTGACTACCGTACCACTGTTGCTTTGGCAGGCCCGCCCCCCAGGGGGCCGCCGGCGGTAAGCTGGCCCGTGCATGCCAGGGGACCACAAAACCCGAGTCGTGTGTTGTCTGAGCGTCATACAGAATAAGTTAAAACTTTCAACAACGGA
>1104:14516:21387__T593__S_0350
AAGTCGTAACAAGGTTTCCGTAGGTGAACCTGCGGAAGGATCATTAACGAGTTAGGGTCTTCTAGGCCCGACCTCCCAACCCTTTGCTTATTGAACCATTGTTGCTTCGGTGGGTCCGTCTAACGACCGCTGAGGGACCGCCGCGAGGCGCCCCTTGGCCCGCACCCGCCGATAGCCCAACTCTAAATCCTTTATGAATCGTGTCCTATGTCTAAATCATGATTAAA
>1108:25990:6028__T604__S_0467
AAGTCGTAACAAGGTTTCCGTAGGTGAACCTGCGGAAGGATCATTAATATAACGCCCCGTTTTTGTCGCAAGATTTAAATGGGTTCAATACCCAAAACCGTGTCTACCTACCTTTGTTGCTTTGGCAGGCCGCCTTCGGGCGTCGGCTTCGGCTGATTAGCGCTTGCCAGAGGCCCAAAACTCTGTGTTTAGTGATGTCTGAGTACTATAAAATATTTAAAACTTT
>1103:17134:18500__T593__S_0180
AAGTCGTAACAAGGTTTTGCTAAGCAACAGTCCTTCTGTAGCAGAGCTTAACGGAGACCTTGCACCCGAGAGGGGAGAGGCGACTATAAAGAACTCTCAGCGCAAGTCAGCACTGCTGGCAACACAATCGAATTGCGGGGACGCTTTAAAGCTCACCAGTACCAACTGCTCTTCCAGGGCAGGGCTAGCCTAGCTAGAGGTCACAACCTGGTGGGATGCTACAATAA
>1101:11288:3290__T604__S_0695
AAGTCGTAACAAGGTTTCCGTAGGTGAACCTGCGGAAGGATCATTACAGAGAAATTTGCCCCTTGGGGTAGATCTCCCACCCTTTGTTTACATTACCTTTGTTGCTTTGGCAGGCCCGTCCCTTGACCACCGGCTTAAGCTGGTCCGCGCCTGCCAGAGGACCCTGAACTCCTGACATTTTGTGTTGTCTGAGTAATATAAATAATAAGTCAAAACTTTCAACAA
>1107:18512:12687__T593__S_1001
AAGTCGTAACAAGGTTTCCGTAGGTGAACCTGCGGAAGGATCATTACCGAGTTAGGGTCTTATAGGCCCGACCTCCAACCCTTTGTTTACTATACCATGTTGCTTTGGCGGGCCCGCCTTTCGGGGCCGCCGGGGACTTTCATGTCCCTGGTCAGTGCCCGCCAGTAGCCTTATCAAATTCTTTTATAATTGTGTTGTCTGAGTCTAAATATAAATCGTTAAAACT
>1105:17207:9730__T604__S_1213
AAGTCGTAACAAGGTTTCCGTAGGTGAACCTGCGGAAGGATCATTATCGAGTTAGGGTCCCTCGCGGCCCGACCTCCCAACCCCTTGTTTATTCTACCTCTGTTGCTTCGGCGGACCCGCCTTAACTGGCCGCCGGGGGACCGTCGAAAGACGTCCCCTGGCCAGCGTCCGTCGGTGGCCCTCCAAACTTCTGTCAAACAGTTGCCTTGATTCTAAGTGAAATTGA
>2104:14315:6257__T604__S_1381
AAGTCGTAACAAGGTTTCCGTAGGTGAACCTGCGGAAGGATCATTAACGTGCACGCCGCCCGCCCCGCGGGCCGTCACACCCCCTGCGTGTCCCTCCGGTTGCTTCGGCGAGGCCTGGCTTTTGCGCCCCTCGCCGACAGACCCCCCCAACGCTGGCTTTTTGAGAGATGTCCGAGCCTGAAAATCAATCAGAAAACTTTCAACGATGGATCTCTTGGTTCCAGGAT
>1102:12825:6256__T604__S_0927
AAGTCGTAACAAGGTTTCCGTAGGTGAACCTGCGGAAGGATCATTAACGTGCACGCCGCCCGCCCCGCGGGCCGTCACACCCCCTGCGTCCCTCCGGTTGCTTCGGCGAGGCCTGGCTTGCGCCCCTCGCCGACAGACCCCCCAACGCTGGCTTTTGAGAATGTCCGAGCCTGAAAATCAATCAGAAAACTTTCAACGATGGATCTCTTGGTTCCAGGATCGATGA
>1106:19427:6640__T593__S_1026
AAGTCGTAACAAGGTTTCCGTAGGTGAACCTGCGGAAGGATCATTAAAGGTTTTCGGGTACCCAGTGCCCAAACTTCAACCCTATGTTTTAACTAAACCTGTTTCTTTGCCGGTTTCGGCCGGCAGAAGTTTTCTCAAACTCATTATAAATGTGTCTTCTGAATCAAAAACTAAATAAATTAAAACTTTCAACAACGGATCTCTTGGTTCTGGCATCGATGAAGAA
>1112:14461:19742__T604__S_1448
AAGTCGTAACAAGGTTTCCGTAGGTGAACCTGCGGAAGGATCATTACCCAAAAGGATACTTCGGTATACCCCACCCGTGTCTATCTACTCTTGTTGCTTTGGCAGGCCGTGGTCACCCACTGTGGGCTTCTGCCTGCATGCGCCTGCCAGAGGATCAAACTCTGAATTTTAGTGATGTCTGAGTACTATATAATAGTTAAAACTTTCAACAACGGATCTCTTGGTT
>2102:12945:5867__T604__S_1196
AAGTCGTAACAAGGTTTCCGTAGGTGAACCTGCGGAAGGATCATTAAAGAGTTAGGGTCTTCTCGGCCCGACCTCCCAACCCTTTGTCTATTGAACCTCTGTTGCTTCGGCGGACCCGTCCCCTCAGGGGACCGCCGGGGGACCGTCGTAAGGCGTCCTCTGGCCCGCGCCCGCCGGTGGCCAACCATTTAAACTCTTGATTGAATCATGTCATATTGTCTAAGTT
>2102:14822:7646__T593__S_0391
AAGTCGTAACAAGGTCTCCGTTGGTGAACCAGCGGAGGGATCATTACAGAGTTGAAAAACTCCCTAAACCCACTGTGAACCTACCTATATCGTTGCTTCGGCGGGCAGCCCCAGGGCGGGGCCCAGGCCATTTACAGGTGCCCGCCGACGGCTATTACAAACTCTTCTATTATTTACAGGGCACTCTGAGTAAAGATAAAATCAGTCAAAACTTTCAACAACGGAT
>1103:13260:1977__T593__S_0726
AAGTCGTAACAAGGTTTCCGTAGGTGAACCTGCGGAAGGATCATTAACGAGTTAGGGTCTTTTATAGGCTCCATCTCCCAACCCTTTGTTTACTTGACCCACGTTGCTTCGGCGAGCCCGTCTCTTTCCAGGGACCGCCGGAGGGCTGTCAAACGCCCTCTGGCCCGCGCTCGTCGGTGGCCAATCTTTATAAATTCTTGATTAAACGTGTTTTTGATCTGAGTACT
>1101:10336:13744__T604__S_0275
AAGTCGTAACAAGGTCTCCGTTGGTGAACCAGCGGAGGGATCATTACCGAGTTTACAACTCCCAAACCCAATGTGAACCTTACCTATCGTTGCTTCGGCGGGATCGCCCCGGCGCCGACTCAGGCCCGGACCCAGGCGCCCGCCGGAGGCCCGAAACTCTATTGTCTTTTTAAGTTTTCTCCTCTGATTGCATAAAAACAATAAATAAAAACTTTCAACAACGGAT
>1112:24607:11003__T593__S_1363
AAGTCGTAACAAGGTTTCCGTAGGTGAACCTGCGGAAGGATCATTATAGAATGAACCCCCCCGCCCAAGGCTAACGCTGAAGGTGGGGTCCTCTTTTAAACCCGTGCAATTAGTGAAGTCTGAGGCATTATTTACGAAATAGTCAAAACTTTCAACAACGGATCTCTTGGTTCTGGCATCGATGAAGAACGTAGCGAAAGCCCTCTGTCTCTTATACACATCT
>1101:16007:19085__T593__S_1495
AAGTCGTAACAAGGTTTCCGTAGGTGAACCTGCGGAAGGATCATTATAGAATGAACCCCCGCACCTAAGGCTAACGCTGAAGGTGGGGTCCTCTTTTTAAACCCGTGTAATTAGTGAAGTCTGAGCAATGTTTATAAAATAGTCAAAACTTTCAACAACGGATCTCTTGGTTCTGGCATCGATGAAGAACGCAGTAAAGTTGTGCTGTCTCTTATACACATCTCC
>2109:21887:13570__T604__S_0483
AAGTCGTAACAAGGTTTCCGTTGGTGAACCAGCGGAAGGATCATTACTGAGATCATGCCCTTAACGGGGTAGACCTCCCACCCTGTGTTATTACGATTGTTGCTTTGGCAGGCCGCCCTCGGGCGCTCGGCTTCGGCTGAGGCGTGCCTGCCAGAAGACCCAAACCCTGTATTTAGTGTTGTCCGAGTACTATTTTAATACGTTAAAACTTTCAACAACGGATCTCT
>1114:15124:18607__T593__S_0758
AAGTCGTAACAAGGTTTCCGTAGGTGAACCTGCGGAAGGATCATTATAGTGTTCGTTGCCCTTCGGGGTAGCAACCCTTTCACCCTTGTGTATTATATCATTTGTTGCTTTGGCAGGCCGCCTTTGGGCGCCGGCTTCGGCTGGACCGCGCCTGCCAGAGACCCTTAAACTCTGAATGTTAGTGTCGTCCGAGTACTATCTAATAGTTAAAACTTTCAACAACGGA
>1101:17947:7243__T593__S_0837
AAGTCGTAACAAGGTTTCCGTTGGTGAACCAGCGGAAGGATCATTACAGAGATCATGCCCGTAAGGGTAGACCTCCCACCCTGTGTTATTTACGATTGTTGCTTTGGCAGGTCGCCTTCGGGCACTCGGCTTTGGCTGAGGTGCACCTGCCAGAGGACCCTAAACTCTGTGTTTGGTGTTGTCTGAGTACTATTTTAATACGTTTAAAACTTTCAACAACGGATCT
>1101:12206:14238__T604__S_1385
AAGTCGTAACAAGGTCTCCGTAGGTGAACCTGCGGAGGGATCATTACCAGAGATGGTGGGCCCCCGCGCCCCCGTCCCCAACCCTTTGTTGACTAACCATTTTGCCTCGGGGGCAGAGCGTCCGCCGCCGCCCCCGGAGGACCACCGAACGCTGTCTCTATACGTCGGAGTATTGATTAAATGAATGAAAACTTTCAACAACGGATCTCTTGGTTCTGGCATCGAT
>1101:19820:2006__T593__S_0760
AAGTCGTAACAAGGTTTCCGTAGGTGAACCTGCGGAAGGATCATTACAGAGTTCATGCCCTCACGGGTAGATCTCCCACCCTTGAATATTATACCTTCGTTGCTTTGGCAGGCCGTGGAAACACCACGGGCTTCGGCTTGTGTCGTGCCTGCCAGAGGAAACAAACTCTGTTTTTAGTGATGTCTGAGTACTATATAATAGTTAAAACTTTCAACAACGGATCTC
>1101:10358:11803__T593__S_0722
AAGTCGTAACAAGGTCTCCGTTGGTGAACCAGCGGAGGGATCATTACTGAGTGTTACTACTCTCAACCCTTGTGAACCTTACCAGTATGTTGCTTCGGCAGGCGATCCCAGGGCGGGATCGTAGCCTCCGTAAAAACGAGGCGCCTGTCAGAGGTATTCTAAACTCTGTTTTACAATTGATTTTATTCTGAATAAAACTTAAAAAGATAAAAACTTTCAGCAACG
>1105:9735:22646__T593__S_0774
AAGTCGTAACAAGGTTTCCGTAGGTGAACCTGCGGAAGGATCATTACAGTATTCTTTTTGCCAGCGCTTAATTGCGCGGCGAAAAAACCTTACACACAGTGTTTTTTGTTATTACAAGAACTCTTGCTTTGGTCTGGACTAGAAATAGTTTGGGCCAGAGGTTTACTAAACTAAACTTCAATATTTATATTGAATTGTTATTTATTTTAATTGTCAATTTGTTGATTA
>1102:7141:18751__T604__S_0891
AAGTCGTAACAAGGTTTCCGTAGGTGAACCTGCGGAAGGATCATTACCGAGTTAGGGTCTTTCAAATGGCCCGACCTCCAACCCTTTGTGTACTACCAAGTGTTATTGTTGCTTCGGTGGGCTGAAAATGCCTACCGAAGCCCAACCAAAAACCTTTTAATAATGTTGTCTGAGTTAAGAAATAAATAATTAAAACTTTCAACAACGGATCTCTTGGTTCCCGCAT
>1101:10736:6509__T604__S_1143
AAGTCGTAACAAGGTCTCCGTAGGTGAACCTGCGGAGGGATCATTACAGAGTTGCAAAACTCCCAAAACCCTTTGTAAATTTACCTGTTTTTCTTGTTCCTTCGGCAGGTGGTCCCTGGGAGGGTCCTCCTGCCTGTGGTACAGGTGCCTGCCGAAGAACAAACAAAAAATTCTGTCACTATGGTGTCATACTTCTGAGTATTTTAAAAATAAATCAAAACTTTC
>1110:19592:10666__T593__S_1311
AAGTCGTAACAAGGTTTCCGTAGGTGAACCTGCGGAAGGATCATTATAGAATGAAACCCCCCCGCCCAAGGCTAACGCTGAAGGTGGGGTCCTCTTTTAAACCCGTGCAATTAGTGAAGTCTGAGCATTATTTACGAAATAGTCAAAACTTTCAACAACGGATCTCTTGGTTCTGGCATCGATGAAGAACGCAGCAAAGCCCTGTCTCTTATACACATCTCCGAG
>2106:15956:13037__T593__S_0131
AAGTCGTAACAAGGTCTCCGTTGGTGAACCAGCGGAGGGATCATTGCTGGAACGCGCCCCAGGCGCACCCAGAAACCCTTTGTGAACTCATACCTTACTGTTGCCTCGGCGCACGCCGGCCCCCCAGGGGCCCCTCTGGAGACGGAGGAGCAGGCACGCCGGCGGCCAAGTTAACTCTTGTTTTTACACTGAAACTCTGAGAAAAAAAAACAAAATGAATCAAAAC
>2107:19319:25883__T593__S_0993
AAGTCGTAACAAGGTTTCCGTAGGTGAACCTGCGGAAGGATCATTAAAGAATCGCCCCGTTTTTTTTTAAATGGGTTCTATTCCCAAACCGTGTATACATACCTTTGTTGCTTTGGCAGGCCGCCTTCGGGCGTCGGCTTCGGCTGACTGTGCCTGCCAGAGGACCCAAACTCGTTTGTTTAGTGATGTCTGAGTACTATATAATAGTTAAAACTTTCAACAACGGA
>1106:20366:9720__T604__S_1064
AAGTCGTAACAAGGTTTCCGTAGGTGAACCTGCGGAAGGATCATTAACGATTTCGGTTTACACCGTTCTCTACCTATGTCTACGCGTACCACACGTTTCCTCGGGGGGCTTGCCCCCCGTTAGGACTCCACATCAACCTTTTTGCAATAGCAGTCAGCGTCTGATAACTAAGTTAATTATTAAAACTTTCAACAATGGATCTCTTGGTTCTGGCATCGATGAAGAA
>2106:4111:19986__T604__S_0901
AAGTCGTAACAAGGTTTCCGTAGGTGAACCTGCGGAAGGATCATTACCGAGTTAGGGTCTTCTCAGGCCCGACCTCCCAACCCTGTGTTTACTGAACCCATGTTGCTTCGGCGGGCCCGTCTCACGACCGCCGGAGGACCGTAAGACGTCCTCTGGCCCGCGCCCGCCGCTGGCCAAACTTGACAAACTCTGATTAAATCGTGTCACTGTCTGAGTACCATTCTTA
>1103:18288:8328__T593__S_0327
AAGTCGTAACAAGGTTTCCGTAGGTGAACCTGCGGAAGGATCATTACCGAGTTAGGGTCTTATAGGCCCGACCTCCAACCCTTTGTTTACTACACCATGTTGCTTTGGTGGGCCCGCCTTTTGGGGCCGCCGGGGGCTTATAAGCCCTTGGTCAGTGTCTGCCAGTAGCCTTATTAAATTCTTTTATAATTATGTTGTCTGAGTATAAATATAAATCGTTAAAACT
>2104:6680:15845__T593__S_0530
AAGTCGTAACAAGGTTTCCGTAGGTGAACCTGCGGAAGGATCATTACTGGGTAAAGGCTTCTCGCCTCCAACCCCACCCTCTGTAACCGCGGCCCGGATTCGGCGCCTGGCGGGGGATCCCTCTGTTCGCGGAGGCCCCTCGCCTGCCGGAATCAGCCAACACTGCCTCGAAAATTGAAGTCTGAGAACAAGTTTAAAACTAAACAAAACTTTCAACAACGGATCT
>2102:16798:19898__T604__S_0955
AAGTCGTAACAAGGTTTCCGTAGGTGAACCTGCGGAAGGATCATTACAGAGAACTTGCCCTTCGGGGTAGATCTCCCACCCTGTTTACTATACCTTTGTTGCTTTGGCAAGCCCGTCATCTGGACCACCGGCTTTGGCTGGTCAGTGCTTGTCAGAGAACCCTAAATTCTTGTTATTGTGTTGTCTGAGTATAATGAAATTATTTAAAACTTTCAACAACGGATCT
>1101:11531:18976__T593__S_0512
AAGTCGTAACAAGGTTTCCGTAGGTGAACCTGCGGAAGGATCATTACAGAAAGTAAACGCGGATCACACCGCGAACTTCTAAACCTTTGACGATTGACTCATGTTGCTTCGGCGGGTTCTCCCGCCAGAGGATACATTAAAACTCCTGTTTTAACGGTGTTGTCTGAGCTACAAGCAACGAATCAAAACTTTCAACAACGGATCTCTTGGTTCTGGCATCGATGA
>1106:19715:14881__T593__S_0133
AAGTCGTAACAAGGTTTCCGTAGGTGAACCTGCGGAAGGATCATTACCGAGTTAGGGTCTTCCAGGCCCGACCTCCAACCCTTTGTTGACTATACCATGTTGCTTTGGTGGGCCCGCCTTTAGGGGCCGCTGGGGACTTCCATGCCCCTGGTCAGTGCTCACCAGTAGCCTTCTTAAATTCTTTATTAACTATGTCGTCTGAGTATAAATATAAATCGTTAAAACT
>1103:24121:16566__T604__S_1364
AAGTCGTAACAAGGTTTCCGTAGGTAAGTAGTGGTCGTGTCCTTTTCCTCCATGGTCAACATATGCTAACGTGAAATTTCTAGGTGAACCTGCGGAAGGATCATTAACGAGTTAGGGTCTTTTCGGCCCGACCTCCCAACCCTATGTTTACTGAACCTTTGTTGCTTCGGCGGGCCCGTCTCACGACCGCCGGGGGACCGTAAAACGTCCTCTGGTCCGTGTCCGC
>1101:12322:14819__T604__S_0099
AAGTCGTAACAAGGTCTCCGTTGGTGAACCAGCGGAGGGATCATTACAGAGTTTACAACTCCCAAACCCCTGTGAACATACCAGTCGTTGCCTCGGCGGTGTCTTGCTTCGGCGAGCCCGCCAGAGGACCCAACAAACTCTTGTTTTTTTAGTATTATCTGAGTGACAAGTTTAATAAATCAAAACTTTCAACAACGGATCTCTTGGTTCTGGCATCGATGAAGA
>1101:8133:16939__T593__S_1444
AAGTCGTAACAAGGTTTCCGTAGGTGAACCTGCGGAAGGATCATTACCGAGTACGGGTCCCTATCCCCTTCCCGGGGGGTGGGGGCCCAGACCTCCCACCCTTGTCGATTGTACCGTGTTGCTTCGGCGGGCCCGCCATGGTTGGCCGCCGGGGGGTTCGCGAATGCCGCCCCCGGGCCTGTGCCCGCCGGAGACTCCCTCGAAACGCTACTGTGGTCAGGAATG
>1110:28746:14576__T593__S_0911
AAGTCGTAACAAGGTTTCCGTAGGTGAACCTGCGGAAGGATCATTAAAGAATCGCCCCGTTTTTTTCGAAGAATGGGTTCTATTCCCACAACCGTGTCTACCTACCTTTGTTGCTTTGGCAGGCCGCCTCGCAAGAGGCGCCGGCTTCGGCTGGCCGCGCCTGCCAGAGGACCCCAACTCAGTAGTTAATGTTGTCCGAGTACTATAATAATATTTAAAACTTTCA
>1102:5453:11476__T604__S_1116
AAGTCGTAACAAGGTTTCCGTAGGTACGTAACACATATCCCACTGAACCCCTGTTGTGTCTGGAGGTATACTAACGAAGTTTCTAGGTGAACCTGCGGAAGGATCATTATCGAGTTAGGGTCTTCGGGCCCGACCTCCCAACCCTTTGTTTACTGAACTGGTGTTGCTTCGGCGGGCCCGTCTCACGACCGCCGGGGGGACCGTAAGACGTCCTCTGGCCCGTGC
>1101:12869:17247__T604__S_0389
AAGTCGTAACAAGGTCTCCGTTGGTGAACCAGCGGAGGGATCATTAAAGAGTTGCAAAACTCCCAAACCATATGTTTATCTACCTGTTTCGTTGCTTCGGCAGGCGGTTCTTCTGGAGCCTTCGCCCTTGGGTGCCTGCCGGAGTATCTAAAACTCTTGTTAATTACTGTTCTGTCTGAGTAAACTTTTAATAAGTTAAAACTTTCAACAACGGATCTCTTGGTT
>1104:19993:16116__T593__S_0199
AAGTCGTAACAAGGTCTCCGTAGGTGAACCTGCGGAGGGATCATTACAGAGAACATCGCCCTCACAGGGTGACTCTCCAACCCTATGTTATTAAAACCTTTGTTGCTTTGGCGAGCCGCTTCGGCCACCGGCTCTTGCTGGTGTGCGCTCGCCAGAGGACCACAAACTCTGTTTATTAGTGTCGTCTGAGTACTATATAATAGTTAAAACTTTCAACAACGGATCT
>1104:22313:9664__T593__S_1090
AAGTCGTAACAAGGTTTCCGTAGGTGAACCTGCGGAAGGATCATTACCGAGTTGATTGGGTTCCCTAACCGGGCCCTACCTCTCCAACCCTTTGTGTACCCACCTCTGTTGCTTTGGCGGGCCGCGGTCCTCCGCGGCCGGCCCCCTCTCCGGGGGCTGGCCAGCGCCCGCCAGAGGAATGACAAACTCCTGCCAGTAAACGTCGCAGTCTGATACAATTCTTAAA
>2101:4482:15574__T593__S_1254
AAGTCGTAACAAGGTTTCCGTTGGTGAACCAGCGGAAGGATCATTACAGAGATCGTGCCCTTCGGGGTAGACCTCCCACCCTGTGTTATTTACGTATGTTGCTTTGGCGGGCCGCATCCGGGCTCTCGGCTTCGGCCGAGGTGTGCCCGCCAGAGAACCCACAACCCTGTGTTTAGTGTCGTCTGAGTATTATCAAATAAGTTAAAACTTTCAACAACGGATCTCTT
>1102:11482:21605__T593__S_0099
AAGTCGTAACAAGGTTTCCGTAGGTGAACCTGCGGAAGGATCATTACAGTGTTCCCTGCCCTTCGGGGTAGGATCGCCACCCTTGATTACTTATGAGTGTTGCTTTGGCGGGCCTCGCGGCCTGGCCCGCGCCCCGGCTCCGGTGGGGGAGCGCCCGCCAGAGGATTCTACAAACCCGATTATTGGTGTCGTCTGAGTACTATATAATAGTTAAAACTTTCAACAA
>1101:10315:7552__T604__S_1052
AAGTCGTAACAAGGTCTCCGTTGGTGAACCAGCGGAGGGATCATTATAGAGTTTTTACAACTCCCTATAACCCTTGTGAACCTACCTGTACATCGTTGCTTCGGCGGGCAGCCCCTGGGAGGGGCCTCGCCTCCTCGTGAGGTGTCCGCCGGAGGACCACTTATAAACTATTTGTAATTTATGGTCTCTCTGAGTAACTTATAAATAAGTAAAAACTTTCAACAA
>2110:18103:12132__T593__S_0935
AAGTCGTAACAAGGTCTCCGTTGGTGAACCAGCGGAGGGATCATTGCTGGAACGCGCCCCAGGCGCACCCAGAAACCCTTTGTGAACTTATACCTTTTGTTGCCTCGGCGCATGCTGGTCTCTAGTAGGCCCCTTACTTCACAGTAAGGAGACGGCACGCCGGCGGCCAAGTTAACTCTTGTTTTTACACTGAAACTCTGAGAAAAAACACAAATGAATCAAAACTTTCA
>1101:11341:11687__T593__S_0650
AAGTCGTAACAAGGTCTCCGTTGGTGAACCAGCGGAGGGATCATTACCGAGTTTACAACTCCCAAACCCCTGTGAACATACCATATTGTTGCCTCGGCGGTGTCTGTTTCGGCAGCCCGCCAGAGGACCCAAACCCTAGATTACATTAAAGCATTTTCTGAGTCAATGATTAAATCAATCAAAACTTTCAACAACGGATCTCTTGGTTCTGGCATCGATGAAGAA
>1108:17872:13676__T604__S_1155
AAGTCGTAACAAGGTTTCGGTAGAACAAGTCTTGCAGGAATGATTCCTTCCGCAGTGTACACTTGTGGAAGCCTTTGCAGCCACGCAAGTGGTAGATCCAAGCGACTCTAAATAATCTCAGGATCGCTATGCAAGTCGGCCCACGCATGTGGTGTCGGCGACACTTTCGAATTGACGGGGACACCCTAAAGCCTGTCGCACCAACTCTGTGCGGGAAACCGCTTGA
>1101:14439:10834__T604__S_1483
AAGTCGTAACAAGGTTTCCGTAGGTGAACCTGCGGAAGGATCATTAATGTAACCGGACTGGCACGTTCGCCGTAAAACGCAACGGGTTGGAAAGGGAGATATTATACACCCTATGTTTATTTACTTTTGTTGCTTTGGCGGGCCGCCTTAGGCGTCGGCCCCGGCTGATTGCGCCCGCCAGAGGACCCAAACTCTTTTATTAGTGATGTCTGAGTACTATATAAT
>2106:3510:11580__T604__S_1371
AAGTCGTAACAAGGTTTCCGTAGGTGAACCTGCGGAAGGATCATTAATGTAACCGGACCGGTCCCTCGCCGTAAAACGCGGCGGATCGGAAAGGGAGATATCATACACCCTGTGTTTTTATACCTTTGTTGCTTTGGCGGGCCGTCCTTTTAGGCGTCGGCCTCGGCTGATCGCGCCCGCCAGAGGACCCAAACTCTTTTATTAGTGATGTCTGAGTACTATATAA
>1101:10106:10012__T604__S_1133
AAGTCGTAACAAGGTCTCCGTTGGTGAACCAGCGGAGGGATCATTACCGAGTTTACAACTCCCAAACCCCTGTGAACTATACCTTTACGTTGCCTCGGCGGCGTCCGCTTCGGCGGCCCGCCAGAGGACCCAAACTCTTGTATTTGAATTGAGTATTCTCTGAGTGATACAAGCAATAAATTAAAACTTTCAACAACGGATCTCTTGGTTCTGGCATCGATGAAG
>1106:20425:4105__T593__S_0647
AAGTCGTAACAAGGTTTCCGTAGGTGAACCTGCGGAAGGATCATTAGAAGAATCTGTACTAAGATACAATTCTGACACCCACCCTCTGTGTACCTTTCCCGTTGCTTCCATGGGGTATGGAGCGGGCTGGCCTCGATATACTCCAGCTGAGCCAGGATGGCACTTATTCCCTGGCTTGGTGCCCATGAATGGACCCTTAAAACCATTTGTATTTATTTTGCCTTCTG
>1106:15635:16598__T604__S_1401
AAGTCGTAACAAGGTTTCCGTAGGTGAACCTGCGGAAGGATCATTATAGAAAGTAAACGCGGGTCAAACCGCGAACTTTTAAAACCTTTGACGATCGACTCATGTTGCCTCGGCGGGCTCGCCCGCCAGAGGATGCATCAAAACTCCTGTTTTAACGGTGTTGTCTGAGCTACAAGCAACGAATCAAAACTTTCAACAACGGATCTCTTGGTTCTGGCATCGATGA
>2101:6691:17276__T593__S_0398
AAGTCGTAACAAGGTTTTGCTAAGCAACAGTCCTTCTGTAGCAGAGCTTAACGGAGACCTTGCACCCGAGAGGGGGGAGGCGACTATAAAAGAACTCCCAGCGCAAGTCAGCTTGGCTGGCAACACAATCGAATTGCGGGGACGCTTTAAAGCTCACCAGTACCAACTGCTCCTTCGGGGCAGGGCTAGCCTAGCTAGAGGTCACAACCTGGTGGGATGCTACAAT
>2109:11280:13770__T604__S_0941
AAGTCGTAACAAGGTTTCCGTAGGTGAACCTGCGGAAGGATCATTACCGAGTGTAACCCTCCATAAAAAGGGGGTACCTCCCGTCCTTTGCAGGGCCCTTTTGGGTCTTTAGACTTCTGCTTCGGCGAGGTTACCCGCCGGAACAACCTCAAAACTCTGGTCAAACTGTTCTGTCCGAGTTCTTGAAAATAATAATGAAAACTTTCAACAACGGATCTCTTGGTTC
>1110:18837:23464__T593__S_0971
AAGTCGTAACAAGGTCTCCGTTGGTGAACCAGCGGAGGGATCATTACCGAGTTGAAAGACTCCCCAAGAACCCGCGAACCTACCCGTACGTGTTGCCTCGGCGGACGGCCCCAGGGCTCGGGCCGCCCGCCGAAGGCCCCAAGCTTCTTAATTTTGCTCCGGGGACTCTCTGAGCGATCCACGAATCAGTTACAACTTTCAGCAACGGATCTCTTGGCTCTGGCAT
>1101:14851:13483__T604__S_0990
AAGTCGTAACAAGGTTTCCGTAGGTGAACCTGCGGAAGGATCATTAACGAGTTTTTTTGGCGCAAGTCAAAAACTCCCACCCTTTGTTTTTTTGACTTGATTACTTTGGCGATTCGATTTTTTGAGATGATCAAAAAAGCCATTGACTTTTTTTATAAAGTGAATGTGTATTCGCCAAAGGAAAAAAACCTTTTACTCTTTTTTGACAAGTAATTCTGAATAACT
>1101:16310:9196__T604__S_1067
AAGTCGTAACAAGGTCTCCGTAGGTGAACCTGCGGAGGGATCATTACCGAGTTCTCGCCCCCTCGCGGGGTAGACCTCCCACCCATTGTCATCACTACCGTCGTTGCTTTGGCGGGCCGCCGGGCCCCGTCCGGCCGCTGGCTCTCCAGCTGGCGCGCGCCCGCCAGAGGCTCCGCAAACTCTTGATGTTAAGTGCCGTCTGAGTACCATATAATAGTGAAAACT
>1101:18953:10021__T593__S_0578
AAGTCGTAACAAGGTCTCCGTTGGTGAACCAGCGGAGGGATCATTACCGAGTTTACAACTCCCAAACCCCTGTGAACTTATACCTTTACTGTTGCTTCGGCGGGTTATTGCCCCGGGGAAACAGGCGGCCGTCAGGTCCCTGCCCACCCGGAAACAGGCGCCCGCCGGGGGACTCAAACTCTTCTGTATTTTTTTGTTTACTGTATACTGTCTGAGTAAAAATTC
>2105:27433:20081__T604__S_1358
AAGTCGTAACAAGGTTTTGCTAAGCAACAGTCCTTCTGAAGCAGAGCTTAACGGAGACCTTGCACCCGAGAGGGGGGAGGCGACTATAAGAGAACTCCCAGCGCAAGTCAGCTTAGCTGGCAACACAATCGAATTGCGGGGACGCTTTAAAGCCCGCCAGTACCAACTGCTCTTCCAAGGCAGGGCTAGCTATAGCTAGAGGTTAGAACCTGGTAGGATGCTACAA
>1110:9512:21494__T593__S_1012
AAGTCGTAACAAGGTCTCCGTTGGTGAACCAGCGGAGGGATCATTATAGAGTTTTATAAACTCCCAACCCTTTGTGAACTTACCTTTGTTGCCTCGGCGGGGCCTACCCGGTACCGACCCCTTTTGGGCGAAGTTACCCTGTAGCCCGCCGGTGGATTTTCAAACTCTTGTTATTTTAATGATATCTGAGCGTCTTATTTTAATAAGTCAAAACTTTCAACAACGG
>1103:17026:15197__T593__S_0318
AAGTCGTAACAAGGTTTCCGTAGGTGAACCTGCGGAAGGATCATTATCATGTAATTCAGTCCCCTTGGCTGTGTTATATATATACCCACTCTGTGTACCTTCTCCTGTTGCTTCCGCTGGGTGTGTAATTCGCCCGGCGGAAGGGTAAAAATAACCCCTGAGTATTGATGAAATCTCTGTCTGAACCGAATAGAAAGAAAAATGTTAAAACTTTCAGCAACGGATC
>1102:18813:17614__T593__S_1364
AAGTCGTAACAAGGTTTCCGTAGGTGAACCTGCGGAAGGATCATTACAGAGTTCATGCCCTTACGGGTAGATCTCCCACCCTTTGAGTACTTACTTTTGTTGCTTTGGCAGGCCGCTTCGGCTACCGGCTTCGGCTGGTAAGTGCCTGCCAGAGGACCCCAAATTCTGAATTATAGTGTCGTCTGAGAACTATATAATAGTTAAAACTTTCAACAACGGATCTCTT
>1101:23137:23852__T593__S_0550
AAGTCGTAACAAGGTTTCCGTAGGTGAACCTGCGGAAGGATCATTAATGTAACCGGACCTTACCGTTGCAGTAAAATGCATCGGTTTGGAAAGGGAGATATCATATACCCTATGTTTATTTTACCTTTGTTGCTTTGGCGGGCCGTCTTTTTAAGCGTTGGCCCCGGCTGATCGCGCCCGCCAGAGGACCTAAAACTCTTTTATTAGTGATGTCTGAGTACTATAT
>1101:13776:16287__T593__S_0567
AAGTCGTAACAAGGTTTCCGTAGGTGAACCTGCGGAAGGATCATTAAAGAATCGCCCCGTTTTTTGAAATGGGTTCTATTCCCAAACCGTGTATACATTACCTTTGTTGCTTTGGCGGGCCGCCTTCGGGCGTTGGCTCCGGTCGACTGCGCCCGCCAGAGGACCCAAACTCGTTCGTTTAGTGATGTCTGAGTACTATATAATAGTTAAAACTTTCAACAACGG
>1101:21976:17931__T604__S_0877
AAGTCGTAACAAGGTTTCCGTAGGTGAACCTGCGGAAGGATCATTACCGAGTTAGGGTCTTCCACGGCCCGACCTCCCAACCCTATGTATATTGAACTTATGTTGCTTCGGCGGGCCCGTCTCACGACCGCCGGGGGACCGCAAGACGTCCTCTGGCCCGCGCCCGCCGGTGGCCAAACTTGACAAACTCTGATTAAATCGTGTCACTGTCTGAGTACCATTCTT
>1112:11939:15639__T593__S_1261
AAGTCGTAACAAGGTTTCCGTAGGTGAACCTGCGGAAGGATCATTACAGAGCTTCTAAGCTTAAGGGGGTAAAACCTCTGAGCGAGAACTCCACCCTTTGTTTACATACCTTTGTTGCTTTAGCAGGCCCGCTCTCGAGCCGCCGGCAATAGCTGGTCCGCGCCTGCTAGAGGACCTAAAACTCATGTTAATAATATTGTCTGAGTACTATAATAATAGTTAAAACT
>1101:13515:1882__T604__S_0027
AAGTCGTAACAAGGTTTCCGTAGGTGAACCTGCGGAAGGATCATTACCTAGAGTTTGTGGGCTTTGCCCACTGTCTCTTACCCATGTCTTTTGAGTACTTACGTTTCCTCGGTGGGCTCGCCCGCCGGTTGGACAATTTAAACCATTTGCAGTTGCAATCAGCGTCTGAAAAACATAATAGTTACAACTTTCAACAACGGATCTCTTGGTTCTGGCATCGATGAA
>1101:12678:17786__T593__S_1247
AAGTCGTAACAAGGTCTCCGTTGGTGAACCAGCGGAGGGATCATTAAAAGAGTTGAAAAACTCCTTAAACCCACTGTGAACCTACCTATATTGTTGCTTTGGCGGGTAGCCCCAGGGTGGGGCTTTAGGCCTTTTACAAGTGCTCGCTCGCCGACAGCCATTATAAACTCTTTGTCATTACAGTACATTTTGAATTTAAAAGTTAAAAAATAAAAACTTTCAACA
>1105:10859:21735__T604__S_0061
AAGTCGTAACAAGGTCTCCGTTGGTGAACCAGCGGAGGGATCATTACAGAGTTGAAAAACTCCCAAACCCACTGTGAATCTACCTGTACTTGTTCCTTCGGCAGGCGGCCCCCGGGGGGGCTTCGCCGTAAGGCGCCTGCCGAGGGACAACCAAACTCTTGCTACTTAGTGTTCTCTGAGCAACTATAAAAAAGTCACAACTTTCAACAACGGATCTCTTGGTTCT
>1101:10499:3663__T604__S_0742
AAGTCGTAACAAGGTTTCCGTAGGTGAACCTGCGGAAGGATCATTACAAATACGTCCCGTTTTTTCGAAAATGGGTTCTATTTCCACACCGTGTTTACATACCTTTGTTGCTTTGGCAGGCCGCCATTCGGCGTCGGCTCCGGCTGACTGTGCCTGCCAGAGGACCCCAACTCTTCTGTTTAGTATTGTCTGAGTACTATATAATAGTTAAAACTTTCAACAACG
>1114:8541:13495__T593__S_0718
AAGTCGTAACAAGGTCTCCGTTGGTGAACCAGCGGAGGGATCATTACCGAGTTGTAACACTCACCAAACCCACTGCAAACGTACCTATTTTGGCGACTCCGGCAGGCGGCCCCAGGGCGGGGCCTCAGCCTTTTCAGGCGCCTGCCGAAGCCGGCACAACTTTACTCTAAAAATTACCTCTGAGTCCTAAGACAAAATATATCAAAATTTTCAATTGTGGATCTCTTG
>2108:6045:14148__T604__S_1019
AAGTCGTAACAAGGTTTCCGTAGGTAAGTAGTGGTCGTGTCCTTTTTCTTCATGGCCAACAGATGCTAACATAAAATTTCCAGGTGAACCTGCGGAAGGATCATTAACGAGTTAGGGTCTTCTCGGCCCGACCTCCCAACCCTATGTTTACTGAACCTTTGTTGCTTCGGCGGGCCCGTCTCACGACCGCCGGGGGACCGTAAGACGTCCTCTGGCCCGTGTCCGC
>1101:9220:10304__T604__S_1072
AAGTCGTAACAAGGTTTCCGTAGGTATGTAATAGAACTCTTCCATTCCCCCTTCCCTTGGGCGTAAAACTAACATTTCTAGGTGAACCTGCGGAAGGATCATTACCGAGTTAGGGTCTCCTCGGGCCCGATCTCCCAACCCTATGTTTATCGAACCTATGTTGCTTCGGCGGGCCCGTCTCACGACCGCCGGAGGACCGTAAGACGTCCTCTGGCCCGTGCCCGC
>1101:17713:21128__T593__S_1127
AAGTCGTAACAAGGTTTCCGTAGGTAAGTGATGTCGGAATTCTTGTGCTTCTTGTGAGTGTCGCTAACGAAATTTTAGGTGAACCTGCGGAAGGATCATTAACGAGCTAGGGTCTTCCAGGCCCGACCTCCTAACCCTGTGTTTACTGTACCTATGTTGCTTCGGCGGGCCCGTCTCATGACCGCCGGAGGACCGTAAAATGTCCTCTGGCCTGTGCCCGCCGGC
>1108:13613:14661__T604__S_1460
AAGTCGTAACAAGGTCTCCGTTGGTGAACCAGCGGAGGGATCATTACAAAAGAGTTGAAAAACTCCCAAAACCCACTGTGAACCTACCTATATTTTCTGCTTCGGCGGGCAGCCCCAGGGCGGGGCCGCGCGCCCGGGGTTGTACCCGGGTGCCCGCCGAAAGCACCAAAACTCTGTTTTTAGTGTCGTCTGAGCTCAAAACAAAACAAGTTAAAACTTTCAACAA
>1101:12286:19192__T604__S_1089
AAGTCGTAACAAGGTTTCCGTAGGTGAACCTGCGGAAGGATCATTAACGAGTTAGGGTCTTCTAGGCCCGACCTCCCAACCCCATGTTTACTGAACCTATGTTGCTTCGGCGGGCCCGCCTCACGGCCGCCGGGGACCGTAAGACGTCCTCTGGCCCGCGCCCGCCGGTGGCCACACTTAATAAAATTCTAGTTAAACCGTGTTAAGTGTCTGAGTCCTATTCTT
>2114:7455:11811__T593__S_0149
AAGTCGTAACAAGGTTTCACCACGGAGACCGTGCATCCCCCGGGAGGCAGCGCGACTGTAAATAACGCTGGCCGTATGCAAGTCAGTTCGCTGGCAACACAATCGAATTGCGGGGACCTCCTAAAGCTCTACCTACTTCTTACCGCCGAAAGGCGCTAATATGGTTAAAACGGTAGTGATGTTACAATGGACGATCCGCAGCGAAGACCCTAAAGCGCGAGCCACG
>1101:17306:18517__T604__S_1269
AAGTCGTAACAAGGTTTCCGTAGGTGAACCTGCGGAAGGATCATTACAGAGAAATTGCCCTTCGGGGTAGATCTCCCACCCTTTGTTTACATTACCTTTGTTGCTTTGGCAGGCCCGTCTTTTGACCACCGGCTTTGGCTGGTCCGCGCTTGCCAGAGGACCCTAAACTCTTGATTTTGTGTTGTCTGAGTAATATTATAATAAGTTAAAACTTTCAACAACGGA
>1101:13355:2095__T604__S_0997
AAGTCGTAACAAGGTTTCCGTAGGTGAACCTGCGGAAGGATCATTACCGAGTTAGGGTCTTCTTAGGCCCGACCTCCCAACCCTATGTTTATTAAACCGATGTTGCTTCGGCGGGCCCGTCTTACGACCGCCGGAGGACCGTAAGAGGTCCTCTGGCCCGCGCCCGCCGGTGGCCATAACTTTGACAAACTCTGGTTAAAGCGTGTCACTGTCTGAGTACTATTT
>1109:17326:19680__T604__S_1111
AAGTCGTAACAAGGTTTCCGTAGGTGAACCTGCGGAAGGATCATTACTGAAAAAACTATTTGGTTTTTTGTTCCATCCCATTGCTTAATTCACCCTGTTGCTTCCACTGGAATCAGCTCTCAAGACGTTGTGTGTGGGAGCTATTGGTCATAGATGCCATCCAGTGAGAAGACCACTTACAAAAATTTGTTGAGAACCACTTTGTCTGAATATCTTGCTCCAATGA
>1110:22414:7164__T593__S_0143
AAGTCGTAACAAGGTCTCCGTAGGTGAACCTGCGGAGGGATCATTACAGAGTTCATGCCCTATAGGGTAGATCTCCCACCCTTTGTCTTATATACCTCTGTTGCTTTGGCAGTTCTGCTGGTTAAGCGCCCTGCCAGAGGACCCCCAACTCTGAGAGTTAGTGTCGTCTGAGTACTATATAATAGTTAAAACTTTCAACAACGGATCTCTTGGTTCTGGCATCGAT
>2110:12245:6411__T593__S_0023
AAGTCGTAACAAGGTTTCTATAGAAAATAAGTTCGAGGAACAGATCTTCCTGATATCAGGGTCTAGTCAGCTTGAGAACTTCTCACTGATTTTTAGTGATTCTTCCATAGTGACACTTATCGAAGCCTTTGCGGCCCTAACAAGGGGTGCTGCCGCGACTCTAAATAATGACAGCCGTAGCGCAAGTCAGCATGCTGGCGACATAATCGAATTGCGGGAAGCCCTA
>1109:13365:25552__T604__S_1042
AAGTCGTAACAAGGTTTCCGTAGGTGAACCTGCGGAAGGATCATTAACGAGTTAGGGTCTTCTCGGCCCGACCTCCTAACCCTGTGTTTATTGAACCTTTGTTGCTTTGGCGGGCCCGTCTCACGACCGCCGGGGGACCGTAAGACGTCCTTTGGTCCGTGTCCGCCGGTGGCCAAACTTAAAACTCTGATTAAAAACGTGTTATTGTCTGAGTACAACTTTTAAT
>1103:17069:14337__T604__S_0840
AAGTCGTAACAAGGTCTCCGTGTAGGAGTCAGAGTGATCCCTCTGCAGCGAACCTTTGGAAGCCTTTGTACCCCAGAAATGGGGGTCTTAGCGACTTAAAATAAGAGACAGCAAGTAGCGTATACCGCTGCAACATAATCGAATTGCGGGGACATCCTAAAGCCTAATAGTACTAACCTTTGGTAGAAATATCAGAGGGGCCTATGCTAAAAACATAGGGGATAG
>1106:16374:3841__T604__S_0833
AAGTCGTAACAAGGTTTCCGTAGGTGAACCTGCGGAAGGATCATTAAAAAAAAAGTTGTGCGAGGCGGTACCAGGCTCTGCCAGGTGGCCGCTTGGACATCAACACCCTCTGTATATCTACCGCGTTGCTTTGGCGGGACGGCAGCCAACAGCCCTACCGGGAAGCTGCCCGTGGGGTCTCTCAAAAGCCCCTCGAGCGCCCGCCAGAGGATCATCAAACCCACCT
>1102:21846:17746__T593__S_0669
AAGTCGTAACAAGGTCTCCGTTGGTGAACCAGCGGAGGGATCATTACCGAGTTATTACACTCACCAAACCCACTGCAAACGTACCCAATATAAGCCCCTCCGACAGGCGGCCCCAGGGCGGGGCCTCAGCCTATGGCGCCTGCCGAAGGTGGCACAACTTTTGCTCTTATAAGTACAATCTGAGTCTAAAGACAAAATATCAAAATTTTCAATTGTGGATCTCTTGGTTC
>1101:15263:4231__T604__S_0072
AAGTCGTAACAAGGTTTCCGTAGGTGAACCTGCGGAAGGATCATTACCGAGTTAGGGTCTTAAAGGCCCGACCTCCAACCCTTTGTTTACTATACCATGTTGCTTTGGTAGGCCCGCCTTTTTTGGGGCCGCCGAGGGCTTTATACCCTTGGTCAGTGCCTACCAGTAGCCTTATTAAATTCTTTATAATTTTGTTGTCTGAGTATAAATATAAATCGTTAAAAC
>1103:10489:6898__T593__S_0979
AAGTCGTAACAAGGTCTCCGTAGGTGAACCTGCGGAGGGATCATTATTGAGTTTACAACTCCTAAACCCATTGTGAATTTATATCTGTCGTTCCTTTGGCAGGCGGTTCCTGGGAGGAGCCATAGCCTAATGGGCGCCTGCCATAGGGGCTGAAACTCTTGAATTTCAGTTGTCTGAGCTCTTATAAATAAGAATCAAAACTTTCAACAACGGATCTCTTGGTTCT
>1102:8589:21114__T604__S_0674
AAGTCGTAACAAGGTCTCCGTTGGTGAACCAGCGGAGGGATCATTACCGAGTTTACAACTCCCAAACCCCCATGTGAACCTTACCATTCCGTTGCTTCGGCGGGGTAACCAGGCGCCTCCCCGCCGAGGGACCCTAAGCTCTTGTGCCTTTCTAGCGGATTTTATCTGAGTGGCTTTAAAGCGAGAAGAATGAATCAAAACTTTCAACAACGGATCTCTTGGTTC
>1110:17322:5368__T604__S_0341
AAGTCGTAACAAGGTTTCCGTAGGTGAACCTGCGGAAGGATCATTACAGAGTTGGGGTCATATATGTTTGGCCCGACCTCCAAACCTTTGTGTACTTATGCATATATTGTTGCTTTGGCAGGTGATATTGATGCCCTGCCAGAGCCCCAACCAAAACCAATATTTCTATTGTAGTGTCTGAGTTTGTCAAAACAATCATTTAAAACTTTCAACAACGGATCTCTTGGTT
>1104:6173:9589__T593__S_1068
AAGTCGTAACAAGGTTTCCGTAGGTGAACCTGCGGAAGGATCATTACAAGGTTTCTTGGTGCATCGTCCGCAAGGGCGCTCTCCCGAGTATTCCCACCCGTGTCTATATACTCTTGTTGCTTTGGCGGGCCGTATCCTCCTACTGCGGGCTCTGTAGCTCGTACGTGCCCGCCAGAGGGTCAAACTCTGAATGTTTAGTGATGTCTGAGTACTATATAATAGTTAAAA
>1111:15182:14491__T593__S_0887
AAGTCGTAACAAGGTCTCCGTAGGTGAACCTGCGGAGGGATCATTACAGGGTTTAACATCCCCTATAAACCATTGTGAACCTACCTATATTTCTTTGGCAGGCGGCCCCAGGGCGGGGCCTGCAGCCGCAAGGTGCCTGCCAGAGGACCTAAACTCGTTGTTACTGTCGTCTGAGTATCATACCAATAGTCAAAACCTTCAACAACGGATCTCTTGGTTCTGGCAT
>1101:17781:5502__T593__S_0089
AAGTCGTAACAAGGTTTCCGTAGGTGAACCTGCGGAAGGATCATTATCATGTAGATTCAGTCTTGCTCTCCGCTTGAGCTGTTAAATACACCCACCCCGCGTACACCGTCCTGTTGCTTCCGCCGGGCGCGGATAACCGCCACACCCGGCGGGAGGGTAAAATGAACCCCCAAGTTTACTGCAGAATCTGTCTGAACACAAAAAGGAAACGAATGAAATGTTAAA
>1101:13177:21764__T604__S_1350
AAGTCGTAACAAGGTCTCCGTAGGTGAACCTGCGGAGGGATCATTACAGAGTTCATGCCCTAACGGGTAGATCTCCCACCCTATGTTATCATCACTTTGTTGCTTTGGCGGGCCGTCAGGCCTCGGCTTGGCTACCGGCTCTCGCTGGTAAGCGCCCGCCAGAGAACCCCAAACCCTGAATATCAGTGTCGTCTGAGTACTATATAATAGTTAAAACTTTCAACA
>1102:11274:19284__T593__S_0739
AAGTCGTAACAAGGTTTCATTCGAACAGTATCCTTCCGGGTAGCTTGTGGAAGCCTTTGCAACCTCACCAGGGTCCGCGACTATAAATATAGGATGCAAGTCGCGATAGCGGCAACATGATCGAATTGCGGGGATCTCCTAAAGCCTAGCGGTACCAACACGCTGCAGAAATGCAGGGTGGGCCAGTGCTAACCACACTGGAGGTCAGAATCTGCTAGGATGCTA
>1101:12765:14650__T604__S_0277
AAGTCGTAACAAGGTTTCCGTAGGTGAACCTGCGGAAGGATCATTACTGAGTAAAGGGCTTTTAAATAGAGCCCGATCTCCCAACCCTTGATTTCTGTACCACTTTGCTTTGGTGGGCCCGTTACTATTGTGACCGCTGAAGGATTTCAGTTACAAATTAACTTAAACCTTGGGCCTGTGCCTGCCAGGGGAACTTAAAAATACGTGTTATGAAACCAGTTTGTC
>1101:16609:4923__T604__S_1328
AAGTCGTAACAAGGTCTCCGTTGGTGAACCAGCGGAGGGATCATTACAAGAGAGTTGAAAAACTCCCAAACCCACTGTGAACCTACCTGTATTTTCTGCTTCGGCGGGCAGCCCCAGGGCGGGGCCGCGCGCCCGGGGTTGTACCCGGGTGCCCGCCGAAAGCAACCAAAACTCTGTTTTTTCAGTGTCTTCTGAGCTATGAAACAAACAAGTTAAAACTTTCAA
>1101:15886:24245__T593__S_0461
AAGTCGTAACAAGGTTTCCGTAGGTGAACCTGCGGAAGGATCATTAATAAACCTAGTCGTTCGCGTACATAGGGGCAACCCTCGCGTGATGTCAGCAATACCTAGGTAACCCTTGAATAAACTACCCTTGTTGCTTTGGCGGGTCGCCTTTCAGGCCAGCGGCTTCGGCTGCTGCGTGCCCGCCAGAGGACCACAACTCTTGTTTTTAGTGATGTCTGAGTACTAT
>1105:19795:22569__T604__S_0359
AAGTCGTAACAAGGTCTCCGTTGGTGAACCAGCGGAGGGATCATTACAGAGTTGTAAAACTCCCAAACCATTGTGAACATACCTATGTTGCCTCGGCGGCCTGCCTGGCTAGCTGCTTCTGCGGCTGCTGCGCGGTCCGCCGACGGACTATAAAACTCTTGTTTTTATGTATCTCTGAGAAAACTTTTAAATAAGTCAAAACTTTCAACAACGGATCTCTTGGTTC
>1101:17737:11800__T593__S_0037
AAGTCGTAACAAGGTTTCCGTAGGTGAACCTGCGGAAGGATCATTAATGTAACCGGACTGGTACGTTCGCCGTAAAACGCAGCGGATCGGAAAGGGAGATATCATACACCCTGTATTTATTTTACCTTTGTTGCTTTGGCGGGCCGTCCTTTTAGGCGTCGGCCCCGGCTGATCGCGCCCGCCAGAGGACCCAAACTCTTTTATTAGTGATGTCTGAGTATTATA
>1105:13774:5102__T604__S_1195
AAGTCGTAACAAGGTCTCCGTAGGTGAACCTGCGGAGGGATCATTAACGAATGGCTTTTTTGGCCTTCGACTTCAAACCTGTGGAAGCGAGATGTGCTTTGGCGCCAAGTCGCCTCATTTATGCCAAAAAGCATTTGTCTGAATCAAAAAAACAAGAATCAAAACTTTCAACAAAGGATCTCTTGGCTCTTGCATCGATGAAGAACGTAGCAAATATTCT
>1102:15510:17142__T604__S_1363
AAGTCGTAACAAGGTCTCCGTAGGTGAACCTGCGGAGGGATCATTAACGAACGGCCCTTATGGGCCTTCACCCCCCTTCTCAACCCCTGTGGATGTTGGTGACGTTGAGTGCTTCGGCGCCGTCGCGCGCCGCACTTGCTCGACTTCTGCGGCGATTGTTCGTCTGATTTCAACATGTTTTTAATTAAAACTTTCAACAAAGGATCTCTTGGCTCTCGCATCGAT
>2101:12176:5950__T593__S_0430
AAGTCGTAACAAGGTTTCCGTAGAACAAGTCTTGCAGGAACGATTCCTTCCGCAGTGTACACTTGTAGAAGCCTTTGCAGCCACGCAAGTGGTAGATCTAGGCGACTTTAAACAATTCTAGGATCGCTATGCAAGTCGGCCCACGTATGTGGTGCCGGCGACACTTTCGAATTGACGGGGATACCCTAAAGCCTGTCGCACCAACTCTGCGTGGGAAACCGCTGG
>1101:16459:1820__T604__S_1271
AAGTCGTAACAAGGTTTCCGTAGGTGAACCTGCGGAAGGATCATTACAGAGAAATTGCCCTTTGGGGTAGATCTCCCACCCTTTGTTTACATTACCTTTGTTGCTTTGGCAGGCCCGTCCTTTGACCACCGGCCTAGGCTGGTCCGTGCCTGCCAGAGGACCCTAAACTCTTGAATTTTGTGTTGTCTGAGTAATATTTATAATAAGTTAAAACTTTCAACAACG
>2109:23455:12770__T604__S_0786
AAGTCGTAACAAGGTTTCCGTAGGTGAACCTGCGGAAGGATCATTACCGAGTTAGGGTCTTCTTAGGCCCGACCTCCCAACCCTGTGTTTATTTAACCGATGTTGCTTCGGCGGGCCCGTCTCACGACCGCCGGAGGACCGTGAGACGTCCTCTGGCCCGCGCCCGCCGGTGGCCAAACTTGACAAACTCTGATTAAACGTGTCACTGTCTGAGTACCAATTTTAA
>2104:14226:21063__T604__S_1190
AAGTCGTAACAAGGTCTCCGTTGGTGAACCAGCGGAGGGATCATTAAAAAGTCCTATGACCTCAAAACACCGTGAACCTACCTCTCTCTCTCTCGCTCCGGCGGGTCGCCCCAGGGGGGGTGCCCGGCCGTCAGGTATCCGCCGGAGCCCGCGCCTAGAGCCTTTTACGAGTCTTCTGAGTGCAAAAGCTAAAGCTTACAACTTTCAACGATGGATCTCTTGGTTC
>1101:14373:17947__T604__S_0688
AAGTCGTAACAAGGTTCCCTTCCAGCAGCTCGCTACGGAGACCTTGCACCCCTTAGGGGAGGCAGCACGACAGTAAACAAAGCTCGCCGCGTGCAAGTCGACTACGGTCGGCAACACAATCGAACTGACGGGGACCTCCTAAAGCCTGTAACACCAACCGTCCGGGGAAACTCGGACGGGGCCCTCACGGGGTGGTAAGAGAGTACAGGATGATACAATGGACGA
>1103:24363:18396__T604__S_0649
AAGTCGTAACAAGGTTTCCGTAGGTGAACCTGCGGAAGGATCATTACCCAGGAGATACCTTTATGGTATAGCCCATCCGTGTCTATATACTCTTGTTGCTTTGGCAGGCCGTGCCTAACCGCCTGTGGGCTTCTGCCTGCATGTGCCTGCCAGAGGACCAAACTCTGAATTTTAGTGATGTCTGAGTACTATATAATAGTTAAAACTTTCAACAACGGATCTCTTG
>2110:12039:18899__T604__S_0038
AAGTCGTAACAAGGTCTCCGTAGGTGAACCTGCGGAGGGATCATTAATGAATGGCCATTCGTGGCCTTCGACCCTTCAAAACCGTGGAGGCATAGTGTGCTTCGGCGCTTCGGCGCCGCCTTTATGCTGTAAAGTCTGTGTCTGAATCTAAAACATAGTTTAAAACTTTCAACAAAGGATCTCTTGGCTCTCGCATCGATGAAGAACGCAGCAAAACAC
>2103:25902:23421__T604__S_0944
AAGTCGTAACAAGGTCTCCGTAGGTGAACCTGCGGAGGGATCATTACCGAGTTCTCGCCCCTTGCGGGGTAGACCTCCCACCCACTGTGATCGTTACCGTCGTTGCTTTGGCGGGCCGCTAGGCCCTGCCCGCCGCCGGCCACGGTTGGCGCGCGCCCGCCAGAGGCTCTACAAACGCTGGATATCAGTGCCGTCTGAGTACACATGTTAATCGTTAAAACTTTCA
>2104:27236:11487__T604__S_1422
AAGTCGTAACAAGGTCTCCGTAGGTGAACCTGCGGAGGGATCATTACTGAATGGCCTTTTGGGCCTTCAACCTTCAAAAACATGTGGAAGCAAGATGTGCTTCGGTGCCTCTGGTGCCGCCTTTATGCAGTGAAGCCTTATTTGTCTGAACCAAAATCAAAAAGTTAAAACTTTCAACAAAGGATCTCTTGGCTCTCACATCGATGAAGAACGCAGTGAAACACT
>1102:10976:11649__T604__S_1336
AAGTCGTAACAAGGTTTCCGTAGGTGAGTAACATCGATATCCCTCATTCCTTCGATTTCTCGTCTGTATACTAACGTGTCCTTTTAGGTGAACCTGCGGAAGGATCATTAACGAGTTAGGGTCTTCCAGGCCCGACCTCCCAACCCTTTGTCTACTGAACCTCTGTTGCTTCGGCGGGCCCGTCTCACGACCGCCGGAGGAGCGCTGAAAGGCGTCTCCTCTGGC
>1102:5718:7130__T604__S_0522
AAGTCGTAACAAGGTCTCCGTAGGTGAACCTGCGGAGGGATCATTAATGAATGGCCCGCATGGGCCTTCAACCCATCAAACCTGTGGACATCAAAATGTGCTTCGGCGTCGCCTGGCGACGTCGCTTTTATGCTGAAAGGCTGGATTCTGTCTGATAAATCAATAAGATTTAAAACTTTCAACAAAGGATCTCTTGGCTCTCGCATCGATGAAGAACGCAGCAAA
>2108:23407:13827__T593__S_0989
AAGTCGTAACAAGGTTTCCGTAGGTGAACCTGCGGAAGGATCATTACTGAGTTAGGGTCTTATAGGCCCGACTTCCAACCCTTTGTTTACTACACCATGTTGCTTTGGCGGGCCCGTCTTTTGAGGCCGCCGGGGGCTTACAAGCCCCTGGTCAGTGTCTGCCAGTAGCCTTATTAAATTCTTTTATAATTATGTTGTCTGAGTATAAATATAAATCGTTAAAACTTT
>1101:10071:11722__T593__S_1289
AAGTCGTAACAAGGTCTCCGTTGGTGAACCAGCGGAGGGATCATTACAGAGTTTACAACTCCCAAACCCAAATGTGAACATACCAATCGTTGCTTCGGCGGACTCGTCCCGGTGTCCGGGTGGCCTTGTGCTGCCCGCGGCCCGGATCCAGGCGGCCGCCGGAGATCATCAAACTCTTTGTATTACCAGTATCTTCTGAATCCGCCGCAAGGCAAAACAAATGAA
>1104:25109:15876__T593__S_1479
AAGTCGTAACAAGGTTTCCGTAGGTGAACCTGCGGAAGGATCATTACAAGTGAGGCTACCGAACGCTGGAAACAGTGGTTAGGAGCTTACACCCACCCGTGTTTACATACTATTGTTGCTTTGGCGGGCCGTGGCCTCCGCTACGGGTTCTGCTCGTGTGTGCCCGCCAGAGGACCAAACTCTGAATGTTAGTGATGTCTGAGTACTATCTAATAGTTAAAACTT
>1113:12391:20957__T593__S_0145
AAGTCGTAACAAGGTCTCCGTAGGTGAACCTGCGGAGGGATCATTAATGAATGGCCCAAAGCCTTCGACTCTTCAAAACTGTGGAAGCACAGCGTGCTTCGGTACTTCGGTGCCGCCTTTATGCCTTAGAGTCTGTGTCTGAACCTAAAATATAGTCTAAAAACTTTCAACAAAGGATCTCTTGGCTCTCGCATCGATGAAGAACGTAGCAAAGACACC
>2104:21638:11876__T604__S_0773
AAGTCGTAACAAGGTCTCCGTTGGTGAACCAGCGGAGGGATCATTACAGAGTTGTAAAACTCCCAAACCCACTGTGAACATACCTCTGTTGCCTCGGCGGCCTACCTGGCAGCTACCCTGTAGCTACCCTGTAGTCCGCCGAAGGATTTTACAAAACTCTTGTTTTTCAGTTGTTATCTCTGAGAAAATATATAAATAAGTCAAAACTTTCAACAACGGATCTCTT
>2104:25412:11563__T604__S_1423
AAGTCGTAACAAGGTTTCCGTAGGTGAACCTGCGGAAGGATCATTACAGAGAACATGCCCTTCAGGGTATATCTCCCACCCTTTGTTTACAATACCTTTGTTGCTTTGGTGGGCCTGTCTCTGGACTGCTGGCTTCAGCTGGCCTGTGCCCGCCAGAGAACCCCAACATCCTTGTATTATGCTGTCTGAGTACTATATAATAGTTAAAACTTTCAACAACGGATCT
>2109:10570:20242__T593__S_1010
AAGTCGTAACAAGGTCTCCGTTGGTGAACCAGCGGAGGGATCATTACAGGGTCTCGCGACTCTCAAACCCAACCGTGCTCTAAACTACTTTTCTGCTGAGGCGGGCCGCTCGCTGGGGGAGCTCTAGGCCTGTACAGGTGGCCTGCCAAAGCAACCAAACATTCTCTCTTTTGATATACCAAAACTTTCTTGAAATTCAATCACAACCCATAACAATGGATCTCTT
>1101:20439:5033__T593__S_1525
AAGTCGTAACAAGGTCTCCGTTGGTGAACCAGCGGAGGGATCATTATCGAGTTTTCAACTCCCAAACCCTATGTGAACTTACCACACCGTTGCTTCGGCGCGCGCTCGCCGCCGCCGAGGACGTTAAACTCTGTCTTGTATAAGCATTTCTGAGTGGCCGCAAGGCAAAAAACAAATGAATCAAAACTTTCAACAACGGATCTCTTGGTTCTGGCATCGATGAAG
>1101:17775:15774__T604__S_1057
AAGTCGTAACAAGGTCTCCGTTGGTGAACCAGCGGAGGGATCATTACCGAGTCACGCACTCAAATAACCCTTCTGTGGACCTAAATCAAAACCGTTGCCTCGGCGGGCGGTCCCCTGCCCCAAAACCTCACGTGGTGCGGGGTAGGGGACCAGACAGTCCGGTACGCTTAAGGCGTCCGGCGCCAGCCGCTGGCCCCAAACAATTAAACTCTAGTAACCTTACCT
>1110:13488:9831__T593__S_1351
AAGTCGTAACAAGGTTTCCGTAGGTGAACCTGCGGAAGGATCATTACAGTGTTTTCTACCCTGAAAAGGGTCAGAACTCCACCCTTTGCATACTACAGTTTGTTGCTTTGGCGGGCCGCGAGGCCTAGCCGCGCCCCGGCTTCGGCGGGGGAGTGCCCGCCAGAGGACCCCAAACCCTGAATGTTAGTGTCGTCTGAGTACTATATAATAGTTAAAACTTTCAACAA
>1108:22535:18899__T604__S_0034
AAGTCGTAACAAGGTTTCCGTAGGTGAACCTGCGGAAGGATCATTACAGAGTTCATGCCCTCACGGGTAGATCTCCCACCCTTGAATACTATACCTTTGTTGCTTTGGCGGGCCGCCTTGGCTACTGGCTCCGGCTGGTAAGTGCCCGCCAAAGGACCCCAAAACACTGAATATTAGTGTCGTCTGAGTACTATATAATAGTTAAAACTTTCAACAACGGATCTCT
>1101:11301:8153__T593__S_0251
AAGTCGTAACAAGGTTTCATTAGAACAGTATCCTTCCGGGTAGCTTGTGGAAGCCTATGCAACCTAATCAGGGTCCGCGACTATAAATATAGGATGCAAGTCGCTTCGGCGGCAACATGATCGAATTGCGGGGACGTCCTAAAGCCTAGCGGTACCAACGTCCGGGGGAAACCCCGGGTGGGCCTGTGCTAATCACACAGGAGGTCAGAATCTGCTAGGATGCTA
>2106:5764:14993__T604__S_0037
AAGTCGTAACAAGGTTTCCGTAGGTGAACCTGCGGAAGGATCATTACTGAGTTAGGGTCTTCTATGGCCCAACCTCCAACCCCTTGTATACTACCAAATATTTTGTTGCTTTGGTGGGCCAATTGTTCCCATCAGAGCTCAACCAAAAATCTAAGTAATGATGTTGTCTGAGTTATTAAAGTAATAATTAAAACTTTCAACAACGGATCTCTTGGTTCCCGCATCGAT
>1106:26631:16201__T593__S_1365
AAGTCGTAACAAGGTTTCCGTAGGTGAACCTGCGGAAGGATCATTACAGAGAACTTGCCCTTCGGGGTAGATCTCCCACCCTGTGTTTACGTTACCATTGTTGCTTTGACGGGCCCGTCCCTCGGGACCGCCGGCTTCGGCTGGCCCGCGCCCGTCAGAGGACCCCAAACTCATGTTTAAACGTCGTCTGAGTACTATATAATAGTTAAAACTTTCAACAACGGAT
>2110:18894:18690__T593__S_0531
AAGTCGTAACAAGGTTTCCGTAGGTGAACCTGCGGAAGGATCATTAATGAGTTAGGGTCTTCTAGGCCCGATCTCCAACCCTTTGTATAATTACCATGTTGCTTTGGCGGGCCCGTCTTTAACCGGACCGTCGGGGGTTTTTAGCCCCTGGCCAGTGCTCGTCAGTAGCCCACAATAAACTCTTTTAACCATGTTAAATCTGAAATTAGTTAAATAAACTAAAACT
>1102:11391:14031__T604__S_0483
AAGTCGTAACAAGGTCTCCGTAGGAGCTGGTGGCATGTGGGTAACTCCACAGCTGCTTTGATCTCTCCGCAGCGAACTTTTGGAAGCCTCTGCACCCTTCAAAGGGGTTCTCGCGACTGTAAATAAGGAGACGACGCAAGTAGCCTGCTAGAAATAGTGGGCTGCAACATAACCGAATTGCGGGGACGCCTTAAAGCCAAGGGTACTAACTTGTAGTAGTGATGC
>1101:25837:13506__T604__S_1204
AAGTCGTAACAAGGTCTCCGTAGGTGAACCTGCGGAGGGATCATTACAGAGTTCGTGCCCTCACGGGTAGATCTCCCACCCTGTGTTATTATACCTTTGTTGCTTTGGCGGGCCGCCCTCGGCTACCGGCCCCGGCTGGTACGCGCCCGCCAGAGGACCCCAAACTCTGAATGTTAGTGTCGTCTGAGTACTATACAATAGTTAAAACTTTCAACAACGGATCTC
>1105:20150:13486__T593__S_0906
AAGTCGTAACAAGGTCTCCGTTGGTGAACCAGCGGAGGGATCATTACCGAGTTTACAACTCCCAAACCCACTGTGAACCTTACCTATCGTTGCTTCGGCGGGACCGCCCCGGCGCCGACTCAGGCCCGGACCCAGGCGCCCGCCGGAGGCCCGAAACTCTATTGTCTTTTTAAGTATTCAAGCTCTGATTGCAAAAAAACAATAAATCAAAACTTTCAACAACGGAT
>1101:4736:12490__T593__S_1108
AAGTCGTAACAAGGTTTCCGTAGGTGAACCTGCGGAAGGATCATTACAGGGTCGCTGCCCCCCAGGGTAGACCTCCCACCCGTGTTTACCCACTCTTTTGTTGCCTCCGCGGGACGCCCCCCGTGGCCGCTGCCTCTCCCCCCCTCTTCTTGGGGGGGGGAGGGGTGGGCGAGCTCCCGCGGAGATTTTTCCCAACCGTCATCGACCGTACCGTCCGAACCACGC
>1107:10736:4965__T593__S_0986
AAGTCGTAACAAGGTCTCCGTAGGTGAACCTGCGGAGGGATCATTATAGAGTTACACAACTCCTAAACCCACTGTGAATTTATTCGCGTTTATTGTTCCTTTGGCAGGCGATCTCTGGGAGGGATCTCTGAGCCGGCTTCGGTGCCTGCCGAAGGGATGCAAACTCTGCTATATTTATAGTTGTCTGAGTATTTATAAAATAAAATCAAAACTTTCAACAACGGATCT
>1110:8331:19168__T593__S_1280
AAGTCGTAACAAGGTCTCCGTAGGTGAACCTGCGGAGGGATCATTACCGAGTGTGGCGCTCCGGCGCCTCCCTCCAACCCCATGTCGAAACGACTCTGTTGCCTCGGGGGCGACCCGGCCTTCGGGCGTCGGGGCCCCCGGCGGACACCTTCATAACTCTTGCATCTCTTGCGTCTGAGTGATACATATAATCAATCAAAACTTTCAACAACGGATCTCTTGGTTC
>1102:15896:13137__T593__S_1357
AAGTCGTAACAAGGTTTCCGTAGGTGAGTACATATCTAACCCCCTCGTCGTCTGATCGATCGGTGCTAACTGAAATCTAGGTGAACCTGCGGAAGGATCATTACCGAGTATCGGGTGCTCTCGCGCCCTGCTCCCACCCTATGTTTACCTATAACCGTTGCTTTGGCGGGTCGGTGGGCCACCCACCGCCGGGCAGCGCCTGGAGAGCGCCCGCCAGAGGACCAA
>1102:18758:14747__T604__S_0473
AAGTCGTAACAAGGTCTCCGTTGGTGAACCAGCGGAGGGATCATTACCGAGTTTTCAACTCCCTAACCCTTATGTGAACCTACCTATTGTTGCTTCGGCGGACTCGCCCCAGCCGGACGCGGACTGGACCGGCGGCCGCCGGGGACCCTCAAACTCTTGTATTATCAGCATCTTCTGAATACGCCGCAAGGCAAAACAAATAAATCAAAACTTTCAACAACGGAT
>2107:24644:18980__T593__S_0727
AAGTCGTAACAAGGTCTCCGTTGGTGAACCAGCGGAGGGATCATTACAGAGTTGTAAAACTCCCAAACCCATGTGAACATACCTGTTGCCTCGGTGGCCTACCCGGTAGCTACCCTGTAGCTACCCTGTAGTCCGCCGGCGGAATTCAAAACTCTTGTTTATTTATTATCTCTGAGAATAAAACAAATAAGTCAAAACTTTTAACAACGGATCTCTTGGTTCTGGC
>1114:2837:15715__T604__S_0879
AAGTCGTAACAAGGTCTCCGTTGGTGAACCAGCGGAGGGATCATTACAGAGTCCAAACCGACTCAAAACCCACTGTGAACTTACCTGAGTTGCTTCGGCAGGCGGCCCACGGGGGGCCACGGCTGCGCAGGCTCCTGCAATGCTGTCTGGAGAGGGTCTCTGTACCGACATTCAGCTGCCGAACAACGCCCCAACTATACGCTGTAAAACACGTTATCTGAGTTGA
>1101:16346:3838__T604__S_0855
AAGTCGTAACAAGGTTTCCGTAGGTAAGTAATGGTCATGTCTGTTTTCTCCTCTTATAAAACATATGCTAACGTAAAATTTCTAGGTGAACCTGCGGAAGGATCATTAACGAGTTAGGGTCTTTTCGGCCCGACCTCTTAACCCTGTGTCTATTGAACCTTTTGTTGCTTTGGCGGGCCCGTCTCACGACCGCCGGGGGACCGTGAGACGTCCTTTGGCCCGTGC
>1104:17302:3249__T604__S_1218
AAGTCGTAACAAGGTTTCCGTAGGTGAACCTGCGGAAGGATCATTATAGAGTTCATGCCCTCTAGGGTAGATCTCCCACCCTTGTCTATATCACGAAATGTTGCTTTGGCAGGCCGGATGTTTTGGCACCCTAGGAAATTCCTAGTGCGCCTGCCAGAGGACCCCTAAATACTACGTATTAGTGTTGTCTGAGTACTATATAATAGTTAAAACTTTCAACAACGGAT
>1102:8384:9965__T604__S_0828
AAGTCGTAACAAGGTTTCCGTAGGTGAACCTTCGGAAGGATCATTACCAAACAAAATAGTTCGGGCTGCGCCTTGCAACAACCGTTAGGCCAGGAGCCCAGCTCCTGGGGGCGCGGCTGCCGGCATCCTTTGTCTATGAGTACCGTTTGTTCCCTCGGCGGGCGCATACCCCGCCGATGGGCCCACCTGAAACCCCCTTTTT
>1103:21465:4883__T604__S_0093
AAGTCGTAACAAGGTCTCCGTTGGTGAACCAGCGGAGGGATCATTACTGGGTGGCTTCGGCCGTATACCTCCTAACCATTGTGAACGAAACAGTTGCCTCGCTGGAGGGGTGGTGAAAACCGCCCGCCGGCAGCACAAAACTCTTCTGATGTTATCTCTGAGTTACTTATAAATAAGTCAAAACTTTCAACAACGGATCTCTTGGTTCTGGCATCGATGAAGAACG
>1101:12761:15068__T604__S_0074
AAGTCGTAACAAGGTCTCCGTAGGTGAACCTGCGGAGGGATCATTACAGAGACTCTGCCCCCTGGGTAGACCTCCCACCCTGTGCCGTTATACCTTTGTTGCTTTGGCGGGCCGCGGGGCCTGGCCCTGCCCCTGGCTCTAGCTGGGGCGCGCCCGCCAGAGGATCTCAAACCCTGAACGTTAGTGTCGTCTGAGTACTATGTAATAGTTAAAACTTTCAACAAC
>1101:21634:18729__T604__S_1497
AAGTCGTAACAAGGTCTCCGTTGGTGAACCAGCGGAGGGATCATTACAGAGTTTACAACTCCCAAACCCTATGTGAACATACCTATTGTTGCTTCGGCGGACCCGCCCCGGCGTCCGGACGACCTAGCGTCGCCCGCGGCCCGGACCCAGGCGGCCGCCGGAGACCACCAAACTCTTTGTATTATGAGAATCTTCTGAATTCGCCGCAAGGCAAAACAAATGAAT
>1101:14901:22810__T604__S_1060
AAGTCGTAACAAGGTCTCCGTTGGTGAACCAGCGGAGGGATCATTATAGAGTTTTCTAAACTCCCAACCCTTTGTGAACTTACCTTTGTTGCCTCGGCGGGGCCTACCCGGTAGCGATCCCTTTTGGGAGAACCTACCCTGTAGCCCGCCGGTGGATTTTCAAACTCTTGTTATTTTAACGATATCTGAGCGTCTTATTTTAATAAGTCAAAACTTTCAACAACG
>1102:14750:23522__T604__S_1488
AAGTCGTAACAAGGTCTCCGTAGGTGAACCTGCGGAGGGATCATTAACGAATGGCTTTTTTGGCCTTCGACTTCAAACCTGTGGAAGCGAGATGTGCTTTGGCGCCAAGTCGCCTCATTTATGCCAAAAAGCATTTGTCTGAATCAAAAAAAAAACAAGAATCAAAACTTTCAACAAAGGATCTCTTGGCTCTTGCATCGATGAAGAACGCAGCGAAAATC
>1104:16189:17240__T604__S_0005
AAGTCGTAACAAGGTCTCCGTTGGTGAACCAGCGGAGGGATCATTACCGAGTTCTTATACTCACCAAACCCACTGTAAATGTACCCAATGTCAGCCCCTCCGGCAGGCGGCCCCAGGGCGGGGCCTCAGCCTATGGCGTCTGCCGAAGGCGGCACAACTTTTGCTCTTTCCAGTACATTCTGAGTCTAAAGACAAAAATATCAAAATTTTCAATTGTGGATCTCTT
>2111:15934:7004__T604__S_1432
AAGTCGTAACAAGGTCTCCGTAGTGGAGTATGAACCCTCCGTCGCGATCCTGGGAAGCCTTTGTACTCCGAAAGGAGCCCTCACGACTCTAAACTGAGGGAAGCAGGTACCGAGCTGATTATAGCTAGGTGCAACACAGCCGAAATGCGGGGACATCCTAAAGCCTAGGGGTACTAACCTACCATAGAGATGTGGTAGGGGCCCGTGTTAGCAGCACGGGGTATAG
>1101:14849:21439__T593__S_0867
AAGTCGTAACAAGGTTTCCGTAGGTGAACCTGCGGAAGGATCATTACCGAGTATTGGGATCTCTGATCTCTACTCCCACCCTATGTTAACTTCTTACCGTTGCTTTGGCGGACCGGTGGTCTGACCGCCGCCGGCCCTTGGGCTGGAGAGCGTCCGCCAGAGGATTATTAAACGCTGTTTAAAACGTGGCGTCTGAGTGCAACTAATTGAAATCAAAACTTTCAA
>1101:2187:11842__T604__S_1077
AAGTCGTAACAAGGTTTCCGTAGGTAAGTAATCGTCACGTCTATTTTTCCTCTTATAAACATATGCTAACGTAAAATTTCTAGGTGAACCTGCGGAAGGATCATTAACGAGTTAGGGTCTTCTCGGCCTGACCTCTTAACCCTGTGTCTATTGAACCTTTGTTGCTTTGGCGGGCCCGTTTCACGACCGCCGGGGGACTGTGAGATGTCCTTTGGTCCGTGCCCG
>1106:21427:9798__T593__S_0074
AAGTCGTAACAAGGTTTCCGTAGGTGAACCTGCGGAAGGATCATTACAGAGAAAATGCCCATTGGGTATATCTCCCACCCTATGTTTACAATACTTTTGTTGCCTTGGCAGGCCCGTCTCTTGACTGCTGGCTTACGCTAGCTAGTGCCCGCCATAGGACCTTAAAACCCATTTGTACTATGTTGTCTGAGCAGTATATAATAATTAAAACTTTCAACAACGGATC
>2111:16527:11566__T593__S_0386
AAGTCGTAACAAGGTTTCCGTTGGTGAACCAGCGGAAGGATCATTACAGAGTTCATGCCCTTACGGGTAGATCTCCCACCCTTGAATAACATACATTGTTGCTTTGGCGGACGCTTCGGCAGCCGCCAGAGAACCCTAAACTCTTGTTTATAGTGTCGTCTGAGTACTATATAATAGTTAAAACTTTCAACAACGGATCTCTTGGTTCTGGCATCGATGAAGAACG
>1102:15343:2418__T604__S_0725
AAGTCGTAACAAGGTCTCCGTTGGTGAACCAGCGGAGGGATCATTACCGAGTTTACAACTCCCAAACCCCTGTGAACTTATACCTATACTGTTGCTTCGGCGGGTCATTGCCCCGGGGAAGGACAGGGTGACCGTCAGGTCTCCCCTGCCCGCCCCCCCGGAAACAGGCGCCCGCCGGGGGAATCAAACTCTATATTTATTTTTGTTTTACTGTATACTGTCTGA
>1103:24800:22761__T593__S_0233
AAGTCGTAACAAGGTCTCCGTAGGTGAACCTGCGGAGGGATCATTACAGAGTTCGTGCCCTTTGGGTAGATCTCCCACCCACTGTTATTACTACGATCGTTGCTTTGGTGGGCCGCCAGGCCCTGCCTGGCCGCCAGCCTAGCTGGTGCGTGCCCGCCAGAGGCTCCACAGACTCTGAATATTAGTGTCGTCTGAGTACTATATAATAGTTAAAACTTTCAACAAC
>1101:15372:23451__T604__S_1500
AAGTCGTAACAAGGTCTCCGTTGGTGAACCAGCGGAGGGATCATTAGAGGGTCACAAGGCCTCCTACTGCTCTTAACCAAACCGCGTACTTGCCGGATATCATGTCTCTGCCTCGGCAGCGGCCCCAGGGGGGGCCAGCAGCCCGCCTTTGGCGGGTGCTGCCGGCGGCGCACAAACCATACAACATTGCAAAAATAAACTTACAAACCTATTACAACCTGCAAC
>1101:22918:19581__T604__S_1489
AAGTCGTAACAAGGTTTCCGTAGGTGAACCTGCGGAAGGATCATTAATGTAACCGGACCGTTCGGGTGCAGTAAAACGCATCTGTTTGGAAAGGGAGATATCATACACCCTGTGTTTATTTACTTTTGTTGCTTTGGCGGGCCGTCCTTTTAGGCGTCGGCCCCGGCTGATCGCGCCCGCCAGAGGACTCAAACTCTTCTATTAGTGATGTCTGAGTACTATATA
>2106:13964:7799__T604__S_1371
AAGTCGTAACAAGGTCTCCGTAGGTGAACCTGCGGAGGGATCATTAACGAATGGCTTTTTTGGCCTTCGACTTCAAACCTGTGGAAGCGAGATGTGCTTTGGCGCCAAGTCGCCTCATTTATGCCAAAAAGCATTTGTCTGAATCAAAAAAAACGAGAATCAAAACTTTCAACAAAGGATCTCTTGGCTCTTGCATCGATGAAGAACGCAGCAAACCCACACTGT
>1106:20334:17314__T604__S_0468
AAGTCGTAACAAGGTTTCCGTAGGTGAACCTGCGGAAGGATCATTACTGAGTTAGGGTCTTCCATGGCCCAACCTCCAACCCCTTGTATACCACCAAATATTTCATTGTTGCTTCGGTGGGCTAAAAGTGCCCACCGAAGCCCAACCAAAAATCTTAGTAATGATGTTGTCTGAGTTATCAAAAGTAATAATTAAAACTTTCAACAACGGATCTCTTGGTTCCCGC
>1112:18078:24269__T604__S_0802
AAGTCGTAACAAGGTTTCCGTAGGTGAACCTGCGGAAGGATCATTAACGATTTCGGTTTACACCGTTTTCTACCTATGTCTACGCGTACCACATGTTTCCTCGGGGGGCTTGCCCCCCGTTAGGACTCTTTATCAACCTTTTTGCAATAGCAGTCAGCGTCTGATAATAATTTAATTATTAAAACTTTCAACAATGGATCTCTTGGTTCTGGCATCGATGAAGAAC
>1103:15812:6758__T593__S_0073
AAGTCGTAACAAGGTTTCCGTAGGTGAACCTGCGGAAGGATCATTACTGAGCGTGGGTCCCCTGTGGCCCCCCTTTCCCGGGGGGCCCGGGTTGACCCTAGACCTCCCACCCTTGTCGATTGTACCGTGTTGCTTCGGCGGGCCCGCCTTTGGCCGCCGGGGGGCTCGTGAACTTGTGAGCGTTGCCCCCGGGCCCGTGCCCGCCGGAGACCCCCCTCGAAATGC
>1102:24840:13002__T593__S_1442
AAGTCGTAACAAGGTTTCCGTAGGTGAACCTGCGGAAGGATCATTATAGAATGAACCCCCCGCCCAAGGCTAACGCTGAAGGTGGGGTCCTCTTTTAAACCCGTGCAATTAGTGAAGTCTGAGCATTATTTACGAAATAGTCAAAACTTTCAACAACGGATCTCTTGGTTCTGGCATCGATGAAGAACGCAGTGAATGGTCCCTGTCTCTTATACACATCTCCGA
>1103:20278:18485__T604__S_0961
AAGTCGTAACAAGGTCTCCGTTGGTGAACCAGCGGAGGGATCATTATCGAGTTTATTCAACTCCCAAACCCTATGTGAACTTACCACTTGTTGCTTCGGCGGCGCTCCGGCGCTGCCGGGGGTATCAAACTCTTATTGTTTTTACAGCATTATCTGAGTGGCCGAAAGGCAAAAAACAAATGAATCAAAACTTTCAACAACGGATCTCTTGGTTCTGGCATCGAT
>2106:22875:14281__T604__S_0973
AAGTCGTAACAAGGTCTCCGTATGGGAGTCAGAGTGATCCCTCTGTAGCGAACCTTTGGAAGCCTTTGCACCTCAGAAATGGGGGTCTTAGCGACTCAAAATAAGAGACAGCAAGTAGCGTAAGCCGCTGCAACATAATCGAATTGCGGGAACATCCTAAAGCCTGACAGTACTAACCTTTGGTAGAAATATCAGAGGGGCCTATGCTAAAAACATGGGGGATGGT
>1101:15096:5951__T593__S_0057
AAGTCGTAACAAGGTTTCCGTAGGTGAACCTGCGGAAGGATCATTACAGAGTTTAGGGTCCCTTGTGGGCCCAAACCTCCAACCCCCTTGGTGTCTACTACCCTGTTGCTTCGGCAGGCAGGCCCAGTATAAGGGATACCTGCCGGAGCCTTATATATAACAATCTAGTTATGAACTCTTGGTCTGATCCTTCTGGAAAAATATAAATTTGTTAAAACTTTCAAC
>1101:18270:2981__T593__S_1298
AAGTCGTAACAAGGTCTCCGTAGGTGAACCTGCGGAGGGATCATTAATGAATGGCCCAAAGCCTTCGACTCTTCAAAACTGTGGAAGCACAGCGTGCTTCGGTACTTCGGTGCCGCCTTTATGCCTTAGAGTCTGTGTCTGAACCTAAAATATAGTCTAAAAACTTTCAACAAAGGATCTCTTGGCTCTCGCATCGATGAAGAACGCAGTAAATCGTTCCTGT
>1102:17326:17376__T604__S_1387
AAGTCGTAACAAGGTTTCCGTAGGTGAACCTGCGGAAGGATCATTACTGAGTGAGGGCCCTCTGGGTCCAACCTCCCACCCGTGTTTTATTGTACCTTGTTGCTTCGGCAGGCCCGCCTCACGGCCGCCGGGGGGCCTCTGCCCCCGGGCCCGCGCCTGCCGAAGACACCCTTGAACGCTGTCTGAAGTTTGCAGTCTGAGCGAAAAGCAAAATTTATTAAAACT
>2105:5151:18869__T593__S_0044
AAGTCGTAACAAGGTTTCATTCGAACAGTATCCTTCCGGGTAGCTTGTGGAAGCCTATGCAACCTAACCAGGGTCCGCGACTATAAACATAGGATGCAAGTCGCTTGAGCGGCAACATGATCGAATTGCGGGGATATCCTAAAGCCTAGCGGTACCAACACCTTGAAGAAATTCAAGGTGGGCCAGTGCTAATCACGCTGGAGGTCGCAATCTGCTAGGATGCTAC
>1101:17522:18053__T604__S_1332
AAGTCGTAACAAGGTCTCCGTTGGTGAACCAGCGGAGGGATCATTACGAGAGCCCTAAGAGGCCCAAAACACCCGTGAACATACCTCTGATCGCTCCGGCGGGCCGCCCCAGGGGGGGCGCCCCGGCCGCTAGGCGCCCGCCGGAGCCCCCCAGAACCTCTCCTCAGTCCTCTGAGTGCTCGGCAAGAGCTTACAACTTTCAACGATGGATCTCTTGGTTCCGGC
>1101:4923:19967__T604__S_1025
AAGTCGTAACAAGGTCTCCGTAGGTGAACCTGCGGAGGGATCATTATTGAATGGGGCCTTTGGCCGCCTTCTTCCAAACCTGTGGAAATGAGAAGTGCTTTGGTGCCTCGGGCGCCAAGTCCATGCAATTGGTCTTGTGTCTGATTGGAAACAAATTTTAAAACTTTCAACAAAGGATCTCTTGGCTCTCGTATCGATGAAGAACGTAGTAAAAAGCAC
>1107:23551:12949__T604__S_1277
AAGTCGTAACAAGGTTTTGCTAAGCAACAGTCCTTCTGTAGCAGAGCTTAACGGAGACCTTGCACCCGAGAGGGGGGACCGACTCTAAAGAACTCCCAGCGCAAGTCAGCACCGCTGGCAACACAATCGAATTGCGGGGACGCTTTAAAGCTCACCAGTACCAACTACTCTTCTAGGGTAGGGCTAGCACAGCTAGAGGTCACAATCTGGTGGGATGGTACAATAA
>1101:12276:8845__T604__S_0638
AAGTCGTAACAAGGTTTCCGTAGGTGAACCTGCGGAAGGATCATTACTAAACAATGTGCGGGATATCCCACCGGGGACTCCTTAGCAAAACACATCCATGAGTACCCTTCCATGTTGCTTCCCCAGACCAGTAGCCACTGCTGCCAGCTCAGTACCCTAATGTGGGTTCTTGGGTTGAGGTGTCTGGGGAAGGGCTCAATATCAAACTTTTGAACCAATCAGTCG
>1101:13520:17456__T604__S_0294
AAGTCGTAACAAGGTCTCCGTTGGTGAACCAGCGGAGGGATCATTACCGAGTTTACAACTCCCAAACCCCTGTGAACATACCATTATCGTTGCCTCGGCGGTGCCCGCTTCGGCGGCCCGCCAGAGGACTCAAACCCTTGAATTTTTATATTATCTTCTGAGTACATGATTAAATCAATCAAAACTTTCAACAACGGATCTCTTGGCTCTGGCATCGATGAAGAA
>1105:20474:10251__T604__S_0457
AAGTCGTAACAAGGTTACCTTCTGCAGCTAAGCTCCGGAGACCTTGCAACCCCAAGGGGAGGCAGCACGACAGTAAATAAAGCTACCGCTTGCAAGTTGGCATCTGCCAGCGACACGATCGAATTGCGGGGACCTCCTAAAGCCTGTAACACCAACCGTCCGGGGAAACTCGGGCGGGGCCCTCACGGGGTGGTAAGAGAGTACAGGATGTACAATGGACGATCCG
>1102:16691:8904__T593__S_1158
AAGTCGTAACAAGGTTTCCGTAGGTGAACCTGCGGAAGGATCATTACAGAGTTCATGCCCTTCGGGGTAGACCTCCCACCCTTTGTATACATTACCTTTGTTGCTTTGGCGGACCGCCTTTGGGCCACCGGCTTCGGTTGGTGCGTGTCCGCCAGAGAACCCTAAACCCTGTCTTACAGTGTTGTCCGAGTACTATATAATAGTTAAAACTTTCAACAACGGATCT
>2104:22076:15861__T593__S_0266
AAGTCGTAACAAGGTTTCCGTAGGTGAACCTGCGGAAGGATCATTACCCAAAAGGATACCCTCGTGGTATACCCCACCCGTGTCTATCTACCCTTGTTGCTTTGGCAGGCCGTGGTCTTCCACTGTGGGCTCTGCCTGCATGTGCTTGCCAGAGGACCAAACTCTGAATTTTAGTGATGTCTGAGTACTATATAATAGTTAAAACTTTCAACAACGGATCTCTTGG
>1106:12330:18195__T604__S_1335
AAGTCGTAACAAGGTCTCCGTAGGTGAACCTGCGGAGGGATCATTACCGAGCTCCGCCCCCGGGCGACCTCCCACCCACTGTCATCGCTACCCTCGTTGCTTTGGCGGGCCGCCAGGCTCTGCCAGCCGCCGGCCCCCCGGCGCGTGCCCGCCAGAGGCCCTCCAGACCCTGAATGTCAGTGCCGTCCGAGTTACCACACAATCGTTAAAACTTTCAACAACGGAT
>1110:11543:5113__T604__S_1465
AAGTCGTAACAAGGTTTCCGTAGGTGAACCTGCGGAAGGATCATTAAAGGTTTCGGGTACCCAGTGCCCAAACTTCAACCCTATGTTTTTACCAAACCTGTTTCTTTGCCGGTTTCGGCCGGCAGAAGTTTTCTCAAACTCTTTATAAACGTGTCTTCTGAATCAAAATTAAATAAATTAAAACTTTCAACAACGGATCTCTTGGTTCTGGCATCGATGAAGAAC
>1108:21173:9278__T593__S_1235
AAGTCGTAACAAGGTCTCCGTAGGTGAACCTGCGGAGGGATCATTACAGAGTTCATGCCCTAACGGGTAGATCTCCCACCCTATGTTATTATTACTTTGTTGCTTTGGCGGGCCGTTAGGCTCACGCTCGACTACCGGCTCCGGCTGGTAAGCGCCCGCCAGAGGACCCCAAACCCTGAATGTTAGTGTCGTCTGAGTACTATACAATAGTTAAAACTTTCAACAAC
>2105:19542:12055__T604__S_0798
AAGTCGTAACAAGGTCTCCGTTGGTGAACCAGCGGAGGGATCATTACAGGGTCTCGCGACTCTCAAACCCACTGTGCATTAATACTACTTTACTGCTGCGGCGGGCCGCTCGCTGGGGGAGCTCTGGCCTGTAAAGGTGGCCCGCCAAAGCAACTTTTCAAACACTACTTTGAAAACCAAACCAAAACTTTCAAATTAAATATCACAACTCATAACAATGGATCTC
>1101:11253:22370__T604__S_1103
AAGTCGTAACAAGGTTTCCGTAGGTGAACCTGCGGAAGGATCATTACCATGAAGCGGCTCGGGACATCCGAGTTCGCCAATCCTTTGTATACCTTCTTGTTGCTTCGGCGGGACGTTCATGATCCATGACCATCGGGTTTCTCGATGCGCGCCCGCCAGAAGATTCAAACGCTACGTTTTTGGACGTCCGAGCGAATGAGAAATCAAATAAAACTTTCAACAACG
>1102:6458:14477__T604__S_0600
AAGTCGTAACAAGGTCTCCTTCCGTAGGTGATGCCTGGGAAGCCTTAGCAGCCCGAAAGGGTACGCTCCGCGACTTGGAATAAACAATGGAGATTTGAATGCTAGTCAGCCCCCGTGCTGGCCACACCGTCAAATTGCGGGAAGCTCCTAAAGCTCTCAGCTACCAAGCAGCGTCGGGAAACCGCGCTGTGGCCAGGGTAATGACCTCGGGTACGGTAACAACGC
>1101:18720:18505__T604__S_0329
AAGTCGTAACAAGGTCTCCGTTGGTGAACCAGCGGAGGGATCATTACCGAGTTATACACTCACCAAACCCACTGTAAATATACCTTAATCAGCCCCTCCGGCAGGCGGCCCCAGGGCGGGGCCTCAGCCTATGGCGCCTGCCGAAGGCGGCACAACTTTTGCTCTTACAAGTACAATCTGAGTCTAAAGACAAAATATCAAAATTTTCAATTGTGGATCTCTTGG
>1103:5550:15608__T593__S_0814
AAGTCGTAACAAGGTTTCCGTAGGTGAACCTGCGGAAGGATCATTACAAAAGTTCTTGGACACCACTTTGTGGGTCCCTTGTATCCAAACTCTAAATGTGTATAGTAGTCTGAGTAGGCTATGTGCCACATGAATAAAATATATTAAAACTTTCAACAACGGATCTCTTGGCTCTCGCATCGATGAAGAACGTAGTGAAATGGCTGTCTCTTATACACATCTCC
>1114:16022:10934__T604__S_0880
AAGTCGTAACAAGGTCTCCGTTGGCGAACCAGCGGAGGGATCATTACGAGAGCTCCAGCACGGAACCCAACCCACCGCGGAACCACCTGCAAGTTGCCTCGGCGGGCGGGGGATGGGCCTCTCCCCAGGCCCCCAGACCCCCCCCCACCCGGCCCCC
>1101:15738:10165__T604__S_0949
AAGTCGTAACAAGGTTTTCCGGTGAGCCCGGAGGCGCTGGGTGATTCCAGCCATCCTTCCGTCGTAATCCTATTGAAGCCTGTGCATCCTAGAAATAGGTGGTGCGCGACTCTAAACAAAGACCCATATGCAAGTCAGCTCGCTGGCTACACGACCGAATTGACGGGGACCCCCTAAAGCCCACACCACCAACCCGACCGAGAAATCGATCGGGGGCCTATATTA
>2113:2066:16025__T604__S_0023
AAGTCGTAACAAGGTTTCCGTAGGTGAACCTGCGGAAGGATCATTACAAAATTTCTTGGACACCACTTTGTGGGTCCCTTGTATCAAACCCTAAATGTAAATAGTAGTCTGAGTAGGCCATGTGCCATATGAACAAAATATATTAAAACTTTCAACAACGGATCTCTTGGCTCTCGCATCGATGAAGAACGTAGCAAAGCCCCCCTGTCTCTTATACACATCTCC
>1101:10744:21468__T593__S_0761
AAGTCGTAACAAGGTTTCCGTAGGTGAACCTGCGGAAGGATCATTACAGAGTTCATGCCCTCACGGGTAGATCTCCCACCCTTGCGTATCAAAAACTTTGTTGCTTTAGCGGGCTGGCGCCCGCTAGAAAACCTCAAACTCTGAATGTTTATGTCGTCTGAGTATTTTAAAATAGTTAAAACTTTCAACAACGGATCTCTTGGTTCTGGCATCGATGAAGAACGC
>1105:11628:3554__T604__S_0782
AAGTCGTAACAAGGTCTCCGTAGGTGAACCTGCGGAGGGATCATTACCGAGCGTTGGGGCCTAAACCGCCCGACCTCACCGTCCTTTGCGAGAAAACCCCCTCTGCTTCGGCCGCCCCAGCGGCCGGAATTTTCAACCCTTTGAATGGTGGATCTGAGAGGCGACAGCCTAATTTTAATACAACCTGCAACGGTGGATCTCTTGGTTCTGGCATCGATGAAGAACG
>1101:24938:15028__T604__S_1434
AAGTCGTAACAAGGTTTCCGTAGGTGAACCTGCGGAAGGATCATTAATGTAACCGGACCGTTTGGGTGCCGTAAAACGTATCTGTTCGGAAAGGGAGATATCATACACCCTGTGTTTATTTACCTTTGTTGCTTTGGCGGGTCGTCTTTTTTAGGCGTCGGCCCCGGCTGACCGCGCCCGCCAGAGAACCCAAACTCTTCTATCAGTGATGTCTGAGTACTATAT
>2113:13531:7042__T593__S_0657
AAGTCGTAACAAGGTTTCCGTAGGTGAACCTGCGGAAGGATCATTAACGAGTGAGGGTCGTCCAGGCCCGACCTCCCAACCCTTTGTTTACCGAACCTCTGTTGCTTCGGCGGACCCGCCTCACGGCCGCCGGAGGATTGCCGACAGGCGTCCTCTGGCCCGCGTCCGCCGACGGCCAACCACTAAACCCTGAATTAACCATGTCGTGTGTCTCAGTCTATGATTAA
>1101:10209:18766__T604__S_1103
AAGTCGTAACAAGGTTTCCGTAGGTGAACCTGCGGAAGGATCATTATCGAGTTAGGGTCTTCTCAGGCCCGACCTCCCAACCCTATGTTTACTTAACCTATGTTGCTTCGGCGGGCCCGTCTCACGACCGCCGGAGGACCGTAAGACGTCCTCTGGCCCGTGTCCGCCGGTGGCCAAACATTCAAATTCTGATCAAAACGTGTCAGCCTGTCTGAGTGTCATTTT
>1101:23664:10830__T604__S_1382
AAGTCGTAACAAGGTTTTGCTAAGCAACAGTCCTTCTGTAGCAGAGCTTAACGGAGACCTTGCACCCGAGAGGGGGGGAGGCGACTATAAACAAGCTTCCAGCGCAAGTCAGCACCGCTGGCAACACAATCGAATTGCGGGGACGCTTTAAAGCCTACCGGTACCAACTACCCTGCGAAGGGTAGGGCGAGCATGCTCGAGGTCACAACCTGGTAGGATACTGCA
>1102:22191:13938__T593__S_0405
AAGTCGTAACAAGGTTTCCGTAGGTGAACCTGCGGAAGGATCATTACTAGAGCAAAGGATAGACAGCGCCCGCGGAGCTCGCTCCCGGGGGGTACCCTACTCCCGTAGGGTTTAGAGTCGTCGGGCCTCTCGGAGAAGCTCGGTCCTGAACTCCACCCTTGAATAAACTACCTTTGTTGCTTTGGCGGGCCGCCTCGTACCAGCGGCCTCGGC
>1110:9538:17848__T593__S_0751
AAGTCGTAACAAGGTTCCCTTCTGCAGCGCAGCTCCGGAGACCTTGCAACCCCACGGGGAGGCAGCACGACAATAAACAAAGCTCGCCGCTTGCAAGTCGACCCCACTAGTCGGCAACACAATCGAATTGACGGGGACCTCCTAAAGCCTACAACACCAACCGCTCGGGGAAACCTGGGCGGGGCCCTCGCGGGGTGGTAAGAGAATGTAGGATGGAACAATGGAC
>1101:19823:13708__T593__S_1353
AAGTCGTAACAAGGTTTTGCTAAGCAACAGTCCTTCTGTAGCAGAGCTTAACGGAGACCTTGCACCCGAGAGGGGGGAGGCGACTATAAACAAGCTTCCAGCGCAAGTCAGCACCGCTGGCAACACAATCGAATTGCGGGGACGCTTTAAAGCCTACCAGTACCAACAGCCCCTGCCGGGCTGGGCGAGCGCAGCTCGAGGTCACAACCTGGGAGGATGCCACAATA
>2111:24119:14112__T593__S_0909
AAGTCGTAACAAGGTCTCCGTTGGTGAACCAGCGGAGGGATCATTGCTGGAAGCGTCTCACGGCGCACCCAGAAACCCTATGTGAACCTATACCTCTCTGTTGCCTCGGCGCTGGCTGGGAGCTTCTGTAAACTCCCCCTCCTTAGCGAGGAGCAGGCCCGCCGGCGGCCCTATAAACTCTTATTTTTAAAACATGTCTCTTCTGAGTATCATGATAAATGAATCA
>1101:19792:6944__T593__S_0838
AAGTCGTAACAAGGTCTCCGTTGGTGAACCAGCGGAGGGATCATTACTGAGTTACTACTCTCAACCCTTTGTGAATTTTACTTTGTTGCTTCGGCAAGTTTTCCCTGGGAGGGAATTTAGCCGCAAGGTAACTTGCCAGAGGCACTAAAAAACTCTTGATTTCAGTGGAATTCTGAATAAACTTTTAAAAAATTAAAACTTTCAGCAACGGATCTCTTGGTTCTG
>1106:23451:8091__T593__S_0902
AAGTCGTAACAAGGTCTCCGTTGGTGAACCAGCGGAGGGATCATTAAAGAGTTGCAAAACTCCCACACCCTTGTGAACATACCCGTTTGTCGTTGCTTCGGCGGGCAGCCCCTGGGAGGGGCCGCGCCTCTCGCGAGGTGCCCGCCGGAGGACCCCAAAAACTCTTTTATATCTGGCCTCTCTGAGAAACTTTTAAATAAGTAAAAACTTTCAACAACGGATCTCT
>1114:5727:20241__T604__S_1371
AAGTCGTAACAAGGTCTCCGTAGGTGAACCTGCGGAGGGATCATTAACGAATGGCTTTTTTGGCCTTCGACTTCAAACCTGTGGAAGCGAGATGTGCTTTGGCGCCAAGTCGCCTCATTTATGCCAAAAAGCATTTGTCTGAATCAAAAAAAACGAGAATCAAAACTTTCAACAAAGGATCTCTTGGCTCTTGCATCGATGAAGAACGCAGTAAAAAAAGCT
>2104:17571:1872__T593__S_0935
AAGTCGTAACAAGGTCTCCGTAGGTGAACCTGCGGAGGGATCATTACTGAGTGAGGGCTTCGGTCCGACCTCCAACCCTTTGTGAACCAAACTTGTTGCTTCGGGGGCGACCCTGCCGCTTCGGCGGTGCGGCGCCCCCGGAGGCCATTAAACACTGCATCATTGCGTCGGAGTTAAAGTAAATTAAACAAAACTTTCAACAACGGATCTCTTGGTTCCAGCATCG
>1101:17294:23710__T604__S_0864
AAGTCGTAACAAGGTCTCCGTTGGTGAACCAGCGGAGGGATCATTACTGAGTTACTACTCTTAACCCTTTGTGAACTTACTTTGTGTTGCTTCGGCAGGTTTTCCCTGGGAGGGAAAGAGTCCTTTTTGGGCAGCCTGCCAGAGGCATTTTTAACTCTGATTTATTTGAATTCTGAGTTTATGAAAAAAGAAAAAAACTTTCAGCAACGGATCTCTTGGTTCTGG
>1102:14479:16487__T593__S_0153
AAGTCGTAACAAGGTCTCCGTTGGTGAACCAGCGGAGGGATCATTACCGAGTTATCAACTCCCAAACCCCTGTGAACATACCTGAACGTTGCCTCGGCGGGACAGCCCCGGCGCCCAACTCGCGGCCCGGACCCAGGCGCCCGCCGGAGGACCCAAACTCTTGCTTTAAACAGTGGCATACTCTCTGAGTCTCACAAACAAAAAATGAATCAAAACTTTCAACAA
>1102:11433:9009__T604__S_0824
AAGTCGTAACAAGGTCTCCGTAGGTGAACCTGCGGAGGGATCATTACAGAGCCTCTGCCCCCTGGGTAGGCCTCCCACCCTGTGTCGTTGTACCTTCGTTGCTTTGGCGGGCCGCGGGGCCCCGGCCCTGCCCCTGGCTCCGGCTAGGGCGTGCCCGCCAGAGGACCTCAAAACCTGAGCGTTAGTGTCGTCTGAGTGCTATACAATAGTTAAAACTTTCAACAAC
>1101:3571:15118__T593__S_0560
AAGTCGTAACAAGGTCTCCGTTGGTGAACCAGCGGAGGGATCATTACTGAGTTTACAACTCCCAACCCATGTGAACATACCTTTTGTTGCTTCGGCGGGATGCCCCCGGCGCCTTGCGTGCCCGGGAACCAGGCCCCCGCCGGAGGACCCAAACTCTTGTTTTTATATAGAACTTCTGAGTGGATTATTTTAATAATTAAAACTTTCAACAACGGATCTCTTGGTT
>1102:27769:16145__T604__S_0006
AAGTCGTAACAAGGTCTCCGTTGGTGAACCAGCGGAGGGATCATTACAGAGTTTATTTTTTACTCTTAACCCTTATGTGAATTTATGTCAAAGTTGCTTCGGCAGGTGACCCCAGGGCGGGGTTCATGCTTAGTGAAAAAACTTGGCCATCTGCCGAAGGTTTTTAAAACTCTTCAATTTGATTATATTCTGAGGCAAATTTTAAAAAGATCAAAACTTTCAGCAA
>1103:13789:1471__T593__S_0713
AAGTCGTAACAAGGTTTCCGTAGGTGAACCTGCGGAAGGATCATTACTGAGCGCTGCCTCCGGGCAACCTCCCACCCCTGACTACCGTACCACTGTTGCTTTGGCAGGCCCGCCCCCCGGGGGCCGCCGGCGGTAAGCTGGCCCGTGCCTGCCAGAGGACCACAAAACCCGAGTCGTTGTGTTGTCCGAGCGTCATATAGAATAAGTTAAAACTTTCAACAACGG
>1109:28101:12733__T593__S_0906
AAGTCGTAACAAGGTCTCCGTTGGTGAACCAGCGGAGGGATCATTACCGAGTTTACAACTCCCAAACCCCTGTGAACATACCTTATTGTTGCCTCGGCGGATCAGCCCGCGCCCCGTAAAACGGGACGGCCCGCCAGAGGACCCAAACTCTATTGTATCTAGTGTATCTTCTGAGTAACACAAACAAATAAATCAAAACTTTCAACAACGGATCTCTTGGTTCTGGCA
>1106:11273:16921__T604__S_0133
AAGTCGTAACAAGGTCTCCGTTGGTGAACCAGCGGAGGGATCATTACCGAGTTTACAACTCCCAAACCCAATGTGAACGTTACCAAACTGTTGCCTCGGCGGGATCTCTGCCCCGGGTGCGTCGCAGCCCCGGACCAAGGCGCCCGCCGGAGGACCAACCTAAAACTCTTATTGTATACCCCCTCGCGGGTTTTTTATACTCTGAGCCTTCTCGGCGCCTCTCGT
>1102:11610:15991__T593__S_0997
AAGTCGTAACAAGGTTTCCGTAGGTGAACCTGCGGAAGGATCATTACCGAGTGATGGCTACTCCGGTAGCCGCCTCCCGTCCTTTGTCTACTCAATGTTTTTGCTTCGGTGGGGAGACTCACCGACAGCACCCCCTTTTAAAACTCATTGAATATGCTGTCAGAGACAAGAAAAGAAATAAAACTTTCAACAACGGATCTCTTGGTTCCGGCAACGATGAAGAAC
>1105:15471:10616__T604__S_1009
AAGTCGTAACAAGGTTTCCGTAGGTGAACCTGCGGAAGGATCATTACATGGCGGAGAAGGTGGGCACCTGGCCAAAAAAACTCCAGGTTGTGATGCCTTCACGCTCTTCCACCCTTGTCTATTTGCACCTTTGTCGTTCCCTCGGCGGGTTTCGACCCGCCGGCGGGACCCATTGAAAACCCTTTTT
>1101:18205:13819__T593__S_0814
AAGTCGTAACAAGGTTTCCGTAGGTGAACCTGCGGAAGGATCATTACAAAAGTTCTTGGACACCACTTTGTGGGTCCCTTGTATCCAAACTCTAAATGTGTATAGTAGTCTGAGTAGGCTATGTGCCACATGAATAAAATATATTAAAACTTTCAACAACGGATCTCTTGGCTCTCGCATCGATGAAGAACGCAGCGAATGCCCCTGTCTCTTATACACATCTC
>1101:14561:20705__T593__S_0730
AAGTCGTAACAAGGTTTCCGTAGGTGAACCTGCGGAAGGATCATTAAAGAGTTTAGAGGCTTCGGCCTACTACTCCACCCTTTGTTTACAATACCTTTGTTGCTTTGGCAGGCCCGTCGAAAGGCAGCTGGCTTCGGCTGGTTAGCGCCTGCCAAAGGACCCAAAACTCATGTTTAAATTATTGTCTGAGTACTATATAATAGTTAAAACTTTCAACAACGGATC
>1105:21319:19125__T593__S_0730
AAGTCGTAACAAGGTCTCCGTTGGTGAACCAGCGGAGGGATCATTACTGAGTTGCTACTCAAAACCCTTTGTGAACTTTACCTAGTGTTGCTTCGGCAGGTTTTCCCTGGGAGGGAAGTCGCCTTCGGGCAGCCTGCCAGAGGCACCTTTTTACTCTGATTTTATTTTGGATTTCTGAGTTTTTAAACAAAAAGAAAAAAACTTTCAGCAACGGATCTCTTGGTTC
>1107:11764:7898__T604__S_0061
AAGTCGTAACAAGGTCTCCGTTGGTGAACCAGCGGAGGGATCATTACAGAGTTGCAAAACTCCCAACCCATGTGAACATACCTGTTGCCTCGGCGGCCTACCCGGCAGCTACCCTGTAGCGACCCTGTAGTCCGCCGACGGACCTTTAAAAACTCTTGTTTTAATGTATCTCTGAGTAAAATCATAATAAGTTAAAACTTTCAACAACGGATCTCTTGGTTCTGGC
>1103:15506:25499__T604__S_1197
AAGTCGTAACAAGGTTTCCGTAGGTGAACCTGCGGAAGGATCATTACCAAAACTGGCCGCAAGGCCTGCTGGAGGGTGGCTTCGGCCCCCGACAGTATACCCTTTGTGAAAAACCTCTGTTGCTTCGGCGGCATCCTCGGGGGAAACCCCGGGGTGTCAGCCCGCCGACGGCACCCTCAAAAACTCAGTTGGAAACCTTTCTGTCTGATAAATTAGCGAATGCTA
>1101:18985:5390__T593__S_1193
AAGTCGTAACAAGGTCTCCGTTGGTGAACCAGCGGAGGGATCATTACAGGACTCGCAAGACTCCTACAACCCTGTGAACTTAACTATAAGCACGTTGCTTCGGCGGGTGTCTCGGAGAGGGTCTTCCCTCCCCGGGGCGCTAAGCCCGCCGGCAGCCTACTATACTCTGTCTCTTTGCGTTGGCATCTCGAGTACAAACAAACAAGTTAAAACTTTCAACAACGG
>1105:24353:19335__T593__S_1348
AAGTCGTAACAAGGTTTCCGTAGGTGAACCTGCGGAAGGATCATTACAGAGTTCATGCCCTCATGGGTAGATCTCCCACCCTTGAATACATCCCTTTGTTGCTTTGGCGGGCCGCGGTCCTCCGCGTCGGCTCTCTGCTGACAGTGCCCGCCAGAGGACCCAAATTCGTTTGTTTAGTGATGTCCGAGTTCTATACAAATAGTTAAAACTTTCAACAACGGATCTC
>2113:18251:9672__T604__S_1489
AAGTCGTAACAAGGTCTCCGTTGGTGAACCAGCGGAGGGATCATTACAGAGTTACAAAACTCCAAAACCCACTGTGAACATACCTACCGGTTGCTTCGGCAGGCGGTCCCAGGGCGGGACCATTGCCTATCTCAGGCGCCTGCCGGAGGATTACTACCCTATACTATACCTGTTGTTCTGAGCTTGTTATAAATAAGTCAAAACTTTCAACAACGGATCTCTTGGT
>1101:22482:21012__T604__S_1066
AAGTCGTAACAAGGTCTCCGTTGGTGAACCAGCGGAGGGATCATTACCGAGTCACGTGCTCAAACAACCCTTCTGTGGACCTAAATCAAACCGTTGCCTCGGCGGGCGGTCCCCTGCCAAAACCCACGTGGTGTGGGCAGGGGACCAGACAGTCCGGCACGCTTAAGGCGTCCGGCGCCAGCCGCTGGCCCTAAACAATTAAACTCTAGTAACTTTATCTTCTGA
>1101:12367:17880__T604__S_0296
AAGTCGTAACAAGGTTTCCGTAGGTGAACCTGCGGAAGGATCATTACCGAGTTAGGGTCTTTTTGGCCCGACCTCCAACCCTCTGTTTATTTATACCATGTTGCTTTGGCGGGCCTGCCTTTCGAGGCTGCCGGGGGCTTCACCGCCCCTGATCCGTGCCCGCCAAGAGCCTTCTTAAATTCTGTTTAACTGTGCTGTCTGAGTCCCAGTATTAAAATATACAAA
>1101:18925:6245__T593__S_1507
AAGTCGTAACAAGGTTTCCGTAGGTGAACCTGCGGAAGGATCATTATAGAATGAACCCCCGCACCTAAGGCTAACGCTGAAGGTGGGGTCCTCTTTTTAAACCCCTGTAATTAGTGAAGTCTGAGCAATGTTTATAAAATAGTCAAAACTTTCAACAACGGATCTCTTGGTTCTGGCATCGATGAAGAACGTAGTAAATGATTCCTGTCTCTTATACACAT
>1101:10251:22992__T604__S_0961
AAGTCGTAACAAGGTTTCCGTAGGTGAACCTGCGGAAGGATCATTACCGAGTTAGGGTCCTCTCAGGCCCGACCTCCCAATCCTATGTTTACTAAACCTATGTTGCTTCGGCGGGCCCGTCATCACGACCGCCGGAGGACCGTAAGACGTCCTCTGGCCCGCGCCCGCCGGTGGCCAAACTTGACAAACTCTGATTAAATCGTGTCACTGTCTGAGTACCATTCT
>1101:12488:12907__T604__S_1000
AAGTCGTAACAAGGTCTCCGTTGGTGAACCAGCGGAGGGATCATTATAGAGTTACACAACTCAAAACCCATTGTGAATTTACCTCAAGTTGCTTCGGCAGAGGCCCACGGGGGGCCGCAGCTGGTACAGTCTTTTGTATAGTTGTCTAGGAGGCGCCTTTCAGCGTAGCCTAGTTGCCGGAGAACGCCAAAACAAACGCTGTAAAATTTGTATCTGAGTTGAGAC
>1103:12238:20217__T593__S_0422
AAGTCGTAACAAGGTTCCCTTCTGCAGCGCAGCTCCGGAGACCTTGCACCCCGAACGGGAGGCAGCACGACGATAAACAAAGCTCGCCGCGTGCAAGTTGGCCGCACGGTCAGCAACACGATCGAATTGACGGGGACCTCCTAAAGCCTGCAACACCAACCGTCCGGGGAAACTCGGGCGGGGCCCTCACGGGGTGGTAAGAGAGTGCAGGATGAACAATGGACG
>2109:18944:14790__T604__S_0773
AAGTCGTAACAAGGTCTCCGTAGGTGAACCTGCGGAGGGATCATTATAGAGTTGTAAAACTCCCTAAACCCATGTGAATCTTACCTGAAGTTTGTTGCTTTGGCAGGCGGCCCCAGGGCGGGGCCTTACGCCTCCTAGCGAGGCGGCCTGCCAGAGGACCAAAAACTCTGTTTATCTTAGTACTACTCTGAGTTAAAAACTTGAATAAGTCAAAACCTTCAACAAC
>1102:14160:11640__T593__S_0882
AAGTCGTAACAAGGTTTCCGTAGGTGAACCTGCGGAAGGATCATTAAAGAGAACACGCCCCTCGCGGGTGCATCTCCCACCCTCTGTTTATGATACCTCTGTTGCTTTGGCAGGCCCGCCCTCGCGGCCGCCAGCCCAGGCTGGCCCGTGTCTGCCAGAGGACCCCCAACGCTCGTTTGTTAACGTGTCAGTCAGAAAACTTATGCAAATACAATTAAAACTTTCA
>1101:13433:4232__T604__S_0301
AAGTCGTAACAAGGTCTCCGTAGGTGAACCTGCGGAGGGATCATTAATGAATGGCCCTTGGCCTTCGACACTTCAAAACTGTGGAGGCACAGCGTGCTTCGGTGCTTTGGCACCGCTTTTATGCCGTAAAGTTTGTGTCTGAACCTAAGATATAGTCTAAAAACTTTCAACAAAGGATCTCTTGGCTCTCGCATCGATGAAGAACGTAGCAAACTGGCGCTGTC
>1101:21104:9070__T604__S_0416
AAGTCGTAACAAGGTCTCCGTTGGTGAACCAGCGGAGGGATCATTACGAGAGCCCCTAAAAGGCCAAAAACACCCGCGAACCTACCTCTCTGCACGCTCCGGCGGGTCGCCCCAGGGGGGGGCGCCGGCCGTAGGCACCCGCCGGAGCGCACCCACAGAACCCCTCGAGAAGTCTTCTGAGTGCTGAAGCAAACGCTCACAACTTTCAACGATGGATCTCTTGGT
>1102:18847:19402__T604__S_0547
AAGTCGTAACAAGGTCTCCGTTGGTGAACCAGCGGAGGGATCATTACCGAGTTTACAACTCCCAAACCCAATGTGAACGTTACCAAACTGTTGCCTCGGCGGGATCTCTGCCCCGGGCGCGTCGCAGCCCCGGACCAAGGCGCCCGCCGGAGGACCAACCCAAAACTCTTATTGTGTACCCCCTCGCGGGTTTATTTAAAATCTGAGCCTTCTCGGCGCCCCCTC
>1106:15597:20998__T593__S_1389
AAGTCGTAACAAGGTTTCGGTAGAACAAGTCTTGCAGGAATGATTCCTTCCGCAGTGTACACTTGTAGAAGCCTTTGCAGCCACGCAAGTGGTAGATCCAGGCGACTTTAAATAATTCCAGGATCGCTATGCAAGTCGGTCCACGCATGTGGTGCCGGCGACACTTTCGAATTGACGGGGACGCCCTAAAGCCTGTCGCACCAACTCTGCGCGGGAAACCGCTTG
>1107:12851:13010__T604__S_0912
AAGTCGTAACAAGGTCTCCGTAGGTGAACCTGCGGAGGGATCATTGTTAAAATTGGGTCTCACGACCTCAATCTTCAAACCTGTGGAAGTACATTGTGCTTCGGCGCTGATGCGCCGCTTTTATGCTGAAAGATGTTTGTGTCTGAATAATTCCAAGAATTAAAACTTTCAACAAAGGATCTCTTGGCTCTCGCATCGATGAAGAACGTAGCGAACCGACCT
>1113:21154:9918__T604__S_1186
AAGTCGTAACAAGGTTTCCGTAGGTGAACCTGCGGAAGGATCATTACAGAGAAGTTGCCCTTTAGGGTAGATCTCCCACCCTATGTTTACATTACCTTTGTTGCTTTGGCAGGCCCGTCTTTTGGCCACCGGCTTAGGCTGGTCAGCGCCTGCCAGAGAACCCTAAACTCTTAATATTTTGTTGTCTGAGTATATATATAAAATTTTTAAAACTTTCAACAACGGA
>1101:3434:18102__T604__S_0358
AAGTCGTAACAAGGTTTCCGTAGGTGAACCTGCGGAAGGATCATTACAGAGAAATTGCCCCTTGGGGTAGATCTCCCACCCTATGTTTACATTACCTTTGTTGCTTTGGCAGGCCCGTCATCTGACTACCGGCTTAGACTGGTCTGTGCCTGCCAGAGGACCCCTAAACTCTGATTTTTGTGTTGTCTGAGTGATATATAATAAGTTAAAACTTTCAACAACGGA
>1104:4756:17508__T593__S_1462
AAGTCGTAACAAGGTTTCCGTAGGTGAACCTGCGGAAGGATCATTATAGAATGAACCCCCGCACCTAAGGCTAACACTGAAGGTGGGGTCCTCTTTTTAAACCCGTGTAATTAGTGAAGTCTGAGCAATGTTTATAAAATAGTCAAAACTTTCAACAACGGATCTCTTGGTTCTGGCATCGATGAAGAACGTAGCAAATCTAGGCTGTCTCTTATACACATCTC
>1103:14657:21481__T593__S_0192
AAGTCGTAACAAGGTTTCCGTAGGTGAACCTGCGGAAGGATCATTACAGAGTTCATGCCCTTCGGGGTAGATCTCCCACCCTTGTGTATCATTATAGAATGTTGCTTTGGCGGGCCGCGCCTCGTGCGCCTAGATTTGCGTCTAGCGTGCCCGCCAGAGGACCCCCTAAACTCTGAATGTTAGTGATGTCTGAGTACTATCTAATAGTTAAAACTTTCAACAACG
>1110:5544:19092__T604__S_1185
AAGTCGTAACAAGGTCTCCGTAGGTGAACCTGCGGAGGGATCATTACAAAATGAGCGCCCTTGGGCGTCTCACGACTCCTTCCTGTGTGAGCACAAGCTTGCTTTGGCGCCGTAAGGCGTCACATTTATGCAGATTTGCTTCTGATTCTGAATCAAAAACAAATTTAAAACTTTCAACAAAGGATCTCTTGGCTCTTGCACCGATGAAGAACGCAGTGAAACCG
>1102:5477:12359__T593__S_0568
AAGTCGTAACAAGGTTTCCGTAGGTGAACCTGCGGAAGGATCATTACCGAGTGAGGGCCCTCTGGGTCCAACCTCCCACCCGTGTTTATCGTACCTTGTTGCTTCGGCGGGCCCGCCTCACGGCCGCCGGGGGGCACCCGCCCCCGGGCCCGCGCCCGCCGAAGACACCATTGAACGCTGTCTGAAGATTGCAGTCTGAGCATCTTAGCTAAATCAGTTAAAACT
>1101:12202:16357__T593__S_0690
AAGTCGTAACAAGGTCTCCGTTGGTGAACCAGCGGAGGGATCATTACCGAGTTTACAACTCCCAAACCCCTGTGAACATACCTGTTTTGTTGCTTCGGCGGTGCCCTCGCTCTCGTGGCGAGGCCCGCCAGAGGACCCAAACAAACTCTTTGACTTTGATCTAGGATTATACTTCTGAGTGAAACAAAAAATAAAATCAAAACTTTCAACAACGGATCTCTTGGT
>1103:12175:2765__T593__S_0773
AAGTCGTAACAAGGTTTCCGTAGGTGAACCTGCGGAAGGATCATTACCGAGTTAGGGTCTTCTCAGGCCCGACCTCCCAACCCTGTGTTTACTGAACCTATGTTGCTTCGGCGGGCCCGTCTCACGACCGCCGGAGGACCGTAAGACGTCCTCTGGCCCGCGCCCGTCGGTGGCCAAACTTGATAAAAATCCGATTGAATCGTGTCACTGTCTGAGGACCATT
>1111:13444:7210__T604__S_0318
AAGTCGTAACAAGGTCTCCGTTGGTGAACCAGCGGAGGGATCATTGCTGGAACGCGCCCCAGGCGCACCCAGAAACCCTTTGTGAACTTATACCTTACTGTTGCCTCGGCGCATGCCGGCCCCCCAGCGGGGCCCCTCGGAGACGAGGAGCAGGCACGCCGGCGGCCAAGTTAACTCTTGTTTTTACACTGAAACTCTGAGACCAAAAAACAAAATAAATCAAAAC
>1102:13715:5478__T604__S_0982
AAGTCGTAACAAGGTTTCCGTAGGTGAACCTGCGGAAGGATCATTAACGAGAAAAAGGCGCTCGCGCCGCTCTCTCAAACCTTTGCGTACCCAATCTTGTCTCTTGCGGGGGGTCCGCCCCCCGCGAGGAACCAAAACAGTTGTCTGATGTTGTCAGAATCTCACAAACAAAAAACAACTTTTAACAATGGATCTCTTGGCTCCGGCATCGATGAAGAACGTAGC
>2107:14098:7202__T593__S_1158
AAGTCGTAACAAGGTTTCCGTAGGTGAACCTGCGGAAGGATCATTAATGAGAGAGGGCCCCCCGGGGTCCAACCTCCCACCCGTGTTTAATTGTACCTTGTTGCTTCGGCAGGCCCGCCTCACGGCCGCCGGGGGGCTTCTGCCCCCGGGCCCGCGCCTGCCGGAGACAATCTTGAACTCTGTCTGAAGAATGCAGTCTGAGCGATAAGCAAAATTAGTTAAAACTT
>1101:15421:18175__T604__S_1191
AAGTCGTAACAAGGTTTCCGTAGGTGAACCTGCGGAAGGATCATTACAGAGAACTTGCCCTTTAGGGTAGATCTCCCACCCTTTGTTTATTATACCTTCGTTGCTTTGGCAAGCCTGTCTTTGGACTGCCGGCTCTAGCTGGTCAGCGCTTGCCAGAGGACCCAAAACTCTTGATTTTGTGTTGTCCGAGTATTATAAAATAAGTTAAAACTTTCAACAACGGAT
>1101:4685:14849__T604__S_1089
AAGTCGTAACAAGGTTTCCGTAGGTGAACCTGCGGAAGGATCATTACAAAATGAAGCGGTGCCCTCGCGGCCCGTCCTTCTCACCACTGTGTACCAAACTTTTCGTTGCCTCGGCGGGCTGGATCAGCCCCGGCTGACCCCCCCTCTTCGGAGGGGAGCCGCCCGCCGCAGGACAATTCAAAACCATTCTGTTCGATGAACGTCTGATTATTTCTTCGCGAATGC
>2106:18127:10865__T593__S_0182
AAGTCGTAACAAGGTTTCCGTAGGTGAACCTGCGGAAGGATCATTAATAAAAGGATACCTTCGGGTATACCCCACCCGTGTCTATTTACTCTTGTTGCTTTGGCAGGCCGTGGTCTACCGCTGTGGGTTCTGCCTGCATGTGCCTGCCAGGGGACCAAACTCTGAATTTTAGTGATGTCTGAGTACTATATAATAGTTAAAACTTTCAACAACGGATCTCTTGGTT
>1101:13128:13036__T593__S_0084
AAGTCGTAACAAGGTTCCCTTCCGCTCGTACAGCTCCGGAGACCTTGCACCCCTTATTAAGGGAGGCAGCACGACAGTAAATAAAGCTTGCCGTTTGCAAGTCGGCCATTGGTCGGCAACACAATCGAATTGACGGGGACCTCCTAAAGCCTGCAACACCAACTGTCCGAGGAAACTCGGGCGGGGCCCTCACGGGGTGGTAAGAGAGTGCAGGATAATGCAATG
>1106:22472:9682__T604__S_0810
AAGTCGTAACAAGGTCTCCGTAGGTGAACCTGCGGAGGGATCATTACGAAACAGGCGCTTCGCGCCAACCTCGACAACCTGTGAGAGCGAAAGCCTTGCTTTGGCGCTCAGCCGCCGAGTTTATGCCGATGTGCCAGTGAGTCTGAGAGAAAGCTGAGCTTAAAACTTTCAACAAAGGATTTCTTGGCTCTTGCACCGATGAAGAACGCAGTAAACAGACTG
>1103:8870:18176__T593__S_0280
AAGTCGTAACAAGGTTTCCGTAGGTGAACCTGCGGAAGGATCATTACTGAGTGAGGGCCCCTCGGGGTCCAACCTCCCACCCGTGTTTAACGAACCTTGTTGCTTCGGCGGGCCCGCCTCACGGCCGCCGGGGGGCATTTGCCCCCGGGCCCGCGCCCGCCGAAGCCACCTGTGAACGCTGTCTGAAGTATGCAGTCTGAGACAATTATTAAATTAATTAAAACT
>2105:20292:19879__T593__S_0541
AAGTCGTAACAAGGTTTCCGTAGGTGAACCTGCGGAAGGATCATTACAGAATATACTTATTCTCACCCTCTGTGTACCAAACCACTGTTGCCTCGGCGCGCCCCTGCGTCAGAGGACCTAAACGCTGAAATTATACTGTCTGAGTTGCTATGCAAAATAGTCAAAACTTTCAACAACGGATCTCTTGGTTCGGGTATTGATGAAGAACGCAGTGAACCCCTGT
>1101:6179:17931__T604__S_0917
AAGTCGTAACAAGGTCTCCGTTGGTGAACCAGCGGAGGGATCATTGCTGGAACGCGCCCCAGGCGCACCCAGAAACCCTTTGTGAACTTATACCTTACCGTTGCCTCGGCGCATGCCGGCCCCCAGGGGCCCCTCTGGAGACAGAGGAGCAGGCACGCCGGCGGCCAAGTTAACTCTTGTTTTTACACTGAAACTCTGAGAGAAAAAAAAACAAAATGAATCAAA
>1101:6758:19074__T593__S_1198
AAGTCGTAACAAGGTTTCCGTAGGTGAACCTGCGGAAGGATCATTATCCATCTAAACCAGGTGCTGGTCGCGGCCCTCGGGGGTTCTCTCCTGGGTGGTAGGGGCTAACACCCTTCACGCGTTGCCGCATTCTGTAATCCTTTTTTTACGAGCACCTTTCGTTCTCCTTCGGTGGGGCAACCTGCCGCTGGAACTTAACAAAACCTTTTTTGCATCTAGCATTACC
>1103:14440:12969__T604__S_0295
AAGTCGTAACAAGGTTTCCGTAGGTGAACCTGCGGAAGGATCATTACCGAGTTAGGGTCTTCTTAGGCCCGACCTCCCAACCCTATGTTTATTGAACCTATGTTGCTTCGGCGGGCCCGTCTCACGACCGCCGGAGGACCGTAAGACGTCCTCTGGCCCGCGCCCGCCGGTGGCCAAACCTGACAAACTCTGATTGAATCGTGTCACTGTCTGAGTACCATTCTT
>1102:24622:10593__T593__S_0157
AAGTCGTAACAAGGTCTCCGTAGGTGAACCTGCGGAGGGATCATTAATGAATGGCCCAAAGCCTTCGACTCTTCAAAACTGTGGAAGCACAGCGTGCTTCGGTACTTCGGTGCCGCCTTTATGCCTTAGAGTCTGTGTCTGAACCTAAAATATAGTCTAAAAACTTTCAACAAAGGATCTCTTGGCTCTCGCATCGATGAAGAACGTAGCGAATTACTGTCT
>2106:11198:19139__T604__S_0717
AAGTCGTAACAAGGTCTCCGTAGGTGAACCTGCGGAGGGATCATTAATGAATGGCCATTCGTGGCCTTCGACCCTTCAAAACCGTGGAGGCATAGTGTGCTTCGGCGCTTCGGCGCCGCCTTTATGCTATAAAGTCTGTGTCTGAATCTAAAACATAGTTTAAAACTTTCAACAAAGGATCTCTTGGCTCTCGCATCGATGAAGAACGTAGTGAACGAATCTGTC
>1103:15987:13600__T593__S_1347
AAGTCGTAACAAGGTTTCCGTAGGTGAACCTGCGGAAGGATCATTACCAATCTCAGGTCCTCTTGAGGACGTCTGAAACCCTTGAATACCTTACTTTGTTGCTTTGGCAGGCCGCCTCCGGGCGTCGGCTCCGGCTGACTGCGCCTGCCAGAGGACCCCAACTCTTTTGTTTAGTGATGTCTGAGTACTATATAATAGTTAAAACTTTCAACAACGGATCTCTTGG
>1101:13604:11142__T593__S_1147
AAGTCGTAACAAGGTTTCCGTAGGTAAGTAGTGGTCGTGTCCTTTTCTCCTCGGTCAACATATGCTAACGTGAAATTTCTAGGTGAACCTGCGGAAGGATCATTAACGAGTTAGGGTCTACTCGGCCCGACCTCCTCACCCTGTGTTTACTGAACCTTTGTTGCTTCGGCGGGCCCGTCTCTACGACCGCCGGGGGACCGTCAGACGTCCTCTGGCCCGTGTCCG
>1101:28471:13350__T593__S_1387
AAGTTGTAACAAGGTTTCCGTAGGTGAACCTGCGGAAGGATCATTATAGAATGAAACCCCCCCGCCCAAGGCTAACGCTGAAGGTGGGGTCCTCTTTTAAACCCGTGCAATTAGTGAAGTCTGAGCATTATTTACGAAATAGTCAAAACTTTCAACAACGGATCTCTTGGTTCTGGCATCGATGAAGAACGTAGTAAAGTATAACTGTCTCTTATACACATCTCC
>1107:19393:17912__T604__S_0971
AAGTCGTAACAAGGTTTCCGTAGGTGAACCTGCGGAAGGATCATTACGAGTACGGACGCTACGTCCGCTTTCATCCACATCCCTTGTGAACTTGTCCCTGTTGCTTCGGCGGGCCTGCGGCCAGCTCCGCCCGACTGTTCCCCTGCAGGGGGGCGGTTGGAGCGCCCGCCAGAAGACCAGCTTTTAAACCCCTTTGTTTTGGTGCTTGTCTGAATTTTTACTTAAT
>1109:15821:16648__T604__S_1149
AAGTCGTAACAAGGTCTCCGTTGGTGAACCAGCGGAGGGATCATTAATGAGTTACTACTCTTCAACCCTTTTGTGAATTTTACCTAGTGTTGCTTCGGCAGATTTTCCCAGGGAGGGAAGTAGCCTTCGGGCAATCTGCCAGAGGCAATTTTTTTACTCTTGATTTATTTGAATTCTGAGTTTATAAATAAAAAAAGAAAAAAACTTTCAGCAACGGATCTCTTGG
>2105:10856:16012__T604__S_1167
AAGTCGTAACAAGGTCTCCGTAGGTGAACCTGCGGAGGGATCATTATTGAATGGGGCCTTTTGGCCACCTTCTTCCAAACCTGTGGAGATGAGAAGTGCTTTGGTGCCTCGGGCGCCAAGTCCATGCAATTAGCCCTGTGTCTGATTGGAAACGAATTTTAAAACTTTCAACAAAGGATCTCTTGGCTCTCGTATCGATGAAGAACGCAGTGAAGGTCCCTGT
>1107:20945:10139__T604__S_1088
AAGTCGTAACAAGGTTTCCGTAGGTGAACCTGCGGAAGGATCATTACCGAGTGAGGGTCCCTTGACCCAACCTCCCACCCGTGTTTTAACTATACTGTGTTGCTTCGGCGGGCCCACCGGGCCCTTGTTCCCGGTCGCTGGGGGGGAAACCCCCGGGCCCGTGCCCGCCGGAGACCCCAGAAACTCTTTGTCTGAATGAGTTGGTCTGAGCAAGAACAATAATCA
>1103:13271:5927__T604__S_0106
AAGTCGTAACAAGGTCTCCGTAGGTGAACCTGCGGAGGGATCATTAATGAATGGCCCTTGGCCTTCGACACTTCAAAACTGTGGAGGCACAGCGTGCTTCGGTGCTTTGGCACCGCTTTTATGCCGTAAAGTTTGTGTCTGAACCTAAGATATATTCTAAAAACTTTCAACAAAGGATCTCTTGGCTCTCGCATCGATGAAGAACGTAGTAAACCACACCT
>1103:14824:19148__T604__S_1355
AAGTCGTAACAAGGTTTCCGTAGGTGAACCTGCGGAAGGATCATTACTGAGTGAGGGCCCTCCGGGTCCAACCTCCCACCCGTGTTTATTCGTACCTTGTTGCTTCGGCAGGCCCGCCTCACGGCCGCCGGGGGGCTTCTGCCCCCGGGCCCGCGCCTGCCGGAGACAATTCTGAACGCTGTCTGAAGAATGCAGTCTGAGCGATTAGCAAAATTAGTTAAAACT
>1101:4269:18835__T604__S_1504
AAGTCGTAACAAGGTCTCCGTAGGTGAACCTGCGGAGGGATCATTATTGAATGGGGCCTTTTGGCCACCTTCTTCCAAACCTGTGGAGATGAGAAGTGCTTTGGTGCCTCGGGCGCCAAGTCCATGCAATTAGCCCTGTGTCTGATTGGAAACGAATTTTAAAACTTTCAACAAAGGATCTCTTGGCTCTCGTATCGATGAAGAACGTAGCAAATGAATTCTG
>1105:23206:20088__T604__S_0976
AAGTCGTAACAAGGTCTCCGTTGGTGAACCAGCGGAGGGATCATTATAGAGTTGTAAAACTCCCACACCCTTGTGAACATACCTTTTGTAGTTGCCTCGGCGGACAGCTCCTCCAGGGGCCTCTGCCTCGCGTCAGCGGGGTGTCTGCCGGGGGACCACTCCAAAACTCTTGCATTTATGGCATCTCTGAGTATTATACAAAATAAGTTAAAACTTTCAACAACGG
>1101:10173:18776__T604__S_1087
AAGTCGTAACAAGGTTTCCGTAGGTGAACCTGCGGAAGGATCATTACATTGTATTGTCGGGGGCTGGCTGGGATGGCGCACCTGCGCTCTACTTGCCGGCCCTGTCTGCACATTACCCCTGTTTTTTGCGTACCTACTTGTTTCCTCGGCAGGCTTGCCTGCCAGCAGGACCTCTTATAAACCCTTTGTACTTGCAATCAGCGTCAGAAACTTTTAATGGTTACA
>1101:20879:23251__T593__S_0280
AAGTCGTAACAAGGTTTCCGTAGGTGAACCTGCGGAAGGATCATTACTACAAGAGCAACAGCAACTTCAAGTAAATTGAGAAGGCGTGGGGAAGCCGCCTGCAAGAATCAGCCCCCCGGTTTCGCCCGGCGGGAGCTGGGAGAGGAATAGGCTGGAGGGGCGCTGACCACCTGGACGGGCAGATTGGACCTCGCTCGGCGCGAGCGGGGGCTACTCGCGTCGTGA
>2110:6807:8921__T593__S_0541
AAGTCGTAACAAGGTTTCCGTAGGTGAACCTGCGGAAGGATCATTACAGAATATACTTATTCTCACCCTCTGTGTACCAAACCACTGTTGCCTCGGCGCGCCCCTGCGTCAGAGGACCTAAACGCTGAAATTATACTGTCTGAGTTGCTATGCAAAATAGTCAAAACTTTCAACAACGGATCTCTTGGTTCGGGTATTGATGAAGAACGTAGTAAACGAAACTG
>1101:20624:10081__T593__S_1494
AAGTCGTAACAAGGTCTCCGTTGGTGAACCAGCGGAGGGATCATTAAAGAGTTGTAAAACTCCAAACCCTCTGTGAACATACCTTACTGGTTGCTTCGGTAGGCGGCCCCAGGGCGGGGCCATTACCTATTTTAGGTGTCTGCCGGAGGATAAATACTCTATATCATATTTGTCATTCTGAGCTTTATTATAATAAGTCAAAACTTTCAACAACGGATCTCTTGG
>2113:11845:14983__T593__S_1388
AAGTCGTAACAAGGTCTCCGTTGGTGAACCAGCGGAGGGATCATTACAGAGTTATCTAACTCCCAAACCCATGTGAACTTACCATTTGTTGCCTCGGCAGAACCTACCTGGTACCTACCCTGGAGCGGCTACCCTGTAGCTACCCTGGAGCGGGCTACCCTGTAACGTCCTGCCGGTGGACCATTAAACTCTTGTTATTTTATAGTAATCTGAGCGTCTTATTTTA
>1101:11033:5117__T604__S_0323
AAGTCGTAACAAGGTTTCCGTAGGTGAACCTGCGGAAGGATCATTACAGAGTTTAGGGTCCCATAGTGGCCCAAACCTCTTCAACCCCCTTGGTGTTTCTACCATCCTGTTGCTTCGGCAGGCTTCCAATGGTCTGTCTGTCGGAGCCTTGCAACAAAACCTAGTTATGAATGTTGGTCTGATCTGTCTAGAATATAGAATTTAAATAAAAACTTTCAACAACGG
>1102:24279:16644__T604__S_0341
AAGTCGTAACAAGGTCTCCGTAGGTGAACCTGCGGAGGGATCATTACGAAACGGACGCTCAAGCGTCGACCTCAACTTCCTGTGATCCGAAAGGCTTGCCTCGGCGCCCCTGGCGCCGGAACCATGCCGATTTGCCCGTGAGTCTGAGAGAAAACAAGGTTTAAAACTTTCAACAAAGGATTTCTTGGCTCTTGCACCGATGAAGAACGCAGCAAAAAGCTG
>1101:5942:9461__T604__S_0313
AAGTCGTAACAAGGTTTCCGTAGGTGAACCTGCGGAAGGATCATTACATGTTCGAGGGATCCGCCAGGCCCAGTGGCCGCGCGCGATCCCGGTCCTTTGTGACTCAAGAACCACCCGTGAATACGCCCCTTGTTGCTTTGGCGGGCCGTGGTCCCCACGCCGGCCCCGCGCTGGCAGCGCCCGCCAGAGGACCCAACTCATGTGTTTAGTGGTGTCCGAGTCTTT
>1101:15842:18391__T593__S_1449
AAGTCGTAACAAGGTCTCCGTTGGTGAACCAGCGGAGGGATCATTACAAAAAGAGTTGTAACAGACTCGCCAACCCTCTGTGAACCTACCTAAACATTGCTTCGGCGGGCAGCCCCAGGGCGGGGCCGCCGCCTCCCGCAGAGGGAGGTGCCCGCCAGAGGCCCACACCAAACTCTTGTTTTCAGTCGTATTCTGAGTCACAAAAAAAATAATCAAAACTTTCAA
>1101:6041:8268__T604__S_1058
AAGTCGTAACAAGGTTTCCGTAGGTACGTATTACATCGTCGCCCCCCTCCGCCCACCCCTCGTGAAGACCTATGCTAACGTAATATTTCTAGGTGAACCTGCGGAAGGATCATTAACGAGTTAGGGTCTTCTAGGCCCGACCTCCCAACACCATGTTTACTGAACCTATGTTGCCTCGGCGGGCCCGCCTC
>1102:7966:11098__T593__S_1326
AAGTCGTAACAAGGTTTCCGTAGGTGAACCTGCGGAAGGATCATTATAGAATGAAACCCCCCGCCCAAGGCTAACGCTGAAGGTGGGGTCCTCTTTTAAACCCGTGCAATTAGTGAAGTCTGAGCATTATTTACGAAATAGTCAAAACTTTCAACAACGGATCTCTTGGTTCTGGCATCGATGAAGAACGCAGTAAAATCCCGCTGTCTCTTATACACATCTC
>2108:19354:19354__T593__S_0643
AAGTCGTAACAAGGTCTCCGTAGGTGAACCTGCGGAGGGATCATTACAGAGTTCATGCCCTTCGGGGTAGATCTCCCACCCTATGTATTTATACCTTTGTTGCTTTGGTAGGCCGTTAGGCTTCGGCCCAGCTACCGGCTCACGCTGGTAAGTGCCTACCAGAGGACCTTAAACTCTGAATGTTAATGTCGTCTGAGTACTATATAATAGTTAAAACTTTCAACAA
>1101:14754:2438__T604__S_0013
AAGTCGTAACAAGGTCTCCGTAGGTGAACCTGCGGAGGGATCATTACCGAGTTCATGCCCCTCGCGGGTAGATCTCCCACCCTATGTTATCATTACTTTGTTGCTTTGGCGGGCCGCCCTGGCTCTTGCCAGGGCTACCGGCTCCCGGCTGGTACGCGCCCGCCAGAGAACCCTAAAACCTCTGAATGTTATGTTGTCCGAGTACTATCTTTAATAGTCAAAACT
>1101:16619:9988__T604__S_1108
AAGTCGTAACAAGGTCTCCGTTGGTGAACCAGCGGAGGGATCATTACTGAGTTACTACTCATCAACCCTTTGTGAATTTACCAAAAGTTGCTTCGGCAGGTTTTCCCTGGGAGGGAAGTTAGCCTAATTTTTTAGGTAACCTGCCAGAGGCATTTTTAACTCTGATTTATTTTGAATTCTGAGTTTATTTTTAAATAAGAAAAAAACTTTCAGCAACGGATCTCT
>1113:9133:12598__T604__S_1197
AAGTCGTAACAAGGTTTCCGTAGGTGAGTAACATCGATATCCCTCATTCCTTCGATTTCTGTATACTAACGTGTCTTTTTAGGTGAACCTGCGGAAGGATCATTAACGAGTTAGGGTCTTCTAGGCCCGACCTCCCAACCCTTTGTCTACTGAACCTCTGTTGCTTCGGCGGGCCCGTCTCACGACCGCCGGAGGAGCGCTGAAAGGCGTCTCCTCTGGCCCGTG
>1101:12080:22353__T604__S_0085
AAGTCGTAACAAGGTCTCCGTAGGTGAACCTGCGGAGGGATCATTACTGAGTTTTTAACTCCAAACCATTGTGAACTTACCACTGTTGCCTCGGCGGCAGTCCTTCTTTACGGGAGGCGGCCGCCGGTGGACTACTAAACTCTTGTTAATTTTTGTCAATCTGAATAAAAAACTTAATAAGTTAAAACTTTCAACAACGGATCTCTTGGTTCTGGCATCGATGAA
>2106:13574:15693__T593__S_0812
AAGTCGTAACAAGGTTTCCGTAGGTGAGTAAAGACCTTGAACCCCCCTCGACTTGCGATTTTGGCCGATGCTAACTTGACCTCCAGGTGAACCTGCGGAAGGATCATTATCGAGTATCGGGTGCTCTGGCACCCTGCTCCCACCCTATGTTGACTTGTAACCGTTGCTTTGGCGGGCCGGTGGGCTACCTACCGCCGGGAGGCGCCTGGAGAGCGCCCGCCAGAGG
>1101:28810:14337__T604__S_1183
AAGTCGTAACAAGGTCTCCGTAGGTGAACCTGCGGAGGGATCATTAATGAATGGTCATCCTTGATCTTCTACCCTCAAACAACTGTGGACACCAGATGTGCTTCGGCGTCGAGAGGCGCCGCCTTTATGCTCAGAGTATTGTGGTCTGTCTTAAATGAAATGTCAAAACTTTCAACAAAGGATCTCTTGGCTCTCGCATCGATGAAGAACGCAGCAAAGGAA
>1101:10258:18598__T593__S_0399
AAGTCGTAACAAGGTTTCCGTAGGTGAACCTGCGGAAGGATCATTATCATGTCACTCAGTCATGCTGCCGCGTGAACTGTACAAACCCACTCCGTGTACCTCTCCTGTTGCTTCCGCTGAGCCTGGAGCATTTCAGATGAGTTGTCTCTCGCACAGTCAATTGCTGCGTGGGGTTGGCAACTCTCGGTGACTGCTCTGGATTCACATGCCCAGCGGGAGGATACT
>1101:18998:4898__T604__S_0630
AAGTCGTAACAAGGTCTCCGTTGGTGAACCAGCGGAGGGATCATTACCGAGTTTTCAACTCCCCAACCCTTCTGTGAACCTACCTATCGTTGCTTCGGCGGACTCGCCCCAGCCCGGACGCGGACTGGACCAGCGGCCCGCCGGGGACCTCAAACTCTTGTATTCCAGCATCTTCTGAATACGCCGCAAGGCAAAACAAATGAATCAAAACTTTCAACAACGGATC
>1102:10787:11585__T604__S_0598
AAGTCGTAACAAGGTCTCCGTTGGTGAACCAGCGGAGGGATCATTACAGAGTTGCAAAACTCCCAAACCATTGTGAACGTTACCTATCCCGTTGCTTCGGCGGGCGGCCCGGGCCCCGTGCCCGGCGCCCCCCGGCCCCTCGCGGGCGCCCGCCGGAGGTAAACCAAACTCTTGAATTGTATGGCCTCTCTGAGTCTTCTGTACTGAATAAGTCAAAACTTTCAA
>2107:25318:18811__T604__S_1374
AAGTCGTAACAAGGTCTCCGTAGGTGAACCTGCGGAGGGATCATTACCAGAGATGGTGGGCCCCCGGGCCCCCGTCCCCAACCCTTTGTTGACCAAACCACTTTTGCCTCGGGGGCAGAGCGGCCTCCGCCGCCCCCGGTGGACCAACCAACCCTGTCTCTGTACGTCGGAGTCTTTGATGAATAAATGAAAACTTTTAACAACGGATCTCTTGGTTCTGGCATCG
>1104:12604:4808__T593__S_0042
AAGTCGTAACAAGGTCTCCGTTGGTGAACCAGCGGAGGGATCATTGCCGAGCTCAGGCTCCGGACCGCGCGGACCATACCTGTCTATCTTGATGCCTCGGCGGGGGGCCCCAGGGGGGGCCAGCGGGGGACCCGCCGGCGGCCGTCTCCTCTCGTACCTGTCTGTTCAGTCTGTACCTTCCAAACACAACTTTCAACAATGGATCTCTTGGCTCTGGCATCGATG
>1101:17089:9875__T604__S_0331
AAGTCGTAACAAGGTTTCCGTAGGTGAACCTGCGGAAGGATCATTAATGTCACGGCTGAAGGGAGCGATCCCTGCAGTACCGGTTAACCCTATGTTGTCCACTACTTTGCTTCTTTGGCGGGGTGACCCGTCAGAAGATATTTCAAAATCCTTGAACATGTCATCTGAATCTTATAAAATAAAGCAAAACTTTCAACAACGGATCTCTTGGTTCTGGCATCGATG
>1101:19714:22026__T593__S_0930
AAGTCGTAACAAGGTTTCCGTAGGTGAACCTGCGGAAGGATCATTACCGAGTACCGGAGCTTTCGGGTTCCTACTCCCACCCTATGTTGACTTCAATGTTGCTTTGGTGGACCGGTGGTCTCACCGCTGGCCTAGGCTGGAGAGCGTCCGCCGGAGGATTTTAAACTCTGTTTAACGGTGAATTCTGAGTCTTGATAAATTGAATTAAAACTTTCAACAACGGAT
>1101:16173:20288__T604__S_1095
AAGTCGTAACAAGGTTTCCGTAGGTGAACCTGCGGAAGGATCATTACCGAGTTAGGGTCTTCTCGGGCCCGACCTCCCAACCCTGTGTTTACCAATCCGATGTTGCTTCGGCGGGCCCGTCTCAGGACCGCCGGAGGACCGTAAAACGTCCTCTGGCCCGCGCCCGCCGGTGGCCAAAACGTTTAAATTCTGACTAAAACGTGTCTCTCTGAGTACCATTCTTGA
>1101:16719:7667__T593__S_0560
AAGTCGTAACAAGGTTACCTTCTAGCAGCTCGCTACGGAGACCTTGCACCCCTATAGGGAGGCAGCACGACAGTAAATAAAGCTCGCCGCGTGCAAGTCGACCACGGTCGGCAACACAATCGAACTGACGGGGACCTCCTAAAGCCTGCAGCACCAACCGTCCGGGGAAACTCGGCCGGGGCCCTCACGGGGTGGTAAGAGAGTGCAGGATGTTACAATGGACGA
>1103:9502:22968__T593__S_1122
AAGTCGTAACAAGGTCTCCGTTGGTGAACCAGCGGAGGGATCATTGCTGGAACGCGCCCCAGGCGCACCCAGAAACCCTTTGTGAACTTATACCTTTACTGTTGCCTCGGCGCATGCTGGCCCCCCGGGGGCCCCTCGGAGACGAGGAGCAGGCACGCCGGCGGCCAAGTTAACTCTTGTTTTTACACTGAAACTCTGAGAAAAAAACACAAATGAATCAAAACTT
>1113:4153:11709__T593__S_0862
AAGTCGTAACAAGGTTTCCGTAGGTGAACCTGCGGAAGGATCATTAAAGGTTTAGGGTACCCGGTGCCCAAACTTCAACCCTGATGTCTTCTCAAATTTTGTTTCTTTGCCGGTTCAGGCCGGCAGAAGATTTCTCAAACTCAACTGTGAATATATGTCATCTGAAGTTAAAATGTGAAATGAATCAAAAACTTTCAACAACGGATCTCTTGGTTCTGGCATCGAT
>1104:20023:17278__T593__S_0386
AAGTCGTAACAAGGTCTCCGTTGGTGAACCAGCGGAGGGATCATTACAGAGTCACCCGACTCCCAAACCACTGTGAACATACCGCCACGATATGCTCCGGCGGGCCGCCCCAGGGGGGGCCCCGGCCGCAAGGCGCCCGCCGGAGCCAGCAGTTATAGTCTCTAGCAGCAGTCTTCTGAGTTTATTTTTACAAAGTGTCACAACTTTCAACAATGGATCTCTTGGC
>1102:11360:22167__T604__S_0485
AAGTCGTAACAAGGTTTCCGTAGATGAACCTGCGGAAGGATCATTACAGAGTTCATGCCCTTCGGGGTAGATCTCCCACCCTTGTGTATCATTATAGAATGTTGCTTTGGCGGGCCGCGCCTCGTGCGCCTAGATTTGCGTCTAGCGTGTCTGCCAGAGGACCCCTAAACCTTGAATGTTAGTGTCGTCTGAGTACTATTAAATAGTTAAAACTTTCAACAACG
>1101:18564:19532__T604__S_1158
AAGTCGTAACAAGGTTTCCGTAGGTGAACCTGCGGAAGGATCATTAACAGGGTTTGAAGCCGAAAGGCGGACCTCCCTACCGTGTATAACTACCTTTGTTGCTTTGGCGGGGCGTCTCGCGACCAGCGGCCCCGGCTGCTGCGCCCCCGCCAGAGGACCATAACTCTTGTTTTTAGTGATGTCTGAGTACTATCTAATAGTTAAAACTTTCAACAACGGATCTCT
>1101:13610:13625__T593__S_0592
AAGTCGTAACAAGGTTTCCGTAGGTGAACCTGCGGAAGGATCATTAAAGTTATAGTCCCCCGGCCCTCTGGGCTGGGGTCTTCTATACCACCCTTTGTTTATTACACCTTTGTTGCTTTGGCAGGCCTGCCCTCGGGCTGCTGGCTCCGGCCGGCTCGCGTCTGCCAGAGGACCTAAACTCTGTTTGTATATGAAGTCTGAGTACTATATAATAGTTAAAACTTT
>1101:21179:12122__T604__S_1015
AAGTCGTAACAAGGTCTCCGTTGGTGAACCAGCGGAGGGATCATTATAGAGTTTTCTAAACTCCCAACCCATGTGAACTTACCATTGTTGCCTCGGCAGAAGCTGCTCGGTGCACCTTACCTTGGAACGGCCTACCCTGTAGCGCCTTACCCTGGAACGGCTTACCCTGTAGCGGCTGCCGGTGGACTACCAAACTCTTGTTATTTTATTGTAATCTGAGCGTCT
>1101:23893:19741__T593__S_1227
AAGTCGTAACAAGGTCTCCGTTGGTGAACCAGCGGAGGGATCATTACCGAGTCTTCGCACTCAAAACAACCCTTCTGTGGACCTGAATAAAACCGTTGCCTCGGCAGGCGGCCCTACCTACGGGCCAGATAGCTCGGCTGCCTCCAGGGAGGAAACCCTCCCTAAGGCGCTGGCGCCAGCCGCTGGCCCCAAACCAAAACTCTAGTAACTTTTACCTTCTGAGTT
>1103:11464:5293__T593__S_0731
AAGTCGTAACAAGGTTTTCCGGCGAACCCGGAGGCGCTGGGTGATTCCAGCGATCCTTCTGTAGTAAACCTATCGAAGCCTGTGTATCCTAGAGATAGGTGGTGCGCGACTCTAAACAAGGCCCGTATGCAAGTCAGCTCGCGCTGGCTACACAACCGAATTGACGGGGACCCCCTAAAGCCCACATGACCAACCCGAACGAGAAATCGTTTGGGGGCCTATATT
>1101:14427:20416__T593__S_0890
AAGTCGTAACAAGGTCTCCGTAGGTGAACCTGCGGAGGGATCATTACAGGGCTTAACCCCCTATAACCACTGTGAATCTACCTTTATTTTATTCTTTGGCAGGCGGCCCCAGGGCGGGGCCGGCGGCCGGTTTCCGGTGCCTGCCAGAGGATCAAAACTCGTTATTTTACTGGTTCTCTGAGTTTGAATACCAATAGTCAAAACCTTCAACAACGGATCTCTTGG
>2107:25304:12737__T593__S_0998
AAGTCGTAACAAGGTTTCCGTAGGTGAACCTGCGGAAGGATCATTACAGAGAATAATGCCCTCTGGGTATATCTCCCACCCAATGTTTACAATACCTCCGTTGCTTTGGCAGGCCCGTCTTGCTTAGGCTGGTCAGTGCCTGCCAGAGGACCACACAACTCTGTTAATATGTCGTCTGAGTACTATATAAATAGTTAAAACTTTCAACAACGGATCTCTTGGTTCT
>1101:13821:8824__T593__S_0631
AAGTCGTAACAAGGTTTCCGTAGGTGAACCTGCGGAAGGATCATTACCGAGTAATCCTGCTTGCAGGAACTCCCACCCTTGTGTATTGGCTGTTGCTTCGGCGAGACGCTGGAAACAGCCACCGGGATGTCTGAGTCTGATGTCCCAGTGCGGGCTCGCCGAAGAATACATACTCTGAGATTATGTATGGTCAGAGCATCAAGCAATATATCAAAACTTTCAACA
>2103:14963:20363__T604__S_0310
AAGTCGTAACAAGGTTTCCGTAGGTGAACCTGCGGAAGGATCATTATCGTAGGGCTTCGGCCCTGTCGAGATAGAACCCTTGCCTTTTTGAGTACCTTTCGTTTCCTCGGCAGGCTCGCCTGCCAATGGGGACCCCCAAAAACACTTTGCAGTACCTGTAACAGTCTGAAAAACAAACAAAAATTAAAACTTTCAACAACGGATCTCTTGGTTCTGGCATCGATGA
>1102:24341:6870__T593__S_0007
AAGTCGTAACAAGGTCTCCGTAGGTGAACCTGCGGAGGGATCATTACTGAATGGCCTCTGGGCCTTCAACCTTGCAAACCTGTGGAAGCAACGTGTGCTTCGGCGCTTCGGCGTCGCTTTTATGCTGCTAAACAAGCCCATGTGTCTGAATCAAAATACAAGAAATAAAACTTTCAACAAAGGATCTCTTGGCTCTCGCATCGATGAAGAACGCAGCAAAATAT
>1101:14540:8179__T593__S_1126
AAGTCGTAACAAGGTCTCCGTAGGTGAACCTGCGGAGGGATCATTACCGAGTTCATGCCCTCACGGGTAGATCTCCCACCCTATGTTATATTACCTTTGTTGCTTTGGCAGGCCGCCAGGCTTCGGTCAGGCTACCGGCTCCGGCTGGTAAGCGCCTGCCAGAGGATCTTAAAACTCTGAATATTAGTGTTGTCTGAGTCTTATTTAATACGTTAAAACTTTC
>1109:10333:20344__T593__S_1466
AAGTCGTAACAAGGTTTCCGTAGGTGAACCTGCGGAAGGATCATTAAAGAATCGGTGACCCTCGTGGTCCCCATTCTCACCCTTTGTATACCAAACTTCAGTTGCTTTGGCTGGCCTTCGCGGGCCGGCCAGAGGACTCGAACCCTTGAATCTTTGCTGTCTGAGTACTATATAATAGTTAAAACTTTCAACAACGGATCTCTTGGTTCTGGCATCGATGAAGAA
>2112:26340:17357__T604__S_0022
AAGTCGTAACAAGGTTTCCGTAGGTGAACCTGCGGAAGGATCATTACAAAATTTCTTGGACACCACTTTGTGGGTCCCTTGTATCAAACCCTAAATGTAAATAGTAGTCTGAGTAGGCCATGTGCCATATGAACAAAATATATTAAAACTTTCAACAACGGATCTCTTGGCTCTCGCATCGATGAAGAACGTAGTGAATTAATCCTGTCTCTTATACACAT
>1107:9245:15737__T593__S_1365
AAGTCGTAACAAGGTTTCCGTAGGTGAACCTGCGGAAGGATCATTACAGAGTTCATGCCCTCACGGGTAGATCTCCCACCCTTGAATATTATACCTTCGTTGCTTTGGCAGTCCGTGGAAACACCAGAGGCTCCGGCTGATGCGTGCCTGCCAGAGGAAACAAACTCTGTTTTTAGTGATGTCTGAGTACTATATAATAGTTAAAACTTTCAACAACGGATCTCT
>1101:21217:14437__T593__S_1313
AAGTCGTAACAAGGTTTCCGTAGGTGAACCTGCGGAAGGATCATTATAGAATGAAACCCCGCACCTAAGGCTAACGCTGAAGGTGGGGTCCTCTTTTTAAACCCGTGTAATTAGTGAAGTCTGAGCAATGTTTATAAAATAGTCAAAACTTTCAACAACGGATCTCTTGGTTCTGGCATCGATGAAGAACGTAGCAAAGTGAACCTGTCTCTTATACACATCTC
>1101:11252:16904__T604__S_0031
AAGTCGTAACAAGGTCTCCGTTGGTGAACCAGCGGAGGGATCATTACAGAGTTGCAAAACTCCCAAACCCACTGTGAATTTACCTGTCCTTGTTCCTTCGGTAGGCGGCCCCCGGGGGGGCTTCGCCGCAAGGCGCCTGCCGAGGGACAACCAAAACTCTTGTTATCCAAGTGTTCTCTGAGCAACTATAAAAAAGTTAACAACTTTCAACAACGGATCTCTTGG
>1101:16480:8538__T604__S_1279
AAGTCGTAACAAGGTCTCCGTTGGTGAACCAGCGGAGGGATCATTACAGAGTTGAAAAACTCCCTAAACCCACTGTGAACATACCTATATCGTTGCTTTGGCGGGCGGCCCCAGGGCGGGGCCCCAGGCCTTTTACAGGTGCCCGCCGACGGCCGTTACAGAACCCTCTTGTTTTATTTACAGGTGCTCTGAGTACTATGAAGACCAAAAAAAATCAGTCAAAAC
>1113:3517:9986__T604__S_1143
AAGTCGTAACAAGGTCTCCGTAGGTGAACCTGCGGAGGGATCATTACGAAACAGGCGCTTCGCGCCAACCTCGACAACCTGTGAGAGCGAAAGCCTTGCTTTGGCGCTCAGCCGCCGAGTTTATGCCGATGTGCCAGTGAGTCTGAGAGAAAGCTGAGCTTAAAACTTTCAACAAAGGATTTCTTGGCTCTTGCACCGATGAAGAACGCAGCGAAGGGCCCT
>1102:19779:12714__T593__S_0383
AAGTCGTAACAAGGTCTCCGTTGGTGAACCAGCGGAGGGATCATTACCGAGTTTCACAACTCACCAACCCACTGTGAACATACCTACGTTGCTTCGGCGGCGGGCTTCGGCCCCCGCCGGGGACCCTAAACACTATTTTTAACCGATACCTCTGAGTAAAAAACAAATAAATCAAAACCTTTAACAACGGATCTCTTGGCTCTGGCATCGATGAAGAACGCAGCG
>1102:16338:13825__T604__S_0800
AAGTCGTAACAAGGTCTCCGTTGGTGAACCAGCGGAGGGATCATTACCGAGTTTTCAACTCCCAAACCCCTGTGAACATACCATTTTGTTGCCTCGGCGGTGCCTGTTCCGACAGCCCGCCAGAGGACCCCAAACCCAAACTTCCTTGAGTGAGTCTTCTGAGTAACCGATTAAATCAATCAAAACTTTCAACAACGGATCTCTTGGTTCTGGCATCGATGAAGAA
>1105:18448:22151__T604__S_0547
AAGTCGTAACAAGGTCTCCGTAGGTGAACCTGCGGAGGGATCATTACCGAGTGCGGGCCTCCGTGCCCAACCTCCAACCCTTTGTCGATGACTATCTGTTGCCTCGGGGGGCGACCCGGACCTCGTGCCGGGAGTCCCCCAGAGGTCCATCAAACACTGCGTCTTTGCGTCGGAGTATTGAAATCAATCAATTAAAACTTTTAACAACGGATCTCTTGGTTCTGG
>1101:8436:21311__T604__S_0655
AAGTCGTAACAAGGTCTCCGTTGGTGAACCAGCGGAGGGATCATTACGAGAGCCCCAAAAAGGCCAAAACACCCGCGAACCTTACCTCTTTGCACGCTCCGGCGGGTCGCCCCAGGGGGGGCGCCGGCCGCAGGCACCTGCCGGAGCGCACCCACACAACCCCTCGAGAAGTCTTCTGAGTGCTGAAGCAAACGCTCACAACTTTCAACGATGGATCTCTTGGTT
>1105:4994:20265__T593__S_0863
AAGTCGTAACAAGGTTTCCGTAGGTGAACCTGCGGAAGGATCATTAACGAGAAAAAGGCGCTCGCGCCGCTCTCTCAAACCTTTGCGTACCTAATCTTGTCTCTTGCGGGGGGTCCGCCCCCCGCGAGGAACCAAAATATTTGTTTGATGTTGTCAGATCTCACAAAAAGAAAAACAACTTTCAACAATGGATCTCTTGGCTCCGGCATCGATGAAGAACGCAGT
>1102:11203:9245__T604__S_0197
AAGTCGTAACAAGGTTTCCGTAGGTGAACCTGCGGAAGGATCATTACTGAGGTACGCTCGGTGTCGCCTCGGCGCGCCGGTTGCCCGCCCTTATGTCATACGTGCCGGAGCCGTCCCCCTGCCCTCGGGCGGTGGGCGGCGACGGGAACATCACTTCGGTCGAGGTGTTGCGTCTCGGGGGGGTTCTTCCCCCCTGAGCGTGACCGCGGCCGGCCGTATCTTTAC
>1105:6865:14397__T593__S_0960
AAGTCGTAACAAGGTCTCCGTATGGGAGTCAGAGTGATCCCTCTGCAGCGAACCTTTGGAAGCCTTTGCACCCCAGAAATGGGGGTCTTAGCGACTTAAAATAAGAGACAGCAAGTAGCGTAAACCGCTGCAACATAATCGAATTGCGGGGACATCCTAAAGCCTGACGGTACTAATCGTTGGTAGAAATACCAGAGAGGCCTATGCTAAAAACATAGGGGATAG
>1103:3302:9693__T604__S_0341
AAGTCGTAACAAGGTCTCCGTAGGTGAACCTGCGGAGGGATCATTACGAAACGGACGCTCAAGCGTCGACCTCAACTTCCTGTGATCCGAAAGGCTTGCCTCGGCGCCCCTGGCGCCGGAACCATGCCGATTTGCCCGTGAGTCTGAGAGAAAACAAGGTTTAAAACTTTCAACAAAGGATTTCTTGGCTCTTGCACCGATGAAGAACGTAGTAAATCAACT
>1101:18818:12113__T604__S_1080
AAGTCGTAACAAGGTCTCCGTTGGTGAACCAGCGGAGGGATCATTACAGAGTTTTAAACTCATCAAACCCACTGTAAACCTACCTATGTTCGCTCCACCGGCAGGCGGCCCCAGGGCGGGGCCTCAGCCTATGGCGTCTGCCGAAGGGGCTTAACTTTTTGCTCTTTACCATATAATATGAGTCTTTGACAAAATTGTTAAAATTTTCAATCGTGGATCTCTTGG
>1105:18672:8404__T593__S_1511
AAGTCGTAACAAGGTCTCCGTTGGTGAACCAGCGGAGGGATCATTACCGAGTTTACAACTCCCAAACCCAATGTGAACGTTACCAAACTGTTGCCTCGGCGGGATCTTCTGCCCCGGGTGCGTCGCAGCCCCGGACCAAGGCGCCCGCCGGAGGAATCAACCAAAACTCTTATTGTATACCCCCTCGCGGGTTTTTTTATAATCTGAGCCTTCTCGGCGCCTCTC
>1103:19716:16689__T604__S_0715
AAGTCGTAACAAGGTTTCCGTAGGTGAACCTGCGGAAGGATCATTACCGAGTAATCCTGCTTGCAGGAACTCCCACCCTTGTCTATTGACTGTTGCTTCGGCGAGACGCTGGAAACAGCCGCGGGGACGTCCGACTCCGATGTCCCGGCGCGGGCTCGCCGAAGATTACATACTCTGAGATTATGTACGGTCAGAGAATCAAGCAATATATCAAAACTTTCAACA
>1109:20246:7936__T593__S_0437
AAGTCGTAACAAGGTTTCCGTAGGTGAACCTGCGGAAGGATCATTAACGAGTTAGGGTCTTCTAGGCCCGACCTCCCAACCCTATGTTTATTGAACCTCTGTTGCTTCGGCGGACCCGTCTCATGACCGCCGGAGGACCGCCGAAGGCCAACCACTTAAAACTCTGAATGAATCGTGTCATATGTCTAAGTCTATGATTAAATTAAAGCAAAACTTTCAACAACGG
>1106:12596:20992__T604__S_0792
AAGTCGTAACAAGGTCTCCGTAGGTGAACCTGCGGAGGGATCATTGTTAAAATTGGGTCTCACGACCTCAATCTTCAAACCTGTGGAAGTACATTGTGCTTCGGCGCTGATGCGCCGCTTTTATGCTGAAAGATATTTGTGTCTGAATAATTCCAAGAATTAAAACTTTCAACAAAGGATCTCTTGGCTCTCGCATCGATGAAGAACGTAGTGAACGCTCTGTCT
>1101:10820:19616__T604__S_1488
AAGTCGTAACAAGGTCTCCGTAGGTGAACCTGCGGAGGGATCATTACAGAGTTCGTGCCCCTCGGGGTAGACCTCCCACCCTGTGCTGCTGTACCTTTGTTGCTTTGGCGGGCCGCTAGGCTCCGGCCGGCCCCTGGCCTCCGCTGGGGCGTGCCCGCCAGAGGCCCAAAACCTGAATGTTAGTGTCGTCTGAGTACTATACAATAGTTAAAACTTTCAACAACG
>1101:12792:9212__T604__S_1397
AAGTCGTAACAAGGTCTCCGTTGGTGAACCAGCGGAGGGATCATTACAAGAGAGTTGAAAAACTCCCAAAACCCACTGTGAATCTACCTGTATTTTCTGCTTCGGCGGGCAGCCCCAGGGCGGGGCCGCGCGCCCGGGGTTGTACCCGGGTGCCCGCCGAAAGCACCTAAAACTCTTGTTTTTTTCAGTGTCTTCTGAGCTATAATACAAACAAGTTAAAACTTT
>1103:25713:15241__T604__S_0258
AAGTCGTAACAAGGTCTCCGTAGGTGAACCTGCGGAGGGATCATTACAGAGTATCATGCCCTTCGGGGTAGATCTCCCACCCTGTGTATTTATACCTTTTGTTGCTTTGGCGGGCCGCCCTAGGCCACCGGCTCCGGCTGGTGAGCGCCCGCCAGAGGACCCCAAACTCTGAATATTAGTGTCGTCTGAGTACTATATAATAGTTAAAACTTTCAACAACGGATC
>1106:15794:9286__T593__S_0952
AAGTCGTAACAAGGTCTCCGTAGGTGAACCTGCGGAGGGATCATTACACAAATATGAAGGCGGGCTGGAACCTCTCGGGGTTACAGCCTTGCTGAATTATTCACCCTTGTCTTTTGCGTACTTCTTGTTTCCTTGGTGGGTTCGCCCACCACTAGGACAAACATAAACCTTTTGTAATTGCAATCAGCGTCAGTAACAAATTAATAATTACAACTTTCAACAACGG
>1102:15111:19672__T604__S_0102
AAGTCGTAACAAGGTTTTGTCTCGAGACGAACGGATTGGGGGCGCGTGGAGAGCTCCGCTGCCGCCGTGATCCCTCCGTGGCGAACCTCCAGAAGCCTTTGCACCCTGAAAAGGGTTCTCGCGACTATAAACAAGGAGAAGACGCAAGTAGCCGGTTAGGAATAGCTAGGGCTGCAACATAGCCGAATTGCGGGGACGTCCTAAAGCCAATGGGTACTAACTCAT
>1102:12539:7071__T604__S_0288
AAGTCGTAACAAGGTCTCCGTAGGTGAACCTGCGGAGGGATCATTACCAAAGATGGCGGGCCTCCGTGCCCCCGTCCCCAACCCATTGTTGACCAAAACCCTTTTGCCTCGGGGGCAGAGCGTCCGCCGCCGCCCCCGGAGGACCACCTAACGCTGTCTCTTTGCGTCGGAGTAATTGATGAAATGAATGAAAACTTTCAACAACGGATCTCTTGGTTCTGGCAT
>1101:12374:5013__T593__S_0859
AAGTCGTAACAAGGTCTCCGTAGGTGAACCTGCGGAGGGATCATTACGAAATAGGCGCCTCCGCGTCAAACTCAACTTCCTGTGAGAGCAAAAGGCTTGCTTTGGCGCCCACGGCGCCAGATTTATGCGGATTTGCCTTTGAGTCTGAGAGAAAACCGAGTTTAAAACTTTCAACAAAGGATTTCTTGGCTCTTGCACCGATGAAGAACGTAGTAAAGGCAA
>2104:20957:19880__T593__S_1244
AAGTCGTAACAAGGTCTCCGTTGGTGAACCAGCGGAGGGATCATTACCGAGTTGCCAAGACTCCCCCACCATTGTGAACCCTACCCCGCAGTTGCTTCGGCGGCGGCGACGCCGCCGACAGCCCGCAAACCCTCTGTTTTTCAGGCCTCTCTGAGTACCAAACAAAAATGAAGTCAAAACTTTCAACAACGGATCTCTTGGCTCTGGCATCGATGAAGAACGCAGC
>1101:23801:11690__T593__S_1488
AGGTCGTAACAAGGTCTCCGTAGGTGAACCTGCGGAGGGATCATTAATGAATGGCCCAAAGCCTTCGACTCTTCAAAACTGTGGAAGCACAGCGTGCTTCGGTACTTCGGTGCCGCCTTTATGCCTTAGAGTCTGTGTCTGAACCTAAAATATAGTCTAAAAACTTTCAACAAAGGATCTCTTGGCTCTCGCATCGATGAAGAACGCAGTGAAATCACGCTGT
>1101:11947:26102__T593__S_0160
AAGTCGTAACAAGGTTTCCGTAGGTGAACCTGCGGAAGGATCATTAAATTTTAGCAGCCGCAAGGCAGCAAACGCCCACCGCGAGGTGGGGTCGTCACCCTCTGTCTACTTGTACCTCTTGTTGTTTCCTCGGCAGGCTTGCCTGCCGCAAGGAACCCCTAAACTCTTGTATCTAAAGTATTACAAAACTCTGATAACCACTTAATTATCACAACTTTCAACAAT
>1104:15334:13774__T604__S_1035
AAGTCGTAACAAGGTTTCCGTAGGTGAACCTGCGGAAGGATCATTACAGAGTACCGGAGCTCTCGGGTTCCTACTCCCACCCTATGATGACTTTAATCGTTGCTTTGGCGGACCGGCAACACTGCCACCGGCCTAGGCTGGATAGTGTCCGCCGGAGGATTTTTAAGTTCCTTTGAAGGTGAATTCTGAGTCTTTGAAAATTGAATCAAAACTTTCAACAACGGA
>1101:21579:6816__T604__S_0348
AAGTCGTAACAAGGTCTCCGTTGGTGAACCAGCGGAGGGATCATTACTGAGTGTTACTACTCTCAACCCTTGTGAACCTTACCAGTCTGTTGCTTCGGCAGGCGATCCCAGGGCGGGATCGTAGCCTCCCTAAAAAAGAGGCGCCTGTCAGAGGTATTTTAAACTCTGTTTTACAGTTTGATTTTATTCTGAACAAAACCTAAAAAGATAAAAACTTTCAGCAACG
>1102:20088:6843__T604__S_0023
CAGTCGTAACAAGGTTTCCGTAGGTGAACCTGCGGAAGGATCATTACAAAATTTCTTGGACACCACTTTGTGGGTCCCTTGTATCAAACCCTAAATGTAAATAGTAGTCTGAGTAGGCCATGTGCCATATGAACAAAATATATTAAAACTTTCAACAACGGATCTCTTGGCTCTCGCATCGATGAAGAACGCAGTAAAGCATGACTGTCTCTTATACACATCTCC
>1101:11775:16982__T593__S_0081
AAGTCGTAACAAGGTCTCCGTAGGTGAACCTGCGGAGGGATCATTACAGAGTTGCAAAACTCCCTAAACCCACTGTAAATCTACCTGTTTTTTTTAGCTACTTCGGCAGGCGGCCCCAGGGCGGGGCCATCAGCCTTTTAGGTGCCTGCCAGAGTACACAAAACTCTTGCTGCAACTGTACTACTCTGAGTTTCAAAAACAATTCAAGTTAAAATTTTCAATTGT
>1101:13159:14174__T604__S_1231
AAGTCGTAACAAGGTCTCCGTTGGTGAACCAGCGGAGGGATCATTAAAAAGTCCTATGACCTCAAAACACCGTGAACCTACCTCTCTCTCTCTCGCTCCGGCGGGTCGCCCCAGGGGGGGCGCCCCGGCCGCAAGGTATCCGCCGGAGCCCGCGCCTAGAGCCTTCTACAAGTCTTCTGAGTGCAAAAGCTAAAAGCTTACAACTTTCAACGATGGATCTCTTGG
>1101:15443:15873__T604__S_0366
AAGTCGTAACAAGGTCTCCGTTGGTGAACCAGCGGAGGGATCATTACGAAAAGAGAGTGAAAGCTCCTTAAACCCACTGTGAACTTTACCTATAAATGTTGCTTTCGGCAGGCGGTCCTCGGGGGGACCAGAGCCCTGTGTGGTGCCTGCCGAAATGCACTAAAACTCTGTTTCCCGTGTTTTCTGAGATTTAAAACAAAAATGAATCAAAACTTTCAACAACGG
>1104:15966:20539__T604__S_0309
AAGTCGTAACAAGGTTTCCGTAGGTGAACCTGCGGAAGGATCATTACCGAGTACGGGTGCCTATTCCCCTGCCGGGGGGTAGGGGCCCAGACCTCCCACCCTTGTCGATTGTACCGTGTTGCTTCGGCGGGCCCGCCAGCTCTGGCCGCCGGGGGGTTCGCAAGCGCTGCCCCCGGGCCCGTGCCCGCCGGAGACCTTCCTTAAAATGCTACTGCGGT
>1103:17230:17314__T604__S_1013
AAGTCGTAACAAGGTCTCCGTTGGTGAACCAGCGGAGGGATCATTATAGAGTTGCAAAACTCCCTTAACCCTTGTGAACCTACCTATACGTCGTTGCTTCGGCGGGTAGCCCCTTTCCGGGGCCACGCCTCTTCATTGAGGTGCCCGCCGGAGGACCACCTATAAACTCTTGTAATCAGTGGCCTCTCTGAGTAATTATCAAATAAGTTAAAACTTTCAACAA
>1104:12589:16048__T593__S_1305
AAGTCGTAACAAGGTCTCCGTAGGTGAACCTGCGGAGGGATCATTAATAGAGATGGTGGACCCCGCGTCCCCGTCCCCAACCCTTTGTTGACCAAACCACTTTTGCCTCGGGGGCAGAGCGGCCTCCGCCGCCCCCGGTGGACCAACCAACCCTGTCTCTGTACGTCGGAGTCTTTGATAAATAAATGAAAACTTTTAACAACGGATCTCTTGGTTCTGGCATCG
>1107:9675:10664__T593__S_1280
AAGTCGTAACAAGGTTTCCGTAGGTGAACCTGCGGAAGGATCATTACCGAGTGTTTGGGCGCCCCTTCTCGGGGTGTCCGTCCTCCCATCCGTGTCTCTTTGTACCCTGTTGCTTCGGCGGGCCCGCCCTCCGTGGCCGCCGGGGGGCCTCCCTGGCCCCCGGGCCCGTGCCCGCCGGAGACCTCAACCATGAACACTGTCTGAAGGTTGCAGTCTGAGTACCGA
>1104:3779:12706__T604__S_1166
AAGTCGTAACAAGGTTTCCGTAGGTGAACCTGCGGAAGGATCATTAACGAGAAAAGGCGCTCGCGCCGCACTCTCAAACCTTTGCGTACCCAATCTTGTCTCTTGCGGGGGGCCCCCCCCCGCGAGGAACCAAAATATTTGTTTGATGTTGTCAGATCTCACAAAAAAGAAAACAACTTTCAACAATGGATCTCTTGGCTCCGGCATCGATGAAGAACGTAGTAA
>1101:6290:5779__T604__S_0660
AAGTCGTAACAAGGTTTCCGTAGGTGAACCTGCGGAAGGATCATTACCGAGTGAGGGCCCTCTGGGTCCAACCTCCCACCCGTGTTTATTATACCTTGTTGCTTTGGCGGGCCCGCCTCACGGCCGCCGGGGGGCTTCTGCCCCCGGGCCCGTGCCCGCCGAAGACACCTTAGAACTCTGTCTGAAGATTGTAGTCTGAGTAAAAATATAAATTATTTAAAACTT
>1101:22140:7226__T593__S_0282
AAGTCGTAACAAGGTCTCCGTTGGTGAACCAGCGGAGGGATCATTACAGAGTTTACAACTCCCAAACCCAAATGTGAACATACCTACTGTTGCTTCGGCGTGCTCGCCCCGGCGTCCGGCTGGCCTCGTGCTGGTCGCGGCCCGGAACCAGGTGGCCGCCGGAGAAAACCAAAACTCTTTGTATTATCAGCTTCTTCTGAATCCGCCGCAAGGCAAAACAAATGA
>1101:26951:10472__T593__S_0143
AAGTCGTAACAAGGTCTCCGTAGGTGAACCTGCGGAGGGATCATTAATGAATGGCTTTTGCCTTCAACGCTGTAAACCTGTGGAAGCAAGATGTGCTTTGGTGCTCCGGTGCCTCGCTTATGCAGTAAAGTATTTGTCTGAATCTAAAAGCAAGAATTAAAACTTTCAACAAAGGATCTCTTGGCTCTCGCATCGATGAAGAACGCAGCGAACAATCACTGTCT
>1105:23330:17854__T593__S_1026
AAGTCGTAACAAGGTTTCCGTAGGTGAACCTGCGGAAGGATCATTATCGAGTATCGGGGTCTCCGTGCCCCTACTCCCACCCTATGTTGACTTATAACGTTGCTTTGGCGGGTCGGCGGGGTCGCCC
>1112:22920:4801__T593__S_1377
AAGTCGTAACAAGGTTTCCGTAGGTGAACCTGCGGAAGGATCATTATAAAATGTTTGGGATACCCAACTTGGGCCCTAAGCAAACACTTCCATGTGTACTCTCCCATGTTGCTTCCCCAGACCAGTGGCCACTGCTGCCAGCTCAGCCCCGTAATGGGTTTCCTGGGTTGAGGTGTCTGGGGAAGGGCCCAATATCAAACCTTTAAACCGAATTAGTTGTCTGAT
>1101:2181:12039__T593__S_0542
AAGTCGTAACAAGGTCTCCGTAGGTGAACCTGCGGAGGGATCATTAACGAATGGCTTTTTTGGCCTTCGACTTCAAACCTGTGGAAGCGAGATGTGCTTTGGCGCCAAGTCGCCTCATTTATGCCAAAAAGCATTTGTCTGAATCAAAAAAACGAGAATCAAAACTTTCAACAAAGGATCTCTTGGCTCTTGCATCGATGAAGAACGCAGTGAAAGTGTCCTGTC
>1103:20090:18301__T604__S_1391
AAGTCGTAACAAGGTCTCCGTTGGTGAACCAGCGGAGGGATCATTACCGAGTTTACAACTCCCAAACCCACTGTGAACCTTACCTATCGTTGCTTCGGCGGGATCGCCCTGGCGCCTCGCGGCACCAGATCTCAGGCGCCCGCCGGGGGCCCGAAACTCTTGTTTTATTATCAGTGGTTTCTCTCCGAGTGGCACAAGCAAAAATAAATCAAAACTTTCAACAAC
>1101:21709:13121__T604__S_0855
AAGTCGTAACAAGGTCTCCGTAGGTGAACCTGCGGAGGGATCATTGTTAAAATTGGGTCTCACGACCTCAATCTTCAAACCTGTGGAAGTACATTGTGCTTCGGCGCTGATGCGCCGCTTTTATGCTGAAAGATATTTGTGTCTGAATAATTCCAAGAATTAAAACTTTCAACAAAGGATCTCTTGGCTCTCGCATCGATGAAGAACGCAGCAAAGTAGTCCTG
>1101:12899:12642__T604__S_0238
AAGTCGTAACAAGGTTTCCGTAGGTGAACCTGCGGAAGGATCATTACGAATACGGACGTCACGTCCGCCTTCATCCACATCCCTTGTGAATTCATCCCTGTTGCTTCGGCGGGCCTGCGTCCCACGCGCCCGACTGTCTTCCGTCTACCCGGAGGGCGGTTGGAGCGCCCGCCAGAAGACCAGTTTTTAAACCTTTTGTTTTGGTGCATGTCTGAATCTTACCTA
>1101:6442:10059__T604__S_0041
AAGTCGTAACAAGGTCTCCGTAGGTGAACCTGCGGAGGGATCACTACAGGCTTGCAAAAGCTCTGAAACCACTGTTTATCTACCTGAATCTGCTTCGGCGGGCGGCCCCAGGGCGGGGCCATTGCCGCGAGGCGCCCGCCGAAGACCCCTAAACTCTGTCGTCTTGAGAATCTCTGAGTATCATTTTAAACAAAAAACAACTTTCAACAACGGATCTCTTGGCTC
>1102:22128:10509__T593__S_0985
AAGTCGTAACAAGGTCTCCGTAGGTGAACCTGCGGAGGGATCATTACCGAGTGAGGGCCCCCGGGCCCGATCTCCCACCCCTTGACAAACGTCCGGTTTGCCTCGGGGGTGACCCGGACTCCTGGCGTCCGGGTGCCCCCCGGAGGGATACCCACTCTGCGTTTCTGCGTCGGAGTCAAATGGAAAATCGAATGAAAACTTTCAACAACGGATCTCTTGGTTCTG
>1101:14382:23745__T604__S_0132
AAGTCGTAACAAGGTTTCCGTAGGTGAACCTGCGGAAGGATCATTACCGAGTTAGGGTCTTCTCAGGCCCGACCTCCCAACCCTGTGTTTACTAAACCTATGTTGCTTCGGCGGGCCCGTCTCACGACCGCCGGAGGACCGTAAGACGTCCTCTGGCCCGCGCCCGCCGGTGGCCAAACTTAACAAACTCTGATTGAATCGCGTCACTGTCTAAGTACCATTCTT
>1101:18394:2558__T593__S_1198
AAGTCGTAACAAGGTTTCCGTAGGTGAACCTGCGGAAGGATCATTAAAGAGAGACGGGGGCTTCGGTCCCCAAACCTCCAACCCATTGTGAACGATGCTTTAGTTGCTTTGGCGGGGCGAGGTCGCAAGGCCCCGCTGGCCCTTAACTGGGCTGGCGTGCCTCCGCCGAAGAATCTTAAAACTCTTGCTTTTGAAAATCATGAAGTCTGAACATTAAAAAATTAAT
>1101:16422:3843__T593__S_0045
AAGTCGTAACAAGGTTTCCGTAGGTGAACCTGCGGAAGGATCATTACCGAGTGAGGGCCCTCTGGGTCCAACCTCCCACCCGTGTTTATCGTACCTTGTTGCTTCGGTGGGCCCGCCTCACGGCCGCCGGGGGGCACCTGCCCCCGGGCCCGCGCCCGCCGAAGACACCATTGAACTCTGTCTGAAGATTGCAGTCTGAGCGATTAACTAAATCAGTTAAAACTT
>2109:5852:11394__T604__S_1483
AAGTCGTAACAAGGTCTCCGTAGGTGAACCTGCGGAGGGATCATTATCGAATGGGGCCTTTTGGCCACCTTCTTCCAAACCTGTGGAAATGAGAAGTGCTTTGGTGCCTCGGGTGCCAAGTCCATGCAGTTAGCCTTGTGTCTGATTGGAAATGAATTTTAAAACTTTCAACAAAGGATCTCTTGGCTCTCGTATCGATGAAGAACGCAGCAAAAAACTGTCTC
>1101:14957:14972__T604__S_0933
AAGTCGTAACAAGGTTTCCGTAGGTGAACCTGCGGAAGGATCATTAATGAGTAACGGGTCTTTCGGGGCTCGCACTCCAACCCTATGCTTACCTGCTCTGTGCCTCGGTAGGGTGCCTTTTGGGTACACCTGCCGGGAGAGAGGCTGCAATAGACAGCGGGCTTCAGCTTGCTTCAGGCGCTGCTTCTACCAATTAAACTCTCATGTAAAATGTTCTGAGTCTGA
>1102:12025:11816__T604__S_1488
AAGTCGTAACAAGGTCTCCGTAGGTGAACCTGCGGAGGGATCATTAACGAATGGCTTTTTTGGCCTTCGACTTCAAACCTGTGGAAGCGAGATGTGCTTTGGCGCCAAGTCGCCTCATTTATGCCAAAAAGCATTTGTCTGAATCAAAAAAAACAAGAATCAAAACTTTCAACAAAGGATCTCTTGGCTCTTGCATCGATGAAGAACGCAGTGAAGTCGATCT
>1101:13642:28059__T593__S_1117
AAGTCGTAACAAGGTCTCCGTAGGTGAACCTGCGGAGGGATCATTAACGAAGGATCATCCTTGATCTTCCTACCCTCAAACAACTGTGGACACAAGCAGTGCTTTGGCGTCGAGAGATGCCTCCTTTATGCTCAGAGTCTTTCACTGTCTGTATGGATGAATGTCAAAACTTTCAACAAAGGATCTCTTGGCTCTCACATCGATGAAGAACGTAGTAAAGGGA
>1101:10572:20221__T604__S_0971
AAGTCGTAACAAGGTCTCCGTAGGTGAACCTGCGGAGGGATCATTACCGAGTTCATGCCCCCCGGGGTAGATCTCCCACCCGTGTATATATACCTCTGTTGCTTTGGCGGGCCCGCCTCGGCCACCGGCTCCGGCTGGTGAGTGCCCGCCAGAGGACCCCAAACTCTGGATTTCAGCGTCGTCTGAGTACTATTGAATAGTTAAAACTTTCAACAACGGATCTCT
>1102:20403:22075__T604__S_0577
AAGTCGTAACAAGGTCTCCGTTGGTGAACCAGCGGAGGGATCATTACAGAGTTATCTAACTCCCAAACCATTGTGAACTTACCATATGTTGCCTCGGCAGAACCTACCCTGTAGCGGGCTGCCGGCGGACCTCTAAACTCTTGTTATACTATTGTAATCTGAGCGTCTTATTTTAATAAGTCAAAACTTTCAACAACGGATCTCTTGGTTCTGGCATCGATGAAG
>1101:25331:14107__T593__S_1118
AAGTCGTAACAAGGTCTCCGTTGGTGAACCAGCGGAGGGATCATTACAGAGTTTTTAACTCCCAAACCCATGTGAACTTACCATTGTTGCCTCGGCGGAGCCTACCCTGTAGCTACCCTGTAGGGTGGTTACCCTGTAGTGCCCCGCCGGTGGATTTTCAAACTCTTGTTATTTTTAGTAATCTGAGCGTCTTATTTTAAATAAGTCAAAACTTTCAACAACGGA
>2104:25751:16118__T593__S_1040
AAGTCGTAACAAGGTTTCCGTAGGTGAACCTGCGGAAGGATCATTAAAGAGAAACTGCCCTTTGGGTAGATCTCCCACCCTTTGTTTATTTTACCCTACGTTGCTTTGGCAGGCCCGTCTTCTGACCACCGGCTTCTAGCTGGTCCGTGCCTGCCAGAGGATCCTAAACTCTTGATTTCAAGTTGTCCGAGTCCTATATAATTATAAAAACTTTCAACAACGGATCT
>1109:15817:23334__T593__S_0597
AAGTCGTAACAAGGTCTCCGTAGGTGAACCTGCGGAGGGATCATTACAGAGTTCATGCCCTCCGGGTAGATCTCCCACCCACTGTTATCATTTACTCTCGTTGCTTTGGCGGGCCGCTGGGCCCTGCCCGGCCGCCAGCTCCGGCTGGCGCGTGCCCGCCAGAGGCTCCACAGACTCTGAATGTTAGTGTCGTCCGAGTAACTATATATAATCGTTAAAACT
>1101:10120:9366__T604__S_1264
AAGTCGTAACAAGGTCTCCGTAGGTGAACCTGCGGAGGGATCATTATTGAATGGGGGCCTCCTGGCCACCTTCTTCAAAACCTGTGGAAATGAGAAGTGCTTTGGCGCCTCAAGCGCCAAGTCCATGCAATTAGCCCTGTGTCTGATTGGAAATGAATTTTAAAACTTTCAACAAAGGATCTCTTGGCTCTCGTATCGATGAAGAACGCAGCAAAACCCTGT
>2108:14841:19000__T604__S_0969
AAGTCGTAACAAGGTCTCCGTTGGTGAACCAGCGGAGGGATCATTAAAAGAGTTGAAAGACTCCCTAAACCCACTGCGAACATACCTATATCGTTGCTTCGGCGGGCGGCCCCAGGGCGGGGCCCGGGCCTCTTCGGGGGGAGGTGCCCG
>1101:15699:21068__T604__S_1108
AAGTCGTAACAAGGTTTCCGTAGGTGAACCTGCGGAAGGATCATTAAAAGAGTTAGGGACCTTGTGTCCCGAACCTCCAACCCATTGCATATCGTCTCTTGTTGCTTTGGCGAGCCTGCGGGTCTGTCCCGCCGCAGCCCCGGCGGCGAGCGCTCGCCAGAGTCCCAACTAAATCCGTTTAATTAGTAACGTCTGAGTAAAAATGCAATTAAATCAAAACTTTCA
>1106:11425:14236__T604__S_1204
AAGTCGTAACAAGGTTTCCGTAGGTGAACCTGCGGAAGGATCATTACCGAGTGCGGGCCCTCGCGGCCCAACCTCCCACCCTTGTCTCTATACACCTGTTGCTTTGGCGGGCCCACCGGGGCCACCCGGTCGCCGGGGGACGTCGTCCCCGGGCCCGCGCCCGCCGAAGCGCCCTGTGAACCCTGATGAAGATGGGCTGTCTGAGTACTATGAAAATTGTCAAAA
>1101:3828:15655__T604__S_0705
AAGTCGTAACAAGGTTTCCGTAGGTGAACCTGCGGAAGGATCATTACCGAGCGCTGCCTCCGGGCAACCTCCAACCCCCCTGTCTACGATACCACTGTTGCTTTGGCAGGCCCGCCCCCCGGGGGCCGCCGGCGGTAAGCTGGCCAGCGCCTGCCAGAGGACCACCAAAAACCCGAGTTGTGTGTTGTCTGAGCGTCATCGAGAATAAGCTAAAACTTTCAACAA
>1103:22566:6232__T604__S_1035
AAGTCGTAACAAGGTTTCTACTACATAAGTTTTTTGTGCTAGGACATGATCCTTCCGCAGTGTACACTTATGGAAGCCTCTGCAACCACGCAAGTGGTAGGCCTGAGCGACTTGAATCAAAAATAAATTCAGTGCCGTTGCAAGTCAGCTACGCAGCTGGCGACACTTTTGAATTGTCGGGGACACCCTAAAGCCTGGTCACACCAACCCATGGGGGGAAACCTC
>1103:10588:14748__T604__S_1472
AAGTCGTAACAAGGTTTCCGTAGGTGAACCTGCGGAAGGATCATTACAGAAAGTAAACGCGGGTCAAACCGCGAACTTCTAAACCTTTGACGATCGACTCATGTTGCCTCGGCGGGCTCGCCCGCCAGAGGATACATTAAAACTCCTGTTTTTAACGGTGTCGTCTGAGCTACAAGCAACGAATCAAAACTTTCAACAACGGATCTCTTGGTTCTGGCATCGATG
>2107:15616:24416__T604__S_1301
AAGTCGTAACAAGGTTTCCGTAGGTGAACCTGCGGAAGGATCATTACAGAGAACATGCCCTCTAGGGTATATCTCCCACCCTTTGTTTATATTACTTTTGTTGCTTTGGTGGGCCTGTCCTTGGGCAGCTGGCCTTGGCTAGCTTGTGCCCACCAGAGGATCATAACTCTTATTTTATGCTGTCTGAGTACTATACAATAGTTAAAACTTTCAACAACGGATCTCT
>2110:10158:11599__T593__S_0906
AAGTCGTAACAAGGTCTCCGTAGGTGAACCTGCGGAGGGATCATTACCGAGTTGTCGCAAGACAATCTCCCTTTCTTGTGGTTGACTATGTTGCCTTGCCTTCGGGCAGGATTATTCTGAATCAGTGTCGTCTGAGATTTAATTAATAAATCAAAACTTTCAACAACGGATCTCTTGGTTCTGGCATCGATGAAGAACGTAGTGAATGTTACTGTCTCTTATA
>1103:21854:8286__T604__S_0396
AAGTCGTAACAAGGTTTCCGTAGGTGAACCTGCGGAAGGATCATTACAGAGATTGGGGCGGATTCCGCAGATATACTTGTGAACCAGCTCTTTATTGAGTTGTTGACCCCCCTCCCTCCACCCTTGAATAAATTACCTCTGTTGCTTTGGCGGGCCGCCTCGTGCCAGCGGCTTCGGCTGTTGAGCGCCCGCCAGAGGACCACAACTCTTGTTTTTAGTGATGTC
>2104:13885:16391__T604__S_1089
AAGTCGTAACAAGGTCTCCGTAGGTGAACCTGCGGAGGGATCATTATAGAGTTATCAAACTCCTAAACCCACTGTATATTTACCTATTTTTGTTGCTTTGGCAGGCTGCCCCAGGGCGGGGCTGTAGCCTTATAGGCGCCTGCCAGAGGACTAAAAAATTCTTGTTATGTTGTTATCTGAGTCTAAAGACAAATTAGTCAAAACCTTCAACAACGGATCTCTTGGT
>1102:13460:11135__T593__S_0428
AAGTCGTAACAAGGTTTCCGTAGGTGAACCTGCGGAAGGATCATTACCGAGTGAAGGGTTTTTACCAAAGCCCCATCTCCCAACCCTTGTCTTCCTTACCACTTTTGCTTTGGCAGGCCCGTCACTATTGTGACCGCTGAAGGATTTTAGTTATAAAATATTAACTAAACCTTGGGCCCGTGCCTGCCAGGGGAATTTAAATACATGTTATAAAATCAGTTGTCT
>2104:22552:9530__T604__S_0316
AAGTCGTAACAAGGTCTCCGTAGGTGAACCTGCGGAGGGATCATTACGAAACGGACGCTCAAGCGTCGACCTCAACTTCCTGTGATCCGAAAGGCTTGCCTCGGCGCCTCTGGCGCCGGAACCATGCCGATTTGCTCGTGAGTCTGAGAGAAAACAAGGTTTAAAACTTTCAACAAAGGATTTCTTGGCTCTTGCACCGATGAAGAACGCAGCAAACACTCTGT
>1107:20590:7350__T604__S_1291
AAGTCGTAACAAGGTTTCCGTAGGTGAACCTGCGGAAGGATCATTACAGAGTCCTTGCCCCGTCATGGGGCAGACCTCCAAAACCCCCCGTGCATACCGATACCTTTGTTGCTTTGGCAGGCCGCCCGGGTGAGGGGGCGGTGTCCCTGAACCCGGCTACCGGCCTTGGCTGGTACGTGCCTGCCAGAGGCCGAAAAAAAACCCCTCCGTTTCTGAACGAGCGTCG
>1104:25254:17012__T593__S_0881
AAGTCGTAACAAGGTCTCCGTTGGTGAACCAGCGGAGGGATCATTATAGAGTTGCAAAACTCCCAAACCCTTGTGAACCTACCAGTTACTTGTTGCTTCGGCGGGCAGCCCCTGGGAGGGGCCGCGCCTCTCGCGAGGTGCCCGCCGGAGGACCACCAAAACTCTTGATTTAACGGTCTCTCTGAGTAATAACCAAATAAGTTAAAACTTTCAACAACGGATCTC
>1101:12851:22536__T604__S_0890
AAGTCGTAACAAGGTCTCCGTAGGTGAACCTGCGGAGGGATCATTACCAGAGATGGCGAGCCCCCTGGCCCCCGTCCCCAACCCTTTGTTGACCAAAACCTTTTTGCCTCGGGGGCAGAGCGTCCGCCGCCGCCCCCGGAGGACCACCGAACGCTGTCTCTGTACGTCGGAGTCTTTGATGAAATGAATGAAAACTTTCAACAACGGATCTCTTGGTTCTGGCAT
>1103:7141:6915__T604__S_0229
AAGTCGTAACAAGGTTTCCGTAGGTGAACCTGCGGAAGGATCATTACCAATGTCTGGGATGTTCAACAGAACTCCTAAGCAAACACATTCTTGTGTACTCCTTTTTTAAGCTCTATATCAATATATTGTCTGAGAAGGCCAATGTGCCATAACCTTTAATCATGTTAAAACTTTCAACAACGGATCTCTTGGCTCTCGCATCGATGAAGAACGTAGTGAACT
>1108:21577:21376__T604__S_0297
AAGTCGTAACAAGGTTTCCGTAGGTGAACCTGCGGAAGGATCATTACCGAGTTAGGGTCTTTTTGGCCCGACCTCCAACCCTTTGTTTATTTATACCATGTTGCTTTGGCGGGCCTGCCTTTTTGAGGCTGCCGGGGGCATCACCGCCCCTGACCTGTGCCCGCCAAGAGCCTTCTTAAATTCTGTTTAACTGTGCTGTCTGAGTCCCAGTATTAAAATACACAAAA
>2102:7573:9215__T593__S_0837
AAGTCGTAACAAGGTCTCCGTAGGTGAACCTGCGGAGGGATCATTAACGAATGACCTTTAAGGTGTTCAAACCCCTCAAATCTGTGGAATATGAAATGTGTTTCGGCGTTTCGGCGTCGTATTAATACTGCAATAATATTTTGAAGTCTGGATTGCAAAAATAAGAATTAAAACTTTCAACAAAGGATCTCTTGGCTCTTGCATCGATGAAGAACGCAGTGAAGA
>1103:16040:1520__T604__S_1086
AAGTCGTAACAAGGTCTCCGTTGGTGAACCAGCGGAGGGATCATTGCTGAGTTACTACTCTCAACCCTTGTGAATATACCTAGTGTTGCTTCGGCAGGTTTTCCCTGGGAGGGAAGTAGCCTTTGGGCAACCTGCCAGAGGCATTTTACTCTGATTTATTTGAATTCTGAGTTTTATATAAAAAGAAAAAACTTTCAGCAACGGATCTCTTGGTTCTGGCATCGA
>1101:12150:8064__T593__S_1364
AAGTCGTAACAAGGTTTCCGTAGGTGAACCTGCGGAAGGATCATTATTGACTTTTCTAGCGAACTGCCTGGGAGACCAGGCAGTGCTAGAATTAACACCCGTGAATACATACCTTTGTTGCTTTGGCGGGCCGCGCCCTGCGCGGTGGCACTTTGCCACTCGTGCCCGCCAGAGGACCCAACTCTTTTGTTTTAGTGATGTCTGAGTACTATAAAATAGTTAAAA
>1103:14215:22154__T593__S_0774
AAGTCGTAACAAGGTTTCCGTAGGTGAACCTGCGGAAGGATCATTACAGAATATACCTTATTCTCTCCCTGTGCATACCAAACCTCTGTTGCCTCGGCGCGCTGCTGCGCCAGAGGACCCAAACGCTGAAATTATACTGTCTGAGGCACTATGCAAAATAGTCAAAACTTTCAACAACGGATCTCTTGGTTCGGGTATTGATGAAGAACGCAGCAAAAAGTCTGT
>1106:9766:22415__T593__S_1175
AAGTCGTAACAAGGTTTCCGTAGGTGAACCTGCGGAAGGATCATTATAGAATGAACCCCCGCACCTAAGGCTAACGCTGAAGGTGGGGTCCTCTTTTTAAACCCGTGTAATTAGTGAAGTCTGAGCAATGTTTATAAAATAGTTAAAACTTTCAACAACGGATCTCTTGGTTCTGGCATCGATGAAGAACGTAGCGAACCTTCCCTGTCTCTTATACACATCTCC
>2104:17926:3830__T593__S_0921
AAGTCGTAACAAGGTTTCCGTAGGTGAACCTGCGGAAGGATCATTAAAGAATCGCCCCGTTTTTTCCGAAAAATGGGTTCTATTCCCACAACCGTGTATACTACCTTTGTTGCTTTGGCGGGCCGCC
>1101:18203:5769__T593__S_1244
AAGTCGTAACAAGGTTTCCGTAGGTGAACCTGCGGAAGGATCATTACCTGGCCTTGGGCCGCTCGCGGGGGCCCGTCGCTTGCGACGGTGCTCCCGGGGGTGCTTAGCCCTTGACTCTCACCTTGATTATGCGCACCTTTTGTTGTTCCCTCGGCAGGTCTCCTGCCGGCAGGAACCCCATAAACCCTTTATGTATAAGCATCAAACCTCTGAAAACAAATTTAA
>2102:11521:22261__T604__S_0824
AAGTCGTAACAAGGTCTCCGTTGGTGAACCAGCGGAGGGATCATTACCGAGTTTACAACTCCCAAACCCACTGTGAACCTTACCTATCGTTGCTTCGGCGGGACCGCCCCGGCGCCGACTCAGGCCCGGAACCAGGCGCCCGCCGGAGGCCCGAAACTCTATTGTCTATAAGTTTTCTCCTCTGATTACACATAAACAATAAATCAAAACTTTCAACAACGGATCT
>1101:18617:10671__T593__S_0367
AAGTCGTAACAAGGTTTCCGTAGGTGAACCTGCGGAAGGATCATTACAGAGTTCATGCCCTCACGGGTAGATCTCCCACCCTTGAATACTTATACCTTTGTTGCTTTGGCGGGCCGCTTCGGCCACTGGCTCCGGCTGGTGAGTGCCCGCCAAAGGATCCCCAAACTCTGAATATTAGTGTCGTCTGAGTACTATATAATAGTTAAAACTTTCAACAACGGATCT
>1103:15154:27144__T593__S_0541
AAGTCGTAACAAGGTTTCCGTAGGTGAACCTGCGGAAGGATCATTACAGAATATACTTATTCTCACCCTCTGTGTACCAAACCACTGTTGCCTCGGCGCGCCCCTGCGTCAGAGGACCTAAACGCTGAAATTATACTGTCTGAGTTGCTATGCAAAATAGTCAAAACTTTCAACAACGGATCTCTTGGTTCGGGTATTGATGAAGAACGTAGCAAAATCATACT
>2103:10043:11181__T604__S_1049
AAGTCGTAACAAGGTCTCCGTTGGTGAACCAGCGGAGGGATCATTACCGAGTTTACAACTCCCAAACCCCTGTGAACATACCATATCGTTGCCTCGGCGGTGCCCGTTTCGGCGGCCCGCCAGAGGACCCAAACCCTGTATTAAAGTATTCTTCTGAGTAAATGATTAAATCAATCAAAACTTTCAACAACGGATCTCTTGGCTCTGGCATCGATGAAGAACGTA
>1102:28084:18661__T593__S_0094
AAGTCGTAACAAGGTTTCCGTAGGTGAACCTGCGGAAGGATCATTACAGAGATTTTTCTCAGGTGTACGCTGTAAAAAGCGTACCTTGAGAATAAACTCCACCCTTTGTTTACATTACCTTTGTTGCTTTAGCAGGCCCGCCCTTGCTTGGGCCGCCGGCTTGTGCTGGTCAGTGCCTGCTAGAGGACCTAAAAATCTTGTTAATAATATTGTCTGAGTACTATA
>1104:10193:11343__T593__S_0012
AAGTCGTAACAAGGTCTCCGTAGGTGAACCTGCGGAGGGATCATTACAGGGCTTAACCCCCTATAAACCACTGTGAATCTACCTGATTTCATTCTTTGGCAGGCGGCCCCAGGGCGGGGCCAGCAGCCGTCAGGCGCCTGCCAGAGGACCAAAACTCGTTTCTACCGTCGTCTGAGTACATATCAATTATCAAAACCTTTAACAACGGATCTCTTGGTTCTGGCAT
>1101:4847:11772__T604__S_0219
AAGTCGTAACAAGGTTTCCGTAGGTGAACCTGCGGAAGGATCATTATCGAGTTAGGGTCCCTCGCGGCCCGACCTCCCACCCCCTTGTTTATTCTACCTCTGTTGCTTCGGCGGACCCGCCTTTAACGGGCCGCCGGGGGACCGTCGAAAGACGTCCCTTGGCCAGCGTCCGTTGGTGGCCCTCCAAAACTTCTGTCAAACAGTTGCCTTGATTCTAAGTGAAAA
>2105:12768:7479__T593__S_0530
AAGTCGTAACAAGGTCTCCGTAGGTGAACCTGCGGAGGGATCATTAACGAATGGCCTTTGGCCTTCGACCTTGTAAACCCGTGGAAGCAAGACTGCTTGGGCGCTTCCGGCGCCCCGTCTATGCCGTAAAGCTTTAGTCTGAACAAAAAATAAGTTTAAAACTTTCAACAAAGGATCTCTTGGCTCTCGCATCGATGAAGAACGTAGCAAAATTCCTGTCTCTTA
>1101:25013:6580__T593__S_1158
AAGTCGTAACAAGGTCTCCGTTGGTGAACCAGCGGAGGGATCATTATTGAGTGTTACAACTCCCAAACCCACTGTGGACCTTACCATTCGTTGCTTCGGCAGGAGATCCTGACGCTGTAAGGCGCTGGTTCCCCTGCCGAGGGCCAAAATTCTTGATTTACTTAGTGGAATTCTCTCTGAGTGGCAAATGCAAATAAATTAAAACTTTCAACAACGGATCTCTTG
>1104:11011:15157__T593__S_0644
AAGTCGTAACAAGGTTTCCGTAGGTGAACCTGCGGAAGGATCATTAAAGAAGGCCCCACCCATGCCCGGGTGGGGGGCGCAGCGCCCAGGGCGGCGCCTTAGACCCACTCTCTGCGTACACATCCACGTTGCTTCCCCGGGAATGGACCCCACATCTCGGGGGAGGACCTGCCCAGAGCACACGATGCTGACCAACATACATGTCCACCCCTCCCCCCTGTCTGA
>2103:11367:12624__T593__S_0851
AAGTCGTAACAAGGTCTCCGTAGGTGAACCTGCGGAGGGATCATTACCGAGATCGCGCCCCCTGGGCGGACCTCCCACCCACTGTCATCGCTACGACCGTTGCTTTGGCGGGCCGCCGGGCCCTGCCCCGCCGCCGGCCCCCGCCGGCGCGCGCCCGCCAGAGGCCCCGCAGACTCTAGATGTCGGTGTCGTCTGAGCATCACACAAATCGTTAAAACTTTCAACA
>1101:8822:17838__T604__S_1160
AAGTCGTAACAAGGTCTCCGTTGGTGAACCAGCGGAGGGATCATTACAGAGTTGCAAAACTCCCAACCCTTTGTGAACATACCTAAGTTGCTTCGGCAGGCAGGCCCAGGGCGGGTCTGTTGCCTGTTTTCAGGTGCCTGCCGGAGGTTTTAAACTCTATATTTTAAGTGATATCTGAGTAATTATATAAATAAGTCAAAACTTTCAGCAACGGATCTCTTGGTT
>1101:11187:15284__T593__S_0884
AAGTCGTAACAAGGTTTCCGTAGGTGAACCTGCGGAAGGATCATTAACGGGTTAGGGTCTTCTAGGCCCGACCTCCCAACCCTTTGTTTACTGAACCACTGTTGCTTCGGCGGGCCCGTCTCACGACCGCCGGAGGACCGCTGAAAGGCGGGTCCTCTGGCCCGCGTCCGCCGATAGCCAACCACAAAACTTCTGTATGAATCGTGTCTTATGTCTAAGTCAATG
>1101:12561:7651__T604__S_1292
AAGTCGTAACAAGGTCTCCGTTGGTGAACCAGCGGAGGGATCATTACAAAAAGAGTTGTAACAGACTCGCCAACCCTCTGTGAACCTACCTAAACATTGCTTCGGCGGGCAGCCCCAGGGCGGGGCCGCCGCCTCCCGCAGAGGGAGGTGCCCGCCAGAGGCCCACACCAAACTCTTTGTTTTTAGTCGTTACTCTGAGTCTTATACAAAAATAAATCAAAACTT
>1105:12230:9460__T604__S_1277
AAGTCGTAACAAGGTCTCCGTTGGTGAACCAGCGGAGGGATCATTACAGGACTCGCAAGACTCCTACAACCCTGTGAACTTCACTACAAGCACGTTGCTTCGGCGGGTGTCTCGGCGGAGGTCCCTTCCGGGGGACCTGCGCAGGGGCGCGAAGCCCGCCGGCAGCCTACTATACTCTGTCTCTTTGCGTTGGCATCTCGAGAAAAAGCAAACAAGTTAAAACTT
>2105:14870:12931__T604__S_1049
AAGTCGTAACAAGGTTTCCGTAGGTATGTAATGCATGGACTCCCATTCCTCTTATTTTGCTTGACTTATGCTAACGTTGAATTTCTAGGTGAACCTGCGGAAGGATCATTACCGAGTTAGGGTCTTACTAGGCCCGACCTCCCAACCCTATGTTTACTGAACCTCTATGTTGCTTCGGCGGGCCCGTTTCACGACCGCCGGAGGACCGTAAGACCGTCCTCTGGC
>1101:17528:17384__T593__S_1141
AAGTCGTAACAAGGTTTCCGTAGGTGAACCTGCGGAAGGATCATTAACGAGTTAGGGTCTACTCGGCCCGACCTCCCAACCCTTTGTCTACCACACTGTGTTGCTTCGGCTGGCCCGTCTCCGGACCGCCGGGGGACCGTCAAACGTTCTCTGGCCCGTGCCCGCCGAAAGCCCCATTAAAATTCTTGCTATGAATCGTGTCATTGTCTGAGTAAAATATTAAAT
>1104:10246:24733__T604__S_0618
AAGTCGTAACAAGGTTTCCGTAGGTGAACCTGCGGAAGGATCATTATCATGTCACTCAGTCATGCTGCCGCGTGAACTGTACAAACCCACTCTGTGTACCCTCTCCTGTTGCTTCCGCTGGGCCTGGAGCATTTCAGATGAGTTGTCCCCAACACAGTCAATTGCTTGCCTGGGGCTGGCAACTCTCGGTGACTGCTCTGGATTCACATGCTCAGCGGGAGGATA
>1112:12636:12862__T593__S_0661
AAGTCGTAACAAGGTCTCCGTTGGTGAACCAGCGGAGGGATCATTACGAAAGGAGTACTCGTACTCTTAAACCCTTTGTGAACATACCTTTATCTGTTGCTTCGGCGGGAGGCCCCTGGGGGGGGCCCCGGGGCCCGG
>2106:17674:11327__T604__S_0739
AAGTCGTAACAAGGTTTCCGTAGGTGAACCTGCGGAAGGATCATTACTAGAGCAAAGGACAGGCAGCGCCCCACAGAAGCTTGCTTCGTGGCGGGCTACCCTACTCCGGTAGGGTTTAGAGTCGTCGAACCTCTCGGAGAAGTTCGGTCCTGAACTCCACCCTTGAATAAATTACCTTTGTTGCTTTGGCGGGCCGCCTCGTGCCAGCGGCTTCGGCTGTTGA
>1105:19933:5502__T593__S_0371
AAGTCGTAACAAGGTCTCCGTTGGTGAACCAGCGGAGGGATCATTAAAAAGCGAGTCTCGCGACTCTCAAACCCTTTGTGAACTTATTCAGTTGAGCTGCTTCGGCAGGTATGTGAACGGGCGTTTCGAAAGAAGCACCGGGAACACGCCTGCCGGCCGGCTCGCCAACCAAACTCTTTGTTAATATAAGGACCTCTGAGTTAAAAACAAAATTTATTAAAACTT
>2101:13552:22099__T593__S_1182
AAGTCGTAACAAGGTCTCCGTAGGTGAACCTGCGGAGGGATCATTACAGAGTTCTCGCCCTCGCGGGTAGATCTCCCACCCACTGTTATCGTTACTGTCGTTTCTTTGGCGGGCCGCCGGGTCCCCCGGCCGCCGGCGGCTAATA
>1103:14106:19079__T593__S_0938
AAGTCGTAACAAGGTTTCCGTAGGTAAGTAGTGGTTGCGTCCTTTTCCTCTGTTAAAAACGTATGCTAACGTGAAATTTCTAGGTGAACCTGCGGAAGGATCATTAACGAGTTAGGGTCTTTCCGGCCCGACCTCCCAACCCTGTGCTTACTGAACCTTTGTTGCTTCGGCGGGCCCGTCTCACGACCGTCGGGGGACCGTAAGACGTTTCCTGACCCGTGTCCGCC
>1101:13990:12534__T593__S_0613
AAGTCGTAACAAGGTTTCCGTAGGTGAACCTGCGGAAGGATCATTACCGAGTATTGGGGCCCCTCTAGGTCTCTACTCCCACCCTATGTGTACCAATCTCAGTTGCTTTGGCGGGTCGCTGGTTCTGACCACCGCTGGCTTTTAAGTTGGCGAGTACCCGCCGGAGGACCCTTAAAACTCGTTTTAACGGTGGCTCTGAGTGAATCTTTAAATAGAAAAAAACTT
>1101:9250:14519__T593__S_0149
AAGTCGTAACAAGGTTTCCGTAGGTGAACCTGCGGAAGGATCATTATAGAGAACATGCCCCTAAAGGGTATCATCTCCCACCCTCTGTTTACATACCTTTGTTGCTTTGGCAGACCCGTCGTTTAGACCACCGGCCTTGGCTGGTCTGTGCCTGCCAGAGGACCAAACAATTCATTTCAACTGTTGTCTGAGTCAAAAATAAGATTTATAAAACTTTCAACAACG
>1106:20799:11534__T593__S_0729
AAGTCGTAACAAGGTCTCCGTTGGTGAACCAGCGGAGGGATCATTACAGAGTCACCCGACTCCCAAACCACTGTGAACATACCGCTACGATATGCTCCGGCGGGTCGCCCCAGGGGGGGTCCCGGCCGCAAGGCACCCGCCGGAGCCAGCACAACAGTCTCTTGCAGCAGTCTTCTGAGTTTATTTTATAAAGTGTCACAACTTTCAACAATGGATCTCTTGGCT
>1102:18727:16625__T604__S_1301
AAGTCGTAACAAGGTCTCCGTTGGTGAACCAGCGGAGGGATCATTATAGAGTTTTTCAAACTCCCAACCCATGTGAACTTACCAATGTTGCCTCGGCAGAGGCTACCCGGTACCTTACCCTGGAACGGCCTACCCTGTAGCGCCTTACCCGGGAACGGGCTACCCTGTAGCGGCTGCCGGTGGACCATCAAACTCTTGTTATTTTATTGTAATCTGAGCGTCTTA
>1102:10333:24657__T604__S_1483
AAGTCGTAACAAGGTCTCCGTAGGTGAACCTGCGGAGGGATCATTATCGAATGGGGCCTTTTGGCCACCTTCTTCCAAACCTGTGGAAATGAGAAGTGCTTTGGTGCCTTGGGTGCCAAGTCCATGCAGTTAGCCTTGTGTCTGATTGGAAATGAATTTTAAAACTTTCAACAAAGGATCTCTTGGCTCTCGTATCGATGAAGAACGTAGTGAAATAAG
>1102:20762:15147__T593__S_1365
AAGTCGTAACAAGGTTTCCGTAGGTGAACCTGCGGAAGGATCATTATAGAGACTGGTTGGGTAACACCTTCCAAACCTCCCACCCTTTGTTTACATACCTTTGTTGCTTTGGCAGGCCCGTCTTTTAGACCGCCGGCTTCGGCTAGCCAGTGCCTGCCAGAGGACCTAAAACTCTGTTTAATTGTATTGTCTGAGTACTATATAATAGTTAAAACTTTCAACAACG
>2104:11071:7471__T593__S_1361
AAGTCGTAACAAGGTCTCCGTTGGTGAACCAGCGGAGGGATCATTACAGGACTCGCAAGACTCCTACAACCCTGTGAACTTAACTATAAGCACGTTGCTTCGGCGGGTGTCTCGGAGGGGGTTCTCCCTCCCCGAGGCGCTAAACCCGCCGGCAGCCTACTATACTCTGTCTCTTTGCGTTGGCATCTCGAGTACAATCAAACAAGTTAAAACTTTCAACAACGA
>1101:14381:13384__T604__S_0159
AAGTCGTAACAAGGTTTCCGTAGGTGAACCTGCGGAAGGATCATTACCGAGTTAGGGTAGTCACTCACTGCCCGACCTCCCAACCCTGTGTCTACCACACTTTGTCGTTGCTTCGGCGGACCGGTTGACCAACTGGTCATGACCGCCGGGGGCTGGCTCTGCCCCCCTGGAGAGCGTCCGCCGATGGCCCAACCACAAAACTCTTGTACCGAAACGTGTCGTCTG
>1102:13123:22458__T593__S_0014
AAGTCGTAACAAGGTTTCCGTAGGTGAACCTGCGGAAGGATCATTAAAGAATGCCCCGTTTTTTGAAATGGGTTCTATTCCCAAACCGTGTCTACATACCTTTGTTGCTTTGGCGGGCCGCCTTCAGGCGTTGGCCTTGGCTAACTGCGCCCGCCAGAGGACCCAAACTCGTTTGTTTAGTGATGTCTGAGTACTATAAAATAGTTAAAACTTTCAACAACGGAT
>1102:14598:5524__T604__S_1504
AAGTCGTAACAAGGTCTCCGTAGGTGAACCTGCGGAGGGATCATTATTGAATGGGGGCCTTCTGGCCACCTTCTTCAAAACCTGTGGAAATGAGAAGTGCTTTGGCGCCTCAAGCGCCAAGTCCATGCAATTAGCCCTGTGTCTGATTGGAAATGAATTTTAAAACTTTCAACAAAGGATCTCTTGGCTCTCGTATCGATGAAGAACGCAGTAAAAATCCAC
>1113:17910:16765__T593__S_1008
AAGTCGTAACAAGGTTTCCGTAGGTGAACCTGCGGAAGGATCATTACAGAGTCCTTGCCCCGTCATGGGGCAGACCTCCAAAACCCCCTGTGCATACCGATACCTTTGTTGCTTTGGCAGGCCGCCCGGGCGAGGGGGCGGTGTCCCTGAGACCTGGCTACCGGCCTTGGCTGGTACGTGCCTGCCAGAGGCCAAAAAAAAAACCTCCGTTTCTGAACGAGCGTCGTC
>2106:26520:15644__T593__S_0202
AAGTCGTAACAAGGTCTCCGTAGGTGAACCTGCGGAGGGATCATTAACAAGATAGACCTTTGGGTCCTTCATCCTTCAAACCCGTGGAAGCGAGATGTGCTTCGGCGCCTCTGGGTGTCGAATCAATGCCGATTAGCCTGTGTCTGAAGCGAAATAAATTTAAAACTTTCAACAAAGGATCTCTTGGCTCTCGTATCGATGAAGAACGCAGCGAACCTGAACT
>1101:10850:2484__T604__S_0103
AAGTCGTAACAAGGTTTCCGTAGGTGAACCTGCGGAAGGATCATTATCGAGGAAGGGTCTTCTAGGCCCGATCTCCAACCCTCGTGGCTAAAATACCATGTTGCTTTGGCTGGCCCGCCCCTTGTGGGCCGCGGGGGATCATCGATCCCTAGCCTGTGCCTGCCAATAGCCTTCCAAAACTCTTCTGAATAGTGTTGTCTGAGGATACATTATAAAATTATTAAA
>1101:4117:10779__T604__S_1103
AAGTCGTAACAAGGTTTCCGTAGGTGAACCTGCGGAAGGATCATTAAAGAGTTAGGGTCTTCTAGGCCCGATCTCCCAACCCTTTGTTTACCAAACCATCGTTGCTTCGGCGGGCCCGTCCTTTTTGGACCGTCGGAGGACTGTCAAAGGTCCTCTGACCCGTGCCCGTCGGTGGCCAACTTACCTAAATTCTTAAATAAACGTGTCATTATCTGAGTACCATAT
>1114:9902:19329__T593__S_1391
AAGTCGTAACAAGGTTTCCGTAGGTGAACCTGCGGAAGGATCATTAATAACGCCCCGTTTTTGTCGCAAGATTTAAAAATGGGTTCAATACCCAAAACCGTGTCTACCTACCTTTGTTGCTTTGGCAGGCCGCCTTCGGGCGTCGGCTCCGGCTGACCACCGCCTGCCAGAGGCCCAAAATTCTGTGTTTAGTGATGTCTGAGTACTATAAAATATTTAAAACTT
>1102:17179:16614__T593__S_0029
AAGTCGTAACAAGGTTTCCGTAGGTGAACCTGCGGAAGGATCATTAACGAGTTAGGGTCTTCTAGGCCCGACCTCCCAACCCCATGTTTATTGAACCTCTGTTGCTTCGGCGGACCCGTCTCACGACCGCCGGAGGACCGCCGCGAGGCGTCCTCTGGCCAGCGTCCGCCGGTGGCCAACCACTTAAAAAACTCTGAATGAATCGTGTCATGATGTCTAAGTCTA
>1101:11676:27810__T604__S_0843
AAGTCGTAACAAGGTCTCCGTAGGTGAACCTGCGGAGGGATCATTACCGAGCGAGGGCCCCGGCCCGACCTCCAACCCATTGAAGTTACCAACTCTGTTGCCTCGGGGGTGACCCGGCCGCCGCGCCGGGGCCCCCGGAGGACCACACCACTCTGCGTTCCTGCGTCGGAGTTTGAGGAAATGTCAATCAAAACTTTCAACAACGGATCTCTTGGTTCTGGCATC
>1105:13474:11682__T593__S_0042
AAGTCGTAACAAGGTCTCCGTAGGTGAACCTGCGGAGGGATCATTATTGAATGGGGCCTTTGGGTCACCTTCTTCCAAACCTGTGGAAACGAGAAGTGCTTCGGCGCCTCGAGCGCCAAGTCTATGCATTCAGCCTTGTGTCTGATCAGAAACAAATTTTAAAACTTTCAACAAAGGATCTCTTGGCTCTCGTATCGATGAAGAACGTAGCAAAAGCCTGTCT
>1104:26349:17428__T604__S_0258
AAGTCGTAACAAGGTCTCCGTTGGTGAACCAGCGGAGGGATCATTACAGAGTTGTAAAACTCCCAAACCATTGTGAACATACCTATGTTGCCTCGGCGGCCTGCCTGGCAAGCTGCTTCTGTGGCTGCCGCGCGGTCCGCCGGTGGAATATAAACTCTTGTTTTTTTGTATCTCTGAGAAAACTTTTAAATAAGTCAAAACTTTCAACAACGGATCTCTTGGTTC
>1101:10848:22213__T604__S_0877
AAGTCGTAACAAGGTTTCCGTAGGTAAGTTGGAAGCTTTTCATCTTACACCCTCTATCTTTCTATGCTTTGAATAACATGCTGACTTTTCCCTTTAGGTGAACCTGCGGAAGGATCATTACCGAGTGCGAATCTCCCCCGTAAAAAAGGGGAGGTTACCTCCCGTCCTTTGCAGGGCATACCCTATCCAGTTGGATGAGGGTTGCTTTCAAAAACACCTTCTGCT
>1101:12527:9618__T593__S_0684
AAGTCGTAACAAGGTCTCCGTTGGTGAACCAGCGGAGGGATCATTACTGAGTTGCTACTCAAAACCCTATGTGAACTTTACCTAGTGTTGCTTCGGCAGGTTTTCCCTGGGGGGGAAGTAGCCTTCGGGCAACCTGCCAGAGGCAATTTTTACTCTGATTTTATTTTGGATTTCTGAGTTTTCAAACAAAAAAATAAAACTTTCAGCAACGGATCTCTTGGTTCT
>1105:26203:7155__T593__S_0531
AAGTCGTAACAAGGTTTCCGTAGGTGAACCTGCGGAAGGATCATTAAAAATGTAACCGGACCGGGACGTCGCGGGCGAGAGCCCCTGGCGGACCGCGAAGGGAGATATCATACACCCTGTGTTTATTTACCTTTGTTGCTTTGGCGGGCCGTCCGTGAGGCGTCGGCCCCGGCTGACCGCGCCCGCCAGAGGACCCAAACTCTTTTATCAGTGATGTCTGAGTACT
>1103:19510:4662__T593__S_1385
AAGTCGTAACAAGGTCTCCGTTGGTGAACCAGCGGAGGGATCATTAGAGGGTCGCGAGACCTCCTATTGTTCTTAACCAATCCGCGTACCTGGCTGGAATCATGCCTCTGCCTCGGCGGCGGCCCCAGGGGGGGCCTCTTGCCCGCTTCGCTGCTTCACGCAGCGGTGGGTGCTGCCGGCGGCAACCAAACCAAGCAACATTATATAACATATCAAGCATAAAAC
>1104:27777:17593__T593__S_0919
AAGTCGTAACAAGGTCTCCGTTGGTGAACCAGCGGAGGGATCATTATTGAGTGCTATAACTCACTATAAACCCATGTGAATTCTACCTTTAGAAGTTACCTTGGCAGGCGGCCCCGGGGGGCTTATGCCTATTTTATAGGCGCCTGCCAGAGGATCAAACCCTATATTTTATAGTGGATCTCTGAGCAAAATACAAATGAGTCAAAACTTTCAACAACGGATCTC
>1111:17249:11480__T604__S_0003
AAGTCGTAACAAGGTCTCCGTAGGTGAACCTGCGGAGGGATCATTACCGAGTGAGGGCCCCCGGCCCGACCTCCAACCCTTTGTGTTTCTGACTGTGTTGCCTCGGGGGCGACCCGGCGCGTTTATCGCGTTGGGGCCCCCGGTGGACCCCAACCCACTCTTGCGTCCCGACGTCGGTTCAATTGATGAATATCAAAAAACTTTCAACAACGGATCTCTTGGTTC
>1102:8929:10910__T593__S_1125
AAGTCGTAACAAGGTTTCCGTAGGTGAACCTGCGGAAGGATCATTAACGAGTTTTTTTGGCGCAAGTCAAAAACTCCCACCCTTTGTTTTTTTGACTTGATTACTTTGGCGATTCGATTTTTTGAGATGATCAAAAAAGCCATTGACTTTTTTATAAAGTGAATGTGTATTCGCCAAAGGAAAAAACCTTTTACTCTTTTTTTGACAAGTAATTCTGAATAACTA
>1108:8622:15907__T593__S_1320
AAGTCGTAACAAGGTTTCCGTAGGTGAACCTGCGGAAGGATCATTATCGAAAGCTCCGGCTTTTGTTGTGCCTTGAACCCTTTGATGTCTGAACCTTTGTTGCTTCCGTCGGCCAATACTGCCCAAGAGGGACATTTGACCGATGGAGGGTATTTGGGAACTCGGTTGCTTAGATGTTGTTAGTCTCAAATATTTGAGATGAAATGCGCAAGAAACCAAAACTTT
>1101:12464:18218__T593__S_1481
AAGTCGTAACAAGGTCTCCGTAGGTGAACCTGCGGAGGGATCATTACCGAGCTCATGCCCTACCGGGTAGATCTCCCACCCTGTGTTATTATTACCTTTGTTGCTTTGGCGGGCCGCCGCGCTCCGGCCTGGCTACCGGCTCCGGCTGGTAAGCGCCCGCCAGAGGACCCCAAACCCTGAATGTTAGTGTCGTCTGAGTACTATATAATAGTTAAAACTTTCAAC
>1105:18312:15237__T593__S_0690
AAGTCGTAACAAGGTCTCCGTTGGTGAACCAGCGGAGGGATCATTAAAGAGTTCTAACAAACTCCCAAACCCTTGTGAACATACCTGTATGTCGTTGCTTCGGCGGGCAGCCCCGGGGAGGGGCCGCGCCTCTAGCGAGGTGTCTGCCGGAGGACCAAACAAAACTATTGAATTATTGGCCTCTCTGAGTATAATACAAATAAGTTAAAACTTTCAACAACGGAT
>1102:5644:12014__T604__S_0050
AAGTCGTAACAAGGTCTCCGTAGGTGAACCTGCGGAGGGATCATTAATGAATGGCCCAAAGCCTTCGACTCTTCAAAACTGTGGAAGCACAGCGTGCTTCGGTGCTTCGGCGCCGCCTTTATGCCTTAGAGTCTGTGTCTGAACCTAAAATATAGTCTAAAAACTTTCAACAAAGGATCTCTTGGCTCTCGCATCGATGAAGAACGCAGCAAAACCCCTGTC
>1102:23200:4532__T593__S_0016
AAGTCGTAACAAGGTTTCCGTAGGTGAACCTGCGGAAGGATCATTAAAGAGTAAGGGTGCCTAGCGCCCGACCTCCAACCCTTTGTTGTTAAAACTACCTTGTTGCTTTGGCGGGACCGCTCGGTCCCCGAGCCGCCGGGGGGATCCGTCCCCCATGGCGAGCGCCCGCCGGAGTTAAACCAAACTCTTGTTAATTAAACCGGTCGTCTGAGTTAAAATTTTGAA
>1101:13895:5728__T604__S_0764
AAGTCGTAACAAGGTTTCCGTAGGTGAACCTGCGGAAGGATCATTACAGAGTTCATGCCCTCACGGGTAGATCTCCCACCCTTGAATATATTACCTTTGTTGCTTTGGCGGGCCGCTTCGTCCACTGGCTTTGGCTAGTGAGTGCCCGCCAGAGGACCCAAAACTCTGTGTTATAGTGTCGTCTGAGTACTATATAATAGTTAAAACTTTCAACAACGGATCTCT
>1103:16660:13788__T604__S_1093
AAGTCGTAACAAGGTTTCCGTAGGTGAACCTGCGGAAGGATCATTATAGAGAACCTGCCCTTTGGGTAGATCCTCCCACCCTTTGTTTACAATACCTTTGTTGCTTTGGCAGGCCCGTCTTTTTGGCCGCCGGCTTCCGCTGGTCAGTGCCTGCCAGAGGATCCAAAACTCTTGATTTTGGCATTGTCTGAGAATTATATAAATAGTTAAAACTTTCAACAACGG
>1101:10031:23493__T604__S_0361
AAGTCGTAACAAGGTCTCCGTAGGTGAACCTGCGGAGGGATCATTAATGAATGGCCCTTGGCCTTCGACACTTCAAAACTGTGGAAGCACAGCGTGCTTCGGTGCTTTGGCACCGCTTTTATGCCGTAAAGTTTGTGTCTGAACCTAAGATATAGTCTAAAAACTTTCAACAAAGGATCTCTTGGCTCTCGCATCGATGAAGAACGCAGTAAACTAGACTG
>1101:4888:23206__T604__S_0517
AAGTCGTAACAAGGTCTCCGTTGGTGAACCAGCGGAGGGATCATTACCGAGTTGCAAAACTCCCACCATTGTGAACCCTACCTACAGTTGCTTCGGCTTGTGCTCCGTCAGGAGTCGACCCCTGGTCAGCAGGCCGACAGCCCGAAACCCTTTTCCTTATCAGGCCTCTCTGAGTAATTACCAAAATAGGTTAAAACTTTCAACAACGGATCTCTTGGTTCTGGC
>2103:8691:18776__T593__S_0738
AAGTCGTAACAAGGTCTCCGTTGGTGAACCAGCGGAGGGATCATTACCGAGTTGCAAAACTCCCAAAACCCTTTGTTTATCTATCTGGTAACAGCGTCTGCTTCGGCGGGCGGCCCCAGGGCGGGGCCGCCGCCGCGCCTCT
>1101:6748:9857__T593__S_1274
AAGTCGTAACAAGGTTTCCGTTGGTGAACCAGCGGAAGGATCATTACAGAGATGTGCCCTTCGGGGTAGACCTCCCACCCTGTGTTATTTACGTTTGTTGCTTTGGCAGGCCGCCCCACGGGGCCCCCGGCCGCGGCCGAGGAGTGCTTGCCAGAGACCCTCAAAACCCTGTATTTTAGTGTCGTCTGAGTATTATTAAATAAATTAAAACTTTCAACAACGGAT
>1102:13095:6839__T593__S_0222
AAGTCGTAACAAGGTCTCCGTAGGTGAACCTGCGGAGGGATCATTATTGAATGGGGCCTTTGGGTCACCTTCTTCCAAACCTGTGGAAACGAGAAGTGCTTTGGCGCCTCGAGCGCCAAGTCTATGCATTCAGCCTTGTGTCTGATCAGAAACAAATTTTAAAACTTTCAACAAAGGATCTCTTGGCTCTCGTATCGATGAAGAACGCAGCGAATGGAGGCTGT
>1102:13102:13339__T593__S_0501
AAGTCGTAACAAGGTCTCCGTTGGTGAACCAGCGGAGGGATCATTACCGAGTTTACAACTCCCAAACCCAATGTGAACGTTACCAAACTGTTGCCTCGGCGGGATCTCTGCCCCGGGTGCGTCGCAGCCCCGGACCAAGGCGCCCGCCGGAGGACCAACCAAAACTCTTATTGTATACCCCCTCGCGGGGTTTTATTATCTGAGCCATCTCGGCGCCCCTTGCG
>1101:6380:20770__T604__S_0962
AAGTCGTAACAAGGTTTCCGTAGGTGAACCTGCGGAAGGATCATTACTGAGTACCGGGTCTCTAAGGCCCTTACTCCCCACCCTTTGTGTACCTTACCGTTTGATTCAGTTGCCTTGGTGGGCTATTTTCCCCTAGGAAATCGCTGACCCGGTCCCTAGGAACAGGGAAAACCCGCCAGGGGGACTCCCCTAAACTCTTTTGAATTGGGACGTCTGAGAAAACAA
>2103:14994:21394__T604__S_0344
AAGTCGTAACAAGGTCTCCGTAGGTGAACCTGCGGAGGGATCATTAACGAATGGCTTCGGCCTTCAACTTCAAAACCCGTGGAATAGAGCCGTGCTTCGGCGCCATGGCGTCGTATTTATGCAATTTACCTGTGTCTGAATAAACCTAGAATTAAAACTTTCAACAAAGGATCTCTTGGCTCTTGCATCGATGAAGAACGCAGTAAACACCTGTCTCTTATAC
>1102:5577:14110__T593__S_0277
AAGTCGTAACAAGGTCTCCGTTGGTGAACCAGCGGAGGGATCATTACAGAGTATCATACTCACCAAAACCAATTGTTTATCTACCTACATTGGCTTCTCCGGCAGGAGGTTCCAGGGCGGGACCAAGCCTAACAGCACCTGCCGAAGGGGCACCCACTGCTCTATATTATACTGTCTGAGTACCAAAAACAAATATCAAAATTTTCAATTGTGGATCTCTTGGTT
>1103:19380:21322__T604__S_1524
AAGTCGTAACAAGGTTTCCGTAGGTGAACCTGCGGAAGGATCATTATCGTAGGGCTTCGGTCCTGTCGAGATAGCGTCCTTGCCTATTTTTTGGAGTACCTTTTCGTTTCCTCGGCAGGCTTGCCTGCCACTGGGGACCCTTCAAACTCTTTGTAAATACAGCATCTGTCTGAATAAACAAACAAAAATCAAAACTTTCAACAATGGATCTCTTGGTTCTGGCAT
>1102:6084:18636__T604__S_0933
AAGTCGTAACAAGGTCTCCGTTGGTGAACCAGCGGAGGGATCATTACCGAGTTTACAACTCCCAAACCCATGTGAACATACCTATTGTTGCTTCGGCGGGATCGCCCCGGGCGCCTCGTGTGCCCCGGATCCGGCGCCCGCCTAGGAACCTTAACTCTTGTTTTATTTTGGAATCTTCTGAGTAGTTTTTACAAATAAATAAAAACTTTCAACAACGGATCTCTT
>1105:13728:2912__T604__S_0155
AAGTCGTAACAAGGTTTCCGTAGGTGAACCTGCGGAAGGATCATTACTAGTTGTATCCCCTCGGGGAGACTTCCACCCTTGTCAATCTACCCTTGCTTGGCTTCGGCCAAAATATACTCGGAATGAGTTGTCTGAATGAGACGAAATACAAAAAAACTTTCAACAATGGATCTCTTGGTTCGAGCATCGATGAAGAACGCAGCAAAACACTGTCTCTTATACAC
>1102:10550:24051__T593__S_0292
AAGTCGTAACAAGGTCTCCGTAGGTGAACCTGCGGAGGGATCATTACAGAGTTCATGCCCCTCGGGGTAGACCTCCCACCCTGTGTATTTATACCTTTGTTGCTTTGGCGGGCCGCTAGGCTTCGGCCCGGCTCCCGGCTCCGGCTGGGGAGTGCCCGCCAGAGGCCCTAAAACCCGAATGTTAGTGTCGTCTGAGTACTATATAATAGTTAAAACTTTCAACAA
>1103:15846:5202__T604__S_0587
AAGTCGTAACAAGGTTTCCGTAGGTGAACCTGCGGAAGGATCATTAAAGAATTGCCCCGTTTTTTGAAATGGGTTCTATTCCCAAACCGTGTCTAATATACCTTTGTTGCTTTGGCAGGCCGCCGCTTAGGCGTTGGCTCCGGCTAACTGCGCCTGCCAGAGGACCCAAACTCGTTTGTTAGTGATGTCTGAGTACTATATAATAGTTAAAACTTTCAACAACGGA
>1101:13483:10758__T593__S_1304
AAGTCGTAACAAGGTTTCCGTAGGTGAACCTGCGGAAGGATCATTAATGCGTTCCCGGACATATGATCGGTCAGAAATGGCCCGTTATGCTTCGGTCAATCGCCACCCTTGTGTAGTATATGATTGTTGCTTTGGCGGGCCGCCTTAGGGCACCGGCTTTGGCCGGCCCGCGCCCGCTAGAGGACCCTAAACTCTGTATGTTAGTGATGTCTGAGTACTATATAA
>1104:16947:1810__T593__S_0007
AAGTCGTAACAAGGTCTCCGTAGGTGAACCTGCGGAGGGATCATTACTGAATGGCCTCTGGGCCTTCAACCTTGCAAACCTGTGGAAGCAACGTGTGCTTCGGCGCTTCGGCGTCGCTTTTATGCTGCTAACAAGCCCATGTGTCTGAATCAAAATACAAGAAATAAAACTTTCAACAAAGGATCTCTTGGCTCTCGCATCGATGAAGAACGTAGTGAACCCTC
>1102:21179:14658__T604__S_1440
AAGTCGTAACAAGGTCTCCGTTGGTGAACCAGCGGAGGGATCATTAATGGAATCGCAAGATCTCCCTTAAACCATCGTGAACATACCGAAACGTTGCCTCGGCGGGCGCCTGGTGCTTCTGGCGCCGGGCGTTCAGCCCGCCGGCGGCCCCCTACTCTGTCTCTGCAGCGTGGCATCTCGAGATAAACACAAATGAATCAAAACTTTCAACAACGGATCTCTTGG
>1101:12946:10806__T593__S_0748
AAGTCGTAACAAGGTCTCCGTTGGTGAACCAGCGGAGGGATCATTATAGAGTTTTTTAAACTCCCAACCCATGTGAACTTACCATTGTTGCCTCGGCAGAAGCTACCTGGTTACCTTACCTTGGAACGGCCTACCCTGTAGCGCCTTACCCTGGAACGGCCTACCCTGTAACGGCTGCCGGTGGACTACCAAACTCTTGTTATTTTATTGTAATCTGAGCGTCTT
>1103:13492:17450__T604__S_0640
AAGTCGTAACAAGGTTTCCGTAGGTGAACCTGCGGAAGGATCATTAATGAGAACGTGCCCTTCGGGGTAGATCTCCCACCCTGTGTTTACACTACCTTTGTTGCTTTGGCAGGCCCGCCCTCGGGCCGCCGGCTCCGGCTGGCCAGCGTCTGCCAGAGGATTCAAAACTCTTTGTTATTTTTGCCGTCTGAGTACTATACAATAGTTAAAACTTTCAACAACGGA
>1104:25605:12763__T604__S_0095
AAGTCGTAACAAGGTTTCCGTAGGTGAACCTGCGGAAGGATCATTACTGAGATAGCTGAGCAATCAGCGACCTCCAACCACTGCGTACCTATCCGTCTTTGGGTGCCTCCGGGCGCCCAGCATTTAAACACAACCGTCTGATGAAGTCAGAGTATCTTAAATATACTACAACTTTCAACAATGGATCTCTTGGTTCCGGCATCGATGAAGAACGCAGCAAAAAAC
>1110:19118:3962__T593__S_1269
AAGTCGTAACAAGGTCTCCGTTGGTGAACCAGCGGAGGGATCATTACCGAGTTTACAACTCCCAAACCCCTGTGAACATACCTTAATGTTGCCTCGGCGGATCAGCCCGCGCCCCGTAAAACGGGACGGCCCGCCAGAGGACCCAAACTCTAATGTTTCTTATTGTAACTTCTGAGTAAAACAAACAAATAAATCAAAACTTTCAACAACGGATCTCTTGGTTCTG
>1104:14663:17183__T604__S_0650
AAGTCGTAACAAGGTCTCCGTTGGTGAACCAGCGGAGGGATCATTAAAGAGTTGCAAAACTTAAACCATTGTGAACGTTACCTTTACCGTTGCTTCGGCGGGCGGCCCGGGTCCTGCCCGGCGCCCCCCGGCCCTCACGGGCGCCCGCCGGAGGTAAACCAAACTCTTGAATTGTATGGCCTCTCTGAGTCTTCTGTACTGAATAAGTCAAAACTTTCAACAACG
>2103:10341:16695__T593__S_1007
AAGTCGTAACAAGGTCTCCGTAGGTGAACCTGCGGAGGGATCATTACGAAACAGGCGCATCTGCGTCAACCCCAACTTCCTGTGAGAGCAAAAGGCTTGCTTTGGCGCCGACGGCGTCAGATTTATGCGGATTTGCCATTGAGTCTGAGAGAAACAAGGTTTAAAACTTTCAACAAAGGATTTCTTGGCTCTTGCACCGATGAAGAACGTAGCAAAATATTAC
>1102:6130:12297__T593__S_0690
AAGTCGTAACAAGGTTTCCGTAGGTGAACCTGCGGAAGGATCATTACAGAGAACTTGCCCTTCGGGGTAGATCTCCCACCCTGTGCTTACGTTACCATTGTTGCTTTGACGGGCCCGTCCCCTTGGGGACCGCCGGCTCCGGCTGGCCCGTGCCCGTCAGAGGACCCCCAAACGCTTATTTTAACGTCGTCTGAGTACTATACAATAGTTAAAACTTTCAACAACG
>1106:11882:4568__T593__S_0304
AAGTCGTAACAAGGTCTCCGTTGGTGAACCAGCGGAGGGATCATTACCGAGTTTACAACTCCCAAACCCCTATGTGAACGTTACCAAAATGTTGCCTCGGCGGGGAATTTATTCATGCCCCGGGCGCGTCGCAGCCCCGGACCAAGGCGCCCGCCGGAGGACCAACCAAAACTCTTTTGTATGTCCCCTCGCGGACTTTTATAATTCTGAACCATCTCGGCGCCC
>1101:4821:17264__T604__S_0432
AAGTCGTAACAAGGTCTCCGTTGGTGAACCAGCGGAGGGATCATTACAGAGTCGTAAAAAACTCCCAACCCTATGTGAACTTACCATTGTTGCCTCGGCGGACCTACCCTGTAGCTACCCTGTAGCTGCCTGGCAGTTCCGCCGGTGGACCACTAAACTATTGTTATTTATGGATATCTGAGCGTTTTAAACAAATAAGTTAAAACTTTCAACAACGGATCTCTT
>1101:15147:2548__T604__S_1320
AAGTCGTAACAAGGTTTCCGTAGGTGAACCTGCGGAAGGATCATTAACGAGTTAGGGTCTCTCCAGGCCCCACCTCCCAACCCTTTGTTTACCGAACCTCTGTTGCTTCGGCGGACCCGTCTCGCGGCCGCCGGGGGACCGCCGACAGGCGTCCTCTGGCCAGTGTCCGTCGATAGCCAAACATTTAAACCCTGAATCAATTGTGTCTTATGCCTAAGTCTATGA
>1109:13751:21769__T604__S_0351
ATGTCGTAACAAGGTCTCCGTAGGTGAACCTGCGGAGGGATCATTATTGAATGGGGCCTTTGGCCGCCTTCTTCCAAACCTGTGGAAATGAGAAGTGCTTTGGTGCCTCGGGCGCCAAGTCCATGCAATTGGTCTTGTGTCTGATTGGAAACAAATTTTAAAACTTTCAACAAAGGATCTCTTGGCTCTCGTATCGATGAAGAACGTAGCAAAGGCAAACTGT
>2101:16135:13190__T593__S_1092
AAGTCGTAACAAGGTTTCCGTAGGTGAACCTGCGGAAGGATCATTAGAATGAGAACGCGGTGGGCGTAATACCCCACTGTACCCTCCACCCTTGTGTATCATTCACTTGTTGCTTTGGTGGGCCGCAAGCCTTTAACGGTGAGCACCGGCTTCGGCTGGAGAGTGCCTGCCAGAGGACCCAACTCTGTAATATTGTAACATCTGAGTACTATTAAATAGTTAAAAC
>2111:11537:23173__T593__S_1216
AAGTCGTAACAAGGTTTCCGTAGGTGAACCTGCGGAAGGATCATTATTAATCGGTCCCCTCGGGGATGTCTGAAACCCTTGAATACATAACTTTGTTGCTTTGGCGGGCCGCCGTATGGCGTTGGCTCCGGCTGACCGTGCCCGCCAGAGGTCAAAACTCGTTTGTTTAATGATGTCTGAGTACTATATAATAGTTAAAACTTTCAACAACGGATCTCTTGGTTCT
>1102:14260:23843__T593__S_0149
AAGTCGTAACAAGGTCTCCGTTGGTGAACCAGCGGAGGGATCATTACCGAGTTTACAACTCCCAAACCCAATGTGAACGTTACCAAACTGTTGCCTCGGCGGGAACTCATGCCCCGGGTGCGTCGCAGCCCCGGACCAAGGCGCCCGCCGGAGGACCAACCAAAACTCTTTTTGTATACCCCCCCGCGGGGTTTTTATAATCTGAGCCTT
>1101:7042:11411__T604__S_0962
AAGTCGTAACAAGGTCTCCGTTGGTGAACCAGCGGAGGGATCATTACCGAGTCTCCGACTCCAAACCACTGTGAACCTACCTCTCTCGCGCTCCGCCGGGTCGGCCCCGGGGGGTCGGTAGCCGCAAGGCACCCGGCGGAGCCCTAGAAAAATTCTCTCAGCGAGCTTCTGAGTCTGTCTCTAAAAGAGTCACAACTTTCAACAATGGATCTCTTGGTTCCGGCA
>2109:6609:13800__T593__S_1230
AAGTCGTAACAAGGTCTCCGTAGGTGAACCTGCGGAGGGATCATTAATGAATGGCCATTCGTGGCCTTCGACCCTTCAAAACCGTGGAGGCATAGTGTGCTTCGGCGCTTCGGCGCCGCCTTTATGCTGTAAAAGTCTGTGTCTGAATCTAAAACATAGTTTAAAACTTTCAACAAAGGATCTCTTGGCTCTCGCATCGATGAAGAACGCAGTGAATACGCC
>1102:12543:27213__T604__S_0928
AAGTCGTAACAAGGTTTCCGTAGGTGAACCTGCGGAAGGATCATTACCGAGTTTAGGGGGCTGTTGGCCCCCGAACCTCCAACCCTTGACTGAAACTACCGCGTTGCTTTGGCGGGCCCGCCCTGAAAATGGGCCGCCGGAGGCGTCACTGCCTCTGGCCCGTGCCCGCCAGTAGCCACAATCAACCCTTTTTTAACTGTGACGTCTGAGTGCAAATACAAAATG
>1101:4700:10316__T593__S_1141
AAGTCGTAACAAGGTCTCCGTTGGTGAACCAGCGGAGGGATCATTACAGGGTCTCGCGACTCTCAAACCCAACCGTGCTCTAAACATTTTTTCTGCTGCGGCGGGCCGCTCGCTGGGGGAGCTTCTGGCCTGTATAGGTGGCCTGCCAAAGCAACCAAACATTCTCCTTTTACAAATATTCAAAAAACTTTCTTGAAAAAGCAATCACAACCCATAACAATGGAT
>1103:4563:17027__T604__S_1385
AAGTCGTAACAAGGTTTCCGTAGGTGAACCTGCGGAAGGATCATTAACGAGTTAGGGTCTTTTAGGCCCGACCTCCAACCCTGTGTTTAATTACCCTGTTGCTTTGGCGGGCCCGTCTTCGGACCGTCGGCGGTCAGCAATGACCTCTGGCCAGTGCCCGCCAGAGACCCATTTTAAAAACCTGTTGAAACGTGTCGTTCTCAGTTAAAAATTAAATTGTCAAAA
>1101:12078:14894__T593__S_0952
AAGTCGTAACAAGGTCTCCGTTGGTGAACCAGCGGAGGGATCATTATAGAGTTTTTCAAACTCCCAACCCATGTGAACTTACCACTGTTGCCTCGGCAGAGGTTACCCGGTACCTACCCTGGAACGGCCTACCCTGTAGCGCTTTACCTGGGAACGGTTACCCTGTAGCGGCTGCCGGTGGACTACCAAACTCTTGTTATTTTATTGTAATCTGAGCGTCTTATT
>2103:13378:12516__T593__S_0301
AAGTCGTAACAAGGTTTCCGTAGGTGAACCTGCGGAAGGATCATTACTGAGCGTGGGTCCCCTGTTGACCCCCCTTTCCCGGGGGGCCGGGGTTGACCCTAGACCTCCCACCCTTGTCGATCGTACCGTGTTGCTTCGGCGGGCCCGCCATTGGCCGCCGGGGGGCTGGGGCTCGCGACTTGTGAGCGCCGCCCCCGGGCCCGTGCCCGCCGGAGACCTCCCTCG
>2106:12634:13208__T604__S_0355
AAGTCGTAACAAGGTCTCCGTTGGTGAACCAGCGGAGGGATCATTACTGAGTTACCACTCTTCAACCCTTTTGTGAATTTTTACCTAGTGTTGCTTCGGCAGGTTTTTCCCAGGGAGGGAAAAAGTAGCCTTCGGGCAACCTGCCAGAGGCATTTTTTACTCTGATTTTTTTTTGAATTCTGAGTTTCTTTTAAAAAAGAAAAAAACTTTCAGCAACGGATCTCT
>1101:11489:5471__T593__S_0881
AAGTCGTAACAAGGTTTCCGTAGGTGAACCTGCGGAAGGATCATTACAGAATTGGCCTTCCTTCGGGAGGGCTCTATTCCACAACCCGTGTATACCGTCCTTTGTTGCTTTGGCAGGCCGCCTCTTCGGAGGCGTCGGCTTCGGCTGGTTGCGCCTGCCAGAGGACCCAAACTCAGTTGTATGTGTTGTCCGAGTAATATCATAATATTTAAAACTTTCAACAAC
>1101:14851:21644__T604__S_1315
AAGTCGTAACAAGGTCTCCGTTGGTGAACCAGCGGAGGGATCATTACCGAGTTTACAACTCCCAAACCCCAGTGTGAACGTTACCGAACCGTTGCCTCGGCGGGATCTTCTGCCCCGGGCGCGTCGCAGCCCCGGACCAAGGCGCCCGCCGGAGGACCGCAAACCCTCCTGTATACATCCCGTCGCGGATTATCCTTACCTCTGAGCTCTCTCGGCCGCCCCCTA
>1101:15690:6765__T593__S_0015
AAGTCGTAACAAGGTCTCCGTTGGTGAACCAGCGGAGGGATCATTACAGAGTTGCAAAACTCCCAAACCCACTGTGAATCTACCTCTTGTTCCTTTGGCAGGCGGCCCCCGGGGGGGCTTTGCCGCAAGGCGCCTGCCGAAGGACGACCAAAAACTCTTACTACCGAGTGTCCTCTGAGCAACTATAAAAAAAGTCACAACTTTCAACAACGGATCTCTTGGTTC
>2105:16160:23055__T593__S_1158
AAGTCGTAACAAGGTCTCCGTAGGTGAACCTGCGGAGGGATCATTACAGAGTTCATGCCCTTCGGGGTAGATCTCCCACCCGTGTATTTATACCTTTGTTGCTTTGGCAGGCCTGCCTCGGCCACCGGCTCCGGCTGGTGAGCGCCTGCCAGAGGACCCCAAACTCTGAATTTAATGTCGTCTGAGTACTATATAATAGTTAAAACTTTCAACAACGGATCTCTTG
>1104:25659:16894__T593__S_0631
AAGTCGTAACAAGGTCTCCGTTGGTGAACCAGCGGAGGGATCATTACTGAGTTACCACTCTTCAACCCTTTTGTGAATTTTTACCTAGTGTTGCTTCGGCAGGTTTTCCCAGGGAGGGAAAGTTAGCCTTCGGGCAACCTGCCAGAGCATTTTTTACTCTGATTTTTTTTTGAATTCTGAGTTTAAAAAAAGAAAAAAACTTTCAGCAACGGATCTCTTGGTTCTG
>2103:23309:18796__T604__S_1488
AAGTCGTAACAAGGTCTCCGTAGGTGAACCTGCGGAGGGATCATTAACGAACGGCCCTTATGGGCCTTCACCCCCCCTCTCAACCCCTGTGGATGTTGGTGACGTTGAGTGCTTCGGCGCCGTCGCGCGCCGCACTTGCTCGACTTCTGCGACGATTGTGGGTCTGATTTCAACATGTTTTTATTTAAAACTTTCAACAAAGGATCTCTTGGTTCTGGCATCGA
>1103:9537:17310__T593__S_0516
AAGTCGTAACAAGGTTTCCGTAGGTGAACCTGCGGAAGGATCATTACAGAGTTCATGCCCTCCGGGGCAGACCTCCCACCCTTTGTATACATTGCCTTTGTTGCTTTGGCGGGCCGCCGCAAGGCCACCGGCTTCGGCTGGTGCGCGCCCGCCAGAGGACCCCAACCCTGTCTTACAGTGTCGTCCGAGTACTATATAATAGTTAAAACTTTCAACAACGGATCT
>1103:22269:19948__T593__S_0916
AAGTCGTAACAAGGTCTCCGTTGGTGAACCAGCGGAGGGATCATTACTGAGTTACTACTCTTCAACCCTTTGTGAATTTTACTTTGTTGCTTCGGCAAGTTTTCCCTGGGAGGGAATTTAGCCGCAAGGTAACTTGCCAGAGGCTCTAAAACTCTTGATTTCAGTGGAATTCTGAAAACTTTTACAAAAAATAAAAACTTTCAGCAACGGATCTCTTGGTTCTGG
>2107:23775:5109__T604__S_1397
AAGTCGTAACAAGGTCTCCGTTGGTGAACCAGCGGAGGGATCATTGCTGGAACAAACGCCCTCGCGGGCGCTACCCAGAAACCCTTTGTGAACATATATACCCTATAAGTTGCCTCGGCACTGGTTGCTTCTCGCTAGCAGGAGCCCTGTAGACAAGCGCCTAGCGCCTGTACGCAGGAGCCAACCGGCCGACGGCCCCTATACCAAACTCTTGTTTTTGTAAAA
>1101:10946:24580__T604__S_0106
AAGTCGTAACAAGGTTTCCGTAGGTGAACCTGCGGAAGGATCATTACAAGTGAAGCTACCGAACGCTGGAAACAGCGGTTAGGGGCTTACACCCACCCGTGTTTACATACTATTATTGCTTTGGCGGGCCGTGGCCTCCACTACGGGCTCTGTTCGTATGTGCCCGCCAGAGGACCAAACTCTGAATGTTAGTGATGTCCGAGTACTATCTAATAGTTAAAACTT
>2106:26906:15586__T604__S_1492
AAGTCGTAACAAGGTCTCCGTAGGTGAACCTGCGGAGGGATCATTACAGAGTTCATGCCCTTCGGGGTAGATCTCCCACCCTTTGTATTTATACTCTTGTTGCTTTGGCAGGCCGCTGGGCTCCGGCCTAGCCACCGGCTCTCGCTGGTGTGCGCCTGCCAGAGGTTATCAAACTCTGAATGTTAGTGTCGTCTGAGTACTATATAATAGTTAAAACTTTCAACAAC
>1104:19622:9616__T593__S_1019
AAGTCGTAACAAGGTTTCCGTAGGTGAACCTGCGGAAGGATCATTAAAGAGAACATGCCCCTCGGGGCGTATCTCCCCACCCTTTGTTTATGATACCTCAGTTGCTTTGGCAGGCCCGCCCTCTCGGCCGCTAGCCTAGGCTGGCCCGTGTCTGCCAGAGGACCCCCCCCAACACTCTTTTTTAACATGTCAGTCAGAAAACACATACAATACTTTAAAACTTTC
>2110:8252:19841__T593__S_1351
AAGTCGTAACAAGGTTTCGATCCTTCACGCAACACGTGCGGAAGCCTTTGCAGCTGGAAACAGTAAGCTGGAACGACTATAAACAAAAGCCGGCCTCGTGCAAGTCAGCTATTATGCTGGCGACACTTTCGAATTGCGGGGATCCCCTAAAACCTCTCCACACCAAGCCAGCGAGGGAAACCTCCTGGTGGCCGGTGGGAAACTACCCGGGTACGGTAAAAGCGGG
>1101:27075:19215__T604__S_0978
AAGTCGTAACAAGGTTTCCGTAGGTGAACCTGCGGAAGGATCATTAACGAATATATGTCTGTTAAAGACATTTTTCTATTTCAAACACCTGTGAATTTTATAAAAATTTTTGCTTTGGCTGAAATTAATATATATATATATATTTTCGGCCAAAAGTTTTTAATTAAAACCTTTTTATTTATAAACATTTTGAATCTGAAGAACTGTTTTATGAAAAATTTATTT
>1101:21259:23139__T604__S_0648
AAGTCGTAACAAGGTTTCCGTAGGTGAACCTGCGGAAGGATCATTAATGAAGTCTGGGTTTCAAACCCTCTCTCTTCTACACACTTGTGAACTTACACTGTTGCTTTGGCAGGTTTCCGGATGGGTTTCAAACCCGGACGGTCAGGTCGAAAGGCGCCTGCCAAGGACATTTATCCACCCTTTTTTATTGTCTGATTTTTGTTTTAAACAAATATAAAAAAACTT
>2102:7771:15724__T593__S_0072
AAGTCGTAACAAGGTCTCCGTAGGTGAACCTGCGGAGGGATCATTACAAAATTGGCGCCTTTTGGCGTCTGACCTCAACTTCCTGTGTGAGCACAAGCTTGCTTTGGCGCCTCCGAGGCGCCAGGTTTATGCAAATTTGCTGTTGAATCTGAAGCAAAACAAAACTTAAAACTTTCAACAAAGGATCTCTTGGCTCTTGCACCGATGAAGAACGTAGCAAAAAG
>1101:19623:6974__T593__S_0280
AAGTCGTAACAAGGTTTCCGTAGGTGAACCTGCGGAAGGATCATTACAGAGAATATCGCCCTCGCGGGTGACTCTCCAACCCAATGTTATTCTACCTTTGTTGCTTTGGCGAGCCGCCTTGGCCACCGGCTCACGCTGGTGAGCGCTTGTCAGAGGACCCAAAACTCTGAATTTAAAGTATTGTCTGAGTACTATATAATAGTTAAAACTTTCAACAACGGATCT
>2109:5054:12602__T593__S_1114
AAGTCGTAACAAGGTCTCCGTTGGTGAACCAGCGGAGGGATCATTACAGGACTCGCAAGAATCCCGAAACCACTGTGAACCTACCGAACGTTGCCTCGGCGGGCGCCCGGCCCCCCGCCGGGACCCGGCCCG
>1101:19678:5747__T604__S_0925
AAGTCGTAACAAGGTCTCCGTAGGTGAACCTGCGGAGGGATCATTAGCGAATGGCCCGCCACGGGCCTTCCACCCCTTCTTGACCCCTGTGGACGTTGGCGATGTCGAGTGCTTTGGCGCCGTTGCGCGCCGCACTTACTTGACTTCTGTGTAGACCGTGCGTCTGATTCTGACCCATTTACAAAACTTTCAACAAAGGATCTCTTGGCTCTCGCATCGATGAAG
>1103:8508:5440__T593__S_0308
AAGTCGTAACAAGGTTTCCGTAGGTGAACCTGCGGAAGGATCATTACCGAGTACCGGGGCCTCTGGTCCCTACTCCCACCCCATGTTGACTTGTCAATCGTTGCTTCGGCGGGCCGGTCTCTGACCGCCGGCCCCAGGGCTGGAGAGCGCCCGCCGGAGGCCTTTTGAAACCCGTCTTGAACCGTGGCGTCTGAGTTTGAGACGAATGAATAAAAACTTTCAACAA
>1101:10291:15655__T593__S_0812
AAGTCGTAACAAGGTTTCCGTAGGTGAACCTGCGGAAGGATCATTACCGAGTACCGGAGCCTTCGGGTTCCTACTCCCACCCTATGTTGACTTTGAATGTTGCTTTGGCGGACCGGTGGTCTCACCGCTGGCCTAGGCTGGAGAGTGTCCGCCAGGGGGTTTTAAACTCTGCTTAATGATGAATTCTGAGTCTCGATAAATTGAATCAAAAACTTTCAACAACGG
>1101:12298:11176__T593__S_0134
AAGTCGTAACAAGGTTTCCGTAGGTGAACCTGCGGAAGGATCATTACAGAGAAATTGCCCCTTGGGGTAGATCTCCCACCCTTTGTTTACATTACCTTTGTTGCTTTGGCAGGCCCGTCCCTTGACCACCGGCTTAGGCTGGTCTGCGCCTGCCAGAGGACCCCAAACTCCTGATATTTCGTGTTGTCTGAGTAATTATAAATAAGTTTAAAACTTTCAACAACG
>1101:14533:13953__T604__S_1143
AAGTCGTAACAAGGTCTCCGTAGGTGAACCTGCGGAGGGATCATTACGAAACAGGCGCTTCGCGCCAACCTCGACAACCTGTGAGAGCGAAAGCCTTGCTTTGGCGCTCAGCCGCCGAGTTTATGCCGATGTGCCAGTGAGTCTGAGAGAAAGCTGAGCTTAAAACTTTCAACAAAGGATTTCTTGGCTCTTGCACCGATGAAGAACGCAGTGAAATCGTCC
>1104:21769:11796__T593__S_1418
AAGTCGTAACAAGGTCTCCGTTGGTGAACCAGCGGAGGGATCATTACCGAGTTTACAACTCCCAAACCCCTATGTGAACGTTACCAAACTGTTGCCTCGGCGGGAAATTCATGCCCCGGGCGCGTCGCAGCCCCGGACCAAGGCGCCCGCCGGAGGACCAACCAAAACTCTTTTGTATGTCCCTCGCGGACTTTTATAATTCTGAACCATCTCGGCGCCCCTAGC
>2110:7391:5362__T593__S_0774
AAGTCGTAACAAGGTTTCCGTAGGTGAACCTGCGGAAGGATCATTACAGAATATACCTTATTCTCTCCCTGTGCATACCAAACCTCTGTTGCCTCGGCGCGCTGCTGCGCCAGAGGACCCAAACGCTGAAATTATACTGTCTGAGGCACTATGCAAAATAGTCAAAACTTTCAACAACGGATCTCTTGGTTCGGGTATTGATGAAGAACGCAGTAAAATCCAACT
>2112:12709:8506__T593__S_1083
AAGTCGTAACAAGGTTTCCGTAGGTGAGTAACATCAACGACATCCTCGACTTTTGGGACTTGTGCTAACTGATTTTAATAGGTGAACCTGCGGAAGGATCATTACCGAGTTCGGTGCCTCTGGGTGCCCTCTCACACCACACTGTTTACCTTTAACCGTTGCTTTGGCGGGTCAGGGCCTCTGGCCCCCTCGGACCAGCGCTGGGGAGCGCCCGCCGAAGCCCA
>1108:18498:16388__T604__S_0010
AAGTCGTAACAAGGTCTCCGTTGGTGAACCAGCGGAGGGATCATTACAGAGTCTCGTACTCCCAAACCACTGTTTACGTACCTATCGTTGCTTCGGCAGGGGGCTCCAGGGGGAGCCGCCTTGGGTGCCTGCCGGAGGTATACACAAACTCTTGCCATATAATGAAGCTCTGAGTATCTATTAAATAAGTCAAAACTTTCAACAACGGATCTCTTGGTTCTGGCA
>1106:16529:22370__T604__S_0152
AAGTCGTAACAAGGTTTCCGTAGGTGAACCTGCGGAAGGATCATTAAACCTTATATCACGGGGGCCGGCCTTGAATTGCTTGCAGTTCCAATGCGACGGCTTTTGCCTATCCATTGTGATACTCGGCTTTTCTCCCCGCCCTGCCGGAACATTACCCATGAATTTTGCGTACCTATTGTTTCCTCGGCAGGCTTGCCTGCCAGCAGGACCTTTTTAAACCTTTTT
>1111:6873:14634__T604__S_1247
AAGTCGTAACACGGTCTCCGTAGGTGAACCTGCGGAGGGATCATTACAGAGTTCATGCCCTCCGGGTAGATCTCCCACCCACTGTTATCACTACTCTCGTTGCTTTGGCGGGCCGCTGGGCCCTGCCCGGCCGCCGGCCCCGGCTGGCGCGTGCCCGCCAGAGACCTCACAGACTCTGAATGTTAGTGTCGTCCGAGTAACTATACAATCGTTAAAAACTTT
>1102:7142:11144__T593__S_0019
AAGTCGTAACAAGGTCTCCGTTGGTGAACCAGCGGAGGGATCATTATAGAGTTGTAAAACTCCCAAACCCATGTGAACATACCTCTGTTGCCTCGGTGGACTATTCGGAAGCTACCCTGTAGCTACCCTGTAGTCCACCGACGGACCACAAAACTCTTGTTTTTTTAATATCTCTGAGTCAACTATAAATAAGTTAAAACTTTCAACAACGGATCTCTTGGTTCT
>1102:19798:22691__T593__S_0041
AAGTCGTAACAAGGTTTCCGTAGGTGAACCTGCGGAAGGATCATTAATGAGTTAGGGTCTTCCAGGCCCGATCTCCAACCCTTTGTTTAACTACCATGTTGCTTTGGCGGGCCCGTCTTTAACCGGACTGTCGGGGGTTTTAAAACCTCTGGCCAGTGCCCGTCAGTAGCCCCACAATAAATACATTTTAACCATGTTATATCTGAAAAATAGTTTAAATAAACT
>1101:11556:8325__T593__S_0734
AAGTCGTAACAAGGTTTCCGTAGGTGAACCTGCGGAAGGATCATTAAAGAATTGCCCTGTTCTCTTGAGAATGGGTTCTATTCCTATACCGTGTATACATACCTTTGTTGCTTTGGCGGGCTGCCTCTCGTAGGCGTTGGCTCCGGCTGACTATGCCCGCCAGAGGATCCAAACTCTTTTGTTTAGTAGTGTCTGAGTACTATATAATAGTTAAAACTTTCAACA
>2105:12009:20970__T593__S_0962
AAGTCGTAACAAGGTTTCCGTAGGTGAACCTGCGGAAGGATCATTAACGAGAAAAAGGCGCTCGCGCCGCTCTCTCAAACCTTTGCGTACCCAATCTTGTCTCTTGCGGGGGGTCCGCCCCCCGCGGGGAACCAAAACAGTCGTCTGATGTTGTCAGAATCTTACAAACAAAAAAACAACTTTCAACAATGGATCTCTTGGCTCTCCCATCGATGAAGAACGTAG
>1102:12711:14963__T604__S_0416
AAGTCGTAACAAGGTTTCTGTAGAACAAGTCCTTCCGTGGGTAACACTTGCTGAAGCCTTAGCAGCCTGAAAGGGTGCCCCTTAACGACTATAAAAAAACAGAGGGTCTGAAATGCTAGTCTTTGAGAAAAAGGCGACACTGTCAAATTGCGGGAAACCCCTAAAGACCTTGACACCAAGCGCCTGCTGGAAACAGTAGCGTGGCCGAGCTAATTGCCCTGGGTA
>1101:16510:19540__T593__S_1311
AAGTCGTAACAAGGTTTCCGTAGGTGAACCTGCGGAAGGATCATTATAGAATGAAACCCCCCCGCCCAAGGCTAACGCTGAAGGTGGGGTCCTCTTTTAAACCCGTGCAATTAGTGAAGTCTGAGCATTATTTACGAAATAGTCAAAACTTTCAACAACGGATCTCTTGGTTCTGGCATCGATGAAGAACGCCGCAAAAATTATCTGTCTCTTATACACATCT
>1102:19563:11511__T604__S_0149
AAGTCGTAACAAGGTCTCCGTTGGTGAACCAGCGGAGGGATCATTACCGAGTTTACAACTCCCAAACCCCTGTGAACATACCAATTGTTGCCTCGGCGGATCAGCCCGCTCCCGGTAAAACGGGACGGCCCGCCAGAGGACCCCTAAACTCTGTTTCTATATGTAACTTCTGAGTAAAACCATAAATAAATCAAAACTTTCAACAACGGATCTCTTGGTTCTGGC
>1103:4665:10590__T604__S_0886
AAGTCGTAACAAGGTTTCCGTAGGTGAACCTGCGGAAGGATCATTAAAGAGTACCGGAGCTCTCGGGTTCCTACTCCCACCCTATGATGACTTTAAATGTTGCTTTGGTGGACCGGCAGTATTGCCACCGGCCCAGGCTGGATAGCGTCCGCCGGAGGATTTTTAAATTCCTTTTAACGGTGAATTCTGAGTCTTTGAAAATTGAATTAAAACTTTCAACAACGG
>1103:11503:12507__T593__S_0953
AAGTCGTAACAAGGTTTCCGTAGGTGAACCTGCGGAAGGATCATTATCGTAGGGCTTCTGCCCTGTCGAGATAGCGTCCTTGCCTATTTTTTGGAGTACCTTTTCGTTTCCTCAGCAGGCTTGCCTGCTACTGGGGACCCTTTAAACTCTTTGTAAATACAGCATCTGTCTGAAAAAACAAACAAAAAAAATCAAAACTTTCAACAATGGATCTCTTGGTTCTGG
>1110:5865:14617__T593__S_0056
AAGTCGTAACAAGGTTTCCGTAGGTGAACCTGCGGAAGGATCATTAACGGCTTTCCTGCTCTGCAGGAATTCCCACCCTTGGCTATAGACTGTTGCTTCGGCGAGACGCTGTACGCAGCCATTGGCGGTCGGGGACCTGG
>1105:7638:12226__T604__S_0568
GAGTCGTAACCAGGTCTCCGTTGGTGAACCAGCGGAGGGATCATTATAGAGTTTTATAAACTCCCAACCCTTTGTGAACTTACCTATGTTGCCTCGGCGGAGCCTACCCGGTAGCTCTCCCTTTCGGGAGGACCTACCCTGTAGCCCGCCGGTGGATTTTCAAACTCTTGTTATTTTAACTATATCTGAGCGTCTTATTTTAATAAGTCAAAACTTTCAATAA
>2106:17621:10234__T604__S_0316
AAGTCGTAACAAGGTCTCCGTAGGTGAACCTGCGGAGGGATCATTACGAAACGGACGCTCAAGCGTCGACCTCAACTTCCTGTGATCCGAAAGGCTTGCCTCGGCGCCTCTGGCGCCGGAACCATGCCGATTTGCTCGTGAGTCTGAGAGAAAACAAGGTTTAAAACTTTCAACAAAGGATTTCTTGGCTCTTGCACCGATGAAGAACGCAGTGAAGTAACCT
>1102:8173:13354__T604__S_1530
AAGTCGTAACAAGGTCTCCGTTGGTGAACCAGCGGAGGGATCATTATTGAGTGCTATAACTCATTAAAACCCATGTGAATTCTACCTGAAGAATTGCCTTGGCAGGCGACCCCGGGGGGGTTTCAAGCCTATATTTATAGGTGCCTGCCAGTGGAACTTATATCCTGTTTTCTAGTGGATCTCTGAGCTATAAAGACAAATGAATCAAAACTTTCAACAACGGAT
>1109:12345:10950__T604__S_0433
AAGTCGTAACAAGGTTTCCGTAGGTGAACCTGCGGAAGGATCATTACCGAGTAATCCTGCTTGCAGGAACTCCCACCCTTGTGTATTGACTGTTGCTTCGGCGAGACGCTGGAAACAGCCACCGGGACATCTGACTCCGATACCCGGTGCGGGCTCGCCGAAGATTTACATACTCTGAGATTATGTATGGTCAGAGCATCAAGCAATATATCAAAACTTTCAACA
>1101:10296:2825__T593__S_0893
AAGTCGTAACAAGGTTTCCGTAGGTGAACCTGCGGAAGGATCATTACTGAGTGCGGGCCCTCTGGGTCCAACCTCCCACCCGTGTTTATCGTACCTTGTTGCTTCGGCGGGCCCGCCGTTATGGCCGCCGGGGGGCGTCTGCCCCCGGGCCCGCGCCCGCCGAAGACACTCTTGAACGCTGTCTGAAGGTTGCAGTCTGAGCAGATTAGCTAAATCGGTTAAAAC
>1102:12228:21849__T604__S_1113
AAGTCGTAACAAGGTTTCCGTAGGTGAACCTGCGGAAGGATCATTACTGAGTGAGGGCCCTCTGGGTCCAACCTCCCACCCGTGTTTATTGTACCTTGTTGCTTCGGCAGGCCCGCCTCACGGCCGCCGGGGGGCTTCTCGCCCCCGGGCCCGCGCCTGCCGGAGACACCTTTGAACGCTGTCTGAAGTTTGCAGTCTGAGCGATTAGCTAAATTAGTTAAAACT
>1101:25175:11600__T593__S_1141
AAGTCGTAACAAGGTTTCCGTAGGTGAACCTGCGGAAGGATCATTACCGAGTTCGGCACCCTCTGGGTGCCTACTCCCACCATCTGTGTACCCATTCTTGTTGCTTTGGCGGGGCGTGGCAAGCGCCCCTCCGGCCACCCGGCTGGAGCGTACCCGCCGGAGGTTTTTCAAACTCGATTAAACAGAAGTCTGAGTAAAAACAAAAAAAATCAAAACTTTCAACAA
>1103:13260:7848__T593__S_0727
AAGTCGTAACAAGGTTTCCGTAGGTGAACCTGCGGAAGGATCATTACAGTAGTCTTCTGCCCTCACGGGTAGAAAACTCCACCCTTGCGAAATGTATGCTTGTTGCTTTGGCGGGCCGTCCGGCTTAGGATCCTAAGTTGGCTTGTGCCTGCCAGAGGACTCAAAACTCTTGTGTTAGTGATGTCTGAGTACTATATAATAGTTAAAACTTTCAACAACGGATCT
>2112:12833:18350__T593__S_0390
AAGTCGTAACAAGGTCTCCGTAGATGAACCTGCGGAGGGATCATTACAGAGTTCATGCCCTCCGGGTAGATCTCCCACCCATTGCTATAACTACTCTCGTTGCTTTGGCGGGCCGCTGGGCCCTGCCCGGTCGCCGGCCCCGGCTGGCGCGTGCCCGCCAGAGAACTCACAAACTCTGAATGTTAGTGTCGTCCGAGTAACTATACAATCGTTAAAACTTTCAAC
>1109:23495:13689__T604__S_0345
AAGTCGTAACAAGGTTTCCGTAGGTGAACCTGCGGAAGGATCATTACCGTGGGGATTCGTCCTCATTGAGATAGCACCCTTTGTTTATGAGCACCACTTGTTTCCTCGGTGGGCCTGCCCGCCGCTAGGACCTATATTAAAACCTTTGTAGTAGCAGTATACTCAGTAAAATAAACAAAATATTAAAACTTTCAACAACGGATCTCTTGGTTCTGGCATCGATGAA
>1101:10726:7248__T593__S_0821
AAGTCGTAACAAGGTCTCCGTAGGTGAACCTGCGGAGGGATCATTACCAGAGATGGCGGGCCTCCGCGCCCCTGTCCCCAACCCTTTTGTTGACCTAAACCCTTTTGCCTCGGGGGCAGAGCGTCCGCCGCACGCCCCCGGAGGACCACCGAACGCTGTCTCTTTGCGTCAGAGGAATTGATGAAATGAATGAAAACTTTCAACAACGGATCTCTTGGTTCTGGC
>1102:9320:15288__T604__S_1271
AAGTCGTAACAAGGTTTCCGTAGGTGAACCTGCGGAAGGATCATTACTGAGTGTTTTGAGTTTAACTCAAATCCTCCCACCCTTTGTTTAAATGACCTGTTGCTTCGGTGAGACTGACAACTTTGTTGTCGGTTGACTGATTTCACAATCAGTGAGCTTGTTTGCTCACCGAAGTTTTTTATAACTCTTTTTATTTTAAGATATTTGAGAAAACAAACAAAAAAA
>1105:10329:22777__T604__S_0327
AAGTCGTAACAAGGTCTCCGTAGGTGAACCTGCGGAGGGATCATTATCGAATGGCCTCGGCCTTCAAACCCCAAACCAGTGGAAGCGACACGTGCTTCGGCGCCCCCCCGGCGCCGTCTCCATGCCGTAATCCGTCTCGTCTGAATCTAAATTTTGAATCAAAACTTTCAACAAAGGATCTCTTGGCTCTCGCATCGATGAAGAACGCAGCAAAAATAGCTGTC
>1103:15092:7881__T593__S_1093
AAGTCGTAACAAGGTTTCCGTTGGTGAACCAGCGGAAGGATCATTACAGAGATCATGCCCCTCGCGGGTAGACCTCCCACCCTGTGTTATTTACGATTGTTGCTTTGGCAGGTCGCCTTCGGGCACTCGGCTCCGGCTGAGGTGCGCCTGCCAGAGGACCCCCAACTCTGTGTTTAGTATTGTCTGAGTATTATTTTAATAAGTTAAAACTTTCAACAACGGATC
>2111:17737:9523__T593__S_1519
AAGTCGTAACAAGGTTTCCGTAGGTGAACCTGCGGAAGGATCATTATAAATGAAAAACATATCTAACTTCAGGGAAGAGGGAACCTGCACGGTGACCACCCCTGTCGGGCCACCCAATACCTGTGAAATGTCACCGTCCTAGCGGTGGCAGACTTGAATAAACAAGGAAAAACAAAATGTGATCAGGCACGGTGGCCCGTTTACCTTCACATAACCCTCCGAGTAC
>2109:5600:19200__T604__S_1031
AAGTCGTAACAAGGTCTCCGTAGGTGAACCTGCGGAGGGATCATTATTGAATGGTCTTTGACCTTCTACATCTCAAAACCTGTGGAAGCAAACTGTGCTTCGGCGCCTTGAGGCGCCGTTTTTATGCTGGAGTCAGTTTTTGTCTGAATCTGTTATAAGAAATCAAAACTTTCAACAAAGGATCTCTTGGCTCTCGCATCGATGAAGAACGCAGTGAAATAG
>1104:21391:15717__T593__S_0316
AAGTCGTAACAAGGTTTCCGTAGGTGAACCTGCGGAAGGATCATTAATGGGTTTAACGCCTTCGGGCACAATCCCCACCCTTTGTAACTGCGGCCCGGATTCGGCGCCTGGCGGGGAGCCCCCTCTGTTCGCGGAGGGCCCCGCCTGCCGGAATTAGCCAACCCTGCCTAGAAAATTGAAGTCTGAGAACAAGTTAAATTAAACAAAACTTTCAACAACGGATCT
>1102:6654:22349__T593__S_0227
AAGTCGTAACAAGGTCTCCGTTGGTGAACCAGCGGAGGGATCATTAAAAAGTCCTCAAGACCTCAAAACACCGTGAACGTACCTCTCTCTCTTCGCTCCGGCGGGTCGCCCCAGGGGGGGCGCCTGCCGCAAGGCACCCGCCGGAGCCCACGCTTAAGAGTCTCTCCGAGTCTTCTGAGTGCAAAGCTAAAAGCTTACAACTTTCAACGATGGATCTCTTGGTTC
>1104:22914:21601__T604__S_0577
AAGTCGTAACAAGGTCTCCGTTGGTGAACCAGCGGAGGGATCATTACAGAGTCGTAAAACACTCCCAACCCATGTGAACTTACCATTGTTGCCTCGGCGGACCTACCCTGTAGCTACCCTGTAGCTACCCTGTAACCGCCGGTGGACTACTAAACTCTTGTTATTCTATGGATATCTGAGCGTCTTATTTAATAAGTTAAAACTTTCAACAACGGATCTCTTGGT
>1104:25587:18509__T604__S_1377
AAGTCGTAACAAGGTTTCCGTAGGTGAACCTGCGGAAGGATCATTACCGAGTAATCCTGCTTGCAGGAACTCCCACCCTTGTGTATTGGCTGTTGCTTCGGCGAGACGCTGGAAACAGCCACTGGGACATTAAAGTCTGGTGTCCCAGTGCGGGCTCGCCGAAGAAATACCATACTCTGAGATTATGTACGGTCAGAGCATCAAGCAATATATCAAAACTTTCAA
>1108:16932:16480__T604__S_0603
AAGTCGTAACAAGGTCTCCGTTGGTGAACCAGCGGAGGGATCATTACTGAGTGTAAAAACTCCCAACCCTTTGTGAACATACCTCTGTTGCTTCGGCGGATGCGCCCCGGGCGCGCCTTCTAGGAGGCGTGCCCCGGAACCAGGCGCCCGCCGGGGGACCTACAAACTCTTGTATTCCTAGCGGATCTCTGAGTGTGATTTAAACAAATCAAATCAAAACTTTCA
>1101:16478:13495__T593__S_1121
AAGTCGTAACAAGGTCTCCGTTGGTGAACCAGCGGAGGGATCATTACCGAGTCTCCGACTCCAAACCACTGTGAACCTACCTCTCTCGCGCTCCGCCGGGTCGGCCCCGGGGGGTCGGTAGCCGCAAGGCACCCGGCGGAGCCCCAGAAACATTCTCTCAGCGAGCTTCTGAGTCTGTACTCTAAAGAGTCACAACTTTCAACAATGGATCTCTTGGTTCCGGCA
>1103:16943:28062__T593__S_1168
AAGTCGTAACAAGGTTTCCGTAGGTGAACCTGCGGAAGGATCATTACAGAGAAATTGCCCTTCGGGGTAGATCTCCCACCCTATGTTTACATTTACCTTTGTTGCTTTGGCAGGTCCGTCACTTGACCACCGGCTTAGGCTGGTCCGCATCTGCCAGAGGACCCCAAACTCTTGATTTTTATGTTGTCTGAGTAATATATAATAAGTTAAAACTTTCAACAACGG
>1105:4285:18595__T593__S_0565
AAGTCGTAACAAGGTTTCCGTAGGTGAACCTGCGGAAGGATCATTATAGAATGAACCTCCCTCTGCTCAAGGCTAACGCTGAGAGCTAGGGGTCCTCTTTCAAACCCATGCAATTAGTGAAGTCTGAGTAATTTATAATAGTTAAAACTTTCAACAACGGATCTCTTGGTTCTGGCATCGATGAAGAACGTAGCGAAATACTGTCTCTTATACACATCTCCGAG
>2105:7624:8611__T593__S_1366
AAGTCGTAACAAGGTTTCCGTAGGTGAACCTGCGGAAGGATCATTACAGAGTTCCGGCCCTTCGGGGTCGATCTCCCACCCTTTGCTATACCTTGCCTTTTGTTGCTTTGGCGGGCCGCCATTCGGCCGTCGGCTTCGGCCGGCGCGTGCCCGCCAGAGACCCCCAAACCCTGTATTACAGTGTCGTCCGAGTACTATATAATAGTTAAAACTTTCAACAACGGAT
>1104:10041:20409__T604__S_0962
AAGTCGTAACAAGGTTTCCGTAGGTGAACCTGCGGAAGGATCATTACAGAGTTCATGCCCTTACGGGTAGATCTCCCACCCTTGAAATACATACCTTTGTTGCTTTGGCGGGCCGCGGCTCTCCGCTACCGGCTCCGGCTGGTATGTGCCCGCCAGAGGACCCAACTCTTGTTTTTAGTGATGTCTGAGTACTATATAAATAGTTAAAACTTTCAACAACGGATC
>1102:16699:10431__T604__S_1136
AAGTCGTAACAAGGTCTCCGTTGGTGAACCAGCGGAGGGATCATTACAGAGTTGCAAAACTCCTACACACCCGCGAACTTACCCGTATTGTTGCTTCGGCGGACGGCCCCAGGGCGGGGCCGTAGCCTGTAAAGGCGCCCGCCGGAGGTACCAAACTCTGTTTGTATAGGCCTCTCTGAGTATTACAAGAATAAGTCAAAACTTTCAACAACGGATCTCTTGGC
>1101:15516:19939__T604__S_1108
AAGTCGTAACAAGGTCTCCGTTGGTGAACCAGCGGAGGGATCATTGCCGAGCCCAGGCTCCGGACCGCGCGGACCATACTGTTCTTGCGCCCCGGCGGGGGGCCCCAGGGGGGGCCGCGGGGGACCCGCCGGCGGCTGACCGTCTCTACTCGTACCTACCTCTCGGTTGTCACTTCCAAGTACAACTCTCAACAATGGATCTCTTGGCTCCGGCATCGATGAAGA
>1114:5663:11391__T593__S_1019
AAGTCGTAACAAGGTCTCCGTTGGTGAACCAGCGGAGGGATCATTACAGAGTTGTAAAACTCCCAAACCCATTGTGAACATACCTTTGTTGCCTCGGCGGCCTACGTGGCGGCTACCCTGTAGCTACCCTGTAGACCGCCGAAGGACCATCAAACTCTTGTTTTCAGTTGTTATCTCTGAGAATAGTACTTTAATAAGTCAAAACTTTCAACAACGGATCTCTTGG
>1102:12787:8489__T593__S_1251
AAGTCGTAACAAGGTTTCCGTAGGTGAACCTGCGGAAGGATCATTAATGAAGTCTGGGCTTCGGCCCTCTCTCTTCTACACACTTGTGAACTTACACCGTTGCTTTGGCAGGTTTCCGGAGGGGCGTGAGCCCTGAAGGTCAGGTCGGAAGACGCCTGCCGAAGACACTTATCCACCCTTTTTTATTGTCTGAATCTTGTTTATAACAAATAAAATAAAACTTTC
>2106:16187:7829__T593__S_1421
AAGTCGTAACAAGGTTTCCGTAGGTGAACCTGCGGAAGGATCATTACACGATTTCGGTTAACACCGTTTTCACCCTTTGTTTATACGTACCACATGTTTCCTCGGGGGGCTTGCCCCCCGTTAGGACACCCCATAAACCTTTTTGTAATAGCAGTTAGCGTCTGAAAACTAAGTTAATTATTAAAACTTTCAACAATGGATCTCTTGGTTCTGGCATCGATGAAGA
>1104:18760:8578__T593__S_1005
AAGTCGTAACAAGGTTTCCGTAGGTGAACCTGCGGAAGGATCATTAACGAGTTAGGGTCTTCTAGGCCCGACCTCCCAACCCTCTGTCTACTGAACCTCTGTTGCTTCGGCGGGCCCGTCTCACGACCGCCGGAGGAGCGCTGAAAGGCGTCTCCTCTGGCCCGTGCCCGCCGATGGCCAACTACAAAACTCTGCATAAATCGTGTCTTGTGTCTAAGTCCATGA
>1101:20385:5818__T604__S_0204
AAGTCGTAACAAGGTCTCCGTAGGTGAACCTGCGGAGGGATCATTAATGAATGGCCCTTGGCCTTCGACACTTCAAAACTGTGGAGGCACAGCGTGCTTCGGTGCTTCGGCACCGCTTTTATGCTGTAAAGTTTGTGTCTGAACCTAAGATATAGTCTAAAAACTTTCAACAAAGGATCTCTTGGCTCTCGCATCGATGAAGAACGCAGCAAATCACCTG
>1102:14705:11842__T604__S_1421
AAGTCGTAACAAGGTTTCCGTAGGTGAACCTGCGGAAGGATCATTACAGAGTTCATGCCCTTTAGGGGTAGACCTCCCACCCTATGTTATATTACCTTTGTTGCTTTGGCGGGCCGCCCGGCTTCGGCCAGGCTACCGGCTCCAGCTGGTAAGCGCTCGCCAGAGGACCCTCAACTCTGAATATCAGTGTCGTCTGAGTACTATAAAATAGTTAAAACTTTCA
>1110:14724:11536__T604__S_0834
AAGTCGTAACAAGGTTTCCGTAGGTGAACCTGCGGAAGGATCATTACCGAGTGAGGGTCCCTTGACCCAACCTCCCACCCGTGTTTTAACTATACTGTGCTGCTTCGGCGGGCCCACTGGGCCCTTGTTCCCGGTCGCTGGGGGGGGGGAACCCCCCGGCCCGTGCCC
>1102:8395:4910__T604__S_0086
AAGTCGTAACAAGGTCTCCGTAGGTGAACCTGCGGAGGGATCATTAATGAATGGCCCTTGGCCTTCGATACTTCAAAACTGTGGAGGCACAGCGTGCTTCGGTGCTTTGGCGCCGCTTTTATGCCGTAAAGTTTGTGTCTGAACCTAAGAAATAGTCTAAAAACTTTCAACAAAGGATCTCTTGGCTCTCGCATCGATGAAGAACGTAGTAAAGATTCTGTC
>1103:15560:22417__T604__S_1348
AAGTCGTAACAAGGTCTCCGTTGGTGAACCAGCGGAGGGATCATTACAGAGTCGTAAAACACTCCCAAACCCATGTGAACTTACCATTGTTGCCTCGGCGGACCTACCCTGTAGCGAGCTACCCTGTAGCGACCTACCCTGTAGCCCGTCGGTGGACCATTAAACTCTTGTTATTCTATGGATATCTGAGCGTCTTATTTAATAAGTTAAAACTTTCAACAACGG
>1101:19739:16626__T604__S_0005
AAGTCGTAACAAGGTCTCCGTTGGTGAACCAGCGGAGGGATCATTACAAAAAGAGAGTGAAAACTCCCTAAACCCACTGTGAACTTACCTTTAATTGTTGCTTTCGGCAGGCGGTCCCGGGGGGGCCAGAGCCTGCGAGGTGCCTGCCGAAGCGACCTAAAACTCTTGCTTTTAGTGTTTTCTCTGAGTTAAAACAAAAATGAATCAAAACTTTCAACAACGGAT
>1102:8266:24015__T604__S_0906
AAGTCGTAACAAGGTCTCCGTAGGTGAACCTGCGGAGGGATCATTACCAATGTTCTTCGATCGGCTCCGGCCGACCGACCACATTACACCCCTTCTTTACGCGTACCTTTTGTTCTCCTTCGGCGGGGCGACCCGCCGCTGGAACCACATCAAAACCTTTTTGCATACAGCATTACCTGTTCCGATACCTATAATCGTTACAACTTTCAACAATGGATCTCTTGG
>1101:9766:14400__T593__S_1359
AAGTCGTAACAAGGTTTCCGTAGGTGAACCTGCGGAAGGATCATTACAGAGTTCATGCCCTCACGGGTAGATCTCCCACCCTTGTGTATTATAATTATCTGTTGCTTTGGCGGGTCGCGAGCTTGTCTCGCCTGCGCTTCGGCGCGGCGTATCCGCCAGAGGACCACAAACTCTGAATTTTAGTGTCGTCTGAGTACTATAAAATAGTTAAAACTTTCAACAACG
>1102:23487:15928__T604__S_0181
AAGTCGTAACAAGGTTTCCGTAGGTGAACCTGCGGAAGGATCATTACCAAAACAATAGCTGTCTGGCCGCAAGGCCCTGACGCTTCAACCCTTTGTGAACCAAAAAACCATTCGCTTCGGCAGCAGCCAGGTCAGAAACGGCCCGGTTGTCAGCCTGCCGCTAGCACAACCCCTCAAAACTTGCAGTTGAACAATGTCTGACAACCAAATTTTCGAATGAAAATT
>1113:19712:6230__T604__S_0674
AAGTCGTAACAAGGTTTCCGTAGGTGAACCTGCGGAAGGATCATTACTGAGTTTGAATTCGAAAGAATTTCATCTCCCACCCTTTGTTTATAAGACCTGTTGCTTCGGCGAGATTGATTTGGTGACAAATCAGTTGATTGATAATTTATTTCAATGAGCTTTGCTTGCCGAAGTTTTTTACAACTCTTTTTTTTATGATATTCGAGTTTTTAAAACAAACAAAAA
>2111:17540:12982__T604__S_0018
AAGTCGTAACAAGGTTTCCGTAGGTGAACCTGCGGAAGGATCATTATAGAGTTAGGTGCTTCTTGCACCAAACTTTCAACCCTTGCGAATCAACTCTTTTGCTTGGTGGGCCAGGCTGTGCTCCGCTAACTCCCAGCGAGTGCCCGCCAAAGTTTTTACAAAAATCTGCTTAAACGTGCCGTCTGAATGCAAAATTCAATTGACTAAAACTTTCAACAACGGATCT
>1101:12097:15516__T604__S_0517
AAGTCGTAACAAGGTTTCCGTAGGTGAACCTGCGGAAGGATCATTAATGAGAACATGTCTTTAAAGGCAAATCTCTCACCCTTTGTTTACTATACCTTTGTTGCTTTGGTAGGATTGACTTTGTCTGCCTGCCAGAGGATTTAAACTCAAGTAATATATAGTCTGAGAAAAACTTTAATAGTTAAAACTTTCAACAACGGATCTCTTGGTTCTGGCATCGATGAA
>1101:12918:15932__T604__S_1486
AAGTCGTAACAAGGTTTCCGTAGGTGAACCTGCGGAAGGATCATTAAAGAACCCCCCGCGCCCGGGCAACCGGGCGCGCGGACCCACCCTTTGTCTTTGGCGCACCGTACGTTTCCCCGGCAGGTCCGCCTGCCAACGGGGACCCCATCAAAACCCTCAGTAGTATGCAGTAAACGTCAACTCACAATAATCAAAACTTTCAACAACGGATCTCTTGGTTCTGGC
>2110:9070:24159__T604__S_0944
AAGTCGTAACAAGGTTTCCGTAGGTGAACCTGCGGAAGGATCATTAAAATGATTTATACCAAAAAGTTTTATAACCCTTAAAAAAGGTTATAAAGCTTACATTATTTTTTTTAAACCTCAGACCTCTCTGGTCTTTTATAATTTTTAAATTATATAAAACTTTCAACAACGGATCTCTTGGTTCTCGCATCGATGAAGAACGTAGTAAATAGACCCTGTCTCT
>1106:15456:8090__T604__S_0262
AAGTCGTAACAAGGTCTCCGTAGGTGAACCTGCGGAGGGATCATTATTGAATGGGGCCTTTGGCCGCCTTCTTCCAAACCTGTGGAAATGAGAAGTGCTTTGGTGCCTCAGGCGCCAAGTCCATGCAATTGGTCTTGTGTCTGATTGGAAACAGATTTTAAAACTTTCAACAAAGGATCTCTTGGCTCTCGTATCGATGAAGAACGTAGCAAATCCCCCTGTCT
>1109:7927:16803__T604__S_0301
AAGTCGTAACAAGGTCTCCGTAGGTGAACCTGCGGAGGGATCATTAATGAATGGCCATTTAATGGCCTTCGACCCTTCAAACTCTGTGGAGGTAAAGTGTGTTTCGGTGCTTCGGCGCCGCCTTTATGCTGTAAAAAGTCTGTGTCTGAATTTAAAATATAGTCTAAAAACTTTCAACAAAGGATCTCTTGGCTCTCGCATCGATGAAGAACGCAGTGAATGA
>1106:6902:14959__T593__S_1217
AAGTCGTAACAAGGTCTCCGTAGGTGAACCTGCGGAGGGATCATTAATAGAGATGGCGGGCCCCCGCGCCCCCGTCCCCAACCCTTTGTTGACCAAAACCACTTTTGCCTCGGGGGCAGAGCGGCCTCCGCCGCCCCCGGTGGACCATTTAACCCTGTCTCTGTACGTCGGAGTTTTTGATAAATAAATGAAAACTTTTAACAACGGATCTCTTGGTTCTGGCAT
>2113:6835:9406__T593__S_1027
AAGTCGTAACAAGGTCTCCGTTGGTGAACCAGCGGAGGGATCATTACAGAGTCGTAAAACACTCCCAAACCCATGTGAACTTACCTTTGTTGCCTCGGCAGGACCTACCTGGCACCTACCCTGTAGTTACCCTGTAGCCCTGCCGGTGGACCATTAAACTCTTGTTATTTATGGAAATCTGAGCGTCTTATTTAATAAGTCAAAACTTTCAACAACGGATCTCTTG
>1102:17581:18740__T593__S_1126
AAGTCGTAACAAGGTCTCCGTAGGTGAACCTGCGGAGGGATCATTACCGAGTTCATGCCCTCACGGGTAGATCTCCCACCCTATGTTATTTACGATTGTTGCTTTGGCAGGTCGCCTTCGGGCACTCGGCTCTGGCTGAGGTGCACCTGCCAGAGGACCCCCAACTCTGTGTTTAGTGTTGTCTGAGTCTTATTTAATACGTTAAAACTTTCAACAACGGAT
>2102:19738:21444__T593__S_1155
AAGTCGTAACAAGGTTTCCGTAGGTGAACCTGCGGAAGGATCATTACCCAAAAGGATACTTCGGTATACCCCACCCGTGTCTATCTACTCTTGTTGCTTTGGCAGGCCGTGGTTCTCCCACTGTGGGCTCTGCCTGCATGTGCCTGCCAGAGGACCAAACTCTGAATTTTAGTGATGTCTGAGTACTATACAATAGTTAAAACTTTCAACAACGGATCTCTTGGC
>1106:24564:14652__T604__S_0848
AAGTCGTAACAAGGTCTCCGTAGGTGAACCTGCGGAGGGATCATTGTTAAAATTGGGTCTCTGACCTCAATCTTCAAACCTGTGGAAGTACATTGTGCTTCGGCGCATTAGCGCCGCTTTTATGCTGATATATATGTGTCTGAATCAATCTAAGAATTAAAACTTTCAACAAAGGATCTCTTGGCTCTCGCATCGATGAAGAACGCAGTGAAAAACTGTCTCTT
>2103:16651:9875__T604__S_1402
AAGTCGTAACAAGGTCTCCGTTGGTGAACCAGCGGAGGGATCATTACCGAGTTTACAACTCCCAAACCCCAGTGTGAACGTTACCAAACCGTTGCCTCGGCGGGATCTTCTGCCCCGGGTGCGTCGCAGCCCCGGACCAAGGCGCCCGCCGGAGGACCACAAACTCTCCTGTATACATCCCGTCGCGGATTCTTCTTACTTCTGAGCTTTCTCGGCCGCCCCCTA
>1104:13745:14032__T593__S_0148
AAGTCGTAACAAGGTTTCCGTAGGTGAACCTGCGGAAGGATCATTAATGAGAACTAGGGGTGGCGGCCTTGGCTGCTACTCCGAACACTCCACCCTTTGTTTACATTACCTTTGTTGCTTTAGCAGGCCCGCTTAACAGCCGCCGGCACCTGCTGGTCAGTGCCTGCTAGAGAACCTAAAACTCTTGTTAATAATATTGTCTGAGTACTATATAATAGTTAAAAC
>1106:18285:13455__T593__S_0042
AAGTCGTAACAAGGTCTCCGTAGGTGAACCTGCGGAGGGATCATTATTGAATGGGGCCTTTGGGTCACCTTCTTCCAAACCTGTGGAAACGAGAAGTGCTTCGGCGCCTCGAGCGCCAAGTCTATGCATTCAGCCTTGTGTCTGATCAGAAACAAATTTTAAAACTTTCAACAAAGGATCTCTTGGCTCTCGTATCGATGAAGAACGCAGTAAAGACACACTG
>1101:14036:3071__T604__S_0020
AAGTCGTAACAAGGTCTCCGTTGGTGAACCAGCGGAGGGATCATTATAGAGTTTTCAAAACTCCCAACCCATGTGAACTTACCTATGTTGCCTCGGTGGGAGCCTACCCTGTACCTACCCTGTAACGGGTTACCCAGGAGCGGCCCCACCGGTGGACTTTTTAACTCTTGTTATTTTATGTAATCTGAGAGTCTTATTTTAAATAAGTCAAAACTTTCAACAACG
>1102:21512:19652__T604__S_1440
AAGTCGTAACAAGGTTTCCGTAGGTGAACCTGCGGAAGGATCATTACGCATAGGGACTGGCAGCCGAGTCCCCACCTAGCGAAAATTAGGTGGGGTAAGGTGCGCCAGCAACCCCCCGAGCATATCGCCGGGCCACCCTGCCTTTTGAGCACCATTTCGTTTCCTCGGCGGGCTTGCCCGCCACTGGGGACCCTCAAAAACCTTTTGTAATGAGAAGTAACAGTA
>1101:16778:4266__T604__S_0221
AAGTCGTAACAAGGTCTCCGTAGGTGAACCTGCGGAGGGATCATTACTGAGCGAGGGTTTAACCGCCCGACCTCCAACCCTTTGTGAATCGTACTCGTTGCTTCGGGGGCGACCCTGCCGTCCGCGGCTGAGCGCCCCCGGGGTCAATCAAACACTGCATTCTCTGCGTCGGAGTATTAGTAAATCTAATCAAAACTTTCAACAACGGATCTCTTGGTTCTGGCA
>1101:9806:14213__T604__S_1015
AAGTCGTAACAAGGTCTCCGTTGGTGAACCAGCGGAGGGATCATTACCGAGTTATTCCAACTCCCAAACCCACTGTGAACCTTACCTCCAACGTTGCTTCGGCGGGACCGCCCCGGGCCCCCGCGCCCGGAACCAGGCGCCCGCCGGAGGCCCAAAACTCTCCTGTCTCTTATAGTGGCATTCTTCTGAGTGGCCTTAAACGGCAAGCAAATGAATCAAAACTTT
>1103:23019:18964__T604__S_1271
AAGTCGTAACAAGGTTCCCTCCCGCCGCTCAGCACGGAGACCTTGCAACCCCGAGGGGAGGCAGCACGACAGTAAATAAAGCTTGCCGTTTGCAAGTCGGTCAATCGGCCGGCAACACAATCGAATTGACGGGGACCTCCTAAAGCCTGTAGCACCAACCGTCCGGGGAAACTCGGACGGGGCCCTCACGGGGTGGTTAGAGATTACAGGATGTAACAATGGACA
>1101:10249:4699__T593__S_1175
AAGTCGTAACAAGGTTTCCGTAGGTGAACCTGCGGAAGGATCATTATAGAATGAACCCCCGCACCTAAGGCTAACGCTGAAGGTGGGGTCCTCTTTTTAAACCCGTGTAATCAGTGAAGTCTGAGCAATGTTTATAAAATAGTCAAAACTTTCAACAACGGATCTCTTGGTTCTGGCATCGATGAAGAACGTAGTGAATTGCCGCTGTCTCTTATACACATCTA
>1101:20911:8644__T593__S_0792
AAGTCGTAACAAGGTCTCCGTTGGTGAACCAGCGGAGGGATCATTACTGAGTTACCACTCTCAACCCTTTGTGAATTTTACTTTGTTGCTTCGGCAGGTTTTCCCTGGGAGGGAATTTAGCCGCAAGGTAACTTGCCAGAGGCCTTTTACTCTTGATTTCAGTGGAATTCTGAAAAAACCTTTAAAAAAAAAATAAAAACTTTCAGCAACGGATCTCTTGGTTCT
>2107:17713:10665__T604__S_1140
AAGTCGTAACAAGGTCTCCGTTGGTGAACCAGCGGAGGGATCATTACCGAGTTATACAACTCCCAAACCCACTGTGAACCTTACCTTTACGTTGCTTCGGCGGGACCGCCCCGGGACACCTGTGCCCCGGATCCAGGCGCCCGCCGGAGGCCCCAAAACTCTCATGTTTACCATAGCGGAATTTCTTCTGAGTGGCCCTTTGCGGCAAACAAATGAATCAAAACT
>1101:23780:14954__T593__S_1133
AAGTCGTAACAAGGTTTCCGTAGGTGAACCTGCGGAAGGATCATTAAAGAGTTAGGGTCTCTCAGGCCCGACCTCCCAACCCTTTGTTTACTGAACCATTGTTGCTTCGGTGGGTCCGTCTCACGACCGCCGGGGGGGAAGCGCCGCGAGGCAACCCTCCCCTGGCCCGCACCCGCCGATAGCCCAACCCCTAAAATCCTTTATGAATCGTGTCTTATGTCTAAA
>1108:22113:20029__T593__S_1110
AAGTCGTAACAAGGTTTCCGTGGAATAAGTCTCGGAGCATATGATCCTTCCACAGTGAAGCTTATAGAAGCCTTTGCAGCCTGGCAACAGGTAGCCGCGCGACTCTAAACAATGGGGCCTTATGCAAGTCAGAATATCCTCTGGCAACACAACCGAATTGACGGGGACACCTTAAAGCCCGCTCCACCAACCAACCCGAGAAATCGGGCTAGGGCCTATGTTAAC
>1101:18210:7548__T604__S_0010
AAGTCGTAACAAGGTTTCCGTAGGTGAACCTGCGGAAGGATCATTAAAGAATTTACCCCGTCCTTTCCGAAGGACGGGTTCTATTCCCACAACCGTGTATACTACCTTTGTTGCTTTGGCGGGCCGCTTCTTCGGAGGCGTTGGCTTCGGCTGACTGTGCCCGCCAGAGGACCCAAACTCAGTTATTTATGTTGTCCGAGTAAATATATAATATTTAAAACTTTC
>1103:5210:19154__T604__S_0687
AAGTCGTAACAAGGTCTCCTTCCGTAGGTGATGCCTGGGAAGCCTTAGCAGCCCGAAAGGGTACGCTCCGCGACTTGGAATAAACAATGTGAGATTTTAAATGCTAGTCAGCCCTCTGTGCTGGCCACACCGTCAAATTGCGGGAAGCTCCTAAAGCTCTCAGCTACCAAGCAGCGCCGGGAAACCGTGCTGTGGCCAGGGTAATGACCTCGGGTATGGTAACAA
>1105:15689:22923__T604__S_1362
AAGTCGTAACAAGGTTTCCGTAGGTGAACCTGCGGAAGGATCATTAATGTAACCGGACCGGCCTTTGCCGTAAAACGCAACGGATCGGGAAGGGAGATATCATATACCCTGTATTTATTTACTTTTGTTGCTTTGGCGGGCCGTCCTTTTAGGCGTCGGCCCCGGCTGATCGTGCCCGCCAGAGGACCCAAATTCTGTGTTTAGTGATGTCTGAGTACTATAT
>1101:11981:5917__T593__S_1244
AAGTCGTAACAAGGTTTCCGTAGGTGAACCTGCGGAAGGATCATTACCGTGGGGATTCGTCCCCATTGAGATAGCACCCTTTGTTTATGAGCACCATTTGTTTCCTCGGCGGGCTTGCCCGCCGCCAGGACCACAATAAACCTTTTGTAGTAGCAGTATCTTCAGTAAAAAACAAATATCAAAACTTTCAACAACGGATCTCTTGGTTCTGGCATCGATGAAGAA
>1102:11527:3694__T604__S_0060
AAGTCGTAACAAGGTTTCCGTGCCCAAGTACGGGACAGCTCGACCGCAAGGTCGAGGTGATCCTTCCGCGTGACACTTGCCGAAGCCTTAGCAGCCCGAAAGGGTGCAGCCCCAACGACTATAACAATTCGAGGGCTGCTGAAATGCTAGTCTGCGCGCAGCAGGCGACACTATCAAATTGCGGGAACACCCTAAAGACCTCAACACCAAGCGACCGTGGGAAAC
>1101:26431:16577__T604__S_0078
AAGTCGTAACAAGGTCTCCGTAGGTGAACCTGCGGAGGGATCATTAATGAATGGCCCTTGGCCTTCGACACTTCAAAACTGTGGAGGCACAGCGTGCTTCGGTGCTTTGGCATCGCTTTTATGCCGTAAAGTTTGTGTCTGAACCTAAGATATATTCTAAAAACTTTCAACAAAGGATCTCTTGGCTCTCGCATCGATGAAGAACGTAGCAAATATGTCTGT
>1106:27579:12503__T604__S_0978
AAGTCGTAACAAGGTCTCCGTTGGTGAACCAGCGGAGGGATCATTAGAGGGTCGCAGGACCTCCTTCTGTTCTTAACCAAACCCGCGTACCTGGCCGGATAATCTGCCTCTGCCTCGGCGGCGGCCCCAGGGGGGGCCTCTGCCCGACCGCCGCTAACCCCGGCGGGCGGGTGCCGCCGGCGGCGCGTTAACCACCTAAGCTTTTGCTAAACAGAAAAAAACAAA
>1101:23436:20652__T593__S_0806
AAGTCGTAACAAGGTTTCCGTAGGTGAACCTGCGGAAGGATCATTACCGGTTTTCGGGTGCGCCCGCGCGCCCAAACCCCCAACCCTGTGATTTGACCAACCTGTTTCTTTGCCGGCCCCGGCCGGCAGAAGTTTTCTCAAACTCACTGTAATCGTGTCGTCTGAAATGTGATATTAAAATCGAATTAAAACTTTCAACAACGGATCTCTTGGTTCTGGCATCGA
>1102:21511:10504__T593__S_0970
AAGTCGTAACAAGGTCTCCGTTGGTGAACCAGCGGAGGGATCATTATAGAGTTATAAAACTCCCAAACCCATGTGTATTTACTAGTGTTGCCTCGGTCTATTTTTGGGGGTAACTCCAGGGTAGGCCAAAGGTCTTTTTTAACTCTTTAATAACGAGTCATCTGAGGATTTACTTTAAATAAGTTAAAACTTTCAACAACGGATCTCTTGGTTCTGGCATCGATG
>1103:15784:9290__T604__S_0847
AAGTCGTAACAAGGTTTCCGTAGGTGAACCTGCGGAAGGATCATTACCGAGTATCGGGTGCTCTCGCGCCCTGCTCCCACCCTGTGTTTACTCATGACCGTTGCTTTGGCGGGCCGGTGGATCGCCCACCGCCGGGCGGCGCCTGGAGAGCGCCCGCCAGAGGACCAAACAAAACTCCTGTCAACCCGTCGCATCTGAGCACGCGAGAATGACCAAAACTTTCAA
>2104:16415:8765__T593__S_0550
AAGTCGTAACAAGGTTTCCGTAGGTGAACCTGCGGAAGGATCATTACCGAGTACTCCTGCTTGCAGGAACTCCCACCCTTGTGTATTGACTGTTGCTTCGGCGAGACGCTGGAAACAGCCACTGGGATATCTTACTCCGATATCCCAGTGCGGGCTCGCCGAAGAATTACATACTCTGAGATTATGTATGGTCAGAGCATCAAGCAATATATCAAAACTTTCAAC
>1101:15092:26144__T604__S_0301
AAGTCGTAACAAGGTCTCCGTAGGTGAACCTGCGGAGGGATCATTAATGAATGGCCCTTGGCCTTTGACACTTCAAAACTGTGGAGGCACAGCGTGCTTCGGTGCTTTGGCACCGCTTTTATGCCGTAAAGTTTGTGTCTGAACCTAAGATATAATTTAAAACTTTCAACAAAGGATCTCTTGGCTCTCGCATCGATGAAGAACGTAGCGAAGTGTATCTG
>2105:19042:3123__T604__S_1271
AAGTCGTAACAAGGTCTCCGTTGGTGAACCAGCGGAGGGATCATTGCCGAGCCGGTCTGACAACCGCTCCCAAACCATCGCGAACCTACCCAGCAACATACCTCGGCGGGCGGCTCCGGGAGGAGAGCCAACCCGGGACCCGCCGGCGGTATCGCCGGCCGAAACCACGCAGCGCGCCTGAGCCTCTCAGAGTCCCCCCCCCC
>1101:18645:23705__T593__S_0228
AAGTCGTAACAAGGTTTCCGTAGGTGAACCTGCGGAAGGATCATTACAAGTGAGGCTACCGAACGTTGGAAACAGCGGTTAGGAGCTTACACCCACCCGTGTCTACATACTATTGTTGCTTTGGCGGGCCGTGGCCTCCACTGCGGGCTCTGCTCGTGTGTGCCCGCCAGAGAACCAAACTCTGAATGTTAGTGATGTCCGAGTACTATTTTAATACGTTAAAA
>1101:11305:10886__T593__S_0010
AAGTCGTAACAAGGTCTCCGTAGGTGAACCTGCGGAGGGATCATTAATGAATGGCCATTCGTGGCCTTCGACCCTTCAAAACCGTGGAGGCATAGTGTGCTTCGGCGCTTCGGCGCCGCCTTTATGCTGTAGAGTCTGTGTCTGAATCCAAAATATAGTCTAAAACTTTCAACAAAGGATCTCTTGGCTCTCGCATCGATGAAGAACGTAGTAAAACCACCTG
>1110:10602:9511__T593__S_0758
AAGTCGTAACAAGGTTTCCGTAGGTGAACCTGCGGAAGGATCATTACAGTAGTCACCCAGGTTGCCGCAAGGCCTCCTGGGTAACCTACCACCCTTTGTTTATTACACTTTGTTGCTTTGGCAAGCCTGCCCTCGGGCTGCTGGCTCCGGCCGGCGAGCGCTTGCCAGAGGACCTAAACTCTGTTTGTCTATACTGTCTGAGTACTATATAATAGTTAAAACTTTC
>2105:18684:23649__T593__S_0997
AAGTCGTAACAAGGTTTTACGGAAGCCTTGCAAAGTCAGTTTTCTGGCGACACCATCAGTTTGACCTGGGAAGTCGACTAGGCTACCAGCAGCTGCGAGAGCAGTTCACAGACTAAGCGATGGTGGGTGCTTTTGCATTTGAAATATAGTCGGTCCCTTGATGAAAGTCAATTGAGGAAAGAACGTTCCGTAGGTGAACCTGCGGAAGGATCATTACCAGTCCTTC
>1102:16329:17634__T604__S_0386
AAGTCGTAACAAGGTTTCCGTAGGTGAACCTGCGGAAGGATCATTACTGAGTGAGGGCCTTCGGGTCCAACCTCCCACCCGTGTCTATTGTACCATGTTGCTTCGGCAGGCCCGCCTTATGGCCGCCGGGGGCTAACCGCCCCGGGCCCGCGCCTGCCGAAGACCCCTCTGAACGCTGTCTGAAGATTGCCGTCTGAGCGAAACATATAAATTATTTAAAACTTT
>2114:9500:17037__T604__S_0994
AAGTCGTAACAAGGTCTCCGTAGGTGAACCTGCGGAGGGATCATTATTGAATGGGGCCTTTGGCCACCTTCTTCCAAACCTGTGGAAATGAGAAGTGCTTTGGTGCCTCGGGCGCCAAGTCCATGCGATCGGTCTTGTGTCTGATTGGAAACGAATTTTAAAACTTTCAACAAAGGATCTCTTGGCTCTCGTATCGATGAAGAACGTAGCAAATACTGTC
>1102:13318:12079__T593__S_0867
AAGTCGTAACAAGGTCTCCGTTGGTGAACCAGCGGAGGGATCATTAAAGAGTCCTAGCACTCCCAACCCCATGTGAATCTACCTGTTGCTTGGGCGGAAGCCCCCGGGGGGAGGCAGGCCTGGCCTGCTGGACCCGAGGGGCCCGTCAAGGGACCAAACTATGCTGAATGTCAGGTGGTCTGAGCATGTGATAATACAAGTCAAAACTTTCAACAACGGATCTCT
>1109:23307:12217__T604__S_1072
AAGTCGTAACAAGGTCTCCGTTGGTGAACCAGCGGAGGGATCATTACCGAGTGTTCCGCGCTCAGACCCCTCGCACCCGAGACGGTTGCCTCGGCGGGAGCCCCCCCGGGGCGCCCGCCGGGGGCTCGCCCCGACAGGCTCTACAGCGGC
>1104:12989:18043__T593__S_0944
AAGTCGTAACAAGGTTTCCGTAGGTGAACCTGCGGAAGGATCATTACTGAGTTAGGGTCTCCTAGGCCCGACCTCCCAACCCTTTGCTGAACAAACCTCTTGTTGCTTCGGCGGGCCCGTCCGAGAGGACCGCCGGGGGACCGCCGACAGGCGTCCTCTGGCCCGCGCCCGCCGGCAGCCTACAAACAAAAATTCTGAATGAATCGTGTCATTGTCTTAGTTTTTT
>1103:4367:15212__T604__S_0978
AAGTCGTAACAAGGTCTCCGTTGGTGAACCAGCGGAGGGATCATTGAAGAGTTGCAAGGCTCCAGCCACCGCGAACCTACCACGTCGTTGCCTCGGCGGGCGGCTCCAGGGCGGAGCCCCCCGGCCCCCTCCCCACGGGGGGGGGGCCGCCC
>1108:25008:7380__T604__S_0001
AAGTCGTAACAAGGTCTCCGTTGGTGAACCAGCGGAGGGATCATTACAGGACTCGCAAGACTCCTTACACCCTGTGAACCTTACTGTATACGCGTTGCTTCGGCGGGTCCGCCCGCCGGCAGCATACCACATTCTGTTTCTCTGCGTTGGCATCTCGAGAAAAAAGCAAATAAGTTAAAACTTTCAACAACGGATCTCTTGGTTCTGGCATCGATGAAGAACGT
>1101:14680:20950__T593__S_1436
AAGTCGTAACAAGGTCTCCGTAGGTGAACCTGCGGAGGGATCATTACCGAGTTCATGCCCTTACGGGTAGATCTCCCACCCTGTGTTATCATTGCCTTTGTTGCTTTGGCAGGCCGCTAGGCCTCGGTCTAGCTCCTGGCTCCGGCTAGGGAGTGCCTGCCAGAGGACCCTAAAACCTGAATGTTAGTGTCGTCTGAGTACTATACAATAGTTAAAACTTTCAA
>1102:23703:21922__T593__S_0856
AAGTCGTAACAAGGTCTCCGTTGGTGAACCAGCGGAGGGATCATTACTGAGTTACTACTCTCAACCCTTTGTGAACTTTACCTAGTGTTGCTTCGGCAGGTTTTCCCTGGGAGGGAAGTAGCCTTCGGGCAACCTGCCAGAGGCATTTTTACTCTGATTTATTTTGAATTCTGAGTTTTATACAAAAAGAAAAAAACTTTCAGCAACGGATCTCTTGGTTCTGGC
>1101:19466:9268__T604__S_1265
AAGTCGTAACAAGGTCTCCGTAGGTGAACCTGCGGAGGGATCATTATTGAATGGGGGCCTTCTGGCCACCTTCTTCAAAACCTGTGGAAATGAGAAGTGCTTTGGCGCCTCAAGCGCCAAGTCCATGCAATTAGCCCTGTGTCTGATTGGAAATGAATTTTTAAAACTTTCAACAAAGGATCTCTTGGCTCTCGTATCGATGAAGAACGCAGTAAACAGAGCTG
>1104:15718:3477__T604__S_1532
AAGTCGTAACAAGGTTTCCGTAGGTGAACCTGCGGAAGGATCATTACTGAGTGAAAGGGTGTCTCTCCCCCCTCTATAGGGGGGGGGGGGCCCCCTTTATCTCCCCACCCGTGTTTACCGTACCATGTTGCTTCGGCGGGAAACCCTTGAAGGGTAAAAAAGGGAGACTCGCCGGAAGCCCTTATGTTTAACTACTATTGTGGACACTATATTACTGTCTGAGTG
>1106:7966:23518__T604__S_1092
AAGTCGTAACAAGGTCTCCGTTGGTGAACCAGCGGAGGGATCATTACCGAGTCACGCACTCAAATAACCCTTCTGTGGACCTAAATCAAAACCGTTGCCTCGGCGGGCGGTCCCCTACCCAAAACCCCACGTGGTGCGGGGGAGGGGACCAGACAGTCCGGCACGCTTAAGGCGTCCGGCGCCAGCCGCTAGCCCTAAACAATTAAAC
>2108:9314:3001__T604__S_0252
AAGTCGTAACAAGGTCTCCGTTGGTGAACCAGCGGAGGGATCATTACCGAGTTTTCAACTCCCAAACCCTTTTGTGAACATACCTATCGTTGCTTCGGCGGACTCGCCCCAGCGTCCGGCCGGCCCCGCGCCGGCCGCGGCCTGGATCCAGGCGGCCGCCGGAGACCCCCAAACTCTGTATTCTCAGTATCTTCTGAATCCGCCGCAAGGCAAAACAAATGAATCA
>1107:22985:3577__T593__S_0343
AAGTCGTAACAAGGTTTCCGTAGGTGAACCTGCGGAAGGATCATTATCAATGTATTTCAGTCACGCGTCTCTGTGAGCTGTATATATCAACCCACCCTGTGTACGCTGTCCTGTTGCTTCCGCCGGGCAACCCAGGAGCGAGGAGGATGTGCCTTGCAGTTTGGTGTACTTACTTTGCTACTCCTTTCCCCGCCGCTCCTTCTCGTATCCTGTCAAATGATGGGT
>2107:16368:7423__T593__S_1052
AAGTCGTAACAAGGTCTCCGTTGGTGAACCAGCGGAGGGATCATTAGCGAGTTTTAATACTCCCAAACCCACTGTGAACCTTTCATGTTGCTTCGGCGGGCGGCCCCTCGGGAGGGGCCAGGCTGCCCCTCGCAGGGGTGCCCGCCAGAAGACCAACAAACTCTGTTTTTAAGTGGCATTCTGAGAAACCAAAAACTATCAAAACTTTCAACAACGGATCTCTTG
>1101:5180:13017__T604__S_0821
AAGTCGTAACAAGGTCTCCGTTGGTGAACCAGCGGAGGGATCATTAGAGAGTGTTAAAACTCCCAAACCCCTGTGAACATACCTATCGTTGCCTCGGTGGGATGTGCCGCCTCAACACAGCAGTCAATGCATAGACGGCCTCCCACCGCGGGCCCCGAAAACTCTGTTTTATTTTGGAACTCTGAATCATAAAGCAAATAAGTTAAAACTTTCAACAACGGATCT
>1112:15379:15096__T604__S_0262
AAGTCGTAACAAGGTTTCCGTAGGTGAACCTGCGGAAGGATCATTAAGAGAAAGGACGTCTAGTCCGACTCGCGACTTTACACCCCGTGAATTCTTCCACGTTGCTTCGGCGGGCCCGCCTCCAATTTTTTTATTGCGAGGCCCGGCTGCTCGTCTCCCGAGCGGCTGGAGCGCCTGCCAGAAGACCCTTTAAACTCGATGTTTTTGGTGCCTGTCTGAAGAAAA
>1101:6580:9862__T593__S_1140
AAGTCGTAACAAGGTTTCCGTAGGTGAACCTGCGGAAGGATCATTACAGAGTACCGGGACCCCAGGTCCCTACTCTCATCCCATGTTAACTTTTTACCGTTGCTTTGGCGGATCGGTGGTCCGACTGCCGCCGGCCCTGGGCTGGAGAGCGTCCGCCAGAGGATCTTTAAACGCTGTTTTAAACATGCGCTCTGAGTACAACTTAATTAGAATCAAAACTTTCAA
>1106:24843:11195__T593__S_0575
AAGTCGTAACAAGGTCTCCGTAGGTGAACCTGCGGAGGGATCATTAACGAATGGCCTTTGGCCTTCGACCTTGTAAACCCGTGGAAGCAAGACTGCTTGGGCGCTTCCGGCGCCCCGTCTATGCCGTAAAGCTTTAGTCTGAACAAAAAATAAGTTTAAAACTTTCAACAAAGGATCTCTTGGCTCTCGCATCGATGAAGAACGCAGCAAAAGCGATCTGTCTC
>1105:18142:12313__T604__S_1251
AAGTCGTAACAAGGTCTCCGTAGGTGAACCTGCGGAGGGATCATTACCGAGCGAGGGCCCCGGCCCGACCTCCAACCCATTGAAGTTACCAACTCTGTTGCCTCGGGGGCGACCCGGCCGCCGCGTCGGGCCCCCGAAGGACCACACCACTCTGCGTCTCTGCGTCGGAGTTTGAGGGAAATGTCAATTAAAACTTTCAACAACGGATCTCTTGGTTCTGGCATC
>1101:17626:15919__T593__S_1045
AAGTCGTAACAAGGTCTCCGTAGGTGAACCTGCGGAGGGATCATTACGAAACAGGCGCATCTGCGTCAACCCCAACTTCCTGTGAGAGCAAAAGGCTTGCTTTGGCGCCGACGGCGTCAGATTTATGCGGATTTGCCGTTGAGTCTGAGAGAAACAAGGTTTAAAACTTTCAACAAAGGATTTCTTGGCTCTTGCACCGATGAAGAACGCAGCGAAACCCCCCT
>1102:8947:18638__T593__S_0395
AAGTCGTAACAAGGTTTTGCTAAGCAACAGTCCTTCTGTAGCAGAGCTTAACGGAGACCTTGCACCCGAGAGGGGGAGGCGACTATAAATAAGCTTCAGCGCAAGTCAGCACTGCTGGCAACACAATCGAATTGCGGGGACGCTTTAAAGCCTACCGGTACCAACCACTCTTACGGGGTGGGGCGAGCACGCTCGAGGTCACAATCTGGTAGGATGCCACAATAA
>1108:25703:20944__T604__S_1035
AAGTCGTAACAAGGTCTCCGTAGGTGAACCTGCGGAGGGATCATTATTGAATGGTCTTTGACCTTCTACATCTCAAAACCCGTGGAAGCAAAACCGTGCTTCGGCGCCTCTGAGGCGCCGTTTTTATGCTGGAGTCAGTTTTTGTCTGAATCTGTTATAAGAAATCAAAACTTTCAACAAAGGATCTCTTGGCTCTCGCATCGATGAAGAACGTAGCAAAC
>1103:13023:3474__T593__S_0470
AAGTCGTAACAAGGTTTCCGAAGGTGAACCTGCGGAAGGATCATTAACGAGTTAGGGTCTTCCAGGCCCTACCTCCCAACCCTATGTTTATTGAACCTCTGTTGCTTCGGCGGACCCGTCTCACGACCGCCGGAGGACCGCCGCGAGGCGTCCTCTGGCCAGCGTCCGCCGATGGCCAACCACTTAACTCTGAATGAATCGTGTCATTATGTCTAAGTCTATG
>1101:13017:11408__T604__S_0787
AAGTCGTAACAAGGTCTCCGTAGGAGTATAGGAATTAGTGGTTTGCAGCTGACGCTGCTACCGCTGTGATCTCTCCGTAGCGAACTTTTGGAAGCCTTTGCACCCTGTAAAAGGGGGTTCTCGCGACAATAAATAAAGAGAAATGCAAGTAGCTGGCGTCTTGCGCCAAGTTGCAGCACAATCGAATTGCGGGGACATCCTAAAGCCGAAGGGTACTAACCTACT
>1103:9999:3879__T604__S_0899
AAGTCGTAACAAGGTCTCCGTTGGTGAACCAGCGGAGGGATCATTACAGAGTTGAAAAACTCCCTAAACCCTTTGTTTATCTACCTGTTCAGTTGCTTCGGCAGGCGGCCCCAGGGCGGGGCCTCCGGCCTGCTTAGGCAGGTGCCTGCCGCTGGCGCAAAAAAAAACTCTTTGTTATATGTTACCATTCTGAGTCTCAAAAAAAAATGAATCAAAACTTTCAAC
>1106:9051:3589__T604__S_1382
AAGTCGTAACAAGGTCTCCGTAGGTGAACCTGCGGAGGGATCATTATCGAATGGTCTTTGACCTTTCTACCCTTCAAACCTGTGGAAGTGATATCGTGCTTCGGCGTCCCGTCAGGGTCGCCGCTTTTATGCTGGAATCAGTGTGTCGTCTGAACTGAACATTAGAATCAAAACTTTCAACAAAGGATCTCTTGGCTCTCGCATCGATGAAGAACGTAGCAAAAA
>1103:11142:11838__T593__S_0769
AAGTCGTAACAAGGTCTCCGTTGGTGAACCAGCGGAGGGATCATTAGCGAGTTTTATACTCCAAACCCATGTGAACCTTTCATGTTGCTTCGGCGGGCGGCCCCTCGGGAGGGGCCAGGCTGCCCCTCGCAGGGGTGCCCGCCAGAAGACCAACACTCTGTTTTTACTGGCATTCTGAGAAACCAAAAACTATCAAAACTTTCAACAACGGATCTCTTGGCTCTG
>1101:15499:24639__T604__S_0343
AAGTCGTAACAAGGTCTCCGTTGGTGAACCAGCGGAGGGATCATTACCGAATGTTACTAAACAAACCACTGTGAACTGTCCTTTTAGCTGTTTCGGCGAGCGATCCCAGGGCGGGATCCCGGGCTCCTTCGGGGGTGCTCGCCGGCGGCCACTTTCTAGCTCTGTTTCTAGCGGGCTTCTGAGTGTAAGACAAAAATTATCAAAACTTTCAACAACGGATCTCTT
>1108:19591:6889__T604__S_0690
AAGTCGTAACAAGGTTTCCGTAGAATAAGTTCTGGAACAACCCCATAAAGGGGTCTAGCGTTTTAGGGTGAATACTCCTATATGCTAAAAATGGTTCTTCCATAGTGACACTTATAGAAGCCTATGTACCTCTGCAAAGAGATTTACCGCGACTTAAAATAAATGGTTAAAACGCAAGTTGACTCTTATAGAGTTAGCGACACGATCGAAATGCGGGGATCTCCT
>2107:5335:15208__T604__S_1382
AAGTCGTAACAAGGTCTCCGTAGGTGAACCTGCGGAGGGATCATTATCGAATGGTCTTTGACCTTTCTACCCTTCAAACCTGTGGAAGCAATATCGTGCTTCGGCGTCCCGTCAGAGTCGCCGCTTTTATGCTGGAATCAGTGTGTTGTCTGAACTGAACATTAGAATCAAAACTTTCAACAAAGGATCTCTTGGCTCTCGCATCGATGAAGAACGCAGCGAAGA
>1103:24998:8872__T604__S_1140
AAGTCGTAACAAGGTTTCCGTAGGTGAACCTGCGGAAGGATCATTACTGAGTACCGGGTCTCTCAGGCCCTTACTCCCACCCTTTGTGTACCTTACCAAATTTCAGTTGCTTTGGTGGGACTCTAACAGCCCCCCCCTCGGGGGGTAAGAGCCCACCATTGGAACTTTTTTAAACTCTTGATAATTGAGTTGTCTGAGAACAAAAATAAATAAATTAAAACTTTC
>1104:10005:10764__T593__S_1274
AAGTCGTAACAAGGTTTCCGTAGGTGAACCTGCGGAAGGATCATTACTGAGTTGCAAAACTCCAAACCCATTGTGTTCTTGAATTATCTGTTGCCTCGGCAGGCTGCCCCAGGGCGGGGCGCCTACATGGCCTGCCGAAAGCATCCCCAAAACTCTTCTGAAACGTGTCTTCTGAAGCACTAAGAAATAATCAAAACTTTCAACAACGGATCTCTTGGTTCTGGC
>1101:24079:7789__T604__S_0898
AAGTCGTAACAAGGTTTCCGTAGGTGAACCTGCGGAAGGATCATTACCGAGTTAGGGTCTTCTCAGGCCCGACCTCCCAACCCTGTGTTTATTAAACCGATGTTGCTTCGGCGGGCCCGTCTTACGACCGCCGGAGGACCGTAAGAGGTCCTCTGGCCCGCGCCCGCCGGTGGCCATAACTTGACAAACTCTGATTAAATCGTGTCACTGTCTGAGTACCATTC
>1101:5164:21830__T593__S_0920
AAGTCGTAACAAGGTTTCCGTAGGGTGAGTAACCTCAAAATATTTTGTAGTTTCATTGCTGACCGTCTTTTAGTGAACCTGCGGAAGGATCATTACCGAGTGATGGCTACTCCGGTAGCCGCCTCCCGTCCTATGTCTACTCAATGTTTTTGCTTCGGTGGGGAGACTCACCGACAGCACTCCTTTTAAACTCGATGGAATATGCTGTCAGAGTCAAAAGAAATT
>1102:7407:19400__T604__S_0252
AAGTCGTAACAAGGTCTCCGTAGGTGAACCTGCGGAGGGATCATTAATGAATGGTCACTAATGGCCTTCGACCCTTCAAAACCGTGGAGGCACAGCGTGCTTCGGCGCTTCGGCGCCGCCTTTATGCCATAGAGTTCGTGTCTGAACCCAAAAAATAGTCTAAAACTTTCAACAAAGGATCTCTTGGCTCTCGCATCGATGAAGAACGCAGCAAAAAAACTGTCT
>1103:25968:12193__T593__S_0094
AAGTCGTAACAAGGTCTCCGTTGGTGAACCAGCGGAGGGATCATTATCGAGTTTACAACTCCCAAACCCATGCGAACCTTACCTATCGTTGCTTCGGCGGAACGCCCCAGGCCCTGTGCCCGGAACCAGGCGCCCGCCGGAGGCCTAAACTCTTGTTTTCTACCTCGTGGTATTCTCTGAGTGGCGTAAGCAAATAAATTAAAACTTTCAACAACGGATCTCTTG
>1101:18968:20929__T604__S_0843
AAGTCGTAACAAGGTTTCCGTAGGTGAACCTGCGGAAGGATCATTACCGAGTTTTCGAGCTCCGGCTCGACTCTCCCACCCTTTGTGAACGTACCTCTGTTGCTTTGGCGGCTCCGGCCGCCAAAGGACCTTCAAACTCCAGTCAGTAAACGCAGACGTCTGATAAACAAGTTAATAAACTAAAACTTTCAACAACGGATCTCTTGGTTCTGGCATCGATGAAGA
>1105:24165:14310__T604__S_1117
AAGTCGTAACAAGGTTTCCGTAGGTGAACCTGCGGAAGGATCATTACTGAGTTTGGAGTCTTTTTGATTCCATCTCCCACCCTTTGTTTATAAGACCTGTTGCTTCGGCGAGATTGATGATTTTATAATCATCGGTTGATTGATATTCAATGAACTTTGCTTGCCGAAGTTTTTTTATAACTCTTTTTTTGATATTCGAGTTTAAAAATACAAAATATTAAAACT
>1101:21976:5556__T593__S_1110
AAGTCGTAACAAGGTCTCCGTAGGTGAACCTGCGGAGGGATCATTACAGAGTTCATGCCCGCCTGGGTAGATCTCCCACCCTGTGTTATCGTCACCTTTGTTGCTTTGGCGGGCCGCCCAGGCCCTCGGCCAGGCTACCGGCTCCGGCTGGTACGCGCCCGCCAGAGGACCCCCAACTCTTGAATGTCAGTGTCGTCTGAGTACTATACAATAGTTAAAACTTTC
>1109:3773:13164__T593__S_1329
AAGTCGTAACAAGGTTTCCGTAGGTGAACCTGCGGAAGGATCATTATAGAATGAACCCCCGCACCTAAGGCTAACGCTGAAGGTGGGGTCCTCTTTTTAAACCCGTGTAATTAGTGAAGTCTGAGCAATGTTTATAGAATAGTCAAAACTTTCAACAACGGATCTCTTGGTTCTGGCATCGATGAAGAACGTAGCGAAAACTAACTGTCTCTTATACACATC
>1105:15643:18529__T604__S_1140
AAGTCGTAACAAGGTCTCCGTTGGTGAACCAGCGGAGGGATCATTACTGAGTTACAACTCATCAAACCCTTTGTGAATTTTACCAAGTTGCTTCGGCAGGTTTTCCCTGGGAGGGAAGTTAAGCCTTCGGGCAACCTGCCAGAGGCATTTTTAATTCTGATTTATTTTGAATTCTGAGTATAATATTAAAAAGAAAAAAACTTTCAGCAACGGATCTCTTGGTTC
>2105:17208:20444__T604__S_0392
AAGTCGTAACAAGGTTTCCGTAGGTGAACCTGCGGAAGGATCATTACTGGGTTACAGGGCGCCTCGGCGCCCGTCACCACCCCCTGCTTCCCGCCCCCTTTCGGCGCGAAGGGCCCCCTCGCGGGGCCCCCTGCCGGAACCCAAACTCTGATCGAACATGTAGCCTGAGTCAATAAGCAAATAGTTAAAACTTTCAACAACGGATCTCTTGGTTCTGGCAACGAT
>1107:16528:10990__T604__S_1099
AAGTCGTAACAAGGTCTCCGTTGGTGAACCAGCGGAGGGATCATTACCGAGTCCTCGACGCTCACACCCGACCGAGAACCCGAGACGGTTGCTTCGGCGGCGCGCCCCCCCGCTGCGGGGGACGCCCGCCGGAGGTATCGCGTCCCACGCCCTGCAGCGGCCCCCGGCCGCGACCAAGTACTCTGAATTACGCTTCCAAAAACCAGTCAAAACTTTCAACAACGG
>2103:9052:14296__T593__S_0368
AAGTCGTAACAAGGTCTCCGTAGGTGAACCTGCGGAGGGATCATTACCGAATGGCCTTTGGGCCATCGACCCTTCAAACCCGTGGAAGACAGAAGATCGTGCTTCGACGCCCCGGCGTCGTGTTAATGCAGTGCCCAGTCCGTCGTCTGAACAGGAAACAAATGATTTAAAACTTTCAACAAAGGATCTCTTGGCTCTCGCATCGATGAAGAACGTAGCAAAAG
>1101:4782:20425__T604__S_0878
AAGTCGTAACAAGGTTTCCGTAGGTGAACCTGCGGAAGGATCATTACAAAATTTCTTGGACACCACTTTGTGGGTCCCTTTTATCAAACCCTAAATGTATATAGTAGTCTGAGTAGGCCATGTGCCATGTGAATAAAATATATTAAAACTTTCAACAACGGATCTCTTGGCTCTCGCATCGATGAAGAACGCAGTAAATTAACTGTCTCTTATACACATCTCC
>1108:23500:13562__T604__S_0013
AAGTCGTAACAAGGTTTCCGTAGGTGAGTAAAGACCTTAAAACCCCCTCGACTTGAAATTTTGACCGGTGCTAACTTGACTACCAGGTGAACCTGCGGAAGGATCATTATCGAGTATCGGGTGCTCTAACACCCTACTCCCACCCTATGTTGACTTGTAACCGTTGCTTTGGCGGGCCGGTGGGCTACCCACCGCCGGGCGGCGCCTGGAGAGCGCCCGCCAGAG
>1109:12340:20177__T593__S_1264
AAGTCGTAACAAGGTTTCCGTAGGTGAACCTGCGGAAGGATCATTAAAAGGATAGAGCCCGGCTTGCCGGTGATCTGCCTACCTTGCATAACATACCTTTGTTGCTTTGGCGGGGCGCCTCTCGGCCAGCGGCTCCGGCTGCTGCGTCCCCGCCAGAGAACCACAACTCTTGTTTTTAGTGTTGTCCGAGTACTATAAAATAGTTAAAACTTTCAACAAC
>1102:16789:7271__T604__S_0492
AAGTCGTAACAAGGTTTCCGTAGGTGAACCTGCGGAAGGATCATTAATGAGAAACTGCCCCTCGCGGGTAGATCTCCCACCCTTTGTAAACTTACCTTTGTTGCTTTGGCAGGCCCGTCTCCGGACCGCCGGCTTCGGCTGGCCAGCGCCTGCCAGAGGATTCCGAAACTCTGTCTGTCAGTGTTGTCTGAGTCTATATACAATCGTTAAAACTTTCAACGACGG
>1101:4915:12657__T593__S_0916
AAGTCGTAACAAGGTTTCCGTAGGTGAACCTGCGGAAGGATCATTAAAGAGTTAGGGTCTTCTAGGCCCGATCTCCCAACCCTTTGTTTACCAAACCATCGTTGCTTCGGCGGGCCCGTCCTTCATGGACCGTCGGAGGACTGCCAAAAGGTTCTCTGACCCGCGCCCGTCGGTGGCCAACTTACCTAAATTCTTAAGTAAACGTGTCATTATCTGAGTACTATA
>1103:7098:10939__T593__S_1091
AAGTCGTAACAAGGTTTCCGTAGGTGAACCTGCGGAAGGATCATTACAGAGAAGCTGCCCTTTGGGTAGATCTCCCACCCTTGTTTATATTACTTTGTTGCTTTGGCAGGCCCGTCTTCTGACCACCGGCTTTTGCTGGTCTGCGCCTGCCAGAGGACCCCCTTACTCTTGTTTTCATGTTGTCTGAGTCCTATATAATAGTAAAAACTTTCAACAACGGATCTC
>1102:10959:26203__T604__S_0675
AAGTCGTAACAAGGTTTCCGTAGGTGAACCTGCGGAAGGATCATTACCGAGTTAGGGTCTTATAGGCCCGACCTCCAACCCTTTGTTTACTATACCATGTTGCTTTGGCGGGCCCGCTTTTGCCGCCGGGGGCTTTCGTGCCCCTGGTCAGTGCCCGCCAGTAGCCTTATTAAATTCCTTCATAATTATGTCGTCTGAGTAAAAATATAAATCGTTAAAACTTTC
>1109:10735:10691__T604__S_0039
AAGTCGTAACAAGGTCTCCGTAGGTGAACCTGCGGAGGGATCATTAATGAATGGCCATTCGTGGCCTTCGACCCTTCAAAACCGTGGAGGCATAGTGTGCTTCGGTGCTTCGGCGCCGCCTTTATGCTGTAGAGTCTGTGTCTGAATTAAAAACATAGTTTAAAACTTTCAACAAAGGATCTCTTGGCTCTCGCATCGATGAAGAACGCAGCAAACTAGTCT
>1101:15139:2192__T593__S_0736
AAGTCGTAACAAGGTCTCCGTTGGTGAACCAGCGGAGGGATCATTACTGAGTTGCATTTTTTGCTCTCTTACCCTTTGTGAACCTACCTCGTATGCTATACGTTGCTTCCGGTCTGGCCGCTTGGCTGGACCGGGTTGGGCAATGCATAGCTCTTTTCTCTTTATTCTCCAGTTATGGTTGTATTGCTGAGTGGCATAAAACTAAACGTTTTAAAACTTTCAACA
>1102:9918:13154__T593__S_0094
AAGTCGTAACAAGGTCTCCGTTGGTGAACCAGCGGAGGGATCATTACCGAGTTTACCGACTCCCAACACCCCTGTGAACATACCGTTTTACGTTGCTTCGGCGGTGTCGCCCCGGGTGCGGGCCTTCTCCGAAGGCCGCCAGCCCCGGGCCCAGGCGCCCGCCGGGGGACCCCAAACCCTCTGTATTGTCTAGCGGCTTCTTCTGAGTTACGCTCCTGCGAGCGG
>1103:11197:6767__T593__S_0053
AAGTCGTAACAAGGTTCCCTCCCTTCCAGCAGCTCGCTACGGAGACCTTGCACCCCTTAGGGAAGGCAGCACGACAGTAAACAAAGCTCGCCGCGTGCAAGTCGACTACAGTCGGCAACACAATCGAACTGACGGGGACCTCCTAAAGCCTGTAGCACCAACCGTCCGGGGAAACTCGGACGGGGCCCTCACGGGGTGGTAAGAGAGTACAGGATGATACAATGG
>2112:10446:5195__T593__S_1032
AAGTCGTAACAAGGTTTCCGTAGGTGAACCTGCGGAAGGATCATTACAAAAGTTCTTGGACACCACTTTGTGGGTCCCTTGTATCCAAACTCTAAATGTGTATAGTAGTCTGAGTAGGCCATGTGCCACATGAATAAAATATATTAAAACTTTCAACAACGGATCTCTTGGCTCTCGCATCGATGAAGAACGCAGCGAATCTTGACTGTCTCTTATACACCATCT
>1101:15393:13334__T604__S_0155
AAGTCGTAACAAGGTTTCCGTAGGTGAACCTGCGGAAGGATCATTATCGAGTTAGGGTCTTCTAGGCCCGATCTCCAACCCTGTGTCTACCTTACCATGTTGCTTCGGCAGGCCCGTTGACCTGGTAGTCAACCGCCGGCGGATCCGTCTTAGGATTTGCTGGCCAGCGTCTGTCGATGGCCACACAAAATTCTTGATGAAATGTGTCGTCTGAGTTCAAAAATA
>1101:7590:7040__T604__S_1387
AAGTCGTAACAAGGTTTCCGTAGGTGAACCTGCGGAAGGATCATTACTGAGTGTTTTGAGTTTAACTCAAATCCTCCCACCCTTTGTTTAAATGACCTGTTGCTTCGGTGAGACTGACACTTTGTTGTCGGTGAGACTGACACTTTGTTGTCGGTTGACTGATTTCACAATCAGTGAGCTTGTTTGCTCACCGAAGTTTTTTATAACTCTTTTTATTTTAAGATA
>1102:27260:12829__T604__S_0050
AAGTCGTAACAAGGTCTCCGTAGGTGAACCTGCGGAGGGATCATTACAGAGTTAAACAACTCCTAAACCCACTGTAAATTTACCTTTACTTGCTCCTTCGGCAGGCGGTCCCTGGGAGGGGCTGTACATGCCTGCCGACGGGAAACAAAACTCTTGCTATGTTCAGCAGTCTGAGTATTTAAAAAAAATCAAAACTTTCAACAACGGATCTCTTGGTTCTGGCAT
>1112:10704:11468__T604__S_0095
AAGTCGTAACAAGGTTTCCGTAGGTGAACCTGCGGAAGGATCATTACAGAGATAGCTGAGCAATCAGCGACCTCCAACCACTGCGTACCTATCCGTCTTTGGGCTGTCTTCGGGCGCCCAGCATTTAAAACAACCGTCTGATGAAGTCAGAGTATCTTAAATATACTACAACTTTCAACAATGGATCTCTTGGTTCCGGCATCGATGAAGAACGTAGCGAAAG
>1101:20638:24172__T593__S_0476
AAGTCGTAACAAGGTCTCCGTTGGTGAACCAGCGGAGGGATCATTACTGAGTGTAAAAACTCCCAAACCCTATGTGAACCTACCACAGTTGCTTCGGCGGCCTAAATCGCCCCGGGCGCCCCAGCGCGCCCCGGACCCAGGCGACCGCCGGAGGCACCAAACTCTGAATCTACAGTGGATCTTCTGAGTGGCATAAGCAAATAAATCAAAACTTTCAGCAACGGA
>1101:12088:24081__T604__S_0778
AAGTCGTAACAAGGTCTCCGTTGGTGAACCAGCGGAGGGATCATTACAGAGTTTTTAACTCCCAAACCCTTTGTGAACTTACCTTATTGTTGCCTCGGCGAGCCCCTGGGATTCGTCCTACGCCCGCCGGTGGCCCCTTTAACTCTGTTACCTATAAGTAATCTGAGCGTACTTTAAAAATAAAGTCAAAACTTTCAACAACGGATCTCTTGGTTCTGGCATCGA
>1108:21308:7632__T604__S_0302
AAGTCGTAACAAGGTCTCCGTAGGTGAACCTGCGGAGGGATCATTAATGAATGGCCATTCATGGCCTTCAACCCTTTAAAACTGTGGAGGCAGAGTGTGCTTCGGTGCTCCGGCGCCGTCTTTATGCTGCAAAGTCTATGTCTGAACCTAAAAATATAGTCAAAAACTTTCAACAAAGGATCTCTTGGCTCTCGCATCGATGAAGAACGTAGTGAATATGTACT
>1105:9990:25632__T593__S_0140
AAGTCGTAACAAGGTCTCCGTAGGTGAACCTGCGGAGGGATCATTAATGAATGGCTTTTGCCTTCAACCCTGTAAACCTGTGGAAGCAAGATGTCCTTTGGTGCTCCGGCACCTCGTTTATGCGGTAAAGTATTTGTCTGAATCAAAAAGCAAGAATTAAAACTTTCAACAAAGGATCTCTTGGCTCTCGCATCGATGAAGAACATAGCAAAATATCACTGT
>1107:15129:2830__T593__S_0112
AAGTCGTAACAAGGTCTCCGTAGGTGAACCTGCGGAGGGATCATTAATGAATGGCCATCCATGGCCTTCAACCCTTTAAAACTGTGGAGGCAGAGTGTGCTTCGGTGCTCCGGCGCCGTCTTTATGCTGCAAAGTCTATGTCTGAACCTAAAAATATAGTCAAAAACTTTCAACAAAGGATCTCTTGGCTCTCGCATCGATGAAGAACGCAGCAAATCAAAG
>1109:16717:4052__T593__S_0042
AAGTCGTAACAAGGTCTCCGTAGGTGAACCTGCGGAGGGATCATTAAAAAGATGGACCTTTGGGTCCTTCATCCTTCAAACCCGTGGAAGCGAGATGTGCTTCGGCGCCTCTGGGCGTCGAATCAATGCTGATTAGCCTGTGTCTGAAGCAAAATAAATTTAAAACTTTCAACAAAGGATCTCTTGGCTCTCGTATCGATGAAGAACGCAGCGAAGCCCCTGTC
>1110:7628:14037__T593__S_1138
AAGTCGTAACAAGGTTTCCGTAGGTGAACCTGCGGAAGGATCATTACAGAGAACATGCCCCTAGGGGTATATCTCCCACCCTTTGTCTACAATACCTTTGTTGCTTTGGCAAGCCTGTCTCATGACGACTGGCTACTAGCTGGTCTGTGCTTGCCAGAGGACCCCGAAATTCTCTTTTATTGTTGTCTGAGTAACTATACAATAATTAAAACTTTCAACAACGGATCT
>1103:19777:9415__T604__S_0790
AAGTCGTAACAAGGTCTCCGTAGGTGAACCTGCGGAGGGATCATTACAGAGTTAAATAAACTCCAAAACCCACTGTTATTTCTACCTTTTCTTGTTGCTTTGGCAGGCGGTCCCAGGGCGGGGCCTTTGTCACCTCGGTGGCGCCTGCCAGAGGACAACCAAAACTCTGTCAGTCTGTAATACTCTGAGTTATAAAACAAAATAAGTCAAAACCTTCAACAACGG
>1101:11204:13250__T593__S_1089
AAGTCGTAACAAGGTCTCCGTTGGTGAACCAGCGGAGGGATCATTACAGAGTCGTAAAAAACTCCCAAACCCATGTGAACTTACCTTTGTTGCCTCGGCGGACCTACCCTGTAGCTACCCTGTAGCTACCCTGTAGCCCGCCGGTGGACCATTAAACTCTGTTATTCTATGGATATCTGAGCGTCTTATTTAATAAGTTAAAACTTTCAACAACGGATCTCTTGG
>2109:9403:3694__T593__S_1416
AAGTCGTAACAAGGTCTCCGTTGGTGAACCAGCGGAGGGATCATTACAGGGTCGCGAGACTCCTAAACCCACCGTGAACCTACCGTACGTTGCCTCGGCGGGCGGCCCCAGGGCGGGGCCCCCCGGCCTGCC
>1104:21330:14350__T604__S_0547
AAGTCGTAACAAGGTTTCCCATTGACAAGTCTTGCAGGAATGGATCTGATCCTTCTGCAGTGAAACTTATAGAAGCCTTTGCAGCCCGGCAGCGGGCAATCAAGCGACTTTAAATAATTGGTGATGCAAGTCTGCAGTGTGAAACTGCGGGCGACACGATCGAATTGACGGGGACATCCTAAAGCTTGCCACACCAACTTTTCAGGGAAACCTGATGGAGGGCTC
>1101:21746:9265__T593__S_1311
AAGTCGTAACAAGGTTTCCGTAGGTGAACCTGCGGAAGGATCATTATAGAATGAAACCCCCCCGCCCAAGGCTAATGCTGAAGGTGGGGTCCTCTTTTAAACCCGTGCAATTAGTGAAGTCTGAGCATTATTTACGAAATAGTCAAAACTTTCAACAACGGATCTCTTGGTTCTGGCATCGATGAAGAACGTAGCGAATCTCAACTGTCTCTTATACACATCTCC
>1104:13151:27446__T604__S_0185
AAGTCGTAACAAGGTCTCCGTAGGTGAACCTGCGGAGGGATCATTACTGAGTTTATCTAACTCCCAAACCATTGTGAACTTACCACTGTTGCCTCGGCGGCAGTCCTCTGTAACAGGAGGCGGCCGCCGGTGGACTACTAAACTCTTGTTAATTTTTGTCAATTCTGAATTAAAAACTTAATAAGTTAAAACTTTCAACAACGGATCTCTTGGTTCTGGCATCGAT
>1112:21533:16686__T604__S_1022
AAGTCGTAACAAGGTTTCCGTAGGTGAACCTGCGGAAGGATCATTACCGAGTTAGGGTCTTCTAGGCCCGACCTCCCAACCCTTTGTTTACCGAACCACTGTTGCTTCGGCGGGCCCGTCTCACGACCGCTGGAGGATCGTCGAAAGACGTGTCCTCTGGCCCGCGTCCGCCGATAGCCAACCACTTTAAAACTCTGAATGAATCGTGTCTTATGTCTGAGTCG
>1103:12565:24028__T593__S_0720
AAGTCGTAACAAGGTTTCCGTAGGTGAACCTGCGGAAGGATCATTACCGAGTACGGGTCCCTATCCCCTTCCCGGGGGGTGGGGGCCCAGACCTCCCACCCTTGTCGATCGTATCCGTGTTGCTTCGGCGGGCCCGCCACGGTTGGCCGCCAGGGGGGTTTGCGGACGCTGCCCCCGGGCCCGTGCCCGCCGGAGACCTCTCTCGAAATGCTACTGTGGTCAGG
>1112:11368:6744__T593__S_1037
AAGTCGTAACAAGGTCTCCGTAGGTGAACCTGCGGAGGGATCATTAACGAATGGCCTTTTTTAAGGTGTTCAAACCCCTCAAATCTGTGGAATATGAAATGTGTTTCGGCGTTTCGGCGTCGTATTTATACTATAATAATATTTTGAAGTCTGGATTGCAAAAATAAGAATTAAAACTTTCAACAAAGGATCTCTTGGCTCTTGCATCGATGAAGAACGTAGTAA
>1101:17185:10433__T604__S_0196
AAGTCGTAACAAGGTCTCTTATGGAGCAGTGATCTCTCTGCAGCGAACCTAAGGAAGCCTTTGCACCCCGAGAAGGGGGCTCTCGCGACTCTAAACAAGGAGGCATGCAAGTGACGAAGCCCGCGGGTGGAGTTGCGACACAATCGAATTGCGGGGAAGTCCTAAAGCCTTGGGGTACTAACCTACTGTAGGGATGCAGTAGGGGCCTGTGTTAATCGCACAGGG
>1101:10775:21837__T593__S_0128
AAGTCGTAACAAGGTCTCCGTTGGTGAACCAGCGGAGGGATCATTATAGAGTTATTAAAAACTCCCAACCCTTTGTAAAAATACCACGCGTTGCTTCGGCAGGTCGCATCGACCCGGTGTCTCTTACCCTGTAAGAGACTTACCCGGTAGGTGCGGGTAACCCTGCCGGCAGCTCACGAAACTCTTGTTTAATAAAGAATTCTGATTATATAACTAAATAAGTTA
>1105:7087:10388__T593__S_0546
AAGTCGTAACAAGGTCTCCGTTGGTGAACCAGCGGAGGGATCATTACAGAGTTTACAACTCCCAAACCCACTGTGAACCTTACAGCGTCGTTGCCTCGGCGGACCGCCCCCGGCGCGGCCCCTCTCAGGGGACGCCCGGGACCACGGCGCCCGCCGGAGGACCCAAACTCTTGTATTTGCAGGATGCATTGCTCTGAGTGAAAACAAGCAAATGAATCAAAACTT
>1102:6056:6476__T604__S_0871
AAGTCGTAACAAGGTCTCCGTTGGTGAACCAGCGGAGGGATCATTACCGAGTCACGCACTCAAATAACCCTTCTGTGGATCTGAATCAAACCGTTGCCTCGGCGGGCGGTCCCCTGCCAAAACCCACGTGGTGTGGGCTGGGGACCAGACAGTTCGGCACGCTTAAGGCGTCCGGCGCCAGCCGCTGGCCCTAAACAATTAAACTCTAGTAACTTTACCTTCTGA
>1105:11503:9784__T604__S_1520
AAGTCGTAACAAGGTTTCCGTAGGTGAACCTGCGGAAGGATCATTACCTAGCGAACGCCTGCCTGGGCCGGGCCTTCGGGTCTACGCACTTGCAGGTGTATCCACAACCCGTGTTTACATACTCTTGTTGCTTTGGCGGGCCGTGGTCTCCCACTACGGGCTCAGCTCGTACGCGCCCGCCAGAGGATTAAACTCTGAATGTTAGTGATGTCTGAGAACTATATA
>1103:17340:17263__T593__S_1244
AAGTCGTAACAAGGTCTCCGTTGGTGAACCAGCGGAGGGATCATTACAGGACTCGAAAGACTCCCGTAACCCCTGTGAACATACCTATATTCGTTGCCTCGGCGGGTGCTCCGGTTCGTCCGGGGCGCTACGCCCGCCGGTGGCCTCATACTCTGTCTCGCGCGTTGGCATCTCCGAGCATATACAAATAAGTTAAAACTTTCAACAACGGATCTCTTGGTTCTG
>1101:10779:19832__T604__S_0085
AAGTCGTAACAAGGTCTCCGTTGGTGAACCAGCGGAGGGATCATTACCGAATGTTACAAAACATAAACCCTTGTGAACCTTCTGTGTTTGCTGCTTCGGCAGGTAATCCCGGGGTGGGATTCCAGGCCTCTTTCGGGGGGCACCTGCCAGCAGTAAAATCATTTTAAACTCTATTTACAGTGGACTTCTGAGTGTCTTAAAAAATAAATTAAAACTTTCAACAAC
>1101:20040:26385__T604__S_0530
AAGTCGTAACAAGGTTTCCGTAGGTGAACCTGCGGAAGGATCATTAAAAAGATCATTCGGTTGTTCCCCGTCAACGCCTGTTGACGGGAGACGATACCGGGGGCTCACGCCCCCGGGCCGGTTGAATCCCACCCGTGTCTACATACTCTTGTTGCTTTGGCAGGCCGTGGTCTCCACTGTGGGCTCTGCCTGCATGTGCCTGCCAGAGGATCAAACTCTGAATTT
>1103:16814:16997__T604__S_1085
AAGTCGTAACAAGGTTTCCGTAGGTGAACCTGCGGAAGGATCATTACTGAGTTAGGGTTCTTTCAGAGCCCGATCTCCAACCCTTTGTTAAATTACTTTGTTGCTTTGGCAGACCTGTCTTTCGGGACCGCCGGGGGGGTTAAGTCACCTCTGGTCAGTGTTTGCCAGTAGCCAATTTAAATTATTTTTAACCATGTCGTCTGAATCTTAATTAAAATTTAATTA
>1103:14088:6918__T604__S_1397
AAGTCGTAACAAGGTTTCCGTAGGTGAACCTGCGGAAGGATCATTAATGAGTCAGGGTCTCCTAGGCCCGATCTCCAACCCTTTGTATAAATACCATGTTGCTTTGGCGGGCCCGTCTTTAACCGGACCGCCGAAGGTTTTTTAACCTTTGGCCAGCGCTCGTCAATAGCCCACAATCAAATTCTTTTAACCATGTCAAATCTGAAAACTAGTTAAATAAACTAA
>2107:13763:7066__T604__S_0060
AAGTCGTAACAAGGTCTCCGTTGGTGAACCAGCGGAGGGATCATTACAGGGTCTTGCGACTGCCCAAACCAACCGTGAACCACTCTAATTCTTCTGCTTCGGCGGGCCGCTCGCTGGGGGAGCCTCGGGCCGCCGCCTCGCTGCGGCGG
>2102:11674:10052__T593__S_0825
AAGTCGTAACAAGGTCTCCGTTGGTGAACCAGCGGAGGGATCATTACCAGAGTTGAAAAACTCCCTAAAACACTTGTGAACCTACCCGTTATCGTTGCTTCGGCGGGCGGCCCCAGGGGGGGCCTCTGCCCCTCGCGGGCGCCCGCCGGAGGGACCAAACTCTATGTCTATTGTCTGATTCTCTGAGAAAAACACAAAACAAGTCAAAACTTTCAACAACGGATC
>2109:8491:3701__T593__S_1158
AAGTCGTAACAAGGTCTCCGTTGGTGAACCAGCGGAGGGATCATTAATGAGTTTCTAAAACTCCCAACCCATGTGAACATACCTCTGTTGCCTCGGCGGCCTACCCGGTAGCTACCCTGTAGTTACCCTGTAGTTCGCCGACGGACATCAAAACTCTGTTTTTAGTATTATCTCTGAGAAAACTTTTAAATAAGTCAAAACTTTCAACAACGGATCTCTTGGTTCT
>1101:20336:19463__T593__S_0530
AAGTCGTAACAAGGTCTCCGTAGGTGAACCTGCGGAGGGATCATTAACGAATGGCCTTTGGCCTTCGACCTTGTAAACCCGTGGAAGCAAGACTGCTTGGGCGCTTCCGGCGCCCCGTCTATGCCGTAAAGCTTTAGTCTGAACAAAAAATAAGTTTAAAACTTTCAACAAAGGATCTCTTGGCTCTCGCATCGATGAAGAACGTAGCGAAGAGACGCTGTC
>1102:22008:9169__T593__S_0450
AAGTCGTAACAAGGTCTCCGTTGGTGAACCAGCGGAGGGATCATTACCGGGTCTCTGACTCTAAAACCACTGTGCATCAATACTTTTACTGCTGAGGCGGGCCGCTCGCTGGGGGAGCTTGAGCCTGAAAAGGTGGTACGCCGAAGCAACTTTTTCTAACCAGATAACCTGAAAAGAAAAAACTTTCAAATTATCACAACTCATAACAATGGATCTCTTGGCTCT
>1104:10366:19952__T593__S_0645
AAGTCGTAACAAGGTCTCCGTTGGTGAACCAGCGGAGGGATCATTACCGAGTTTACCAACTCCCAAACCCCATGTGAACATACCGTTTCTCCGTTGCTTCGGCGGTGCCGCCCCGGGCGCGGGCCTCTCGTAGGCCGCCAGCCCCGGACCCAGGCGCCCGCCGGAGGACCCCAAAACTCCTGTATTGTCTAGCGGCTTGTTCTGAGTCACGCTCTTGCGAGCG
>1106:8480:8804__T593__S_0718
AAGTCGTAACAAGGTTTCCGTAGGTGAACCTGCGGAAGGATCATTATCAAACAGCGGCCTTCGGGCCTTGCTGCACCCTTGTCTTTTGCGTACCGTATGTTTCCTCGGCGGGCTTGCCTGCCGGTTGGACATTATAAAACCTTTTTGTAGTTGCAATCAGCGTCAGAAAACAAATAATTATTACAACTTTCAACAACGGATCTCTTGGTTCTGGCATCGATGAAG
>1102:12183:11720__T604__S_0134
AAGTCGTAACAAGGTTTCCGTAGGTGAACCTGCGGAAGGATCATTACCGAGTTTTTTGGCTTCTTAGTCAAAACTCCCATCCATTGTTTACAATATGTATTCTTCGGCGAGACGTTCTTTGGAAACAAAGAACCACTGACTTGATAAAAAGAGTGAGTGAGTTGCTTGCCGAAGGTTTTTACTCTTATAACTATTGAAGTCTGAGTTTATACAAAATAAATTAAA
>1102:2142:13983__T604__S_0394
AAGTCGTAACAAGGTCTCCGTTGGTGAACCAGCGGAGGGATCATTGCTGGAACACGCCTCACGGCGTACCCAGAAACCCTTTGTGAACTTATAAGACCCAATCGTTGCCTCGGCAAGGCTGGGGGACGTCACGTCCCTCCCGCTCTCGGGCGGAGCAGGTCTGCCGGCGGCCCTTCTATAAACTCTTGTTTACCTTACGTATTACTTCTGAGTTATAAACAAAAC
>1105:12203:18919__T604__S_1050
AAGTCGTAACAAGGTCTCCGTTGGTGAACCAGCGGAGGGATCATTACCGAGTTTACAAAACTCCCAACCCCTGTGAACTATACCGATTTGTTGCTTCGGCGGTGCCCCTCGCTTTCGCGGCCAGGGCCCGCCAGAGGACCCAAATTCTTTGTTTTTTTTGTATTCGTTTTATATTCTTCTGAGTGGAATTTTTTAAATAAAAAATTAAAACTTTCAACAACGGAT
>1101:13966:18800__T593__S_0274
AAGTCGTAACAAGGTTTCCGTAGGTGAACCTGCGGAAGGATCATTATAGAATGAACCCCCGCACCTAAGGCTAACGCTGAAGGTGGGGTCCTCTTTTTAAACCCGTGTAATTAGTGAAGTCTGAGCAATGTTTATAAAATAGTCAAAACTTTCAACAACGGATCTCTTGGTTCTGGCATCGATGAAGAACGCAGTGAATAACATCTGTCTCTTAACACATCTC
>1111:2673:11521__T593__S_1010
AAGTCGTAACAAGGTTTCCGTAGGTGAACCTGCGGAAGGATCATTAACGAGTTAGGGTCTCTCTAGGCCCGACCTCCCAACCCTTTGTTTACCGAACCTCTGTTGCTTCGGCGGACCCGTCTCACGACCGCCGGGGGACCGCCGACAAGGCGTCCTCTGGCCAGCGTCCGTCGATAGCCAAAACATTTAAACCCTGAATAAATCGTGTCACTGTCTGAGTACCAT
>2108:12451:20928__T593__S_0212
AAGTCGTAACAAGGTTTCCGTAGGTGAACCTGCGGAAGGATCATTATAGAATGAACCCCCGCACCTAAGGCTAACGCTGAAGGTGGGGTCCTCTTTTTAAACCCGTGTAATTAGTGAAGTCTGAGCAATGTTTATAAAATAGTCAAAACTTTCAACAACGGATCTCTTGGTTCTGGCATCGATGAAGAACGTAGTGAAGCCACTGTCTATCTCTTATACACATC
>1101:15737:9107__T604__S_1163
AAGTCGTAACAAGGTCTCCGTTGGTGAACCAGCGGAGGGATCATTACAGAGTTATAAAACTCCCAAACCCATGTGAACATACCTATGTTGCCTCGGCGGCCTGCCAGGCGTGCTGTTCCGCAGCCGCCGCGCGGTCCGCCGACGGACTATACAACTCTTGTTTTTTATGTATCTCTGAGTAAACTTTTAAATAAGTCAAAACTTTTAACAACGGATCTCTTGGTT
>1103:19449:20144__T604__S_0978
AAGTCGTAACAAGGTCTCCGTTGGTGAACCAGCGGAGGGATCATTACCGAGTCTCGACGCTCACACCCTACCGCGGACCCGAAACGTTTGCTTCGGCGGGCGCCCCCCGCCCCCCCCCCCCCC
>1104:2323:11921__T604__S_1174
AAGTCGTAACAAGGTTTCCGTAGGTGAACCTGCGGAAGGATCATTACTGGGAAACGAGCGTCCGCGCTCACCCCCACCCTGTGCTTCGACCCGAAACGCGCTCGGCGCCGTGGCCCCCCTCGGGGGGTCCTGCCGGACTCCAACCCTGAACAACAGTGAAGCCTGAAGTAAAAAGCAAACAGTTAAAACTTTCAACAACGGATCTCTTGGTTCTGGCAACGATGA
>2103:12640:5666__T604__S_1006
AAGTCGTAACAAGGTCTCCGTTGGTGAACCAGCGGAGGGATCATTACCGAGTTTTCAACTCCCAAACCCCATGTGAACTTATACCATTTACACCGTTGCTTCGGCGGGTTCTCGCCCCGGGCTTTACAACCCCGGAACCAGGCGGCCCGCCGGGGGACCCAAACTCTAGATTTTATTTTAGCATGTCTGAGTGGAATCATTACAAAATGAATCAAAACTTTCAAC
>1102:6665:9346__T593__S_1095
AAGTCGTAACAAGGTCTCCGTTGGTGAACCAGCGGAGGGATCATTATAGAGTTATCACAACTCCAAACCCATGTGAACTTACCACTGTTGCCTCGGCGGGTTCCAGGGCCTCTCTCGGGAGCTCTGGGCTCAAGCCCGCCGGTGGTTTTTTACAAACTCTTTGTATTAATTTGCAATCTGAGCGTACTTTTAAATAAGTCAAAACTTTCAACAACGGATCTCTTG
>1104:12416:18935__T593__S_1230
AAGTCGTAACAAGGTCTCCGTAGGTGAACCTGCGGAGGGATCATTAATGAATGGCCATTCGTGGCCTTCGACCCTTCAAAACCGTGGAGGCATAGTGTGCTTCGGCGCTTCGGCGCCGCCTTTATGCTATAAAGTCTGTGTCTGAATCTAAAACATAGTTTAAAACTTTCAACAAAGGATCTCTTGGCTCTCGCATCGATGAAGAACGCATGAAGTGTTACTG
>1101:15210:21551__T604__S_1091
AAGTCGTAACAAGGTCTCCGTTGGTGAACCAGCGGAGGGATCATTACAGAGTCTAGTACTCCCAACCCTTTGTGTATATACATGTTGCTTGGGCGGCAGCCAGTGGGGAGACAGGTGGGCCTCGGCCTGCATGTCCTGTCCCAGTGGCCCGTCAGGGGACCAAATTAGTTAGTCAGGGCATAGTCTGAGCATGTGGGAGATGAATACAAGTCAAAACTTTCAACA
>1101:2213:14181__T604__S_0838
AAGTCGTAACAAGGTCTCCGTTGGTGAACCAGCGGAGGGATCATTACAAAGAGAGTTTTAATACTCCAAAACCCATCGCGGACATACCTATACCAAGGTTGCTTCGGCAGGTCTCTCTTCGGAGGGCTCAAGGGCCCTTCGGGGTGCCTGCCGAAGGTTACAAACTCTTCTGTTTTGTATTTTCGCCTTCTGAAAAACTTACAAAATTAAGTAAAAACTTTCAAC
>1106:14196:14391__T604__S_0925
AAGTCGTAACAAGGTTTCCGTAGGTGAACCTGCGGAAGGATCATTACCAATTCAACGGTGTGGTCGCGGCCTCCGGGGGCTTCCCTCCGGGCGGTAGAGGTAACACTCTCACGCGCCACATGTCTGAATCCTTTTTTTTACGAGCACCTTTCGTTCTCCCTCGGTGGGGCAACCTGCCGTTGGAACTTATCAAAAACCTTTTTTGCATCTAGCATTACCTGTTCA
>1102:11353:10206__T593__S_1423
AAGTCGTAACAAGGTTTCCGTAGGTGAACCTGCGGAAGGATCATTATAGAATGAACCCCCCCGCCCAAGGCTAACGCTGAAGGTGGGGTCCTCTTTTAAACCCGTGCAATTAGTGAAGTCTGAGGCATTATTTACGAAATAGTTAAAACTTTCAACAACGGATCTCTTGGTTCTGGCATCGATGAAGAACGTAGCAAATTATCGCTGTCTCTTATACACATCTCC
>1101:14670:24200__T604__S_0687
AAGTCGTAACAAGGTTTCCGTAGGTGAACCTGCGGAAGGATCATTACCGAGTACCGGAGCTTTCGGGTTCCTACTCCCACCCTATGTTGACTTTGAATGTTGCTTTGGCGGACCGGTGGTCTCACCGCCGGCCTGGGCTGGAGAGCGTCCGCCAGAGGATTTCTAAACTCTGTTTAACTGTGAATTCTGAGTCTTGATAAATTGAATTAAAACTTTCAACAACGG
>1101:15580:1518__T604__S_0447
AAGTCGTAACAAGGTTTCCGTAGGTGAACCTGCGGAAGGATCATTACACTGTATTGTCAGGAGCTGGTTTGGTATCGTGCTTTGGCGCTCTACCTCTCCGACCTGTCTACATATACCCATGTCTTTTTCAGCACCTCTCGTTTCCTCGGCAGGCTAGCCTGCCAGTAGGACCTTTTTAACCCACTTTTTATTGCAGTCTGCGTCAGAAATTCAAAAGAATTACAA
>1101:19473:13029__T604__S_0976
AAGTCGTAACAAGGTTTCCGTAGGTGAACCTGCGGAAGGATCATTAACGAGAAAAGGCGCCTGCGCCGCACTCTCAAACCTTTGCGTACCCAATCTTGTCTCTTGCGGGGGGTCCGCCCCCCGCGAGGAACCAAAACAGTCGTCTGATGTTGTCAGAATCTTACAAACAAAAAACAACTTTTAACAATGGATCTCTTGGCTCCGGCATCGATGAAGAACGTAGTA
>1103:7314:23647__T604__S_0005
AAGTCGTAACAAGGTTTCCGTAGGTGAACCTGCGGAAGGATCATTACAGAATACCCCTCCGGGGGCTTTCTCAACCCATGTTTACCCCCTTGTGTTTTGGCAGCTTCGGCTGCCAACATAACTCTTCTGTATTGTCGTCTGAGTAACATACAAATATTTAAAACTTTCAACAACGGATCTCTTGGCTCTGGCATCGATGAAGAACGTAGTGAATCACT
>1105:13083:24376__T604__S_0219
AAGTCGTAACAAGGTTTCCGTAGGTGAACCTGCGGAAGGATCATTACTGAGTGAGGGCCCCTCGGGGTCCAACCTCCCACCCGTGTTTAACGAACCGTGTTGCTTCGGCGCGCCCGCCTCACGGCCGCCGGGGGGCATCTGCCCCCGGGCCCGCGCCCGCCGAAGCCCCCACGAACGCTGTCTGAAGTATGCAGTCTGAGACAATTATTAAATTAATTAAAACTT
>1101:19632:5361__T593__S_0895
AAGTCGTAACAAGGTCTCCGTTGGTGAACCAGCGGAGGGATCATTATAGAGTTATCACAACTCCAAACCCATGTGAACTTACCAGTGTTGCCTCGGCGGGTTCCAGCGCTCTCCGGAGCTGTTGGGCTCACAGCCCGCCGGTGGTTTTTTACAAACTCTTGTATTAATTTGCAATCTGAGCGTTACTTTTAAATAAGTCAAAACTTTCAACAACGGATCTCTTGG
>1103:14435:25154__T593__S_1245
AAGTCGTAACAAGGTCTCCGTTGGTGAACCAGCGGAGGGATCATTACGAGAGTGAAAACTCCCTAAACCAACTGTTTACCTACCTGTATTTGTTGCTTCGGCAGGCGGCTCCCGGGGGGGTTATACCTGAGAAAGGCGCCTGCCGAAGGCACCCCAGAACTCTTGCTGTCAGTTGTCATCTGAGTTACAAAAAAAAAATGAATCAAAACTTTCAACAACGGATCT
>1101:19547:19111__T604__S_1359
AAGTCGTAACAAGGTCTCCGTTGGTGAACCAGCGGAGGGATCATTACAGGACTCGCAAGACTCCTACAACCCTGTGAACTTCACTATAAGCACGTTGCTTCGGCGGGTGTCGCGGCGCGGGTCTTCCCG
>1103:14473:9529__T604__S_1108
AAGTCGTAACAAGGTCTCCGTTGGTGAACCAGCGGAGGGATCATTAGCGAGACTCAGTGCTCCAAATACCTGTGAACCGTACCTATCAAATTTTCTTGCAGCGTTGTTTCGGCAGGCTTCGGCCTGGCCAGCTGAGTCGCCTGCCGGCAGCGCCAAACACTTTTATTATTTATAGTGGACTTTGCTCTTCTGAGTGGATTATTATTTAAAAACAAGCTAAAACTT
>1103:23378:17700__T604__S_1393
AAGTCGTAACAAGGTCTCCGTTGGTGAACCAGCGGAGGGATCATTGCCGAGAACGAGGCTCCAAACCGCGCGAACCATACCTTTCCCTACGCCTCGGCGGGCCCTCCCCTCCCCCCCCCCCCCCCCCCCCCCC
>2102:9055:12209__T604__S_0187
AAGTCGTAACAAGGTTTTGCGAGATCCTTCCGCAGTGTCCTTGCTGAAGCCTTTGCACCTGCGCAAGCGGACGACTTTAAATAATAGTGCAAGTCGGTACGCCGGCGACACTTTCGAATTGACGGGGACCCCCTAAAGCCAACTGCACGAACCGTGGCGGGAAACTGCGCGGGGCCCATGCTAACTACATGGGGCGTAACAGACGGTTGGATTGCGAGCGATTGC
>1104:8194:18290__T604__S_1085
AAGTCGTAACAAGGTTTCCGTAGGTGAACCTGCGGAAGGATCATTAACAAGAAACGGCGTCCTCGTGGCCCGATTCTCAAACCACTGTGTACCAAACTGTTTGTTGCCTCGGCGGGTTGGCGTACGGCTCTGCCGCACGCCCCTGGGCACTCCCC
>1104:15633:22657__T593__S_0792
AAGTCGTAACAAGGTCTCCGTTGGTGAACCAGCGGAGGGATCATTACTGAGTTACTACTCATCAACCCTTTGTGAATTTACCAAAAGTTGCTTCGGCAGGTTTTCCCTGGGAGGGAAGTTAGCCTATTTTTTTTAGGTAACCTGCCAGAGGCATTTTTAACTCTGATTTATTTTGAATTCTGAGTTTCATTTTTAAATAAGAAAAAACTTTCAGCAACGGATCTC
>1106:7463:9298__T593__S_0863
AAGTCGTAACAAGGTCTCCGTTGGTGAACCAGCGGAGGGATCATTACAGGGTCTCACGACTCTCAAACCAAACCGTGCACTAAAACTTTTATACTGCTGAGGCGGCCGCTCGCTGGGGGAGCTCTAGGCCTTTTACAAGGTGGCCGCCAAAGCAACCAAAACTACATTTATATTCAAAAATAAAACTTTCTATAAAGAAATCACAACCTATAACAATGGATCTCT
>1105:20375:18377__T604__S_0906
AAGTCGTAACAAGGTCTCCGTAGGTGAACCTGCGGAGGGATCATTACCGAGTGAGGGCGCCTCGCGCGCCCGACCTCCCAACCCTTTGATTTGATCAAGACCTCCTTCTGCCTCGGGGGCGACCCGGACCTCGGCCCGCGGTCCCCCCGGTGGTCACCAACCAAAACTCTGCATCAATTGTCGTCTGAGTATTGAGTAAATTCAATTAAAACTTTCAACAACGGA
>1111:11396:20419__T604__S_1524
AAGTCGTAACAAGGTTTCCGTAGGTGAACCTGCGGAAGGATCATTACCGAGTTATCTGCCCTTGAGGTAGAACTCCCACCCTTGATTTATTCTCTTGTTTGTTGCTTCGGCGGTACGAGATTGCCAACTGGTCTTTCTTTGCCGCCGTTGCCTTTTTAAACCCGAACCATCATCGTGTCGTCTGAACTTTTACGTAAATCGTGAAAACTTTCAACAACGGATCTC
>2102:23345:23418__T593__S_0059
AAGTCGTAACAAGGTCTCCGTAGGTGAACCTGCGGAGGGATCATTACGAAACGGACGCTCAAGCGTCGACCTCAACTTCCTGTGAGTGAGAAGGCTTGCCTTCGGCGCCTCGGCGCCGGAACCCATGCCGAAATGCCTTTGAGTCTGAGACGAAACAAGGTTTAAAACTTTCAACAAAGGATTTCTTGGCTCTTGCACCGATGAAGAACGCAGCAAACCC
>2107:12644:4276__T593__S_0094
AAGTCGTAACAAGGTCTCCGTTGGTGAACCAGCGGAGGGATCATTACCGAGTTTACAACTCCCAAACCCTATGTGAACCTTACCTTTTGTTGCTTCGGCGGGATCGCCCTGGCGCCTCACGGCGCCGGATCTCAGGCGCCCGCCGGAGGCCCAAAACTCTTGTTTATTTATGTTTCCTCTCCGAGTGGCACAAGCAAAATAAATCAAAACTTTCAACAACGGAT
>1101:19304:19568__T604__S_1108
AAGTCGTAACAAGGTTTCCGTAGGTGAACCTGCGGAAGGATCATTATTAAGAGTTTATGCCCTTAAGGGTATACCCTCCAACCCTTTGTTTTTTAATTGACTTTGTTGCTTTGGTGGGTTGGCGGGGGGTTTTTTTTCCCCCACCTGCCAGAGGAAATTTTTTAAAAACTCTTGAATATTTTGTTTTGTCCGAGTTATAATAAAATTTTTAATAAAACTTTCAAC
>1113:12516:13051__T604__S_0916
AAATCGTAACAAGGTCTCCGTAGGTGAACCTGCGGAGGGATCATTGTTAAAATTGGGTCTCACGACCTCAATCTTCAAACCTGTGGAAGTACATTGTGCTTCGGCGCTGATGCGCCGCTTTTATGCTGAAAGATGTTTGTGTCTGAATAATTCCAAGAATTAAAACTTTCAACAAAGGATCTCTTGGCTCTCGCATCGATGAAGAACGCAGCGAAGAATCGCT
>1107:12721:22447__T593__S_0786
AAGTCGTAACAAGGTCTCCGTAGGTGAACCTGCGGAGGGATCATTACAGAGTTAAACAACTCCTAAACCCATTGTAAATTTACCTTTACTTGCTCCTTCGGCAGGCGGTCCCTGGGAGGGGCTGTACATGCCTGCCGACGGGAAACAAAACTCTTGCTATGTTCAGCAGTCTGAGTATTTAAAAAAAAAAAAAAATCAAAACTTTCAACAACGGATCTCTTGGTT
>1102:16251:14098__T604__S_0800
AAGTCGTAACAAGGTTTCCGTAGCTCTCACCCCGTTTAGGGATGTAGGCTCGGAGCGATCGAAGTGATCCTTCCAATGGTGACGCCATGGAAGCCTTAGCAGCCTGAAAGGGTGAGCGCCGCGACTAAAAAGAATGAGACGCTCTGAAATGCTAGTCAGCGCTCGTTGCTGGCAACACCGTCAAATTGCGGGAACCTCCTAAAGCCTTTTGCTACCAAGCAGTAC
>1105:9187:20450__T604__S_1477
AAGTCGTAACAAGGTTTCCGTTGGTGAACCAGCGGAAGGATCATTACAGAGATCATGCCCTCACGGGTAGACCTCCCACCCTGTGTTATTTACGATTGTTGCTTTGGCAGGTCGCCTTCGGGCACTCGGCCCTGGCTGAGGTGTGCCTGCCAGAGGACCCCAAACTCTATGTTTAGTGTTGTCTGAATACTACTTTTTAATACGTTAAAACTTTCAACAACGGAT
>1109:4606:11983__T604__S_1031
AAGTCGTAACAAGGTCTCCGTTGGTGAACCAGCGGAGGGATCATTATAGAGTTGCAAAACTCCCTTAAACCCTTGTGAACCTACCTATACGTCGTTGCTTCGGCGGGTAGCCCCTTTCCCCGGGCC
>1101:13054:22767__T593__S_0861
AAGTCGTAACAAGGTTTCCGTAGGTGAACCTGCGGAAGGATCATTACAGAGTTAAAGGATTCAAAGTCCTTACTCCCAACCCATTTGTTTACCGAAATTATTTGTTGCTTTGGCGTGACCATGTGGGGAATAATAACCTCACTGCTGGCTTAGCCCGGATAGTTTGTCCGCCAAAGGTATTATTTTAAAAAATCTTTAAAAATTTGTTCTGATAAAAAAATAAAT
>1102:17001:11680__T593__S_0926
AAGTCGTAACAAGGTTTCCGTAGGTGAACCTGCGGAAGGATCATTATAGAGTTCATGCCCTCACGGGTAGATCTCCCACCCTTGAATACATACCTTTGTTGCTTTGGCGGGCCGCGTTCCGGCGCATCGGCCCCGGCTGGTTGTGCCCGCCAGAGGACCCAAACTCTTTTGTTTAGTGATGTCTGAGTACTATATAATAGTTAAAACTTTCAACAACGGATCTCT
>1105:15205:14590__T593__S_0601
AAGTCGTAACAAGGTTTCCGTAGGTGAACCTGCGGAAGGATCATTAAAGAACGCCCCGTTTTTTGAAATGGGTAATTCCAAACCGTGTATACATACCTTTGTTGCTTTGGCAGGCCGCCCCTTGGGGCGTTGGCTCCGGCTGACTGCGCCTGCCAGAGGACCCAAACTCGTTTGTTTAGTGATGTCTGAGTACTATATAATAGTTAAAACTTTCAACAACGGATC
>1113:6034:13207__T604__S_1112
AAGTCGTAACAAGGTCTCCGTAGGTGAACCTGCGGAGGGATCATTACTGAGTGAGGGCCCTCGTGGTCCGACCTCCAACCCATTGTTGTCCGACTCTGTTGCCTCGGGGGCGACCCGGCGCTTCGGCGCCAGGGGGTCCCCGCTGGTCCACACAACTCTGCATCTTTGCGTCTGAGTAAACATTAAATGAAACAAAACTTTCAACAACGGATCTCTTGGTTCTGG
>1102:11734:2938__T593__S_1322
AAGTCGTAACAAGGTTTCCGTAGGTGAACCTGCGGAAGGATCATTATAGAATGAACCCCCGCACCTAAGGCTGACGCTGAAGGTGGGGTCCTCTTTTTAAACCCGTGTAATTAGTGAAGTCTGAGCAATGTTTATAAAATAGTCAAAACTTTCAACAACGGATCTCTTGGTTCTGACATCGATGAAGAACGCAGCAAATGCGCCTGTCTCTTATACACATC
>1102:10778:4844__T604__S_0392
AAGTCGTAACAAGGTCTCCGTAGGTGAACCTGCGGAGGGATCATTACCAGAGATGGCGGGCCCCGCGCCCCCGTCCCCAACCCTTTGTTGACCAAACCACTTTTGCCTCGGGGGTGGAGCGGCCTCCGCCGCCCCCGGTGGACCAACCAACTCTGTCTCTTTACGTCGGAGTCTTTGATAAATAAATGAAAACTTTTAACAACGGATCTCTTGGTTCTGGCATCG
>1103:9701:7927__T604__S_0092
AAGTCGTAACAAGGTCTCCGTTGGTGAACCAGCGGAGGGATCATTACCGAGTTTTCAACTCCCAAACCCCTGTGAACATACCTCGACGTTGCTTCGGCGGGACCGCCCCGGCCCACGCGGACCGGAACCAGGCGCCCGCCGGAGGACCACAAACTCTTGTTTCCTAATAGCGGCAATACTCTGAGTCTCAAAACAAAATAAATCAAAACTTTCAACAACGGATCT
>1102:18620:7761__T593__S_0178
AAGTCGTAACAAGGTTTCCGTAGGTGAACCTGCGGAAGGATCATTACCAAAACTTAGCTGTCTGGCCGCAAGGCTCTGACGCTTCAACCCTTTGTGAACCAAAAAACCTTTCGCTTCGGCAGCCGCGCCGGTTGGGAACAGCCTGCGCTTCAGCCTGCCGTTAGCACCAAACATCAAAACTTGCAGTCAAAAACATTGTCTGATACCAAATTTTCGAATGAAAAT
>1101:5246:8632__T604__S_0142
AAGTCGTAACAAGGTTTCCGTAGGTGAACCTGCGGAAGGATCATTACAGAGAACATGCCCTCATTGGGTAGATCTCCCATCCTTTGCTTACTTTGACCTTTTGTTGTTTTGGCAGGCCCGCCTCATGGCCACTGGCTTTGGCTGGTCAGTGCCTGCCAGAGGACTTTAAATCCCTAATAATTGCTGTCTGAAAATTATTTAATAGTTAAAAACTTTCAACAATGG
>1103:18058:4968__T593__S_1102
AAGTCGTAACAAGGTCTCCGTAGGTGAACCTGCGGAGGGATCATTAACGAATGGCCTTCTAAGGTCTTCAAACCCCTCAAATCTGTGGAATATGAAATGTGTTTCGGCGTTTCGGCGTCGTATTTATACTGTAATAATATTTTGAAGTCTGGATTGTAAAAATAAGAATTAAAACTTTCAACAAAGGATCTCTTGGCTCTTGCATCGATGAAGAACGCAGTAA
>1105:7918:15297__T593__S_0520
AAGTCGTAACAAGGTTTCCGTAGGTGAACCTGCGGAAGGATCATTACAGAGTTCATGCCCTTCGGGGTAGATCTCCCACCCTTGTGTATCATTATAGAATGTTGCTTTGGCGGGCCGCGTGCCTCGCACGCCTGGATTCGCGTCCGACGTGCCCGTCAGAGGACCCCTAAAACTCTGAATGTTAGTGTCGTCTGAGTACTATTCAATAGTTAAAACTTTCAACA
>1101:11421:10189__T604__S_0265
AAGTCGTAACAAGGTTTCCGTAGGTGAACCTGCGGAAGGATCATTACAGAGAACACTGCCCTCTGGGTAGATCTCCCACCCTTTGCTTATTCTACCCTTTGTTGCCTTGGCAGGCCCGTCGGTTAGACCACCGGCTTAGGCTGGTCAGTGCCTGCCAGAGGACACCTCAACTCTTGATTTTATCCTGTCTGAGTTAAACGATAATCGTTAAAACTTTCAACAACG
>1106:27345:19362__T604__S_0086
AAGTCGTAACAAGGTCTCCGTAGGTGAACCTGCGGAGGGATCATTAATGAATGGCCCTTGGCCTTCGACACTTCAAAACTGTGGAGGCACAGCGTGCTTCGGTGCTTCGGCACCGCTTTTATGCCGTAAAGTTTGTGTCTGAACCTAAGAAATAGTCTAAAACTTTCAACAAAGGATCTCTTGGCTCTCGCATCGATGAAGAACGCAGCGAACCGCTGTCT
>1101:11296:18322__T593__S_1140
AAGTCGTAACAAGGTTTCCGTAGGTACGTAACACATATCCCACTGAACCCCTGTTGTGTCTGGAGGTATACTAACGAAGTTTCTAGGTGAACCTGCGGAAGGATCATTATCGAGTTAGGGTCTTCGGGCCCGACCTCCCAACCCTTTGTTTACTGAACTGGTGTTGCTTCGGCGGGCCCGTCTCACGACCGCCGGGGGACCGCCGACA
>1101:11163:4751__T604__S_0819
AAGTCGTAACAAGGTTTCCGTAGGTGAACCTGCGGAAGGATCATTAAAATGATTTATACCAAAAAGTTTTATAACCCTTAAAAAAGGTTATAAAGCTTACATTATTTTTTTTTAAACCTCAGACCTCTCTGGTCTTTTATAATTTTTAAATTATATAAAACTTTCAACAACGGATCTCTTGGTTCTCGCATCGATGAAGAACGCAGTAAACTTTGCCTGTCTCTT
>1101:15414:3105__T604__S_0392
AAGTCGTAACAAGGTTTCCGTAGGTGAACCTGCGGAAGGATCATTACAGTGTTCCTGCCCTCACGGGTAGAAACCCCACCCTTGTATATCATATGTTGTTGCTTTGGCGAGCCGCCGTCAGGCCCCGGCTTCGGTCGGGTGGTGCTCGCCGAGGGACCCTAAACTCTGAAGTATCGTGTCGTCTGAGTACTATATAATAGTTAAAACTTTCAACAACGGATCTCT
>1109:21247:4286__T604__S_0295
AAGTCGTAACAAGGTCTCCGTAGGTGAACCTGCGGAGGGATCATTACCGAACGGGCGCCTCGCGTCCTCGAAACCTTGAAACCGCGGAAACGACCCGTGCTTCGGCGCTCCGGCGCCGTCCTCACGCATGAACCCGTCCAGTGTCTGAATGAAGAAACATGAATCAAAACTTTCAACAAAGGATCTCTTGGCTCTCGCATCGATGAAGAACGCAGTAAAAATGC
>2106:8486:11452__T604__S_1397
AAGTCGTAACAAGGTCTCCGTTGGTGAACCAGCGGAGGGATCATTAACGAGTTTTCAACTCCCAACCCTATGTGAACATACCAATCGTTGCTTCGGCGGACCCGCCCCGGCGTCCGGACGGCCCTGCGCCGCCCGCGACCCGGACCCAGGCGGCCGCCGGGGACCCCAAACTCTGTATTCTTTACGTCTTCTGAATCCGCCGCAAGGCAAAACAAATGAATCAAAA
>1101:12639:19982__T593__S_0601
AAGTCGTAACAAGGTCTCCGTTGGTGAACCAGCGGAGGGATCATTACCGAGTTTACAACTCCCAAACCCATGTGAACATACCTGTCTTGTTGCTTCGGCGGCGCCCCTCGCCCTCACCGGCTGGGGCCCGCCAGAGGACCCAAAACAAACTCTTTGCATTTGAATACAGTATTCTGAGTGACATGATTAAATAAAATCAAAACTTTCAACAACGGATCTCTTGGC
>1101:8120:12942__T593__S_0939
AAGTCGTAACAAGGTCTCCGTAGGTGAACCTGCGGAGGGATCATTACCGAGCGAGGGCTCCGGCCCGACCTCCAACCCACTGAAGTTACCAACCCTGTTGCCTCGGGGGTGACCCGGCCCCCGCGTCGGGGCCCCCGGAGGACCACAGCACTCTGCGTTCCTGCGTCGGAGTTCGAGGGGAAATATTAATCAAAACTTTCAACAACGGATCTCTTGGTTCTGGCA
>1101:10175:7180__T604__S_0171
AAGTCGTAACAAGGTCTCCGTAGGTGAACCTGCGGAGGGATCATTATCGAATGGCCTCGGCCTTCAAACCCCAAACCAGTGGAAGCGACACGTGCTTCGGCGCCCCCCGGCGCCGTCTCCATGCCGTAATCCGTCTCGTCTGAATCTAAATTTTGAATCAAAACTTTCAACAAAGGATCTCTTGGCTCTCGCATCGATGAAGAACGTAGTGAATTTACACTG
>1101:23115:15014__T604__S_0900
AAGTCGTAACAAGGTTTCCGTAGGTGAACCTGCGGAAGGATCATTAACGAGTTAGGGTCTCTTAGGCCCGACCTCCCAACCCTTTGTTTACCAAACCATTTTGTTGCTTCGGCGAGCCCGTCCTCACGGACCGCCGGGGGACCCCTAATCGAGTCTCCTGGCCAGTGCTCGCCGGCGGCCAAAACCAAATTCTTCATTAAACGTGTTTAACTGAGTACCAATTTT
>1102:22781:25833__T604__S_0682
AAGTCGTAACAAGGTTTCCGTAGGTGAACCTGCGGAAGGATCATTACAAGTCGCACTATACGTGCGTTACCGTCTCCTTACGGGGATATCCTTTGTCTATGAGCACCCTTTTTCCTCAGCAGGCCTGCCTGCTGGGAGACTTTACACCAAACCTTTTTGTAATAACTGTCTGAAACGTAATAAACCAATTACAACTTTCAACAATGGATCTCTTGGCTCTGGCAT
>1103:15395:20470__T604__S_1240
AAGTCGTAACAAGGTCTCCGTTGGTGAACCAGCGGAGGGATCATTACAGAGTCACCCGACTCCCAAACCACTGTGAACATACCGCTACCTATGCTCCGGCGGGCGGCCCCAGGGGGGGCCTCCCGCCGCAAGGCGCCCGCCGGAGCCAGCAAAAAAGTCTCTTGCAGCAGTCTTCTGAGTTTACCACACAAAGTGTCACAACTTTCAACAATGGATCTCTTGGCT
>1104:18013:6817__T604__S_1080
AAGTCGTAACAAGGTTTCCGTAGGTGAACCTGCGGAAGGATCATTACCGTGGGGATTCGTCCCCATTGAGATAGCACCCTTTGTTTATGAGCACCATTTGTTTCCTCGGCGGGCTTGCCCGCCGCTAGGACCCCCCAATAAACCTTTTGCAATAGCAGTCTACTCAGTTAAAAAATATAAATATTAAAACTTTCAACAACGGATCTCTTGGTTCTGGCATCGATG
>2110:19529:7902__T604__S_0093
AAGTCGTAACAAGGTCTCCTTCCGTAGGTGATGCCTGGGAAGCCTTAGCAGCCTGAAAGGGTACGCTCCGCGACTTGGAATAAACAATGGAGATTTTAAATGCTAGTCAGCCGCTGTGCTGGCCACACCGTCAAATTGCGGGAAGCTCCTAAAGCTCTCAGCTACCAAGCAGCGTCGGAAAACCGCGCTGTGGCCAGGGTAATGACCTCGGGTATGGTAACAACG
>1103:14740:7984__T593__S_1175
AAGTCGTAACAAGGTTTCCGTAGGTGAACCTGCGGAAGGATCATTAATGAATGAACCCCCGCACCTAAGGCTAACGCTGAAGGTGGGGTCCTCTTTTTAAACCCGTGTAATTAGTGAAGTCTGAGCAATGTTTATAAAATAGTCAAAACTTTCAACAACGGATCTCTTGGTTCTGGCATCGATGAAGAACGTAGTGAACCGAACTGTCTCTTATACACATCTAC
>1105:10968:7181__T593__S_0541
AGGTCGTAACAAGGTTTCCGTAGGTGAACCTGCGGAAGGATCATTACAGAATATACTTATTCTCACCCTCTGTGTACCAAACCACTGTTGCCTCGGCGCGCCCCTGCGTCAGAGGACCTAAACGCTGAAATTATACTGTCTGAGTTGCTATGCAAAATAGTCAAAACTTTCAACAACGGATCTCTTGGTTCGGGTATTGATGAAGAACGTAGTGAATTCGGC
>1101:8970:22176__T604__S_0406
AAGTCGTAACAAGGTTTCCGTAGGTGAACCTGCGGAAGGATCATTACTGAGTTAGGGTCTTTCGAGGCCCGATCTCCAACCCTTGTGTTTATTATACCACGTTGCTTCGGCGGGCCCGTCTTAACTGACCGCCGGAGGGTGTCAAACCCCTCTGGTCCGCGCCCGTCGACAGCCTCCAAACCAAAACTCTTGAACAACTATATTGTCTAAGTCTAAAAGTTAATT
>1111:22116:17623__T604__S_0268
AAGTCGTAACAAGGTTTCCGTAGGTGAACCTGCGGAAGGATCATTACTAGAGCAAAGGATAGACAGCGTCCGTGGAGCTCGCTCCCGGGGCTACCCTACTCCGGTAGGGTTTAGAGTCGTCGAGCCTCTCGAAGAAGCTCGGTCCTGAACTCCACCCTTGAATAAACTACCTTTGTTGCTTTGGCGGGCCGCCTCGGCCACCGGCTCCGGCTGGTGCGTGCCCG
>1101:21471:11514__T604__S_0271
AAGTCGTAACAAGGTTTCCGTAGGTGAACCTGCGGAAGGATCATTACCGTAGGGGCCGCGAGGCCCCTCGAGATTGCACCCACTGTCCTTGGAGCACCCAACGTTTCCCCGGCAGGCTCGCCTGCCAACGGGGACCCCCCAAAAACCTCGCAGTATTGCAGTACACGTCCCAAAACAAAACAAATCAAAACTTTCAACAACGGATCTCTTGGTTCTGGCATCGAT
>1104:14966:13352__T604__S_1115
AAGTCGTAACAAGGTTTCCGTAGGTGAACCTGCGGAAGGATCATTAAAGAGAACATGCCCTTCAGGGTATATCTCCCACCCTTTGTTTACAATACCTTGTTGCTTTGGCAGGCCCGTCATATTTTTTTTTTGCCGCCAGCCTGGGGTTGGCCAGTGCCTGCCAGAGGGATATAAACGCTCTAAATTTGTCAGTCGGAAAACCAAAAAATACATTTAAAACTTTCA
>1106:11457:17731__T604__S_0257
AAGTCGTAACAAGGTCTCCGTAGGTGAACCTGCGGAGGGATCATCAATGAATGGCCCTTGGCCTTCGACACTTCAAAACTGTGGAGGCACAGCGTGCTTCGGTGCTTAGGCACCGCTTTTATGCCGTAAAGTTTGTGTCTGAACCTAAGATATAATCTAAAACTTTCAACAAAGGATCTCTTGGCTCTCGCATCGATGAAGAACGCAGCAAAACTTCTGTCTC
>1101:20063:23148__T593__S_0222
AAGTCGTAACAAGGTCTCCGTAGGTGAACCTGCGGAGGGATCATTATAGAGTTGCAAAACTCCCTAAACCCACTGTGAATCTACCTGTTTTTAGCTACTTCGGCAGGCGGCCCCAGGGCGGGGCCATTAGCCTTTCAGGTGCCTGCCAGAGTACACAAAACTCTTGCTGCAACTGTACTACTCTGAGTTTCAAAAACAATTCAAGTTAAAATTTTCAATTGTGGA
>1102:21715:4142__T593__S_0747
AAGTCGTAACAAGGTTTCCGTAGGTGAACCTGCGGAAGGATCATTAAAAGGTTTCTCTAAGGACGGGTCAAACCGTTCCCTGGAAAACTCCACCCTTGTGTATTATCTATTTGTTGCTTTGGTGGGCCGCGAGATTGCCTAGCGATCAAGCACCGGCTCCGGCTGGAGAGCGCCTGCCAGAGGACCCCAACTCTGTTATTATGTCGTCTGAGTACTATTTTAATA
>1106:16115:14620__T593__S_0045
AAGTCGTAACAAGGTTTCCGTAGGTGAACCTGCGGAAGGATCATTAATGAATGGCTTTTGCCTTCAACCCTGTAAACCTGTGGAAGCAAGATGTGCTTTGGTGCTCCGGCACCTCGTTTATGCGGTAAAGTATTTGTCTGAATCAAAAAGCAAGAATTAAAACTTTCAACAAAGGATCTCTTGGCTCTCGCATCGATGAAGAACGTAGTGAACACGCCTGTC
>1101:29374:12733__T604__S_0665
AAGTCGTAACAAGGTTTCCGTAGGTGAACCTGCGGAAGGATCATTACCAATTTCGGGGGACTTCGGTCCCTGTCTGAACCCTTGTCTTTTGAGTACCATTTGTTTCCTTGGTAGGCTTTGCCTACCAATAGGACACCACTTAACCTCTTGTAATTGCAATCAGCGTCAGGAAAACATAATAGTTACAACTTTCAACAACGGATCTCTTGGTTCTGGCATCGATGA
>1102:17981:12062__T604__S_1230
AAGTCGTAACAAGGTCTCCGTAGGTGAACCTGCGGAGGGATCATTACCGAGTGAGGGCCTCTGGCCCGACCTCCAACCCTTTGTTATTCAAACCATTGTTGCCTCGGGGGCGACCCGCGCCTGACGGCGTCGGGGCCCCCGATGGACTATCCTAAAACTCTGCATCTTTGCGTCGGGTTTAAAAGTTTAATTGATTAAAACTTTCAACAACGGATCTCTTGGTTC
>1104:25899:11160__T604__S_0087
AAGTCGTAACAAGGTCTCCGTAGGTGAACCTGCGGAGGGATCATTATCGAACGGCCCTCGCTCGGGCCTTCAAACCCCAAACCAGTGGAAGCGACACGTGCTTCGGCGCCCCCCCGGGCGTCGTCTCCATGCCGGAATCCGTCTCGTCTGAATCGAAATTTTGAATCAAAACTTTCAACAAAGGATCTCTTGGCTCTCGCATCGATGAAGAACGCAGCGAAA
>2101:15085:6661__T604__S_1183
AAGTCGTAACAAGGTTTCCGTAAGTGAACCTGCGGAAGGATCATTACCGAGTGATGGCTACTCTGGTAGCCGCCTCCCGTCCTATGTCTACTCAATGTTTTTGCTTCGGTGGGGAGACTCACCGACAGCACCCCTTTTAAACTCAATGAATATGCTGTCAGAGACAAGAAAAGAAATAAAACTTTCAACAACGGATCTCTTGGTTCCGGCAACGATGAAGAA
>1101:17985:2697__T593__S_1412
AAGTCGTAACAAGGTCTCCGTTGGTGAACCAGCGGAGGGATCATTACAGGACTCGCAAGACTCCTACAACCCTGTGAATCTACTGAAAAGACGTTGCTTCGGCGGGTGCCTCGGGTCTCTCCGGGGCGCTAAGCCCGCCGGCAGCCACTAAATTCTGTCTCTTTGCGTTGGCATCTCGAGTAAACACAAATAAGTTAAAACTTTCAACAACGGATCTCTTGGTTCT
>1101:24522:6482__T593__S_1528
AAGTCGTAACAAGGTTTCCGTAGGTGAACCTGCGGAAGGATCATTAAAGAGTAAGGGTCTCCGGGCCCGATCTCCAACCCTTTGTTTAATTACCATGTTGCTTTGGCGGGCCCGTCTCACGACCGCCGGAAGTTTGGTCTCAACCAGCCTTCTGGCCCGTGCCCGTCAGTGCCCCCTTCAAATTCTTGATTAAATGTGATGTCTTAGTTACAAACTTAATAGTTA
>1103:7400:14038__T593__S_0909
AAGTCGTAACAAGGTCTCCGTAGGTGAACCTGCGGAGGGATCATTACAGAGTTCATGCCCTTCGGGGTAGACCTCCAACCTAGTGTATATAAACCTTTGTTGCCTTGGTAGGCCGCTAGGCCTCGGCCTGGCTCCTGGCTCCGGCTAGGGAGTGCCTACCAGAGGACCTTAAAACCTGAACGTTAGTGTCGTCTGAGTACTATATAATAGTTAAAACTTTCAACA
>1105:19720:14050__T593__S_0140
AAGTCGTAACAAGGTTTCCGTAGGTGAACCTGCGGAAGGATCATTAAAGAGTAGGGTCTTTTAGGCCTCATCTCCAACCCCATGTTTAATTACCTTGTTGCTTTGGTAGGCCCGTCTTATGACCGTCCAGACCTAAAACTTTGGACCCGTGCCTACCAATAGCCTTATAAATTCTTGAAATAATGATGTCTGAGTATCAACTTAATAGTTAAAACTTTCAACAAC
>1102:4127:15771__T593__S_1209
AAGTCGTAACAAGGTTTCCGTAGGTGAACCTGCGGAAGGATCATTACAGAGTACCGGTGCCTCCGGGCGCCTACTCCCACCCTTTGTTTACCTTAAACCGTTGCTTTGGCGGGCCGGCGGCCTGACCGCCGCCCCCCGGCCCCGGCTGGGGAGCGCCCGCCAGAGGACCCATCAAACCCGCTCAAACAGTGGAATCTGAGTCTAAAAACAAAAAGTCAAAACTTT
>1102:13743:14650__T593__S_1045
AAGTCGTAACAAGGTCTCCGTAGGTGAACCTGCGGAGGGATCATTACGAAACAGGCGCATCTGCGTCAACCCCAACTTCCTGTGAGAGCAAAAGGCTTGCTTTGGCGCCGACGGCGTCAGATTTATGCGGATTTGCCGTTGAGTCTGAGAGAAACAAGGTTTAAAACTTTCAACAAAGGATTTCTTGGCTCTTGCACCGATGAAGAACGCAGTAAACCGGGGCT
>1105:21963:17588__T593__S_0730
AAGTCGTAACAAGGTCTCCGTTGGTGAACCAGCGGAGGGATCATTACAGGACTCGCAAGACTCCTTAACCCCTGTGAACTTACTGTTTATACGTTGCTTCGGCGGGTGCTCCGGGGTCCGCCCCGGGGCGCTGCGCCCGCCGGCAGCCTACTTAATTCTGTTTCTCTGCGTTGGCATCTCGAGTAAGCAAAATAAGTTAAAACTTTCAACAACGGATCTCTTGGT
>1107:9349:22432__T593__S_0807
AAGTCGTAACAAGGTCTCCGTTGGTGAACCAGCGGAGGGATCATTACAGGGCATCGTCCTCTGAAAACCGCGAACTTACCACCGTTGCTTCGGGGGGTGTACGCCCCCCGGAGGTTCATATTCTACCGTCAGTGTTGCTCTGAGAAACAACCAATTCTGAAAACCCTCAACAACGGATCTCTTGGCTCTGGCATCGATGAAGAACGCAGTAAACTAACTGTCTC
>1114:21715:18001__T593__S_0906
AAGTCGTAACAAGGTCTCCGTTGGTGAACCAGCGGAGGGATCATTACTGAGTTACTACTCTCAACCCTATGTGAACTTTACTTTGTTGCTTCGGCAGGTTTTCCCTGGGAGGGAATTTAGCCGCAAGGTAACTTGCCAGAGGCTTTCAAACTCTATATTTCAGTGGAATTCTGAAAAACATCTTTAAAAGTTAAAAACTTTCAGCAACGGATCTCTTGGTTCTGG
>1101:12287:20422__T604__S_1054
AAGTCGTAACAAGGTCTCCGTTGGTGAACCAGCGGAGGGATCATTATAGAGTCCAAACCGACTCAAAACCCACTGTGAACTTACCTGAGTTGCTTCGGCAGGCGGCCCACGGGGGGCCACGGCTGCGCAGGCTCCTGCAATGCTGTCTGGAGAGGGTCTATGTACCGACATTCAGCTGCCGAACGCCCAACTATACGCTGTAAAACACGTTATCTGAGTTGATGA
>1101:20287:10005__T593__S_0907
AAGTCGTAACAAGGTCTCCGTTGGTGAACCAGCGGAGGGATCATTACTGAGTTTTTTTTTAACTCTCAACCCATTGTGAACTTTTTTGAGTTTTGTTGCTTCGGTTGATGACTCCAGGGCGGGGTATTAGTTTATTTGTTTGTCTTCCTTTTTTTTAAGTAAGGCAAGGAATAAAACCATTGGCCGAAGGTTTTTAAATTCTAAATTTTTTAAAGTTTTATTCTG
>1103:14967:9014__T593__S_0748
AAGTCGTAACAAGGTTTCCGTAGGTGAACCTGCGGAAGGATCATTACAGAGTTCATGCCCTTCGGGGTAGACCTCCCACCCTTTGTATATATTGCCTTTGTTGCTTTGGCGGGCCGCCATTTGGCCACCGGCTCCGGCTGGTGCGTGCCCGCCAGAGAACCCCAAACCCTGTTTTACAGTGTCGTCCGAGTACTATATAATAGTTAAAACTTTCAACAACGGATC
>1102:10411:27108__T604__S_0962
AAGTCGTAACAAGGTCTCCGTTGGTGAACCAGCGGAGGGATCATTATAGAGTTTTCTAACTCCCAACCCATGTGAACTTACCATTGTTGCCTCGGCGGAGCTTACCCTGTAGCTACCCTATAAGGTGGTTACCCTGTAACGCCCCGCCGGTGGATTTCAAACTCTTGTTTTTAATGTTATCTGAGCGTCTTATTTTAAATAAGTCAAAACTTTCAACAACGGATC
>1102:8913:14302__T604__S_1419
AAGTCGTAACAAGGTTTCCGTAGGTTGCGTTCAGCCTGCTGGAGCGGTCGCAGACCGCTAGTCTCTCAGAGGCAACACGCCCACCGTGCGGAGAGGCCCTTCAGGGCAACCCGCAGCTGTTTCTCCCAACAGCTCAGAGGCTCAATAGGCGTGGGCGCAGCGCTGACCGTGCTGCGCTTGAGATAGAGTCCGCCCTCGCTGGCAACAGCTGGGAGCAAGCGGAA
>1109:7953:16171__T604__S_0852
AAGTCGTAACAAGGTTTCCGTAGGTGAACCTGCGGAAGGATCATTAACGAGTTTTTTTTTGGCGGAAACGTCAAAGAACTCCCACCCTTTGTTTTTTTGACTTGATTACTTTGGCGATTCGTTTTTTTGAGATGATCAAAAAAGCCATTGACTTTTTTTATAAAGTGAATGTGTATTCGTCAAAGGAAAAAACCTTTTACTCTTTTTTGGCAAGTAATTCTGAATA
>1102:12996:8752__T593__S_0967
AAGTCGTAACAAGGTTTCCGTAGGTGAACCTGCGGAAGGATCATTACCGAGTAATCCTGCTTGCAGGAACTCCCACCCTTGTGTATTGACTGTTGCTTCGGCGAGACGCTGGAAACAGCCACGGGGACGTCTGACTCCGATGTCCCAGTGCGGGCTCGCCGAAGATACATACTCTGAGATGTATGGTCAGAGCATCAAGCAATATATCAAAACTTTCAACAACGG
>1101:9711:6581__T604__S_0056
AAGTCGTAACAAGGTTTCCGTAGGTGAACCTGCGGAAGGATCATTACAGAGAACTTGCCCCTTGGGGTAGATCTCCACCCTTTGTTTACAATTACCTTTGTTGCTTTGGCAGGCCTGTCTTTTGACTACCGGCATCAGCTGGTCAGTGCCTGCCAGAGGACCCTAAACTCTTAACTTTGTTTTGTCTGAGCATGATATAATAGTTAAAACTTTCAACAACGGATC
>1101:21525:14310__T593__S_1190
AAGTCGTAACAAGGTCTCCGTTGGTGAACCAGCGGAGGGATCATTATAGAGTTGCAAAACTCCCACAACCCTTTGTTAATGCTACCTGATCGTTGCTTAGGCAGGCGGCCCCAGGGCGGGGCCTGTAGCCTTTTAGGCGCCTGCCGACGGCATCACAAAATTCGTTTTTTCAGTTATCTGAGTATAAATACACAATAAGTCAAAACTTTCAACAACGGATCTCTT
>1105:14315:24335__T593__S_1120
AAGTCGTAACAAGGTCTCCGTTGGTGAACCAGCGGAGGGATCATTACCGAGTCTTCGTACTCAAAACAACCCTTCTGTGGACCTGAATAAAACCGCTGCCTCGGCAGGCGGCCCTACCTAGCGGGCCAGATAGTTCGGCTGTCTCCAGGGAGGTTTTTCTCTCTGGGGCGCTGGCGCCAGCCGCTGGCCCCAAACCAAAACTCTAGGAACTTTTACCTTCTGA
>1101:15170:5139__T604__S_1067
AAGTCGTAACAAGGTTTCCGTAGGTGAACCTGCGGAAGGATCATTACAGAGAACTTGCCCTTTGGGTAGATCTCCCACCCTTTGTTTTACCATACCTTTGTTGCTTTGGCAAGCCTGTCCCTTGGGCTACCGGCTCCAGCTGGTACGTGCTTGCCAGAGGACCCTAAATTCTTTGATTTTGTTGTCCGAGTCCTAAAGAAATAGTTAAAACTTTCAACAACGGAT
>1101:27907:11951__T593__S_0289
AAGTCGTAACAAGGTTTCCGTAGGTGAACCTGCGGAAGGATCATTAACGAGTAAGGGTCTTCTCGGCCCGACCTCCCAACCCCATGTTTATTGAACCTCTGTTGCTTCGGCGGACCCGTCTCACGGCCGCCGGAGGATTACTGCAAGGTGTCCTCTGGCCAGCGTCCGCCGATAGCCAACCACAAAAACTCTGAATGAATCGTGTCATTATGTCTAAGTCTATGA
>1104:13782:17453__T593__S_1010
AAGTCGTAACAAGGTTTCCGTAGGTAAGTAGTGGTCGTGTCCTTTTCTCCTTGGTCAACATATGCTAACGTGAAATCTCTAGGTGAACCTGCGGAAGGATCATTAACGAGTTAGGGTCTTCTCGGCCCGACCTCCTCACCCTGTGTTTACTGAACCTTTGTTGCTTCGGCGGGCCCGTCTCACGACCGCCGGAGGACCGTAAGACGTCCTCTGGCCCGCGCCCG
>1107:5172:24324__T593__S_1037
AAGTCGTAACAAGGTTTCCGTAGGTGAACCTGCGGAAGGATCATTACAGAGTGTTAAGCCCTTTTTTAAATGGGGTAAACCTCCAACCCTTTGTTATTCTTTACTTTTGTTGCTTTGGCGGGTTTAAAACCTCCCGCCAGAGGAAATTCAAAACTCTTTTAAGATAAAAAGTGGTCTTTTTTATTTAATACAAAATATAAAATTATAAAACTTTCAACAACGGAT
>1101:6148:16176__T604__S_1202
AAGTCGTAACAAGGTCTCCGTTGGTGAACCAGCGGAGGGATCATTATAGAGTTTTCAAAACTCCCAAACCCATGTGAACTTACCTATGTTGCCTCGGTGGGAGCCTACCAGCTTACCCTGGAACGGCCTCACCGGTGGACCTTTTAACTCTTGTTATTTTATGTAATCTGAGAGTCTTATTTTAAATAAGTCAAAACTTTCAACAACGGATCTCTTGGTTCTGGC
>1105:20075:11208__T593__S_1234
AAGTCGTAACAAGGTCTCCGTAGGTGAACCTGCGGAGGGATCATTAATGAATGGCCCAAAGCCTTCGACTCTTCAAAACTGTGGAAGCACAGCGTGCTTCGGTACTTCGGTGCCGCCTTTATGCCTTAGAGTCTGTGTCTGAACCTAAAATATAGTCTAAAAACTTTCAAAGGATCTCTTGGCTCTCGCATCGATGAAGAACGCAGCAAAAAACTGTCTCTTAT
>1104:23364:13405__T604__S_1223
AAGTCGTAACAAGGTTTCCGTAGGTGAACCTGCGGAAGGATCATTATCGAGTTAGGGTCTTCTAGGCCCGATCTCCAACCCTTTGTTTACTATACCATGTTGCTTTGGTAGGCCCGCCTTTCAGGGCCACCGGGGGCTTACATGCCTTTGGTCAGTGCCTGCCAGTAGCCTTATTAAATTCTTTTATAATTATGTTGTCTGAGTATAAATATAAATCGTTAAAAC
>1107:12944:17149__T604__S_0677
AAGTCGTAACAAGGTTTCCGTAGGTGAACCTGCGGAAGGATCATTACCGAGTTAGGGTCTTCCAGGCCCGACCTCCAACCCTTTGTTGACTATACCATGTTGCTTTGGTGGGCCCGCCTTTAGGGGCCGCCGGGGGCTCTCATGCCCCTGGTCAGTGCTCACCAGTAGCCTTCTTAAATTCCTTTATAACTATGTCGACTGAGTATAAATATAAATCGTTAAAAC
>1101:22774:11866__T593__S_0840
AAGTCGTAACAAGGTCTCCGTTGGTGAACCAGCGGAGGGATCATTATAGAGTTAAAACAACTCAAAACCCAATTGTGAATTTACCTCTAGTTGCTTCGGCAGAGGCCCACGGGGGGCCGCAGCTTTTACAGTCTTTTTGTAGAGTTGTCTAGGAGGCGCCTTTCAGCGTAGCCTAGTTGCCGGAGAACGCCAAAACAAACGCTATAAAACTTTTGTATCTGAATG
>1101:9178:4950__T593__S_0714
AAGTCGTAACAAGGTTTCCGTAGGTGAACCTGCGGAAGGATCATTATCAAAAAAGTTTCATTATTTTTTTGAAATATTTTCCCAATTTCCCCTGTGTATCTTTGACCCCATGTTGCTTCCACTTTGACTGGTATTCAATACCCTTCAGCCCACTAATAATACTTGGAGGGTTGAAGAAAATGTCGGTGGATAGCCTAAAATTAAGAATACTTTTGTTTAAATACA
>1108:12156:19214__T593__S_1138
AAGTCGTAACAAGGTTTCCGTAGGTGAACCTGCGGAAGGATCATTACCGAGTTAGGGTCTTCTCAGGCCCGACCTCCCAACCCTGTGTTTACTGAACTTATGTTGCTTCGGCGGGCCCGTCTCACGACCGCCGGAGGACCGCAAGACGTCCTCTGGCCCGCGCCCGTCGGCGGCCAAACTTGACAAAACTCTAGTTAAAACCGTGTCCATGTCTGAGTACACATT
>1101:20289:14609__T604__S_1520
AAGTCGTAACAAGGTTTCCGTAGGTGAACCTGCGGAAGGATCATTACTGAGAATGCTCTTCGGAGCCCCTCAAACCACTGCGTACCGAATCCTGTGCTTGCGGGTGGCAGCGTCTTCGGACGAGGCGCCCGCGAGATCAAACACGTTTGACTGTCGTCTGGTTACATTTTAAAAAGAAAACAACTTTCAACAATGGATCTCTTGGCTCCGGCATCGATGAAGAAC
>1104:14768:19004__T604__S_0660
AAGTCGTAACAAGGTTTCCGTAGGTGAACCTGCGGAAGGATCATTACAAGTGAGGCTACCGAACGCTGGAAACAGCGGTTAGGAGCTTACACCCACCCGTGTTTACATACTATTGTTGCTTTGGCGGGCCGTGGCCTCCACTGCGGGCTCTGCTCGTGTGTGCCCGCCAGAGGACCAAATTCTGTGTTTAGTGATGTCTGAGTACTATTAAATAGTTAAAACTTT
>1113:14106:14180__T604__S_0073
AAGTCGTAACAAGGTTTCCGTAGGTGAACCTGCGGAAGGATCATTAATGAGTTAGGGTCCTCTAGGCCCGACCTCCCAACCCATTGTTTATCAAACCATTTGTTGCTTCGGCGAGCCCGTCTTCACGGACCGCCGGGGGACCGTTACAGGTCTCTTGGCCCGCGCTCGTCGGTAGCCCCCAACCTCAAAACTCTTAATTAAACGTGTCTTGACTAAGTACCAATT
>1104:25313:10604__T593__S_1364
AAGTCGTAACAAGGTTTCCGTAGGTGAACCTGCGGAAGGATCATTACAGAGTTCATGCCCTCACGGGTAGATCTCCCACCCTTGAATACTATACCTTAGTTGCTTTGGCAGGCCGTGGAAACACCACGGGCTTCGGCTTGTGTGTGCCTGCCAGAGGAAAATAAACTCTGTTTTTAGTGATGTCTGAGTACTATAAAATATTTAAAACTTTCAACAACGGATCTC
>1105:23036:8454__T593__S_0867
AAGTCGTAACAAGGTTTCCGTAGGTGAACCTGCGGAAGGATCATTACAGAGAAAGCTGCCCTTTGGGTAGATCTCCCACCCTTTGTTTATATTACCTTTGTTGCTTTGGCAGGCCCGTCTTCTGACCACCGGCTCTAGCTGGTCCGTGCCTGCCAGAGGACCCTAAACTCTTGATTTGAAGTTGTCTGAGTCTTACACAATAGTAAAAAACTTTCAACAACGGATC
>1106:4959:6688__T593__S_1082
AAGTCGTAACAAGGTCTCCGTTGGTGAACCAGCGGAGGGATCATTAGCGAGTTATCTAACTCCCAACCCTTTGTGAACTTACTATTGTTGCCTCGGCGGGACCTACCCGGTACCGCCGATGGACTATAAATTCTTATTTAATGGAAATCTGAATGTCTTATTTTAATAAGTAAAAACTTTCAACAACGGATCTCTTGGTTCTGGCATCGATGAAGAACGCAGT
>1102:18663:7662__T604__S_0206
AAGTCGTAACAAGGTCTCCGTAGGTGAACCTGCGGAGGGATCATTACAGAGTTCATGCCCTTCGGGGTAGATCTCCCACCCTATGTATTTATACCTTTGTTGCTTTGGTAGGCCGTTGGGCTTCGGCCTGGCTACCGGCTCCGGCTGGTAAGTGCCTACCAGAGGACCCAAAACTCTGAATGTTAATGTCGTCTGAGTACTATATAATAGTTAAAACTTTCAACA
>1108:21734:16237__T604__S_0266
AAGTCGTAACAAGGTTTCCGTCGAATAAGTCGGAATGATCCAGCTTTAGCTGGCTATGATCCTTCCGTGGTGAAGCTTATAGAAGCCTTTGCAGCCTGGCAACAGGTATCTGCGCGACTCTAAAGAATGCGGCCTTATGCAAGTCAGAGCGTACTCTGGCAACACGACCGAATTGACGGGGAATCCCTAAAGCCTACACCACCAACTCGCCTAGGAAACTAGGCG
>2106:6104:15715__T604__S_0906
AAGTCGTAACAAGGTCTCCGTTGGTGAACCAGCGGAGGGATCATTACAGGAATCGAAAGACTCCCTACAACCCCTGTGAACGTACCGAAACGTTGCCTCGGCGGGCGCCGCGGTAGGCCCTCCCTCCCCCCGGGGAGGGGGCTCCCCGCGGCACCCCAGCCCGCCGGCGGCCCTACAAACTCTGTCTGCATAGCG
>1101:19203:23524__T593__S_1306
AAGTCGTAACAAGGTTTCCGTAGGTGAACCTGCGGAAGGATCATTATAGAATGAACCCCCCCGCCCAAGGCTAACGCTGAAGGTGGGGTCCTCCTTTAAACCCGTGCAATTAGTGAAGTCTGAGCATTATTTACGAAATAGTCAAAACTTTCAACAACGGATCTCTTGGTTCTGGCATCGATGAAGAACGCAGCAAATGCATACTGTCTCTTATACACATCTC
>1101:25701:10028__T593__S_0842
AAGTCGTAACAAGGTCTCCGTAGGTAAACCTGCGGAGGGATCATTACCGAGTTTATGCCCTTACGGGTAGATCTCCTACCCTATGTTATATTATTACCTTTGTTACTTTGGTAGGCCGTCAGGCCTCGGTCAGGCTACCGGCTCCGGCTGGTAAGCGCCTGCCAGAGGACCCTAAACTCTGAGTATTAGTGTCGTCTGAGTACTATAAAATAGTTAAAACTTTCAA
>1102:21512:7107__T593__S_1098
AAGTCGTAACAAGGTCTCCGTAGGTGAACCTGCGGAGGGATCATTATAGAGTCCGTGCCCTCCGGGTAGAACTCCCACCCTTTGTGATCACTGCGACCGTTGCTTTGGCGGGCCGCCGGGCCCCGCCCCGCCGCCGGCCCCGCCGGCGTGCGCCCGCCAGAGGCCCCGTAGACCCCGGATGTCAGCGTCGTCTGAGCGTCATATAATCGTTAAAACTTTCAACAA
>1101:11890:9236__T604__S_0408
AAGTCGTAACAAGGTTTCCGTAGGTGAACCTGCGGAAGGATCATTAAAGAATCAGCCCCATTTTTTGGAAACGAAAAATGGGTTCTATTCCCATACCGTGTCTACTTACCTTTGTTGCTTTGGCGGGCCGCCTTCGGGCGTCGGCTCCGGCTGACAGCGCCCGCCAGAGGACCCAAACTCATCTGTTTAGTGATGTCTGAGTACTATATAATAGTTAAAACTTTC
>1101:27183:18623__T604__S_1288
AAGTCGTAACAAGGTCTCCGTTGGTGAACCAGCGGAGGGATCATTACAGAGTTATCTAAACTCCCAAACCCATGTGAACTTTACCTATGTTGCCTCGGCAGGACCTACCCGGTACTTACCCGGTAGCTACCCTGTAGTTACCCTGTATCTTCTGGGTAGCCTGCCAGAGGACCCTTTAAACTCTTGTTTTATTGTGGCACTCTGAGTTATCAAAACTAAATAAGT
>1102:20685:16359__T604__S_0182
AAGTCGTAACAAGGTCTCCGTTGGTGAACCAGCGGAGGGATCATTACCGAGTTTACAACTCCCAAACCCAATGTGAACGTTACCAAACTGTTGCCTCGGCGGGATCTTTCTGCCCCGGGTGCGTCGCAGCCCCGGACCAAGGCGCCCGCCGGAGGACCAACCGAAACTCTTTTTGCATACCCCCTCGCGGGTTTTTTATTATCTGAGCCTTTCTCGGCGCCCCT
>1102:28510:20624__T604__S_1343
AAGTCGTAACAAGGTTTCCGTAGGTGAACCTGCGGAAGGATCATTACTGAGAACCTGCCCCTAGGGGTAGATCTCCCACCCAATGTTTACATACCTTTGTTGCTTTGGCAGGCCTGCCTTTTGTGCTACTGGCCTTGGCTAGTTAGTGCCTGCCAGAGAACCAACACTCTGAATTATTTATTGTCTGAGTACTACTTTTAATAGTTAAAACTTTCAACAACGGAT
>1103:21484:12942__T593__S_0696
AAGTCGTAACAAGGTCTCCGTAGGTGAACCTGCGGAGGGATCATTACCGAGTGAGGGCGCTTGCCGCCCGACCTCCCAACCCTTTGATTTGATCAAGACCTCCTTCTGCCTCGGGGGCGACCCGGACCTCGCGGTCCGCCGGTCCCCCCGGTGGTCACCAACCAAAACTCTGCATCAATTGTCGTCTGAGCGTATTGAGAAATTCAATCAAAACTTTCAACAACG
>1101:13417:1720__T604__S_0250
AAGTCGTAACAAGGTTTCCGTAGGTGAACCTGCGGAAGGATCATTACTGAGTAAAGGTTTGAAATAAAGCCTGACCTCCAACCCTTTGATTAAATTTACTTTATGTTGCTTCGGTGAACCCGTGGTTTTGATTTTTCAAAATCACATCGTGTTCATCGATAGCCTACAATTTAAATTCTTTAATTAAAAGTACCAGTCTGAAAACCAATTTATTTAATAAATTAA
>1104:14457:14931__T604__S_0057
AAGTCGTAACAAGGTCTCCGTTGGTGAACCAGCGGAGGGATCATTACAGGATCGTCGAAAGACGCCTCCTTACACCAATTGTGAATCTACCCACTGTCGTGCTTCGGTAGGCGGTCTCCATTCGTGGAGTCCCTTCGGCCTTTCAGGTGCCTGCCGGAGTGCAACTTTTAAACTCTTGTTATCTATGTGGAATCTCAGAATTATTAAAAAATTAATAACAACTTT
>1110:12628:18933__T604__S_0766
AAGTCGTAACAAGGTTTCCGTAGGTGAACCTGCGGAAGGATCATTATCAGAGCTTTGCTCACTCCATTCTTGTGAAAATTCTAGTCCTACATTAAAACTTTCAACAACGGATCTCTTGGCTCCGGCGTCGATGAAGAACGTAGCAAACATCTGTCTCTTATACACATCTCCGAGCCCACGAGACTCACTCACATCTCGTATGCCGTCTTCTGCTTGAAAAAAAA
>1102:2447:13946__T604__S_0128
AAGTCGTAACAAGGTCTCCGTAGGTGAACCTGCGGAGGGATCATTAACGAATGGCTTCGGCCTTCAACTTCAAAACCCGTGGAATAGAGCCGTGCTTCGGCGCCATGGCGTCGTATTTATGCAATTTACCTGTGTCTGAATAAACCTAGAATTAAAACTTTCAACAAAGGATCTCTTGGCTCTTGCATCGATGAAGAACGCAGCGAAGTAGGCTGTCTCTTAT
>1103:19283:11611__T604__S_0961
AAGTCGTAACAAGGTCTCCGTAGGTGAACCTGCGGAGGGATCATTACCAGAGATGGCGGGCCTCCGCGCCCCCGTCCCCAACCCTTTGTTGACCAACCTTTTTGCCTCGGGGGCAGAGCGTCCGCCGCCGCCCCCGGAGGACCACCGAACGCTGTCTCTGTACATCGGAGTCTTTGATGAAATGAATGAAAACTTTCAACAACGGATCTCTTGGTTCTGGCATCG
>1109:21672:11589__T604__S_0397
AAGTCGTAACAAGGTTAATGATCCCCGGGTCACGCTCGCGGAAGCCTTTGCAGCTACTGGTTAGTAGGGTCAAGCGACTAGAAAAAAAAATCTGATCCGCGTGCAAGTCGGCGCACCGCCGGCAACGCTCTCGAATTGCGGGGAACCCCTAAAGCCATCCGCACCAAGCCAGGACGGGGAAACCCGCTGGTGTCTCGCCTAATGCCGCGAGGTATGGTAACAGCC
>1114:22927:5314__T604__S_0546
AAGTCGTAACAAGGTCTCCGTAGGTGAACCTGCGGAGGGATCATTACAGAGTTATCAAACTCCTAAACCCTTTGTTAATCTACCTATTGTTTCTTCGGTAGGTGGTCCCTGGGAGGGTCCTGTAACCTGTTAGGTACCTGCCGAGGGCTACAACTCGTTTCACATTTGTGTCTAAGTACTATTATAATAAGTCAAAACTTTCAACAACGGATCTCTTGGTTCTGG
>1102:24328:5564__T604__S_1472
AAGTCGTAACAAGGTTTCCGTAGGTGAACCTGCGGAAGGATCATTAATGAAAATATATGTCTGCAAAGACATTTTTTCTCTTCAAACACCTGTGAATATTGTATAATATTTTTGCTTTGGTCAGAGAATTTTTCACTGGCCAAAAGATTTTTAAAAACACGATTTATTCTAAGAATTTGATTGTCTGAAACTGAATATAAAAAATTATTCAAAACTTTCAACAAC
>1103:18042:16159__T604__S_0931
AAGTCGTAACAAGGTCTCCGTAGGTGAACCTGCGGAGGGATCATTATTGAATGGTCTTTGACCTTCTACATCTCAAACCTGTGGAAGCAAAAATGTGCTTCGGCGCCTTGAGGGCGCCGCTTTTATGCTGGAGTCAGTTTTTGTCTGAATCTGTGATAAGAATCAAAACTTTCAACAAAGGATCTCTTGGCTCTCGCATCGATGAAGAACGTAGCAAAAACT
>1104:15719:20618__T604__S_0322
AAGTCGTAACAAGGTCTCCGTTGGTGAACCAGCGGAGGGATCATTACTGAGTTACTACTCTCAACCCTTGTGAATTTTACCTAGTGTTGCTTCGGCAGGTTTTCCCTGGGAGGGAATATAGCCTTCGGGTAGCCTGCCAGAGGCATTTTATTCTTAATTTTTTTTGGATTCTGAGTTTCTTTTAAAAAAAGAAAAAACTTTCAGCAACGGATCTCTTGGTTCTGG
>1101:18210:13500__T593__S_1406
AAGTCGTAACAAGGTTTCCGTAGGTGAACCTGCGGAAGGATCATTAAAGAATCGCCCCGTTTTTTCGAGAATGGGTTCTATTCCCAAACCGTGTATACATACCTTTGTTGCTTTGGCGGGCCGCCTTTTGGCGTCGGCTCCGGCTGACTGCGCCCGCCAGAGGACCACAACTCTTCTGTTTAGTAATGTCTGAGTACTATATAATAGTTAAAACTTTCAACAACG
>1102:21028:9151__T593__S_0881
AAGTCGTAACAAGGTCTCCGTAGGTGAACCTGCGGAGGGATCATTACAGAGTTCATGCCCTTCGGGGTAGATCTCCACCCTTTGTATTTTATACTCTTGTTGCTTTGGCAGGCCGCGGGGCTTCGGCCTTGCCACCGGCTCACGCTGGTGTGCGCCTGCCAGAGGTCATCAAACTCTGAATATTAGTGTCGTCTGAGTACTATATAATAGTTAAAACTTTCAACA
>1109:12924:13147__T593__S_0429
AAGTCGTAACAAGGTTTCCGTAGGTGAACCTGCGGAAGGATCATTAATGGTGCTTGCAGAAATGCTTGCACGGCGGCGGCCTTAAAACGCGCCAAATGGCACCCTTTGTTTACGAGTACCGTTCGTTTCCTCGGTGAGCTTGCCTGCCATGAGGACCAACAAAAACCTTTTGTAGTAGCAGTATCTTCAGTAAAAACAAATATATTAAAACTTTCAACAACG
>1101:5888:12973__T604__S_1482
AAGTCGTAACAAGGTCTCCGTTGGTGAACCAGCGGAGGGATCATTATCGAGTTTTTAACTCCCAAACCCTATGTGAACTTACCATATTGTTGCTTCGGCGGACCGTCCCAGCCAGGCCCTTCACGGGGTCTGCTGGAACCAGGCGCCCGCCGAAGGTTTCAAACTCTTCTGTTTCTTACAGTATTCTCTGAGTGGCCGAAAGGCAAAAAACAAATGAATCAAAAC
>2103:11289:15394__T604__S_1095
AAGTCGTAACAAGGTTTCCGTAGGTGAACCTGCGGAAGGATCATTACTGAGTTAGAGTCTCTCAGGCCCGACCTCCAACCCTTTGCCTACCTTACCTCTTGTTGCTTCGGCTGGCCCGTCTCCCCTAGAAATAGGGGTCGACCGCCGGAGGGCTCACACCCTCTGGTCCGCGCCCGCCGATGGCCCTCAACCAAAACTCTTGTTCAATCATGAATTGTCTGAGTA
>1110:19831:17235__T593__S_1418
AAGTCGTAACAAGGTCTCCGTTGGTGAACCAGCGGAGGGATCATTACCGAGTTTACAACTCCCAAACCCAATGTGAACGTTACCAAACTGTTGCCTCGGCGGGGTCACGCCCCGGGTGCGTCGCAGCCCCGGAACCAGGCGCCCGCCGGAGGAACCAACCAAACTCTTTCTGTAGTCCCCTCGCGGACTTTTATAATTCTGAACCATCTCGGCGCCCCTTGCGG
>2114:3970:17867__T593__S_1018
AAGTCGTAACAAGGTCTCCGTAGGTGAACCTGCGGAGGGATCATTATGAAATTTGTCGCCTCGGCGTCAAACGACTCTTCCCGTGTGAGCACAAGCTTGCTTTGGCGCCTCTTCGGCGCCAGATTTATGCGGATTGGCTTTTGAATCTGAACGAAAATTCAAATTTAAAACTTTCAACAAAGGATCTCTTGGCTCTTGCACCGATGAAGAACGTAGCGAAGG
>1102:20776:3250__T604__S_0130
AAGTCGTAACAAGGTTTCCGTAGGTGAACCTGCGGAAGGATCATTACCGAGTAATCCTGCTTGCAGGAAACTCCCACCTTTGTCTATTGACTGTTGCTTCGGCGAGACGCTGGAAACAGCCACGGGGACATCTGACTCCGATGTCCCGGTGCGGGCTCGCCGAAGATTACATACTCTGAGATTATGTATGGTCAGAGAATCAAGCAATGTATCAAAACTTTCAA
>1102:23693:15898__T604__S_0888
AAGTCGTAACAAGGTTTCCGTAGGGTAAGTTTGAATCCGAACTCCGCTTGCGACAGTGCTAACGTATCTACAGTGAACCTGCGGAAGGATCATTACCGAGTTCGGGGCTTTCCCCAACTCCCACCCTTGTTTACCTCACGTTGCTTCGGCGAGACGTTGGAAGCAGCCATCGGCAATTTGTGACAGATGCCCCGATGTGTGCTCGCCGGACTCCAAATACTCTTA
>1102:9329:3049__T604__S_0668
AAGTCGTAACAAGGTTTCCGTAGGTGAACCTGCGGAAGGATCATTAAAGAGTTAGGGTCTCTCAGGCCCGACCTCCCAACCCTTTGTTTACTGAACCATTGTTGCTTCGGTGGGTCCGTCTCACGACCGCCGGGGGGGGACCCCTCCCCTGGCCCGCACCCGCCGATAGCCCAACCTTTAAAATCCTTTATGAATCGTGTCTTATGTCTAAATCATGATAATAAA
>1103:16437:14985__T604__S_0447
AAGTCGTAACAAGGTTTCCGTAGGTGAACCTGCGGAAGGATCATTACTGAGTGCCGGTCCCTCGTGGACCGAACCTCCCACCCTTGTCTCTTGTATACCCTGTTGCTTTGGCGGGCCCACTGGGAACCCCCAGTCGCCGAGGGGCACTGCGCCCCTGGGCCCGTGCCCGCCAGAGCGCCCTTGAACCCTAATGAAGATGGACTGTCTGAGCATGATTGATAATAA
>1106:11519:8000__T604__S_0832
AAGTCGTAACAAGGTCTCCGTTGGTGAACCAGCGGAGGGATCATTACAGAGTTGCAAAACTCCATAAACCATTGTGAATCTTACCTTTATATTCGTTGCTTTGGCGGGCGGCTCCAGGGCGGAGTCACTACCCGTTGGGTCGGGCGCCCGCCGAAGGACAACCAAAACTCGCTAAATCTGTACGGATCTCAGAGTAAAATATCAAGCTATCAAAACTTTCAGCAA
>1104:24500:6237__T593__S_1080
AAGTCGTAACAAGGTCTCCGTAGGTGAACCTGCGGAGGGATCATTACAGAGTTCATGCCCTACATAGGTAGATCTCCCACCCTTTGTTATCATTACCTTTGTTGCTTTGGCGGGCCGTTAGGCCTCAGTCAGGCTACCGGCTCCAGCTGGTAAGCGCCTGCCAGAGGACCCCAAACTCTGAATATTAGTGTCGTCTGAGTACTATATAATAGTTAAAACTTTCAA
>1102:4801:7377__T604__S_1496
AAGTCGTAACAAGGTTTCCGTAGGTGAACCTGCGGAAGGATCATTATCTATAACCGGGTGTGGCTGCGGCCTCCGGGGGCGTGTCTCCCGGGTGGTAGAGGTAGAACTCGCACGCGCCACATGTCTGAATCCTTTTTTTACGAGCACCTTTCGTTCTCCTTCGGTGGGGTGACCTGCCGTTGGAACCCATCAAAACTCTTTTTGCATCTAGCATTACCTGTTCT
>1112:21696:18738__T604__S_1387
AAGTCGTAACAAGGTCTCCGTAGGTGAACCTGCGGAGGGATCATTACAGAGTTCTCGCCCTAACGGGTAGATCTCCCACCCACTGTTATCGTTACCGTCGTTGCTTTGGCGGGCCGCCAGGCCCGCCGAAGGCCCTATAAACTCTGAATGTTAGTGTCGTCTGAGTACTATACAATAGTTAAAACTTTCAACAACGGATCTCTTGGTTCTGGCATCGATGAAGAAC
>2107:20221:24621__T604__S_0394
AAGTCGTAACAAGGTTTCCGTAGGTGAACCTGCGGAAGGATCATTATGAATATATACATTATTGTGGAATTACTTATATCTAACTAATCTATTTTTTAATTACAACTATCAACAACGGATCTCTTGGCTCTCGCATCGATGAAGAACGCAGCGAAATCCTGTCTCTTATACACATCTCCGAGCCCACGAGACTTCCTACGATCTCGTATGCCGTCTTCTGCTTG
>1105:23587:16198__T604__S_0013
AAGTCGTAACAAGGTCTCCGTTGGTGAACCAGCGGAGGGATCATTACAGAGTTGTAAAACTCCCAAACCCACTGTGAACGTACCTGTCCTTGTTCCTTCGGTAGGCGGCCCCCGGGGGGGCTTCGCCGTCGATCGGCGCCTACCGAGGGACAACCAAAACTCTGCTGCTTCAGTGTTACTTCTGAGCAACTAAACAAATAAGTCACAACTTTCAACAACGGATCTC
>1107:13256:8446__T604__S_0345
AAGTCGTAACAAGGTCTCCGTTGGTGAACCAGCGGAGGGATCATTACTGAGTTACCGCTCTATAACCCTTTGTGAACATACCTAACCGTTGCTTCGGCGGGCAGGGGAAGCCTCTCGCGGGCCTCCCCTCCCGGCGCCGGCCCCCACCACGGGGACGGGGCGCCCGCCGGAGGAAACCAAACTCTATTTACACGACGTCTCTTCTGAGTGGCACAAGCAAATAAT
>1110:5269:16366__T604__S_0122
AAGTCGTAACAAGGTTTCCGTAGGTGAACCTGCGGAAGGATCATTAAAGAGAAAACTGCCCTTTGGGTAGATCTCCCACCCTTTGTTTACTTTACCTTTGTTGCTTTGGCAGGCCCGTCTTCTGACCACCGGCTTCTAGCTGGTCCGTGCCTGCCAGAGGACCCCCAACTCTTGATTTTCAAGTTGTCCGAGTCTTATATAATAGTAAAAACTTTCAACAACGG
>1101:7380:9317__T593__S_1462
AAGTCGTAACAAGGTTTCCGTAGGTGAACCTGCGGAAGGATCATTATAGAATGAACCCCCGCACCTAAGGCTAACACTGAAGGTGGGGTCCTCTTTTTAAACCCGTGTAATTAGTGAAGTCTGAGCAATGTTTATAAAATAGTCAAAACTTTCAACAACGGATCTCTTGGTTCTGGCATCGATGAAGAACGTAGCAAAATGCCACTGTCTCTTATACACACTC
>1108:16813:13955__T593__S_0423
AAGTCGTAACAAGGTTTCCGTAGGTGAACCTGCGGAAGGATCATTAAAGAACGCCCCGTTTTTTGAAACGGGTAATTCCAAACCGTGTATACATACCTTTGTTGCTTTGGCAGGCCGCCTCTCGGGGCGTCGGCTCCGGCTGACTGTGCCTGCCAGAGGACCCAAACTCTTTTGTTTAGTAATGTCTGAGTACTATATAATAGTTAAAACTTTCAACAACGGATC
>1108:6604:20900__T593__S_1363
AAGTCGTAACAAGGTTTCCGTAGGTGAACCTGCGGAAGGATCATTATAGAATGAACCCCCCCGCCCAAGGCTAACGCTGAAGGTGGGGTCCTCTTTTAAACCCGTGCAATTAGTGAAGTCTGAGGCATTATTTACGAAATAGTCAAAACTTTCAACAACGGATCTCTTGGTTCTGGCATCGATGAAGAACCAGTAAACTCTTCCTGTCTCTTATACACATCT
>1101:20115:11917__T604__S_0974
AAGTCGTAACAAGGTCTCCGTTGGTGAACCAGCGGAGGGATCATTACAGAGTTGCAAAACTCCCAAACCCTTTGTGAATCTTACCTTCAACGTTGCTTCGGCAGGCGGCCCCAGGGCGGGGCTGCAGCCTTCACAGGTGCCTGCCGGAGGCCTTTTTAAACTCTATTTTTTAGTGGTACACTTCTGAGTAAAAAAACAAAATAAGTCAAAACTTTCAGCAACGGA
>1105:15348:23158__T604__S_1273
AAGTCGTAACAAGGTTTCCGTAGGTGAACCTGCGGAAGGATCATTACCGAGTTAGGGTCTTATAGGCCCGATCTCCAACCCTTTGTTTACTATACCATGTTGCTTTGGCGGGCCCGCCTCTAGGGGCCGCCGGGGGCTTTCATGCCCCTGGTCAGTGCTCGCCAGTAGCCTTATTAAATTCTTTTATAATTATGTTGTCTGAATCTAAATATAAATTGTTAAAA
>1105:20848:17073__T593__S_1261
AAGTCGTAACAAGGTTTCCGTAGGTGAACCTGCGGAAGGATCATTACAGAGTTAGGGTCTTCTAGGCCCGATCTCCCAACCCTTTGTTTACCAAACCATTTGTTGCTTCGGCGAGCCCGTCTCTCGGGACCGCCGGGGGACCTCTCGAGGACCCCTGGCCCGTGCTCGTCGGTGGCCCAAACCCTTAAATTCTTAACTAAACGTGTCATGACTGAGTACCAATTT
>1101:22999:5862__T604__S_1087
AAGTCGTAACAAGGTTTCCGTAGGTGAACCTGCGGAAGGATCATTAGAGAACTAAGCCCAGTTATGGGCGATTCTCCACCCTATGTTTACATATAAAACCGTTGCTTTGGCGGGCCGTAGGGCTGGTCCTCCAGCCCCCCACCGGCCTCTTGCTTGCTGGTGTGTGCCCGTCAGAGGATATTTTACACTCTGTTTATATTAGTATCGTCTGAGCAATTATACAAT
>1102:20085:20788__T604__S_1127
AAGTCGTAACAAGGTCTCCGTTGGTGAACCAGCGGAGGGATCATTACAGAGTTGTAAAACTCCCAAACCCTGTGAACATACCCGAGACGTTGCTTCGGTGGGCGGCCCCAGGGCGGGGCCTTATGCCTTTTGGTGCCCACCGGAGGACCCAAACTCTTTATTTTAGTGGTCTCTCTGAGAAATTTTATAATAAGTCAAAACTTTCAACAACGGATCTCTTGGTTC
>1104:21699:13626__T604__S_1240
AAGTCGTAACAAGGTTTCCGTAGGTGAACCTGCGGAAGGATCATTACCGAGTGAGGGTCCTCTGGGCCCGACCTCCCAACCCTATGTTTACTGTACCTTATGTTGCTTCGGCGGACCCGCCTCACGGCCGCCGGAGGGTCTTAGGTGACCCTCTGGCCCGCGTCCGCCGACGGCCAACCAATTAAACTCTGAATGAATCGTGTCATTATGTCTAAGTCTATGATT
>1106:11452:19627__T604__S_0898
AAGTCGTAACAAGGTTTCCGTAGGTGAACCTGCGGAAGGATCATTACCGAGTGTAACCCCTCGATAAAAAAGGGGGTACCTCCCGTCCTTTGCAGGGCCCTTTTGGGTCTTCAGACTTCTGCTTCGGCGGGGTTACCCGCCGGAACAACCTCAAAACTCTCGTCAAAACTGTTCTGTCCGAGGATCTTGAAAATAATGAAAACTTTCAACAACGGATCTCTTGGT
>2105:7028:20509__T604__S_0097
AAGTCGTAACAAGGTCTCCGTTGGTGAACCAGCGGAGGGATCATTACGAGAGAGTTTGCAAGAACTCCCCCAAACCCATTGTGAACATACCCGTTAGTTTGCTTCGGCAGGCGGTCCCCGGGGGGGACCTTCAGCGCGCTTCAGGGCGCGTGCCTGCCGCGAGGCCACTACAAACTCTGCTGTACCGGTCGTCTGAGAACAAGAAGCCCGCTGAGAAGCAGGGTA
>1104:10605:12790__T593__S_0148
AAGTCGTAACAAGGTTTCCGTAGGTGAACCTGCGGAAGGATCATTACCGAGTTAGGGTCCTATAAGTATAGGCTCGACCTCCAACCCTTTGTCTACTATACCACTTGTTGCTTCGGCGAGCCCGTCTCTTGAAACATAGAGGCCGCCGGGGGTTCTATACCCCTAGTCCGTGCTTGTCGATAGCCATTATTAAACTCTTGTTGAACTGTGTCGTCTAAGTAAAAA
>1107:17225:17755__T593__S_1322
AAGTCGTAACAAGGTTTCCGTAGGTGAACCTGCGGAAGGATCATTATAGAATGAACCCCCGCACCTAAGGCTGACGCTGAAGGTGGGGTCCTCTTTTTAAACCCGTGTAATTAGTGAAGTCTGAGCAATGTTTATAAAATAGTCAAAACTTTCAACAACGGATCTCTTGGTTCTGGCATCGATGAAGAACGCAGCGAACCTTTTCTGT
>1109:21570:19174__T593__S_1288
AAGTCGTAACAAGGTCTCCGTAGGTGAACCTGCGGAGGGATCATTACAGAGACTCTGCCCTTTGGGTAGACCTCCCACCCTGTGTCGTTATACCTTTGTTGCTTTGGCGGGCCGCGGGGCCCCGGCCCTGCCCCTGGCTCCGGCTAGGGCGCGCCCGCCAGAGGACCCCAAATCCTGATTATTAGTGTCGTCTGAGTACTATATAATAGTTAAAACTTTCAACAA
>1111:20600:5190__T593__S_0138
AAGTCGTAACAAGGTTTCCGTAGGTGAACCTGCGGAAGGATCATTATTGAAAAAGACAAGACGCCCCGTTTTTTCGTAAAATGGGTTCAATACCCACAACCGTGTATACCTTACCTTTTGTTGCTTTGGCAGGCCGCCTCCGGGCGTTGGCTTCGGCTGACAGCGCCTGCCAGAGGACCCAAACTCTGTGTTTAGTGATGTCTGAGTACTATCTAATAGTTAAAA
>2103:8268:15926__T593__S_0985
AAGTCGTAACAAGGTTTCCGTAGGTGAACCTGCGGAAGGATCATTACCGAGTTAGGGTCCCCTGGGCCCGAACCTCCCAACCCTTTGTTTACTGAACCTTTGTTGCTTCGGCGGGCCCGTCTTCTTGGAGGACCGCCGGAGGACCGCCGTCACAGGCGTCCTCTGGCCCGTGCCCGCCGATGGCCCTCCTTAAAAAACTCTTATCTAAACCGTGTCGTCTGT
>1101:18631:18890__T604__S_0392
AAGTCGTAACAAGGTTTCCGTAGGTGAACCTGCGGAAGGATCATTAAAGAGTCATACGTGCGGCTGAGTTTACTTGGTCGCCGTAACACTCCACCCTTTGTTTACATATCTTTGTTGCTTTGGCAGGCCCGCTCTCGGGCCACCGGCTTCGGCTGGTCAGCGCCTGCCAGAGGACCTAAAACTCATGTTAATAATATTGTCTGAGTACTATATAATAGTTAAAAC
>1102:21276:17856__T604__S_0087
AAGTCGTAACAAGGTCTCCGTAGGTGAACCTGCGGAGGGATCATTAATGAATGGCCATTTATGGCCTTCGACCCTTCAAAACTGTGGAGGCACAGCGTGCTTCGGCGCTCCGGCGCCGCCTTTATGCCATAGAGCCCATGTCTGAACCAAAAATATAATCTAAAACTTTCAACAAAGGATCTCTTGGCTCTCGCATCGATGAAGAACGCAGTAAAGGCCTGTCT
>1102:29208:12506__T593__S_1304
AAGTCGTAACAAGGTTTCCGTAGGTGAACCTGCGGAAGGATCATTATAGAATGAACCCCCGCACCTAAGGCTAACGCTGAAGGTGGGGTCCTCTTTTTAAACCCGTGTAATTAGTGAAGTCTGAGCAATGTTTATAAATTAGTCAAAACTTTCAACAACGGATCTCTTGGTTCTGGCATCGATGAAGAACGCAGTGAAGGCCGCCTGTCTCTTATACACATC
>1103:22229:13512__T593__S_1280
AAGTCGTAACAAGGTCTCCGTAGGTGAACCTGCGGAGGGATCATTACTGAGTGAGGGCTCACGCCCGACCTCCAACCCTTTGTGAACCAAACTTGTTGCTTCGGGGGCGACCCTGCCGACGACTTCGTCGCCGGGCGCCCCCGGAGGTCTTCTAAACACTGCATCTTTGCGTCGGAGTTTAAACAAATTAAACAAAACTTTCAACAACGGATCTCTTGGTTCTGG
>2105:6134:7368__T593__S_1481
AAGTCGTAACAAGGTCTCCGTAGGTGAACCTGCGGAGGGATCATTACAGAGTTCATGCCCTCCGGGTAGATCTCCCACCCATTGCTATCGCTACTCTCGTTGCTTTGGCGGGCCGCTGGGCCCTGCCCGGCCGCCGGCCCCGGCTGGCGCGTGCCCGCCAGAGACCTCACAGACTCTGAATGTTAGTGTCGTCCGCGTAACTATACAATCAATACAACTTTCAA
>1102:12374:4825__T604__S_0355
AAGTCGTAACAAGGTTTCCGTAGGTGAACCTGCGGAAGGATCATTACCGAGTAATCCTGCTTGCAGGAACTCCCACCCTTGTGTATTGGCTGTTGCTTCGGCGAGACGCTGGAAACAGCCACCGGGATATATTATTCCAATATCCCAGTGCGGGCTCGCCGGAGATTAAATACTCGAGATTATGTATGGTCAGAGCATCAAGCAATATATAAAACTTTCAACAAC
>1102:18516:8389__T604__S_1066
AAGTCGTAACAAGGTTTCCGTAGGTGAACCTGCGGAAGGATCATTACTGAGTTAGGGTCTTTAGGCCCAATCTCCAACCCTATGTTTATTATACACCTGTTGCTTTGGCGGGCCTGTCCTTCTTCAGGACCGCCGGAGGTTACCTTACCTCTGGTCAGTGCTCGCCATTAGCCTTCCTAAATTCTTTAATAAACATGTCGTCTGAATTAGAACTTTTAAATCGTT
>1102:23869:7753__T604__S_0361
CAGTCGTAACAAGGTCTCCGTAGGTGAACCTGCGGAGGGATCATTAATGAATGGCCCTTGGCCTTCGACACTTCAAAACTGTGGAGGCACAGCGTGCTTCGGTGCTTTGGCACCGCTTTTATGCCGTAAAGTTTGTGTCTGAACCTAAGATATAATTTAAAACTTTCAACAAAGGATCTCTTGGCTCTCGCATCGATGAAGAACGTAGTGAACCAGCTGTCTC
>2105:8492:10120__T604__S_1453
AAGTCGTAACAAGGTTTCCGTAGGTGAACCTGCGGAAGGATCATTACCGAGTACGGGTCCCCTCCCCGGGGCCCAGACCTCCCACCCGTGTCGACCGTACCGTGTTGCTTCGGCGGGCCCGCCTCTGCGCGAACGCGGCCCCCGGGCGCGTGCCCGCCGGAGACCCCCTCCAAACACTACTGTGGTTCAAGGAATACTGTCTGAGTACTATATAATAGTTAA
>2114:2517:16980__T604__S_0818
AAGTCGTAACAAGGTCTCCGTTGGTGAACCAGCGGAGGGATCATTACTGAGTTACTACTCATAACCCTTTGTGAACTTACCAAAGTTGCTTCGGCAAGTTTTCCCTGGGAGGGAATTTAGCCTTTTGGGCAACTTGCCAGAGGCATTTTACTCTGATTTTTTTTGAATTCTGAGTTCTTTTAAATAAGAAAAAACTTTCAGCAACGGATCTCTTGGTTCTGGAAT
>1101:11382:19371__T593__S_0898
AAGTCGTAACAAGGTCTCCGTTGGTGAACCAGCGGAGGGATCATTACAGGATCGTCGTAAGACGTCTCCTTTAAACCATTGTGAACCTACCTCTTTGTCGTGCTTCGGTAGGCAGGCTGCATTCGTGTATGTCTCCTGGGCCGAATGGTGCCTACCGAAGTGCAACCCCTATATAAACTATGTCTCTAGTGGAATCTCAGAAAAGAAAAGAAACTATAACAACTT
>1101:25430:9575__T593__S_1267
AAGTCGTAACAAGGTTTCCGTAGGTGAACCTGCGGAAGGATCATTATCGTGGGGATTCGTCCCTTCTAGATAGACACCCTTTGTTTATAAGTACCATTGTTTCCTCGGCGGGCCTGCCCGCCGTTGGACATTTAAAACCTTTGTAGTAGTAGTATCTTCAGTAAAAAAACAAATATTAAAACTTTCAACAACGGATCTCTTGGTTCTGGCATCGATGAAGAACGC
>1102:9902:18007__T593__S_0150
AAGTCGTAACAAGGTCTCCGTTGGTGAACCAGCGGAGGGATCATTACAGAGTTGCAAAACTCCCAAACCCTTGTGAACATACCCGTTACAGTTGCTTCGGTGGGCGGCCCCAGGGCGGGGCCGCAGCCTCTTCTCACGAGGCGCCCGCCGGAGGTATATAACTCTTTGTATTATGGTTTCTCTGAGTAAATTTATAATAAGTCAAAACTTTTAACAACGGATCTC
>1104:14624:18537__T604__S_0309
AAGTCGTAACAAGGTCTCCGTTGGTGAACCAGCGGAGGGATCATTACCGAGTTTACAACTCCCAAACCCCTGTGAACTTATACCTTTACTGTTGCTTCGGCGGGCCATGGCCCCGGGGAGTCAGGTGCCGCAAGGCCCCTGCCCACCCGGAAACAGGCGCCCGCCGGGGGACTCAAACTCTTCTGTATATCTTTTTGTTTTACTGTATACCGTCTGAGTAAAAAA
>2106:9433:12535__T604__S_1503
AAGTCGTAACAAGGTTCCCTTCCGCCGCTCAGCACGGAGACCTTGCAGCCCCTTAGGGAGGCAGCACGACAGTAAATAAAGCTCGCCGTTTGCAAGTCGGCCAACTGGCCGGCAACACAATCGAATTGACGGGGACCTCCTAAAGCCTGTAACACCAACCGCTCGGGGAAACCCGGGCGAGGCCCTCACGGGGTGGTAAGAGAGTACAGGATGTAACAATGGACA
>1103:27630:11641__T593__S_0029
AAGTCGTAACAAGGTTTCCGTAGGTGAACCTGCGGAAGGATCATTAACGAGTTAGGGTCTCCTAGGCCCGACCTCCCAACCCCATGTTTATTGAACCTCTGTTGCTTCGGCGGACCCGTCTCACGGCCGCCGGAGGACCGCCGCGAGGCGTCCTCTGGCCAGTGTCCGCCGATGGCCAACCCCTTAACACTCTGAATGAATCGTGTCATAATGTCTAAGTCTATG
>1104:9060:10596__T593__S_0977
AAGTCGTAACAAGGTTTCCGTAGGTGAACCTGCGGAAGGATCATTACCGAGTACCGGAGCTTTCGGGTTCCTACTCCCACCTTATGTTGACTTTAAATGTTGCTTTAGCGGACCGGTGGTCTCACCGCCGGCCTAGGCTGGAGAGTGTCCGCCAGAGGATTTTAAACTCTGTTTAATGGTGAAATCTGAGTCTTGATAAATCGAATCAAAACTTTCAACAACGGA
>1109:11235:21591__T593__S_1496
AAGTCGTAACAAGGTTTCCGTAGGTGAACCTGCGGAAGGATCATTATAGAATGAACCCCCCCCGCCCAAGGCTAACGCTGAAGGTGGGGTCCTCTTTTAAACCCGTGCAATTAGTGAAGTCTGAGGCATTATTTACGAAGTAGTCAAAACTTTCAACAACGGATCTCTTGGTTCTGGCATCGATGAAGAACGTAGCAAAGGACCCTGACTCTTATACACATCTCC
>1101:16354:19794__T604__S_0911
AAGTCGTAACAAGGTCTCCGTAGGTGAACCTGCGGAGGGATCATTATTGAATGGTCTTTGACCTTCTACATCTCAAAACCTGTGGAAGCAAAACCGTGCTTCGGCGCCTCGAGGCGCCGCTTTTATGCTGGAGTCAGTTTTTGTCTGAACCTGTTATAAGAATCAAAACTTTCAACAAAGGATCTCTTGGCTCTCGCATCGATGAAGAACGCAGTGAAATCG
>1102:8783:10177__T604__S_1048
AAGTCGTAACAAGGTCTCCGTAGGTGAACCTGCGGAGGGATCATTACCGAATGGTCATGAGGCCTTCAACCTTCAAACCTGTGGAAGCAAAAATGTGCTTCGGCGCTCTGGCGCCGCATTTATGCAGAATAGTTTGTTGTCTGAATCAATATAAATTTTAAAACTTTCAACAAAGGATCTCTTGGCTCTCGCATCGATGAAGAACGTAGCAAACCCACTGTCTCT
>1106:17757:21589__T604__S_0013
AAGTCGTAACAAGGTCTCCGTAGGTGAACCTGCGGAGGGATCATTGCCGAACGGCCCATTTGGGCCTTCAACCCCCAAAAACTGTGGAAGCTAATTGTGCTTCGGCGCCTCTGGCGTCGTATTTATGCAACCGACTGTCTGTGTCTGAATTAAACCTAGAATTAAAACTTTCAACAAAGGATCTCTTGGCTCTTGCATCGATGAAGAACGTAGTGAAGTTAC
>1106:25278:7121__T604__S_0413
AAGTCGTAACAAGGTCTCCGTTGGTGAACCAGCGGAGGGATCATTACTGGATGCAATACTCCAACAACCATCGCGAATCTACCGAAACGTTGCCTCGGCGGGGCTCCTCCGGGAGCGCCAACCCGCCGGCGGCCCC
>1107:11712:20284__T604__S_0155
AAGTCGTAACAAGGTCTCCGTAGGTGAACCTGCGGAGGGATCATTACCAAAGATGGCGGGCCTCTGTGCCCCCGTCCCCAACCCATTGTTGACCAAAACCCTTTTGCCTCGGGGGCCGAGCGTCCGCCGCCGCCCCCGGAGGACCATTCAACGCTGTCTCTTTGCGTCGGAGTAATTGATTAAATAAATGAAAACTTTCAACAACGGATCTCTTGGTTCTGGCA
>1108:21869:11071__T604__S_0390
AAGTCGTAACAAGGTTTCCCGAGCATAAGTTTTGGAATTTAGTGTTTTACCATTGGTACTACGCTGTGATCCTTCCACAGTGACACTTATAGAAGCCTTTGCAGCCTGGCAACAGGTGCTCCATGCGACAGTAAATAAGTTGGACAATGCAAGTCATAAGAGCAATCTTGTGGCGACATGATCGAATTGACGGGGACATCCTAAAGCTTGCCACACCAACTTCTC
>2103:21629:8130__T604__S_0490
AAGTCGTAACAAGGTTTCCGTAGGTGAACCTGCGGAAGGATCATTACTGGGTCACCGAGCGCCTCGGCGCTCACCCCCACCCTTCGCTTCCCGCCCCATAATCGGCGTCAGGCGGGCCCTCCTTCGGGGAGGCCCTCCGGCCGAAACGCAAACTCTAGAAACCCTTTGCAGCCTGAAGTAAAAAACAAATAGTTAAAACTTTCAACAACGGATCTCTTGGTTCTG
>1101:22420:5586__T593__S_1082
AAGTCGTAACAAGGTCTCCGTAGGTGAACCTGCGGAGGGATCATTACAGAGTATCATGCCCTTCGGGGTAGATCTCCCACCCTATGTATTTATACCTTTTGTTGCTTTGGCGGGCCGCCCTAGGCCACCGGCTCCGGCTGGTGAGCGCCCGCCAGAGGACCTAAACTCTGTTTTTAAATGTCGTCTGAGTACTATATAATAGTTAAAACTTTCAACAACGGATCT
>1109:15788:17811__T593__S_1268
AAGTCGTAACAAGGTTTCCGTAGGTGAACCTGCGGAAGGATCATTAACGAGTTAGGGTCTTCCAGGCCCGACCTCCCAACCCTGTGTTTATTGAACCTCTGTTGCTTCGGCGGGCCCGTCTCACGGCCGCCGGAGGACCACTGCAAGGCGTCCTCTGGCCAGCGTCCGCCGATGGCCAACCACTTAAAACTCTGAATGAATCGTGTCCATGTGTCTAAGTCTATG
>1113:14267:8044__T593__S_1325
AAGTCGTAACAAGGTTTCCGTAGGTGAACCTGCGGAAGGATCATTATAGAATGAAACCCCCCTGCCCAAGGCTAACGCTGAAGGTGGGGTCCTCTTTTAAACCCGTGCAATTAGTGAAGTCTGAGCATTATTTACGAAATAGTCAAAACTTTCAACAACGGATCTCTTGGTTCTGGCATCGATGAAGAACGTAGCAAACGATGTCTGTCTCTTATACACATCTC
>2107:27493:10345__T593__S_1157
AAGTCGTAACAAGGTCTCCGTTGGTGAACCAGCGGAGGGATCATTACGAAAAGGAGTTCTCGGACTCTTAAACCCTTTGTGAACCTTACCTATCGTCAGTTGCTTCGGCGGGAGGCCCCTGGGAGGGGCCCCGGGGCCC
>1103:15328:18979__T604__S_0931
AAGTCGTAACAAGGTTTCCGTAGGTGAACCTGCGGAAGGATCATTATAGAGAACCTGCCCTTTGGGTAGATCTCCCACCCTTTGTTTACAATACCTTTGTTGCTTTGGCAGGCCCGTCTCTCTGACCACCGGCTTCAGCTGGTCAGCGCCTGCCAGAGGACCTCAAACTCTTGATTTTTGACATCGTCTGAGTAGCTATATAAATAGTTAAAACTTTCAACAACG
>1105:21731:9529__T604__S_0521
AAGTCGTAACAAGGTCTCCGTAGGTGAACCTGCGGAGGGATCATTAATGAATGGCCATCTATGGCCTTCGACCCTTCAAATTCCGTGGAGGTAAAGTGTGTTTCGGCGCTTTGGCGCCGCCTTTATGCTGTAAAGTCTGTGTCTGAATCTAAAATATAGTCTAAAACTTTCAACAAAGGATCTCTTGGCTCTCGCATCGATGAAGAACGTAGCAAAGTTACTG
>1109:5806:14015__T604__S_0295
AAGTCGTAACAAGGTTTCCGTCGACATAAGTCTACAGGAATGGATCTGATCCTTCTTACAGTGAAACTTATAGAAGCCTTTGCAGCCCGGCAGCGGGTTATCAAGCGACTCTAAATAATTGATGATGCAAGTCCGCAGTACAAAACTGCGGGCAACACGATCGAATTGACGGGGATATCCTAAAGCTTGCCACACCAACTCTTCAGGGAAACCTGATGGAGGGCT
>2106:5491:15397__T604__S_1317
AAGTCGTAACAAGGTCTTCGTAGGTGAACCTGCGAAGGGATCATTACCGAGTGAGGGCCGCCGGCCCGACCTCCAACCCTTTGTTGAACTTCCGCGTTGCCTCGGGGGGAACCCGGCCGTTCGCGCCGGGACCCCCGATGGACCCAACCAAAATTCTTTGCGTGTTATGCGTCGGAGTATTAATGTAAATCAATTAAAACTTTCAACAACGGATCTCTTGGTTCTGGCATC
>1103:20748:12375__T593__S_0386
AAGTCGTAACAAGGTTTCCGTAGGTGAACCTGCGGAAGGATCATTAAAGAGTCATTGTGGGTTTACACCCTAATACTCCACCCATTGTTTACATTACCTTTGTTGCTTTGGCAGGCCCGTCCTCGGACCGCCGGCTCTCAGCTGGCCTGTGCCTGCCAGAGGACCTAAAACTCTTGTTTAATCATATTGTCTGAGTACTATATAATAGTTAAAACTTTCAACAAC
>1104:20033:19721__T593__S_0617
AAGTCGTAACAAGGTCTCCGTAGGTGAACCTGCGGAGGGATCATTACACAACAAAATATGAAGGCCTGGCTTTGCGGCCGGCTGAAATATTTTTTTCACCCATGTCTTTTGCGCACTTGTTGTTTCCTGGGCGGGTTCGCCCGCCACCAGGACCAAACCATAAACCTTTTTTTTATGCAGTTGCAATCAGCGTCAGTATAAACAATGTAATTATTACAACTTTCA
>1102:7036:11354__T604__S_1429
AAGTCGTAACAAGGTTTCCGTAGGTGAACCTGCGGAAGGATCATTATCGAGTTAGGGTCCTCGTGGCCCGACCTCCAACCCTTTGTCTACTTAACCACGTTGCTTCGGTGGGCCCGCGAGAGCCGCCGGGGGACCTTCGGGATCCCTGGCCAGCGCCCACCGGTAGCCCCCCAAAATTCTTGATTAACTGTGTCTTGTCTAAGTTAATATTAAATAAAAGCAAAA
>1103:24979:17033__T604__S_1428
AAGTCGTAACAAGGTTTCCGTAGGTGAACCTGCGGAAGGATCATTAATGAGCAAGGGTCTTCTAGGCCCGACCTCCCAACCCTATGTTTACTTGACCAATGTTGCTTCGGCAGGCCCGTCCTTTGGGACCGCCGGGGGACCGTGAAACGTCCTCTGGCCTGCGCCCGCCGGTGGCCCAAACCACATAACTCTGTAACGAATCGTGTCATTGTCTGAGTAAAATTA
>1105:3539:10455__T604__S_1108
AAGTCGTAACAAGGTCTCCGTAGGTGAACCTGCGGAGGGATCATTACCGAATAGCCCCATTGGGCTTGAAACCCTCAAACCTGTGGAAAAGTAACAACGTGCTTCGGCGCCCCGGCGCCGCCTTTATGCCTGTAGCTATGTGTCTGAATGAAAAGCTTAAAGATTAAAACTTTCAACAATGGATCTCTTGGCTCTTGCATCGATGAAGAACGCAGTGAACGTA
>1111:17136:12925__T604__S_1450
AAGTCGTAACAAGGTCTCCGTAGGTGAACCTGCGGAGGGATCATTACCGAGTTTCGTGCCCGTATGGGTAGATCTCCCACCCTTTGTTATCATTACCTTCGTTGCTTTGGCGGGCCGCCAGGCCTCGGTCAGGCTACCGGCTCTAGCTGGTAAGCGCCCGCCAGAGGACCCCAAACTCTGAATATTAGTGTCGTCTGAGTACTATATAATAGTTAAAACTTTCA
>1112:16765:16945__T604__S_0708
AAGTCGTAACAAGGTCTCCGTAGGTGAACCTGCGGAGGGATCATTAATGAATGGCCATCCATGGCCTTCAACCCTTTAAAACTGTGGAGGCAGAGTGTGCTTCGGTGCTCCGGCGCCGTCTTTATGCTGCAAAGTCTATGTCTGAACCTAAAAATATAGTCAAAAACTTTCAACAAAGGATCTCTTGGCTCTCGCATCGATGAAGAACGTAGTAAACTTCCTGTC
>2105:13168:12507__T604__S_0946
AAGTCGTAACAAGGTCTCCGTTGGTGAACCAGCGGAGGGATCATTACCGAGTCTCGACGCTCAAACCCTGCCGCGAACCCGAAACCGTTGCTTCGGCGGGCCCCCGGGCACCGGGCCCGCCCGCCGGAGGTCCCAGCGACGACGCCCTGCAGCGGCCCGCGGCCGCGACCCAGCGCTCTGAATTACGCTTCCGCGAACTAGTCAAAACTTTCAACAAC
>2107:10008:3094__T604__S_1302
AAGTCGTAACAAGGTCTCCGTTGGTGAACCAGCGGAGGGATCATTGCCGAGTCTCGACTCCAAACCCGCGAACCTACCACCGTTGCCTCGGCGGGCGGCCCCAGGGGGGGCCTCGGGCCTTCGGGTGCTCGCCAGTGGGCCCAAACACTGCCAC
>1102:10406:11412__T593__S_1104
AAGTCGTAACAAGGTTTCCGTAGGTGAACCTGCGGAAGGATCATTATTGAGTTTACAACTCCAAAACCCACTGTGAACGTATCTTTGTTGCTGTTCCTTTGGCAGGCGGCTCCTGGGAGGAGCCTCGAGCCTAACGGCGTCTGCCATTGGAGCCGAAAACTCAAGAGTTAATAGCTGTCTGAGCTTTTATAAATAAGAATCAAAACTTTCAACAACGGATCTCTT
>1103:7661:13413__T593__S_0036
AAGTCGTAACAAGGTCTCCGTAGGTGAACCTGCGGAGGGATCATTACAGAGTTCGTGCCCTCTTGGGTAGATCTCCCACCCACTGTTATCACTACGATAGTTGCTTTGGCGGGCTGCCGGGCCCTGCCCGGCCGCCAGCCCGGCTGGCGCGCCCCCGCCAGAGGCTCTGCAGACTCTGAATGTTAATGTCGTCTGAGTAGTACTATACAATAGTTAAAACTTTC
>1108:15479:4825__T593__S_0800
AAGTCGTAACAAGGTTTCCGTAGGTGAACCTGCGGAAGGATCATTACCGAGTTAGGGTCCCCTGGGCCCGAACCTCCCAACCCTTTGATTACCAAACTTTTTGTTGCTTCGGCGGACCCGTCCCCCTTGGGGGACCGCCGGAGGGTCGCTGTAACAGGCGCCCTCTGGCCCGCGTCCGCCGATGGCCCCCTCCAAAAATTCTGATTTCAAAAACATGTCATCTGA
>2104:12172:20723__T593__S_1042
AAGTCGTAACAAGGTTTCCGTAGGTGAACCTGCGGAAGGATCATTACTGAGTTTGAAATCTTTTTGATTTCATCTCCCACCCTTTGTTTACAAGACCTGTTGCTTCGGCGAGATTGATAATTATTCAATTATCGGTTGATTTTGAAAAAAATGAACTTTGCTTGCCGAAGTTTTTTTTACAACTCTTTTATTTTGATATTCGAGTTTTATAAAAACAAAAAGTTAA
>1102:25052:13551__T604__S_0925
AAGTCGTAACAAGGTTTCCGTAGGTGAACCTGCGGAAGGATCATTACCGAGTTAGGGTCTTCCACGGCCCGACCTCCCAACCCTTTGTTTACTATACCATGTTGCTTTGGTAGGCCCGCCTTTTGGGGCCGCCGGGGGCTTACATACCCTTGGTCAGTGCCTGCCAGTAGCCTTATTAAATTCTTTTATAATTTTGTTGTCTGAGTATAAATATAAATCGTTA
>1104:17626:15822__T604__S_0871
AAGTCGTAACAAGGTCTCCGTAGGTGAACCTGCGGAGGGATCATTAACGAATGGTCTTTGGTACCTTTCAAAACCCCTCAAACCAGTGGACATTAAAAACTTGTGCTTCGGCGCTCCGGCGCCGCCTTTATGCTGTAATTCTGTCTTTTATGTCTGAATGCAAAGCAAAGAATCAAAACTTTCAACAAAGGATCTCTTGGCTCTCGCATCGATGAAGAACGCAGC
>1105:17923:17959__T604__S_0349
AAGTCGTAACAAGGTTTCCGTAGGTGAACCTGCGGAAGGATCATTATCAGGGCTCTGCTCTCCATTCTTGTGAAATTATCTGTCCACTATAAAACTTTCAACAACGGATCTCTTGGCTCCGGCGTCGATGAAGAACGTAGCAAACACCTGTCTCTTATACACATCTCCGAGCCCACGAGACCCTACCTAATCTCGTATGCCGTCTTCTGCTTGAAAAAAAA
>1101:20119:24256__T593__S_1365
AAGTCGTAACAAGGTTTCCGTAGGTGAACCTGCGGAAGGATCATTAAAGAATCGCCCCGTTTTTTGAAATGGGTTCTATTCCTATACCGTGTTTACATTACCTTTGTTGCTTTGGCGGGCCGCCCCTCGTGGGCGTCGGCTCCGGCTGACTGTGCCCGCCAGAGGACCCCAACTCGTTTGTTTAGTGATGTCTGAGTACTATATAATAGTTAAAACTTTCAACAA
>1101:27505:20593__T593__S_1138
AAGTCGTAACAAGGTTTCCGTAGGTGAACCTGCGGAAGGATCATTACTGAATGCGTGGCCTTCGGGCCCGTCTTCTTCACCCTGTGTTTACCTTCCAGGTGCCGCGGGGACGTCTCGGTTCTGCCGGGGCGTCGTCCGGCGCCGCAAACTCTGGAGACGATGCGTCGTAGACAAATCTAATCCTTATACAACTTTTAACAATGGATCTCTTGGTTCTGGCATCGA
>1103:14678:21003__T593__S_0310
AAGTCGTAACAAGGTTTCCGTTGGTGAACCAGCGGAAGGATCATTACAGAGATCGTGCCCTCCGGGGTAGACCTCCCACCCTGTGTTATTTACGTATGTTGCTTTGGCGGGCCGCCTCCGGGCTCTCGGCTTCGGCCGAGGTGTGCCCGCCAGAGAACCCACAACCCTGTGTTTAGTGTCGTCTGAGTATTATCAAATAAGTTAAAACTTTCAACAACGCTTGGT
>1105:12683:9001__T593__S_0568
AAGTCGTAACAAGGTCTCCGTTGGTGAACCAGCGGAGGGATCATTACCGAGTTTACAACTCCCAAACCCCTGTGAACCATACCTGTCGTTGCTTCGGCGGCCACGCCCCGGCGCCCTCGTGCCCGGAACCAGGCGCCCGCCGGAGGCCCCAAAAAACCATGTTTACCACAGTGGCATTATCTGAGTGGCACAAGCAAATAAATCAAAACTTTCAACAACGGATCT
>1101:2638:13591__T593__S_0881
AAGTCGTAACAAGGTCTCCGTTGGTGAACCAGCGGAGGGATCATTAGCGAGTTATCTAACTCCCAACCCTTTGTGAACTTACTATTGTTGCCTCGGCGGGACCTACCTGGTACCTACCCTGTAGCCCCGCCGGCGGACTATAAATTCTTATTTAATGGAAATCTGAATGTCTTATTTTAATAAGTAAAAACTTTCAACAACGGATCTCTTGGTTCTGGCATCGAT
>1105:7104:23809__T593__S_0140
AAGTCGTAACAAGGTCTCCGTAGGTGAACCTGCGGAGGGATCATTAATGAATGGCTTTTGCCTTCAACCCTGTAAACCTGTGGAAGCAAGATGTGCTTTGGTGCTCCGGCACCTCGTTTATGCGGTAAAGTATTTGTCTGAATCAAAAAGCAAGAATTAAAACTTTCAACAACGGATCTCTTGGTTCTGGCATCGATGAAGAACGCAGTAAACTGTCTGTCTCTT
>1107:23452:7698__T593__S_1026
AAGTCGTAACAAGGTTTCCGTAGGTGAACCTGCGGAAGGATCATTACCGAGTGAGGGCCCTCTGGGTCCAACCTCCCACCCGTGTCTATTGTACCTTGTTGCTTCGGTGGGCCCGCCTTTATGGCCGCCGGGGGGCATCCGCCCCCGGGCCCGCGCCCGCCGAAGACACCCCTGAACGCTGTCTGAAGATTGCAGTCTGAGCAGATTAGCTAAATCAGTTAAAAC
>2101:17835:24119__T593__S_1151
AAGTCTTAACAAGGTTTCCGTAGGTGAACCTGCGGAAGGATCATTACAAAAGTTCTTGGACACCACTTTGTGGGTCCCTTGTATCCAAACTCTAAATGTGTATAGTAGTCTGAGTAGGCCATGTGCCACATGAATAAAATATATTAAAACTTTCAACAACGGATCTCTTGGCTCTCGCATCGATGAAGAACGCAGTAAAGGACGCCTGTCTCTTATACACATCTC
>1104:16305:23459__T604__S_1030
AAGTCGTAACAAGGTCTCCGTTGGTGAACCAGCGGAGGGATCATTGCTGGAACGCGCCCCAGGCGCACCCAGAAACCCTTTGTGAACTTATACCTTACTGTTGCCTCGGCGCTAGCCGGTCCTCCGGGGCCCCTCACCCTCGGGTGTTGAGACGGCACGCCGGCGGCCAACCCAACTCTTGTTTTTACACTGAAACTCTGAGAATAAAACATAAATGAATCAAAAC
>1113:11359:12748__T604__S_1070
AAGTCGTAACAAGGTCTCCGTAGGTGAACCTGCGGAGGGATCATTACCGAGTTCTCGCCCCCTCGCGGGGTAGACCTCCCACCCATTGTCATCACTACCGTCGTTGCTTTGGCGGGCCGCCGGGCCCCGTCCGGCCGCCCGCCCCCCC
>2101:21270:5081__T604__S_0703
AAGTCGTAACAAGGTTTCCGTAGGTGAACCTGCGGAAGGATCACTAAAGAGAACTGCCTTCGGGCTAATCTCCCACCCTTTGTTTACATTACCTTTGTTGCTTTGGCAGGCCCGTCTTCGGACCGCTGGCTTCGGCTAGTCCGTGCCTGCCAGAGGACCCAAAACTCATATTATTAATGTCGTCTGAGTACTATATAATAGTTAAAACTTTCAACAACGGATCT
>1101:12758:3327__T593__S_1089
AAGTCGTAACAAGGTCTCCGTAGGTGAACCTGCGGAGGGATCATTACAGAGTTCATGCCCTTCGGGGTAGATCTCCCACCCTGTGTATTACTACTTTGTTGCTTTGGCGGGCCGTTAGGCTTCGGCTTAGCTACCGGCTTCGGCTGGTAAGCGCCCGCCAGAGGATATCAAACTCTGAATTTTAATGTCGTCTGAGTACTATATAATAGTTAAAACTTTCAACAA
>1102:17872:22897__T593__S_0117
AAGTCGTAACAAGGTTTCCGTAGGTGAACCTGCGGAAGGATCATTACAGAGTTCGTGCCCCTCGGGGTAGACCTCCCACCCTTGTGTGTTATTACTTTGTTGCTTTGGCGGTGCCGCGTGGTTCAGGCCACGCCTCCGGCCCTCGAGCTCGAGTGCGCCCGCCAGAGGATACCGAAACCCTGAATGTTATTGTCGTCTGAGCACTATGTAATAGTTAAAACTTT
>1102:8001:7207__T604__S_0033
AAGTCGTAACAAGGTTTCCGTAGGTGAACCTGCGGAAGGATCATTACAGAATACCCCTCCGGGGGCTTTCTCAACCCATGTTTACCCCCTTGTGTTTTGGCAGCTTCGGCTGCCAATATAACTCTTCTGTATTGTCGTCTGAGTAACATACAAATATTTAAAACTTTCAACAACGGATCTCTTGGCTCTGGCATCGATGAAGAACGTAGCGAAAATACTCTGTC
>1101:20945:21340__T593__S_0262
AAGTCGTAACAAGGTCTCCGTAGGTGAACCTGCGGAGGGATCATTACCGAGCGAGGGCCTCGCGCCCGACCTCCAACCCTTGAAGTTACCAACTCTGTTGCCTCGGGGGCGACCCGGCCGCCGCGTCGGGGCCCCCGGCGGACCACACCACTCTGCGTTCTTGCGTCGGAGTTTGAAGGGAATCAATCAAAACTTTCAACAACGGATCTCTTGGTTCTGGCATCG
>1103:12155:15099__T593__S_1154
AAGTCGTAACAAGGTTTCCGTAGGTGAACCTGCGGAAGGATCATTACCGAGAAAGGGTTTCCCTGTCGGGGCCCGACCTCTTCACCGTGCTGAATCGGACCCTGTTGCTTCAGCGGGCTGGAGGGTGATGCCTTCGCCCTCCCCAGCTAGGCCCGCTGGAGACCCTTGTCACATACCGATGCGTCAACGCATGTCTGTCTGAGTGGGAATGCAATCTAGTCGCAA
>1104:20802:9095__T593__S_1149
AAGTCGTAACAAGGTCTCCGTAGGTGAACCTGCGGAGGGATCATTACAGAGACTCTGCCCTTTGGGTAGACCTCCCACCCTGTGTCGTTATACCTTCGTTGCTTTGGCGGGCCGCGGGGCCCCGGCCCCGCCCCTGGCTCCGGCTAGGGCGCGCCCGCCAGAGGACCCAAAAAATCTAAATGTTAGTGTCGTCTGAGTACTATATAATAGTTAAAACTTTCAACA
>1101:8273:8589__T604__S_0458
AAGTCGTAACAAGGTCTCCGTTGGTGAACCAGCGGAGGGATCATTACAGAGTTGCAAAACTCCCAAACCCTTGTGAACCTACCTTAGTTGCTTCGGTGGGCGACCCCAGGGCGGGGTCGCGAGGTGCCTACCGAGGGTTTTCTAGAACTCTTGCTTTGCAGTCTCTCTGAGTACCAAAGATAATAAGTCAAAACTTTCAACAACGGATCTCTTGGTTCTGGCATC
>1104:19300:14147__T604__S_1343
AAGTCGTAACAAGGTCTCCGTAGGTGAACCTGCGGAGGGATCATTACAGAGTTCATGCCCTCCGGGTAGATCTCCCACCCATTGCTATAACTACTCTCGTTGCTTTGGCGGGCCCGCCGGCCCCGGCTGGCGCGTGCCCGCCAGAGACCTCACAGACTCTGAATGTTAGTGTCGTCCGAGTAACTATACAATCGTTAAAACTTTCAACAACGGATCTCTTGGTT
>1101:20370:17701__T593__S_1263
AAGTCGTAACAAGGTTTCCGTAGGTGAACCTGCGGAAGGATCATTAAAGAGTTTATAGACTTCGGTCTACTACTCCACCCTTTGTTTACAATACCATTGTTGCTTTGGCAGGCCCGTCGCAAGACAACCGGCTTCGGCTGGTTAGTGCCTGCCAGAGGACCTAAAACTCATGTTATAATATTGTCTGAGTACTATATAATAGTTAAAACTTTCAACAACGGATCT
>1104:14383:8569__T593__S_1091
AAGTCGTAATAAGGTTTCCGTAGGTAAGTAGTAGTCGTGTCCTTTTCTCCTTGGTCAACATATATTAACGTGAAATTTCTAGGTGAACCTGCGGAAGGATTATTAACGAGTTAGGGTCTTCTGGGCCCGACCTCCTCACCCTATGTTTATTAAACCTTTGTTGCTTCGGCGGGCCCGTCTTACGACCGCCGGGGGACCGTTAGACGTCCTCTAGCCCGTGCCCGC
>2109:12098:11914__T593__S_1374
AAGTCGTAACAAGGTTTCCGTAGGTGAACCTGCGGAAGGATCATTATAGAATGAACCCCCCCGCCCAAGGCTAACGCTGAAGGTGGGGTCCTCTTTTAAACCCGTGCAATTAGTGAAGTCTGAGGCATTATTTACGAAATAGTCAAAACTTTCAACAACGGATCTCTTGGTTCTGGCATCGATGAAGAACGTGTAAATCAGACCTGTCTCTTATACACATCTC
>1101:14138:11703__T604__S_0385
AAGTCGTAACAAGGTTTCCGTAGGTGAACCTGCGGAAGGATCATTAAAGAATACCGGCTTCGCAGCCAATATTCTCACCCTCTGTATACCGAACTTCGTTGCTTTGGCAGGCCCCTGGCTTCAGCTGGACTGCGCCTGCCAGAGGACCCATAACTCTTGAATTCCTGCTGTCTGAGTACTATCTAATAGTTAAAACTTTCAACAACGGATCTCTTGGTTCTGGCA
>1103:11304:20349__T604__S_0655
AAGTCGTAACAAGGTTTCCGTAGGTGAACCTGCGGAAGGATCATTACAGAGTTCATGCCCTAACGGGTAGACCTCCCACCCTTGTGTATTTATACTATGTTGCTTTGGCGGGTTGTACCTCCGGGTGCTTCAGGGCTTGCTCGCCCGCCGAAGGAAACCTAAACTCTGTTTATTAGTGTCGTCTGAGTACTATATAATAGTTAAAACTTTCAACAACGGATCTCT
>1104:13159:9149__T604__S_0117
AAGTCGTAACAAGGTTTCCGTAGGTGAACCTGCGGAAGGATCATTAAAAGAGTTTTGTGCCCTTTTTTTTGGGCATAACCCTCCAACCCTTTGTTTTTAATTGACTTTGTTGCTTTGGCGGGTTTTTAAACGAACCTGCCAGAGGAAATTAAAACTCTGAATATTTTGTTGTCCGAGTTATTAAAATTTTTTATAAAACTTTCAACAACGGATCTCTTGGTTCTG
>2103:16604:11142__T604__S_1174
AAGTCGTAACAAGGTTTCCGTAGGTGAACCTGCGGAAGGATCATTACTGGGCTACGAGCGTCCGCGCTCACCCCCACCCTGTGCTTCGACCGAAACGCGCTCGGCGCTGTGGCCCCCCTTGGGGGGTCCTGCCGGACTACAACCCTGAACAACTGTGAAGCCTGAAGTTAAAAGCAAACAGTTAAAACTTTCAACAACGGATCTCTTGGTTCTGGCAACGATGAA
>2106:20728:5613__T604__S_0014
AAGTCGTAACAAGGTCTCCGTAGGTGAACCTGCGGAGGGATCATTAATGAATGGCCCTTGGCCTTCGACACTTCAAAACTGTGGAGGCACAGCGTGCTTCGGTGCTTTGGCGCCGCTTTTATGCCGTAAAGTTTGTGTCTGAACTTAAGATATAGTCTAAAAACTTTCAACAAAGGATCTCTTGGCTCTCGCATCGATGAAGAACGTAGCGAATTACCTG
>1101:20332:3253__T593__S_0830
AAGTCGTAACAAGGTCTCCGTTGGTGAACCAGCGGAGGGATCATTACCGAGTTTACAACTCCCAAACCCTATGTGAACCTACCATTACGTTGCTTCGGCGGGATCGTCCCGGGCGCGGCCGCAAGGCCAGCCCCGGATCCAGGCGCCCGCCGGAGGACCACAAACTCTTATGTCTTTGAACGTTTTTATCTGAGTGGCTATAAGCAAAAAAATGAATCAAAACTT
>1104:24244:24614__T593__S_0754
AAGTCGTAACAAGGTTTCCGTAGGTGAACCTGCGGAAGGATCATTACCGAGTGAGGGCCCTCTGGGTCCAACCTCCCACCCGTGTTTATTTACCTTGTTGCTTCGGCGGGCCCGCCTTAACTGGCCGCCGGGGGGCTCACGCCCCCGGGCCCGCGCCCGCCGAAGACACCCTCGAACTCTGTCTGAAGATTGTAGTCTGAGTATAAATATAAATTATTTAAAACT
>2102:7596:14743__T593__S_1077
AAGTCGTAACAAGGTCTCCGTTGGTGAACCAGCGGAGGGATCATTACAGGATTCGCAAGAACTCCCGTAACCACTGTGAACCTTACCTTCTGTTGCCTCGGCGGGCGCTGGTCTCGGCCAGCGCTCACGCCCGCCGACGGCCCACCACTCATTGTCTG
>1101:7214:25934__T604__S_0333
AAGTCGTAACAAGGTTTCCGTAGGTGAACCTGCGGAAGGATCATTACTGAGAACCTGCCCTTTGGGTAGATCTCCCAACCTATGTTTACATACCTTTGTTGCTTTGGCAGGCCTGCCTCTGTGCTACTGGCCCCAGCTAGTTAGCGCCTGCCAGAGAACCAACACCCTGAATCATTTACTGTCTGAGTACTATTCAATAGTCAAAACTTTCAACAACGGATCTCT
>1102:14144:3978__T604__S_0343
AAGTCGTAACAAGGTTTCCGTAGAACAAGTCCTTCCGTTGGTAACACTTGCTGAAGCCTTAGCAGCCCGAAAGGGTGATTCTCTGACTATAAACAATAAGAGGGTCTGAAATGCTAGTCTCTTCTCTGACCGGGAAAGAGGCAACACTGTCAAATTGCGGGAAACCCCTAAAGACCTTGACACCAAGCGTCTACTGGAAACGGTGGCGTGGCCGAGCTAATTGCC
>1105:19905:7302__T604__S_0998
AAGTCGTAACAAGGTTTCCGTAGGTGAACCTGCGGAAGGATCATTATAGAGTGTTTTTGCTCCCTTTTTTTTTAAAAAGGGGTAAACCTCCCAACCCTTATGTATTCTTTTTAAACCTTTGTTGCTTTGGTGGGAACTTTTTTATTTTAAAAAAAGGCCCCCCCGCCAGGGAAGAATTTTTAAAACTCTGATTTTTTAGGTGTTGTCTTTTTTTTACAATAATTT
>1108:15540:10482__T604__S_0152
AAGTCGTAACAAGGTCTCCGTTGGTGAACCAGCGGAGGGATCATTACTGAGTTATCAAAACTCCAACCCTATGTGAACCTACCTCTGTTTCCTCCGGCGTAACGCGCCAGCGCCTATCCACAGGGCCTCCTTTAGGGGGGGCCCTGCTGGTAAGGTACCTGAGTGCCGCCTACCCTTCGGGGTACGGCAGCGCGATCAGGGTACCAACGTAGGCCTGCGCGGC
>2109:16832:15998__T604__S_1410
AAGTCGTAACAAGGTTTCCGTAGGTGAACCTGCGGAAGGATCATTAATGAGAACTAGGGGTAATAGCCTTGGCTATTACTCTGAACACTCCACCCTTTGTTTACATTACCTTTGTTGCTTTAGCAGGCCCGCTTTCGGGCCGCCGGCACCTGCTGGTCAGCGCCTGCTAGAGGACCTAAAACTCTTGTTAATAATATTGTCTGAGTACTATATAATAGTTAAAAC
>1101:18568:5852__T593__S_0018
AAGTCGTAACAAGGTCTCCGTTGGTGAACCAGCGGAGGGATCATTACAGAGTGTAAAAACTCCCTAAACCCATTGTTTATTTATTTTATAGCGTCTCCTTTGGTAGGCAATCCCAGGGCGGGATTGATGCTTCGGCGCCTGCCAAAGAGACCTAAACTCTTGAATTTCATGAAACTCTGAGACAAAAAACAAATAATTAAAACTTTCAACAACGGATCTCTTGGT
>1102:20839:10230__T593__S_0861
AAGTCGTAACAAGGTCTCCGTTGGTGAACCAGCGGAGGGATCATTGCTGGAAGCGTCTCACGGCGCACCCAGAAACCCTATGTGAACCTATACCTCTCTGTTGCCTCGGCGCTGGCTGGGAGCTTCTATAAACTCCCCCTCTGCGGAAGGGTGGCGGTCCTCACGGGCCACCCCCCAAGCCGAGGAGCAGGCCCGCCGGCGGCCCTTTAAACTCTTGTTTTAAACG
>1103:13618:21463__T593__S_0849
AAGTCGTAACAAGGTTTCCGTAGGTGAACCTGCGGAAGGATCATTAACGAATGCCGAAAGGCGTAAAATTCAACACTTGTGAATATAAAATACTTTGCTTTGGTCAAAAGTCTAAATTAGATTTTTGGCCAACATTTAAAACCTAAAGTTTTTAACCAGAAATCAGATTGAAATATTGAATTATTCAAAACTTTCAACAACGGATCTCTTGGTTCTCGCATCGAT
>1111:21628:4189__T593__S_1258
AAGTCGTAACAAGGTCTCCGTAGGTGAACCTGCGGAGGGATCATTAATAGAGATGGCGGGCCCCCGGGCCCCCGTCCCCAACCCTTTGTTGACCAAAACCACTTTTGCCTCGGGGGCAGAGCGGCCTCCGCCGCCCCCGGTGGACCAACCAACCCTGTCTCTGTACGTCGGAGTCTTTGATAAATAAATGAAAACTTTTAACAACGGATCTCTTGGCTCTCCCA
>2102:12524:6188__T593__S_1014
AAGTCGTAACAAGGTCTCCGTTGGTGAACCAGCGGAGGGATCATTACTGAGTTACTATTCTCAACCCTTTGTGAACTTTACTTTGTTGCTTCGGCAGGTTTTCCCTGGGAGGGAATTTAGCCGCAAGGTAACTTGCCAGAGGCTTTCAAACTCTAGATTTCAAATGGAATTCTGAAAACAAACTTTAAAAAAGATAAAAACTTTCAGCAACGGATCTCTTGGTTC
>1103:7219:21181__T604__S_0790
AAGTTGTAACAAGGTTTCCGTAGGTGAACCTGCGGAAGGATCATTACAGAGTTGCAAAACTCCCTAAACACTTGTAAACCTACCCGTACCGTTGCTTCGGTGGGCGGCCCCAGGGCGGGGCCGTAGCCTTTACAGGCGCCCGCCGAAGGTTATAAACGCTATATTTTATTGACGCTCTGAGTAAACTTTTAATAAGTTAAAACTTTCAACAACGGATCTCTTGGT
>1110:8545:11081__T604__S_0998
AAGTCGTAACAAGGTTTCCGTAGGTGAACCTGCGGAAGGATCATTACCGAGTGCGGGCCCTCGCGGCCCAACCTCCCACCCTTGTCTCTATACACCTGTTGCTTTGGCGGGCCCACCGGGGCCACCTGGTCGCCGGGGGACGCACGTCCCCGGGCCCACGCCCGCTGAAGCGCTCTGTGAACCCTGATGAAGATGGGCTGTCTGAGTATTATGAAAATTGTCAAA
>1114:14272:10254__T604__S_0625
AAGTCGTAACAAGGTTTCCGTAGGTGAACCTGCGGAAGGATCATTAACGAGTTAGGGTCTTTCAGGCCCGACCTCCCAACCCTATGTTTATTAAACCTCTGTTGCTTCGGCGGACCCGTCTCACGACCGCCGGAGGACCGCCGCGAGGCGTCCTCTGGCCCGCGTCCGCCGAGAGCCAATCACTTAACACTGAATGAATCGTGTCGTTATGTCTAAGTCTATGA
>2107:10215:13837__T604__S_1258
AAGTCGTAACAAGGTCTCCGTTGGTGAACCAGCGGAGGGATCATTACCGAGTTATCAACTCCCAAACCCCCTGTGAACATACCCGAACGTTGCCTCGGCGGGACCGCCCCGGCGCCCACCGCGGCCCGGAACCAGGCGCCCGCCGGAGGACCCAAAAAAACCCTTGTCTTATAGCGGTATCTTCTGAGTCTCGCGAGGAAAATGAATCAAAACTTTCAACAACGG
>1102:9594:20005__T593__S_0861
AAGTCGTAACAAGGTCTCCGTTGGTGAACCAGCGGAGGGATCATTATCGAGTGTAAAAACTCACCAAACCCTGTGAACATACCATCTGTTGCTTCGGCGGGATCGCCCCGGGCGCCCTCGTGTGCCCCGGACTCAGGCGCCCGCCGGAGGACCTAAACTCTTGTTTTTATGAGATTTATCTGAGTGGCTTTATAGCAAAAATGAATCAAAACTTTCAACAACGGA
>1108:17668:11823__T593__S_0530
AAGTCGTAACAAGGTCTCCGTAGGTGAACCTGCGGAGGGATCATTACTGAATGGCCTTTTGGGCCTTCAACCTTCAAAAACATGTGGAAGCAAGACGTGCTTCGGTGCCTCTGGTGCCGCCTTTATGCAGTGAAGCCTTATTTGTCTGAACCAAAATCAAAAAGTTAAAACTTTCAACAAAGGATCTCTTGGCTCTCACATCGATGAAGAACGCAGCGAACGGAC
>1114:5435:7938__T593__S_0274
AAGTCGTAACAAGGTTTCCGTAGGTGAACCTGCGGAAGGATCATTATAGAATGAACCCCCGTACCTAAGGCTAACGCTGAAGGTGGGGTCCTCTTTTTAAACCCGTGTAATTAGTGAAGTCTGAGCAATGTTTATAAAATAGTCAAAACTTTCAACAACGGATCTCTTGGTTCTGGCATCGATGAAGAACGTAGCAAATAGCTACTGTCTCTTATACACATC
>2104:16217:8107__T593__S_0080
AAGTCGTAACAAGGTCTCCGTTGGTGAACCAGCGGAGGGATCATTACAGGATCGAAAGACTCCTATAACCCCTGTGAACTTACTACAAATACGTTGCTTCGGCGGGTGCCCCGGGTCTCCTGGGGCGCTAGCCCGCCGGCAGCCTTCAAATTCTGTTTCTTTGCGTTGGCATCTCGAGTATACAAAAATAAGTTAAAACTTTCAACAACGGATCTCTTGGTTCTG
>1101:19639:21233__T604__S_0327
AAGTCGTAACAAGGTCTCCGTAGGTGAACCTGCGGAGGGATCATTATCGAATGGCCTCGGCCTTCAAACCCCAAACCAGTGGAAGCGACACGTGCTTCGGCGCCCCTCCGGCGCCGTCTCCATGCCGGAATCCGTCTCGTCTGAATCTAAATTTTGAATCAAAACTTTCAACAAAGGATCTCTTGGCTCTCGCATCGATGAAGAACGTAGTGAACGATCCTG
>1108:5621:6729__T604__S_0835
AAGTCGTAACAAGGTCTCCGTATAGGAGTCAGAGTGATCCCTCTGCAGCGAACCTTTGGAAGCCTTTGCATCCCAGAAATGGGGGTCTTAGCGACTTAAAATAAGAGATAGCAAGTAGCGTAAACCGCTGCAACATAATCGAATTGCGGGGACATCCTAAAGCCTGACAGTACTAACCTTTGGTAGAAATATCAGAAAGGCCAATGCTAAAACCATGG
>1101:20813:14422__T593__S_1250
AAGTCGTAACAAGGTTTCCGTAGGTGAACCTGCGGAAGGATCATTATCGTAGGGCGCTCGCGCCCTTCGAGATAGCACCCTTTGTTTATGAGTACCTCTCGTTTCCTCGGCAGGCCCGCCTGCCAACGGGGACCCACAACAAACCCATTGCAGTAGAAGAAGTACACGTCTGAAAAACAAAACAAACATTTACAACTTTCAACAACGGATCTCTTGGTTCTGGCA
>1102:25228:17929__T593__S_0939
AAGTCGTAACAAGGTCTCCGTAGGTGAACCTGCGGAGGGATCATTACTGAGTGAGGGCCTTTGGGCTCGATCTCCCACCCTTTGACAAACGTCCGGTTTTCCTCGGGGGTGACCCGGATCTCAGACGTCCGGGTGCCCCCGGAGGGATACCTACTCTGCGTTTTTGCGTCGGAGTCGAACGGAAAAAATGAATGAAAACTTTCAACAACGGATCTCTTGGTTCTG
>1103:23516:12286__T593__S_0364
AAGTCGTAACAAGGTTTCCGTAGGTGAACCTGCGGAAGGATCATTACTGAGAACATGCCCTTTACGGGGTATATCTCCCACCCTTTGTTTACAATACCTTTGTTGCTTTGGCAGGCCCGTCTCATGACCACCGGCTTTGGCTGGTCTGTGCCTGCCAGAGGACCCCAAAACTCTTTTATTATGTTGTCTGAGTACTTATGTAATAGTTAAAACTTTCAACAACGG
>1106:15067:22361__T593__S_1039
AAGTCGTAACAAGGTCTCCGTTGGTGAACCAGCGGAGGGATCATTACAGAGTCGTAAAACACTCCCAAACCCATGTGAACTTACCTTTGTTGCCTCGGCAGGACCTACCCTGCAGCTACTTGTAGCTGCTGTGTAACCTGCCGGTGGACCATTAAACTATTGTTATTTTATGGATATCTGAGCGTCTTATTTAATAAGTCAAAACTTTCAACAACGGATCTCTTG
>1109:12432:24935__T593__S_1496
AAGTCGTAACAAGGTTTCCGTAGGTGAACCTGCGGAAGGATCATTATAGAATGAACCCCCCCCGCCCAAGGCTAACGCTGAAGGTGGGGTCCTCTTTTAAACCCGTGCAATTAGTGAAGTCTGAGGCATTATTTACGCAATAGTCAAAACTTTCAACAACGGATCTCTTGGTTCTGGCATCGATGAAGAACGCAGCGAAAAAAACCTGTCTCTTATACACATC
>2102:17511:25084__T593__S_0140
AAGTCGTAACAAGGTCTCCGTAGGTGAACCTGCGGAGGGATCATTAATGAATGGCTTTTGCCTTCAACCCTGTAAACCTGTGGAAGCAAGATGTCCTTTGGTGCTCCGGCACCTCGTTTATGCGGTAAAGTATTTGTCTGAATCAAAAGCAAGAATTAAAACTTTCAACAAAGGATCTCTTGGCTCTCGCATCGATGAAGAACGTAGTAAACACTCGCTGTC
>2103:25668:14181__T593__S_1040
AAGTCGTAACAAGGTTTCCGTAGGTAAGTAGTGGTCGTGTCCTTTTCTCCTTGGTCAACATATGCTAACGTGAAATTTCTAGGTGAACCTGCGGAAGGATCATTAAAGAGTTAGGGTCTTCTCGGCCCGACCTCCCAACCCTTTGTCTATTGAACCTCTGTTGCTTCGGCGGACCCGTCCCTTCGGGGACCGCCGGAGGACCGTCGCAAGGCGTCCTCTGGCCCG
>2106:24954:13214__T593__S_1405
AAGTCGTAACAAGGTTTCCGTAGGTGAACCTGCGGAAGGATCATTATCGAGGATCGGCCGAAAGGCTACCTCCCACCCTTTGTCTTATAAACCAGTTGCTTCGGCGAGTCGTCTATCTCTAAAGGTAGCCATCCACTTTTGTGGGTGTGAACTCGCCGAAGGACCTAAACTCTTTTTTGTGGTTGTCAGAGTACAAATTGAAAAATATCAAAACTTTCAACAACGGAT
>1102:18047:25978__T604__S_0369
AAGTCGTAACAAGGTCTCCGTAGGTGAACCTGCGGAGGGATCATTACTGAGTTTTTAACTCCAAACCATTGTGAACTTACCACTGTTGCCTCGGCGCAGACGCTCTACCGGCAGTGATGCCGGCTGGGTGAAGGCGCCGGTGGACTACTAAACTATTGTTAATTTTGTCAAATCTGAATAAAAAACTTAATAAGTTAAAACTTTCAACAACGGATCTCTTGGTTC
>1102:22798:15938__T604__S_1223
AAGTCGTAACAAGGTCTCCGTTGGTGAACCAGCGGAGGGATCATTACTGAGTTTCAGAACTCTCCAACCCTATGTGAACTTGAAGTCTGGTTGCTCAGGCAGGCGCTCCCCGGGGGGGAGCAAAGCCTCGTTCAGGCGCCTGCCAGAGGATGCCTAAACTCGTTTTCATCAGTAAATCTCTGAGTATTAAAAAAAAATGAATTAAAACTTTCAACAACGGATCTC
>2103:18526:12554__T604__S_1337
AAGTCGTAACAAGGTCTCCGTTGGTGAACCAGCGGAGGGATCATTAAAGAGTTGCAAAACTCCTTAAACCCACTGTGAACTTACCTTTGTCGTTGCTTCGGCGGGTAGCCCCAGGGCGGGCTTCGCCTATTTTATAGGTGCCCGCCGAATGCTTTCTAAACTCTTGTTATTTTGTTACTCTGAGTTATTATTTTAAATAAGTCAAAACTTTCAACAACGGATCT
>2111:23208:12524__T604__S_1534
AAGTCGTAACAAGGTTTCCGTAGGTGAACCTGCGGAAGGATCATTACCGAGAACGCGCCTCTGGCGCATCTCCCACCCTGTGTCTCCCTACCTTTGTTGCTTTGGCGGGCCTGTCTCCGGACTGCCGGCGTTTCCGCTGGTCCGTGCCCGCCAGAGGACCCCCAACTCTGAACAACTGGCGTCTGAGTTATTATATAAATACGTTAAAACTTTCAACAACGGAT
>1104:6427:13836__T593__S_0092
AAGTCGTAACAAGGTTTCCGTAGGTGAACCTGCGGAGGGATCATTACCGAGTTCATGCCCTTGCGGGTAGATCTCCCACCCATTGCTATAACTACTCTCGTTGCTTTGGCGGGCCGCTGGGCCCTGCCCGGCCGCCGGCCCCGGCTGGCGCGTGCCCGCCAGAGACCTCACAGACTCTGAATGTTAGTGTCGTCCGAGTAACTATATAATCGTTAAAACTTTC
>1110:15773:4952__T593__S_0050
AAGTCGTAACAAGGTCTCCGTAGGTGAACCTGCGGAGGGATCATTACCAGAGATGGCGGGCCTCCGCGCCCCCGTCCCCAACCCTTTGCCGACCAAAACCCTTTTGCCTCGGGGGCAGAGCGTCCGCCGCCGCCCCCGGAGGACCAACCAACGCTGTCTCTTTGCGTCGGAGTAATTGATTAAATGAATGAAAACTTTCAACAACGGATCTCTTGGTTCTGGCAT
>1101:13024:25152__T604__S_0155
AAGTCGTAACAAGGTTTCCGTAGGTGAACCTGCGGAAGGATCATTACTGAGTTAGGGTCTTCGGCCCAATCTCCAACCCTCTGTCAAAATTACTACGTTGCTTTGGCGGGCCAGTCTATATTCGACCGCTTTAACTGAGCGAGCGCTCGCCAATAGCCCATCTTAATTCCTTTTAATTTTGTAGTCTGATATGAAATATTTAATTATATAAAACTTTCAACAAC
>1101:3111:16945__T604__S_0577
AAGTCGTAACAAGGTCTCCGTAGGTGAACCTGCGGAGGGATCATTACCAGAAGCCGCGTCGGCCGCAAGGTCGGCGCCTTCGCCCAACCCTTTGTGAACGATATTGATTGCCCCGGGGGACCCCGCATCCGTGCGGACCCCCGGTGGCCCCCCTTAACACTTGTTGTATCTGCCGTCTGAGCCGCAAATGCAAATGAAACAAAACTTTCAACAACGGATCTCTTG
>1102:14588:22738__T604__S_0392
AAGTCGTAACAAGGTTTCCGTAGGTGAACCTGCGGAAGGATCATTAAAGAGAACTTGCCCTTCGGGGTAGATCTCCCACCCTTTGTTTATATTACCTTTGTTGCTTTGGCAGGCCCGTCTGCGGACCACCGGCGTCAGCTGGTCCGTGCCTGCCAGAGGACCCCAACTCTTATTTTAATGTCGTCTGAGTACTATATAATAGTTAAAACTTTCAACAACGGATCT
>1104:5892:14783__T604__S_0331
AAGTCGTAACAAGGTTTCCGTAGGTGAACCTGCGGAAGGATCATTACAGAGAAGACATCCTTTTGGGTGTATCTCCCACCCTTTGTTTACAATACCTTTGTTGCTTTGGTGGGCCCGTCTTTAGACCACTGGCAATTTTGCTGGTCAGTGCCCACCAGAGGACCATACAACTCCATTGTGAATTTGTTGTCAGAGTAACATGTAATTATTAAAACTTTCAACAAC
>1106:18561:1671__T604__S_1222
AAGTCGTAACAAGGTTTCCGTAGGTGAACCTGCGGAAGGATCATTAAAAGTTATTGGTTATACATTTCATGTATCAACTGCATAAACCCATTCCGAGTACCTTGCCTGTTGCTTCCATGGGGCTTGATCTTGGTCACTCTTGTGATGCAAAATCCAAGAGAGTCCCCATGGGAGGTAATCATTAAATTCATGTATCCAATGTCTTCTGTCTGAACTGTTTATAAC
>2103:22416:14317__T604__S_0072
AAGTCGTAACAAGGTTTGAAGTAAGATCCTTCCGAGGTGACGCTTATGAGAAGCCTTTGTGGCCCCGCAAGGGGTACCAGCCGCGACTGTAAAGAAAGCAAGCCGGTATTAAATCGCAAGTCAGCCCAGGCTGGCCACACTTTCGAATTGCGGGGACACCCTAAAGCTCTCCATACCAACCGGACCGAGAAATCGGGTCGGGGCCTGTGCTAACACCACGGGGT
>1102:10467:19795__T593__S_1103
AAGTCGTAACAAGGTTTCCGTAGGTGAACCTGCGGAAGGATCATTACCGAGTGAGGGTTCCCTCGTGGGCCCAACCTCCCACCCGTGTTTACCGTACCCCGTTGCTTCGGCGGTCGCCCCCCCCGGGGGGTCCACCGGAGACCAACTTGAACCCTGTATGATAGCATTGCAGTCTGAGTCGATTGATACCAATCAGTTAAAACTTTCAACAATGGATCTCTTGGT
>1102:4204:20530__T593__S_0395
AAGTCGTAACAAGGTCTCCGTTGGTGAACCAGCGGAGGGATCATTACCGAGTTTACAACTCCCAAACCCCTGTGAACATACCTTATGTTGCCTCGGCGGATCAGCCCGCGCCCCGTAAAAAGGGACGGCCCGCCGCAGGAACCCTAAACTCTGTTTTTAGTGGAACTTCTGAGTATAAAAAACAAATAAATCAAAACTTTCAACAACGGATCTCTTGGTTCTGGC
>1103:13010:16248__T604__S_0818
AAGTCGTAACAAGGTCTCCGTAGGTGAACCTGCGGAGGGATCATTACAGAGTTCATGCCCTTACGGGTAGATCTCCCACCCTATGTTATCATTACCTTCGTTGCTTTGGCGGGCCGCCAGGCCCTTGGTCAGGCTACCGGCTCCGGCTCGTAAGCGCCCGCCAGAGGACCCCCAACTCTGAATGTTTAGTGTCGTCTGAATAATAACTATAAATTATTAAAA
>1107:16070:18560__T604__S_0136
AAGTCGTAACAAGGTTTCCGTAGGTGAACCTGCGGAAGGATCATTACCGAGCACGGGTCCCGATCCTGGGGCCCAGACCTCCCACCCTTGTTGAAGGTACCGTGTTGCTTTGGCGGGCCCGCCCTGGTTGAAACCAGGGCCGCCGGGGGTTCGCGAACGCGGCCCCCGGGCCCGTGCCCGCCGGAGACCCCTTCCAAACACTACTGTGGTTACGAATATGGTCTGA
>1111:15983:23420__T604__S_1496
AAGTCGTAACAAGGTCTCCGTAGGTGAACCTGCGGAGGGATCATTACCGAGTGAAGGGCCCCCGGGTCCGATCTCCCACCCTTTGTGATTACACCTCTGTTGCCTCGGGGGTGACCCGCGCGCTTTCGGCGCCGGGGCCCCCGGTGGACCAACCCACAACACTGCATCTTTGCGTCGGATATCAATGAAAATGAATAAAAACTTTCAACAACGGATCTCTTGGTT
>1114:6644:14570__T604__S_1397
AAGTCGTAACAAGGTTTCCGTAGGTGAACCTGCGGAAGGATCACTAGAGAGAACCTGCCCTTTGGGTAGATCTCCCACCCTTTGTTTGTTATACACTGTTGCTTTGGCGGGCCTGCCTCGGCTGCCGGCGCAAGCTGGCTCGCGCCCGCCAGAGACCAAAACTCTGAATGTTGTCGTCTGAGAAATATATAATAAGTTAAAACTTTCAACAACGGATCTCTTGGT
>1103:17914:13270__T593__S_1262
AAGTCGTAACAAGGTTTCCGTAGGTGAACCTGCGGAAGGATCATTACGAGTAGCGGACTTTTTAACGTCTGCCACCCTTCCAAACCCTGTGAACTCGTTCATGTTGCTTCGGCGGGCCCGAATTTTTTTCACGGCTGCCCTCGTGGTGGCTGGAGCGCCCGCCAGAAGACCCCCCTTTTCTCCTCTTTGGTGAATGTCTGAATACAAACAAAATAAACTAAAACT
>1103:22177:5725__T593__S_1527
AAGTCGTAACAAGGTTTCCGTAGGTGAACCTGCGGAAGGATCATTATAGAATGAACCCCCCCCGCCCAAGGCTAACGCTGAAGGTGGGGTCCTCTTTTAAACCCGTGCAATTAGTGAAGTCTGAGGCATTATTTACGAAATAGTCAAAACTTTCAACAACGGACCTCTTGGTTCTGGCATCGATGAAGAACGCAGTGAATCCGGTCTGTCTCTTATACACATC
>1107:5748:22272__T593__S_0006
AAGTCGTAACAAGGTCTCCGTAGGTGAACCTGCGGAGGGATCATTAATGAATGGCCATTTATGGCCTTCGACCCTTCAAACTCCGTGGAGGTAAAGTGTGTTTCGGCGCTTTGGCGCCGCCTTTATGCTTTAAAGTATGTGTCTGAATTTAAAATATAGTCTAAAACTTTCAACAAAGGATCTCTTGGCTCTCGCATCGATGAAGAACGCAGCAAATAACTGTC
>1110:4864:12822__T593__S_1133
AAGTCGTAACAAGGTTTCCGTAGGTGAACCTGCGGAAGGATCATTAACGAGTTAGGGTCTCTCCAGGCCCGACCTCCCAACCCTTTGTTTACCGAACCTCTGTTGCTTCGGCGGACCCGTCTCACGACCGCCGGAGGACCGCAAGACGTCCTCTGGCCCGCGCCCGTCGGCGGCCAAACTTGACAAACTCCGATTGAATCGTGTCACTGTCTGAGTACCATTCTT
>1101:6583:13412__T604__S_0613
AAGTCGTAACAAGGTTTCCGTAGGTGAACCTGTGGAAGGATCATTATAGAGAGCTTCGGCTCGCTGTATGGTGTTACCACACTGTTATTCTATTCTATGTTGCTTCCACCACCTTTAAGGTGGTGGGGGGTTTCTCCTAATATTCTTTTTGCTTAGACCGTTAATCTGTCTGAATATGAGGGAAATTATTATAAAACTTTCAACAACTTGAACAGATCTCTTGGC
>1102:25538:17334__T604__S_0617
AAGTCGTAACAAGGTCTCCGTAGGTGAACCTGCGGAGGGATCATTAATGAATGGCCATCCATGGCCTTCAACCCTTTAAAACTGTGGAGGCAGAGTGTGCTTCGGTGCTCCGGCGCCGTCTTTATGCTGCAAAGTCTATGTCTGAACCTAAAAATATAGTCAAAAACTTTCAACAAAGGATCTCTTGGCTCTCGCATCGATGAAGAACGTAGTGAAGCCAGC
>1105:20769:25788__T604__S_0103
AAGTCGTAACAAGGTCTCCGTAGGTGAACCTGCGGAGGGATCATTAATGAATGGCCCTTGGCCTTCGACACTTCAAAACTGTGGAGGCACAGCGTGCTTCGGTGCTTTGGCGCCGCTTTTATGCCGTAAAGTTTGTGTCTGAACTTAAGATATAGTCTAAAAACTTTCAACAAAGGATCTCTTGGCTCTCGCATCGATGAAGAACGCAGCGAAAGCCGCTGTCT
>1101:10390:8310__T593__S_0807
AAGTCGTAACAAGGTCTCCGTTGGTGAACCAGCGGAGGGATCATTACAGGGCATCGTCCTCTGAAAACCGCGAACTTACCACCGTTGCTTCGGGGGGTGTACGCCCCCCGGAGGTTCATATTCTACCGTCAGTGTTGCTCTGAGAAACAACCAATTCTGAAAACCCTCAACAACGGATCTCTTGGCTCTGGCATCGATGAAGAACGTAGCGAAGGCGCCTGTC
>1101:12713:16562__T593__S_1145
AAGTCGTAACAAGGTCTCCGTTGGTGAACCAGCGGAGGGATCATTCTAGAGACTTTTTAAAAGACTCAAACCCTTTGTGAACATGCTATGTGTTGCTTCGGCGGGTTGGCCCTCGGGGGGGCTAAGTGATCTTCTAGATCTTAACCTGCCGGAGGACTTTTAAAACTCTTAAATTTAAAGAATTCTGAATTTACTATTAAAAAAGCAAAACTTTCAGCAACGGAT
>1101:16986:18167__T593__S_1303
AAGTCGTAACAAGGTCTCCGTAGGTGAACCTGCGGAGGGATCATTACAGAGTTCGTGCCCTTACGGGTAGATCTCCCACCCTGTGTTATTGTCACCTTTGTTGCTTTGGCGGGCCGCCCAGGCCTTGGCCAGGCTACCGGCTTCGGCTGGTAAGCGCCCGCCAGAGGACCCTCAACCCTTGAATATCAGTGTCGTCTGACTACTATATAATAGTTAAAACTTTCA
>1101:19248:5905__T593__S_1431
AAGTCGTAACAAGGTCTCCGTAGGTGAACCTGCGGAGGGATCATTATAGAATGAACCCCCCCGCCCAAGGCTAACGCTGAAGGTGGGGTCCTCTTTTAAACCCGTGCAATTAGTGAAGTCTGAGGCATTATTTACGAAATAGTCAAAACTTTCAACAACGGATCTCTTGGTTCTGGCATCGATGAAGAACGTAGCAAAAGAAGACTGTCTCTTATACACATCTCC
>1101:9707:9433__T593__S_0065
AAGTCGTAACAAGGTTTCCGTAGGTGAACCTGCGGAAGGATCATTAATGTAACCGGACCGGTCCTCTGCCGTCAAACGCAGCGGATGGGAATGGGAGATATCATACACCCTATGTTTATTTACTTTTGTTGCTTTGGCGGGCCGTCCTCTTAGGCGTCGGCCCCGGCTGATCGCGCCCGCCAGAGGACCAAACTCTGAATGTTAGTGATGTCTGAGTACTATCTA
>1103:18870:15459__T593__S_0551
AAGTCGTAACAAGGTCTCCGTTGGTGAACCAGCGGAGGGATCATTAGAGGGTCGTCAGGCCTCCTACTGTTCTTTACCAAACCCGTGTACCTATTGCCGGATATTGTCTCTGCCTCGGCGGCGGCCCCAGGGGGGGCTTCTGCCTGCCCGCCGGTTATCCTGGCGGGCGGGTGTCGCCGGCGGCAACCTAACCACCAAACATGAGAACATTATATAAAACAAAA
>1107:16300:18354__T593__S_0266
AAGTCGTAACAAGGTTTCCGTAGGTGAACCTGCGGAAGGATCATTAATGTAACCGGACTGTTTGGGTGCCGTAAAACGCATCTGTTCAGAAAGGGAGATATCATACACCCTATGTTTATTTACTTTTGTTGCTTTGGCGGGCCGTCCTTTTAGGCGTCGGCCCCGGTTGATCGCGCCCGCCAGAGGACCCAAACTCTTCTATCAGTGATGTCTGAGTACTATATA
>2103:9316:10603__T593__S_0920
AAGTCGTAACAAGGTCTCCGTAGGTGAACCTGCGGAGGGATCATTACGAAACAGGCGCCTCTGCGCCGATCTCAACCGTCCTGTGAGAGCGAAAGGCTTGCTTTGGCGCCCCCGCGGCGCCAGGTTTATGCCGACGTGCCTTTGAGTCTGAGAGAACGAGAATTAAAACTTTCAACAAAGGATTTCTTGGCTCTTGCACCGATGAAGAACGCAGCAAAAAGCTGT
>1102:24231:10696__T604__S_1114
AAGTCGTAACAAGGTCTCCGTTGGTGAACCAGCGGAGGGATCATTGCTGGAAAAAGGGGAGCAATCCCCCCAACCAGAAACCCACCTGCGAACATACCTACCGTCGTTGCCTCGGCGGGCCGGGCCCCCCCAATACCACAGAGGGGGGCCCCCCAAGCGCCCTTCCGGCTGCTGGGAGCAGCCCGCCGGCGGCCCACCAAACTCTTGTTTTCCAAAGCGTGTCTC
>1106:3097:16463__T604__S_1445
AAGTCGTAACAAGGTCTCCGTAGGTGAACCTGCGGAGGGATCATTACAGAGTTCATGCCCTCCGGGTAGATCTCCCACCCACTGCTATCACTACTCTCGTTGCTTTGGCGGGCCGCTGGGCCCTGCCCGGCCGCCGGCCCCGGCTGGCGCGTGCCCGCCAGAGACCTCACAGACTCTGAATGTTAGTGTCGTCCGAGCATAACGCAATAGTTAAAACTTTCA
>2107:10677:5629__T604__S_1089
AAGTCGTAACAAGGTTTCCGTAGGTAAGTAATCGTCACGTCTATTTTTTCCTCTTATGAACATATGCTAACGTAAAATTTCTAGGTGAACCTGCGGAAGGATCATTAACGAGTTAGGGTCTTCTCGGCCCGACCTTTTAACCCTGTGTCTATTGAATCTTTGTTGCTTTGGCGGGCCCGTCTCACGACCGCCGGGGGACTGTGAGACGTCCTTTGGTCCGTGCCC
>1101:14139:17804__T593__S_0935
AAGTCGTAACAAGGTCTCCGTTGGTGAACCAGCGGAGGGATCATTGCTGGAACGCGCCCCAGGCGCACCCAGAAACCCTTTGTGAACTTATACCTTACCGTTGCCTCGGCGCTAGCTGGTCCTCCGGGGCCCCTCACCCGCCAGGGTGTTGGAGAGAGCACGCCGGCGGCCAACCTAACTCTTGTTTTTACACTGAAACTCTGAGAATACAACATAAATGAATCA
>1101:16433:11641__T593__S_0812
AAGTCGTAACAAGGTCTCCGTAGGTGAACCTGCGGAGGGATCATTAATGAGTGAGGGCTCCGGCCCGACCTCCAACCCTTTGTGAACCAACCTCGTTGCTTCGGGGGCGACCCCGCCGTGTCCGCGCGGCGGCGGCGCCCCCGGAGGCCATCAAACACTGCGTCTCTTTGCGTCGGAGTTTAAATCAAATTAAACAAAACTTTCAACAACGGATCTCTTGGTTCT
>1101:19467:7131__T593__S_1215
AAGTCGTAACAAGGTTTCCGTAGGTGAACCTGCGGAAGGATCATTACAAGATTCTTGGTGCACCGTCCGAAAGGGCGCTCTCCCGAGTATCCCACCCGTGTCTACATACTCTTGTTGCTTTGGCGGGCCGTGGTCCTCCACTGCGGGCTCTGCTCGTACGTGCCCGCCAGAGGACCAAACTCTGAATGTTAGTGATGTCTGAGTACTATATAATAGTTAAAACTT
>1113:3295:10818__T593__S_0285
AAGTCGTAACAAGGTTTCCGTCGGTGAACCTGCGGCAGGATCATTACAGAGTTCATGCCCTTCGGGGTAGATCTCCCACCCTTGTGTATCATTATAGAATGTTGCTTTGGCGGGCCGCGCCTCGTGCGCCTAGATTTGCGTCTAGCGTGCCCGCCAGAGGGACCCCCTAAACTCTGAATGTTAGTGTCGTCTGAGTACTATTAAATAGTTAAAACTTTCAACAAC
>1105:10444:15820__T604__S_0505
AAGTCGTAACAAGGTCTCCGTTGGTGAACCAGCGGAGAGATCATTACCGAGTTTACAACTCCCAAACCCCTGTGAACATACCTATCGTTGCTTCGGCGGGATCGCCCCGGCGCCCTCGGGCCCGGACCCAGGCGCCCGCCGGAGGACCTAAACTCTTGTCTTTTTTAGTATTCTTCTGAGTAAACAAGCAAATAAATCAAAACTTTCAACAACGGATCTCTTGGT
>1102:11335:19910__T593__S_1473
AAGTCGTAACAAGGTTTCCGTAGGTGAACCTGCGGAAGGATCATTATAGAATGAACCCCCGCACCTAAGGCTGACGCTGAAGGTGGGGTCCTCTTTTTAAACCCGTGTAATTAGTGAAGTCTGAGCAATGTTTATAAAATAGTCAAAACTTTCAACAACGGATCTATTGGTTCTGGCATCGATGAAGAACGTAGCAAATTATCACTGTCTCTTATACACATCTC
>1102:21604:2719__T593__S_0862
AAGTCGTAACAAGGTCTCCGTTGGTGAACCAGCGGAGGGATCATTACTGAGTTTCAGAACTCTCCAACCCTGTGTGAACTGAAGTCTGGTTGCTCAGGCAGGCGGTCCCCGGGGGGACCGCAGCCTCGCTGAGGCGCCTGCCGGAGGATACCTAAACTCGTTTTTATCAATGAATCTCTGAGTTACAAAACAAAATGAATCAAAACTTTCAACAACGGATCTCTT
>1102:4967:11800__T593__S_0882
AAGTCGTAACAAGGTCTCCGTTGGTGAACCAGCGGAGGGATCATTATAGAGGACTAAACTCCCTAAACCCATGTGAACTTACCACTGTTGCTTCGGCGGGATCGCCCCGGGCGCCGTCTGCGTGCCCCGGAGCAAGGCGCCCGCCGGAGGACCCCAAATTCTGGTTTTATGTTGGCACGTCTGAGTGGAATCATACAAATGAATCAAAACTTTCAACAACGGATC
>2110:19139:16450__T593__S_0793
AAGTCGTAACAAGGTTTCCGTAGGTAAGTAGTGGTCGTGTCCTTTTCTCCTTGGTCAACATATGCTAACGTGAAATTTCTAGGTGAACCTGCGGAAGGATCATTAACGAGTTAGGGTCTTCTGGGCCCGACCTCCTCACCCTGTGTTTATTGAACCTTTGTTGCTTCGGCGGGCCCGTCTCACGACCGCCGGGGGATTTTCAAACTCTTGTTATTTTA
>1101:16273:6750__T604__S_1411
AAGTCGTAACAAGGTCTCCGTTGGTGAACCAGCGGAGGGATCATTACTGAGTCGTAAAAAACTCCCAACCCATGTGAATTTACCTTTGTTGCCTCGGCGGGACCTACCCTGTAGTTACCCTGTAGCTACCCTGTAGCCCGCCGGTGGACTATTAAACTCTTGTTATTTTATATAATTCTGAGCGTCTTATTAAATAAGTCAAAACTTTTAACAACGGATCTCTTG
>1101:27502:21076__T604__S_0974
AAGTCGTAACAAGGTTTCCGTAGGTGAACCTGCGGAAGGATCATTACAGTTATTATATTCTACCAGCGCTTAATTGCGCGGTGGAAAATAATCCTTACACACTGTGTTTTTTGTTATTACAAGAACCATTGCTTTGGCTTGGCTTAGAAATAAGTTGGGCCAAAGGTATACTAAAACTTCAATTTATTTAATTGAATTGTTATTTAATATAATTTTGTCAATTTG
>1102:5745:12202__T604__S_0979
AAGTCGTAAAAAGGTTTCCGTAGGTGAACCTGCGGAAGGATCATTATCGAGTATCGGGGTCTCCGTGCCCCTGCTCTCACCCTATGTTGACTTATAACGTTGCTTTGGCGGGTCGGCGGGCTCGCCCGCC
>1103:20328:21672__T604__S_1317
AAGTCGTAACAAGGTCTCCGTAGGTGAACCTGCGGAGGGATCATTACTGAGTGAGGGCCCCCGGGCTCGATCTCCCACCCTTTGACAAACGTCCGGTTTGCCTCGGGGGTGACCCGGCCCTCCCATAGGGCCGGGTGCCCCCGGAGGGATTCCTACTCTGCATCTTTGCGTCGGAGTCGAATGGAAAATTGAATGAAAACTTTCAACAACGGATCTCTTGGTTCT
>2111:5256:17006__T604__S_0532
AAGTCGTAACAAGGTCTCCGTTGGTGAACCAGCGGAGGGATCATTACAGAGTTTTCTAAACTCCCAAACCTTTGTGAACTTACCACTGTTGCCTCGGCGGAAGCTATTGGGGTTACCCTGTAGCGACCGCCGGTGGACCAACCCAACTCTTGTAATTTTGAGAAATCTGAGAGTCTTATATAAATAAGTCAAAACTTTCAACAACGGATCTCTTGGTTCTGGCAT
>1104:19112:16929__T593__S_0088
AAGTCGTAACAAGGTCTCCGTAGGTGAACCTGTGGAGGGATCATTACAGAGAACATCGCCCTCACGGGTGACTCTCCAACCCTATGTTATTAAAACCTTTGTTGCTTTGGCGAGCCGCTTCGGCCACCGGCTTCTGCTGGTGTGCGCTCGCCAGAGGACCACAAACTCTGTTACTAGTGTCGTCTGAGTACTATCTAATAGTTAAAACTTTCAACAACGGATCT
>2103:21071:13897__T593__S_0551
AAGTCGTAACAAGGTTTCCGTAGGTGAACCTGCGGAAGGATCATTACTGGGTAACCGAGCGCTCCGGCGCTCACCCCCCACCCTTTGTTTCCCGCCCCTGTTCGGCGTCAGGCGGGCCCCTCGATGGGGGGGCCCTCCGGCCGGAATCCAAACCCTGATCAACAGTGCAGCCTGAAGTAACAAGCAAATAGTTAAAACTTTCAACAACGGATCTCTTGGTTCTGG
>2112:26656:16414__T593__S_1064
AAGTCGTAACAAGGTCTCCGTTGGTGAACCAGCGGAGGGATCATTACCGGAATCGCAAGACTCCCACACCCTGTGAACCTACCGAACGTTGCCTCGGCGGGCGCCACGGGGCCGGACCCCCAGGG
>1101:20523:18928__T604__S_1330
AAGTCGTAACAAGGTTTCCGTAGGTGAACCTGCGGAAGGATCATTAATGAGTTAGGGTCTTCCAGGCCCGATCTCCAACCCTTTGTATAACTACCATGTTGCTTTGGCGGGCCCGTCTTTAACCGGACCGCCGGGGGTTTACGCCCCTGGTCAGTGCTCGTCAGTAGCCCATAACAAATTCTTTGAATCATGTTAAATCTGAAAATAGTTAAATAAACTAAAACT
>1102:16194:12423__T604__S_0911
AAGTCGTAACAAGGTCTCCGTAGGTGAACCTGCGGAGGGATCATTACCGAGGCGCGGGCCCCCCGGGGCCCGTCGTTACCACACCTGCGCGCGCCCCCTAGTTGCCTCGGGGGTCGCCGTCCCGCGGCGGCCCCCGGTGGACGCCCGAACCCCCGTCGAACCGGCGTCGGACCACGAAGCGAAACGCATCAAAACTTTCAACAACGGATCTCTTGGTTCCGGCA
>1103:19871:22590__T604__S_0132
AAGTCGTAACAAGGTTTCCGTAGGTGAACCTGCGGAAGGATCATTACAGAGTTCATGCCCCTCGGGGTAGACCTCCCACCCTGTGTATACCTTACCTTTGTTGCTTTGGCGGGCCGCCATTGGCCACCGGCTCCGGTCGGTGCGCGCCCGCCAGAGAACCCAAACTCTGTTTTATCATGTTGTCTGAGCACTATTTAATAGTTAAAACTTTCAACAACGGATCTC
>2105:15087:18282__T604__S_1492
AAGTCGTAACAAGGTTTCCGTAGGTGAACCTGCGGAAGGATCATTACAGAGAAAAACCGCTCCGGCGGTCATCTCCAACCTTTGCGTACCCATCAGTATCTTGCGGGCTCGTCTTTGGCGGCCCGCGCAAAAACTTTTGTTTTGATATTGTCAGATTTTTTTCTAAAAGAAAAACAACTTTCAACAATGGATCTCTTGGCTCCGGCATCGATGAAGAACGCAGCA
>1103:19211:11843__T593__S_1082
AAGTCGTAACAAGGTCTCCGTTGGTGAACCAGCGGAGGGATCATTACCGAGTTTTTACTCACCAACCATTTGTGAACATACCTTTTGTTGCTTCGGCGGAATTGTCCCGGTGCCTTCGGGCCCGGATCCACGGCGCCCGCCGGAGGCCTTAAACTCTTGTTTTTATGTGATTCTCTGAGTCTTTTACAAATAAATCAAAACTTTCAACAACGGATCTCTTGGTTC
>1104:24845:12337__T593__S_0879
AAGTCGTAACAAGGTCTCCGTAGGTGAACCTGCGGAGGGATCATTACCGAGTTCATGCCCTCACGGGTAGATCTCCCACCCTATGTTATATTACCTTTGTTGCTTTGGCAGGCCGCCAGGCTTCGGCCAGGCTACCGGCTCCGGCTGGTAAGCGCCTGCCAGAGGATCTTAAAACTCTGAATATTAGTGTTGTCTGAGTAATAACCAAATAAGTTAAAACTTTC
>1108:24249:12085__T593__S_1151
AAGTCGTAATAAGGTTTCCGTAGGTAAGTAGTAGTCGTGTCCTTTTCTCCTTGGTTAACATATGCTAACGTGAAATTTCTAGGTAAACCTACGGAAGGATTATTAACGAGTTAGGGTCTTCTGGGCCCGACCTCCTTACCCTATGTTTATTGAACCTTTGTTGCTTCGGCGGGCCCGTCTTACGACCGCCGGGGGACCGTCAGACGTCCTCTGGCCCGTGCCCGC
>1110:13881:21389__T593__S_1176
AAGTCGTAACAAGGTTTCCGTAGGTGAACCTGCGGAAGGATCATTAACGAGTTCATGCCCTTACGGGTAGATCTCCCACCCTATGTTATATATTACCTTTGTTGCTTTGGCAGGCCGTCAGGCCTCGGTCAGGCTACCGGCTCCGGCTGGTAAGCGCCTGCCAAAGGACCCTAAACTCTGAATATTAGTGTTGTCTGAGTACTATAAAATAGGTAAAACTTTCAA
>2105:19233:18223__T593__S_0920
AAGTCGTAACAAGGTCTCCGTTGGTGAACCAGCGGAGGGATCATTACCGAGTGAAAACTCCCAAACCCCTGTGAACATACCACTGTTGCTTCGGCGGACCACCCTCGCCTCGCCGCGGGGGCCCGCCAGAGGACCCAAAATTCAACTGTATCTTGTTTTCCAAACGCATTCTGAGTGGGATTTTTAAATCAAATCAAAACTTTCAACAACGGATCTCTTGGCTCTG
>2107:13666:14187__T593__S_0734
AAGTCGTAACAAGGTTTCCGTAGGTGAACCTGCGGAAGGATCATTACCAACCATGTCTCCCAGCTGCAAGGCCGGTGCAGGCTTAACCCTTTGTGAACCAAAAAACCTTTCGCTTCGGCAGCAGCTCGGTTGGAAACAGCCTCTGTGTCAGCCTGCCGGCAGCACCATTTATCAAAACTTGCAGTTAGCAACATTGTCTGATTACCAAATTTTCGAATGAAAATT
>2108:14593:19929__T593__S_0516
AAGTCGTAACAAGGTTTCCGTAGGTGAACCTGCGGAAGGATCATTATCAGAGCTTTGCTCCGTCCATTCTTGTGAAAATTCTAGTCTTTACATTAAAACTTTCAACAACGGATCTCTTGGCTCCGGCGTCGATGAAGAACGTAGCAAAACACTGTCTCTTATACACATCTCCGAGCCCACGAGACTCACCACTATCTCGTATGCCGTCTTCTGCTTGAAAAAAA
>2111:7675:11661__T593__S_0214
AAGTCGTAACAAGGTCTCCGTAGGTGAACCTGCGGAGGGATCATTACAGAGTTTCTAACTCCTAAAACCATGTGAACTTACCACTGTTGCCTCGGTGGAAGGTATCCGAAAGGGTACTGGAAACCGGTGGACATCTAAACTCTTGTTAATTTTTGGCATTCTGAATCATAACTAAGAAATAAGTTAAAACTTTCAACAACGGATCTCTTGGTTCTGGCATCGATGA
>1101:25868:9369__T604__S_0864
AAGTCGTAACAAGGTCTCCGTTGGTGAACCAGCGGAGGGATCATTACTGAGTTACTACTCTCAACCCTTTGTGAATTTACCTAGTGTTGCTTCGGCAGGTTTTCCCTGGGAGGGAAGTAGCCTTTGGGCAGCCTGCCAGAGGCATTTTAACTCTGATTTATTTTGAATTCTGAGTATAATACAAAAGAAAAAAAACTTTCAGCAACGGATCTCTTGGTTCTGGCA
>1101:9911:21804__T604__S_0548
AAGTCGTAACAAGGTCTCCGTTGGTGAACCAGCGGAGGGATCATTAACGAGTTTTCCAACTCCCAACCCTTTGTGAACATACCTATCGTTGCTTCGGCGGACTCGCCCAGCGCCTGGACGCGGGCCTGGGCGGCGGCCGTCGGGGGCCCCAAACACTGTATCTACCAGTTTTTCTGAATCCGCCGCAAGGCAAAACAAATGAATCAAAACTTTCAACAACGGATC
>1104:21930:9054__T604__S_0251
AAGTCGTAACAAGGTTTCCGTAGGTGAACCTGCGGAAGGATCATTACGAGTACGGACGCTACGTCCGCCTTCTATCCACATCCCTTGTGAACTTGTCCCTGTTGCTTCGGCGGGCCCGCGGCCCAGTCCGCCCGACTGTCCTCCCGCCGGGGAGGGCGGTTGGAGTGCCCGCCAGAAGACCAGTTTTTTAAACCCTTGTTTTGGTGCCTGTCTGAATTTTTACTT
>1106:18757:24667__T604__S_0962
AAGTCGTAACAAGGTTTCCGTAGGTGAACCTGCGGAAGGATCATTACTGAGTAACGTGGTCTTTTCATGACCCGCTACCCGCCCTTTGTCATATGTTGGACGAGGTCGTCTCTTTTAGGGGGGGCGGCCTCCGACCCCACACTTCCCGGGAAGCGTTACGCCCCCATCAAAGGTCCCCCCTAGGGGGCCTCGATGAGGATGGGACCGCCCGGGGTCTTTTTCAAA
>1113:6030:12939__T604__S_0999
AAGTCGTAACAAGGTTTCCGTAGGTGAACCTGCGGAAGGATCATTACCGAGCGAGAATTCTCTGAATTCAACCTCCCACCCGTGTTTATTGTACCTTGTTGCTTCGGCGGGCCCGCCTCACGGCCGCCGGGGGGCATCTGCCCCCGGGCCCGCGCCCGCCGAAGACACCTTGAACTCTGTATGAAAATTGCAGTCTGAGTCTAAATATAAATTATTTAAAACTTT
>2107:22294:6779__T604__S_1503
AAGTCGTAACAAGGTCTCCGTAGGTGAACCTGCGGAGGGATCATTACCGAGTTCATGCCCTTACGGGTAGATCTCCCACCCTATGTTATTATTACCTTTGTTGCTTTGGCGGGCCGTCAGATCTCGGTCAGGCTACCGGCTCCAGCTGGTAAGCGCTCGCCAGAGGACCCTCAACTCTGAATATCAGTGTCGTCCGAGTACTATAAAATAGTTAAAACTTTCAAC
>1101:13636:28635__T593__S_0825
AAGTCGTAACAAGGTTTCCGTAGGTGAACCTGCGGAAGGATCATTACCATGAGGTGGAGCCCCCAAAAGGGCCCCTACTCCCACCCTATGTTGACTTTTAAAACGTTGCTTTGGCGGACCGGTGACCTCGCCGCCGGTCGTCAACCGAGGCTCGAAACCTCGGGACTGGAGAGCGTCCGCCAGAGGCTCAATTTTAAACTCTTAACGGTGAAATCTGAAGTCTTG
>1101:18202:20622__T593__S_0847
AAGTCGTAACAAGGTCTCCGTTGGTGAACCAGCGGAGGGATCATTACCGAGCTTACAACTCCCAAACCCCCTGTGAACATACCTATCGTTGCTTCGGCGGGATCGCCCCGGACGCCCAGCGCGCCGGAACCAGGCCCCCGCCGCAAGACCCAAAACTCTGTTTTTACTCCAGTGGTTTCTTCTGAGTGGCTTAAAAAGCAAAAAATAAATTAAAACTTTCAACAA
>1102:19276:16770__T593__S_1176
AAGTCGTAACAAGGTTTCCGTAGGTGAACCTGCGGAAGGATCATTACAGAGTTTACAACTCCCAAACCCCTGTGAACTTACCATGTCGTTGCCTCGGCGGTGTCTTGCTTCGGCGAGCCCGCCAGAGGACCCAACAAACTCTTGTTTTTTTTAGTATTATCTGAGTGACAAGTTTAATAAATCAAAACTTTCAACAACGGATCTCTTGGTTCTGGCATCGATGAA
>1103:12083:19292__T593__S_0040
AAGTCGTAACAAGGTTTCCGTAGGTGAACCTGCGGAAGGATCATTAGAATGAGAGCCGGTCCGCGTGGTAAGGTCTGAAAAACCTCACGTGCCAGTAAGTGACCGTAAACCTCCACCCGTGCCTATATTACAACTGTTGCTTTGGTAGGCCGCGCACCGCAAGGTGAGAGCACCGGCTTCGGCTGGAGAGTGCCTGCCAGAGGACCCAAATTCTGAAATTTAGTG
>1112:16074:18271__T593__S_1096
AAGTCGTAACAAGGTCTCCGTTGGTGAACCAGCGGAGGGATCATTACAGAGTTGCAAAACTCCTACACACCTGCGAACTTACCCGTATTGTTGCTTCGGCGGGCGGCCTCAGGGCGGGGCCGTAGCCTGTAAAGGCGCCCGCCGGAGGTGCCAAACTCTGTTTGTGTATAGGCCTCTCTGAGTATTACAAGAATAAGGCAAAACTTTCAACAACGGATCTCT
>2108:11186:3987__T593__S_1039
AAGTCGTAACAAGGTTTCCGTAGGTGAACCTGCGGAAGGATCATTACCGAGTTAGGGTCTTCTCGGCCCGACCTCCTCACCCTGTGTTTACTCAACCTTTGTTGCTTCGGCGGGCCCGTCTCACGACCGCCGGGGGACCGTCAGACGTCCTCTGGCCTGTGCCCGTCGGTGGCCAAACTTAAACAGATTCTGATTAAATGTGTCCTGTCTGAGTACAATTTTTAA
>1101:21169:13210__T604__S_0073
AAGTCGTAACAAGGTTTCCGTAGGTGAACCTGCGGAAGGATCATTACTGAGAACTTGCCCTTATGGGTAGATCTCCCACCCCATGCTTACATACTTTGTTGCTTTGGCAGGCCTGCCTTTGTGCTACCGGCCTTGGCTGGTTTGTGCCTGCCAGAGAACCAACACTCTGAATCATTGTCGTCTGAGTACTATCTAATAGTTAAAACTTTCAACAACGGATCTCTT
>1103:6572:7097__T604__S_0091
AAGTCGTAACAAGGTTTCCGTAGGTGAACCTGCGGAAGGATCATTAAAGAGATAGGGTCTTCATGGCCCGACCTCCAACCCTCTGTTGTTAAAACTACCTTGTTGCTTTGGCGGGACCGTCTCGGTCTCCGAGCGCACTAACCCTCGGGTTGGTGAGCGCCCGCCAGAGTCCAACCAAACTCTTGTATTAAACCAGTCGTCTGAGTATAAAATTTTAATTAAATT
>1107:18042:8458__T604__S_0449
AAGTCGTAACAAGGTCTCCGTTGGTGAACCAGCGGAGGGATCATTGCCGAGTCCCCGACTCCAAACCACCGCGAACCTACCACGTCGTTGCCTCGGCGGGCGGCCCCAGGGGGGGCCCCCGGCCCCCGGCGCCCCCGCGGCGCCGGGGGTGCCCGCCGGCGGCGCACAGACCAGGACCAGCGAGCGAATCTGAGTGGGCCGCCCC
>2104:14167:23766__T604__S_0877
AAGTCGTAACAAGGTTTCCCCGCCATAAGTCATGCGCGATTGGAACGCTAATGCGTCCTTCCGCAGTGTACACTTATTGAAGCCTTTGCAGCCCCGCAAGGGGTAGGCCCGGCACGACTCTAAACCAGCCCGGGCCGCTATGCAAGTCGGCGCCCCCGCCCCCCTCCCGGGGGGCAGGCGCCGGCGACACTCTCGAATTGACGGGGACACCCTAAAGCCAATCGC
>1101:15022:4850__T593__S_1320
AAGTCGTAACAAGGTTTCCGTATGTGAACCTGCGGGAGGATCATTATCGAAAGCTGCAGCTTTTGTTGTGCCTTGAACCTTTTAATGTCTGAACCTTGGTTGCTTCCGTCGGCCAATACTGCCCAAGAGGGACATTTGACCGATGGAGGGTATTTGGGAACTCGGTTGCTTAGATGTTGTTAGTCTCAAATATTTGAGATGAAATGCGCAAGAAACCAAAACTTT
>1102:5075:18277__T593__S_1499
AAGTCGTAACAAGGTTTCCGTAGGTGAACCTGCGGAAGGATCATTATAGAATGAACCCCCCCCGCCCAAGGCTAACGCTGAAGGGGGGGTCCTCTTTTAAACCCGTGCAATTAGTGAAGTCTGAGGCATTATTTACGAAATAGTCAAAACTTTCAACAACGGATCTCTTGGTTCTGGCATCGATGAAGAACGTAGCAAACGAGTGCTGTCTCTTATACACAT
>1104:10044:14132__T593__S_1300
AAGTCGTAACAAGGTCTCCGTTGGTGAACCAGCGGAGGGATCATTATCGAGTGTTACCACTCCCAAACCCTTTGTGAACCGTACCCATCGTTGCTTCGGCGGGACCGCCCCGGCGCCTCTGCGCGCCGGACACGGGCGCCCGCCGGGGGCCCGAAACTCTTGCTTCTCCAGTGGTTTTCTCCGAGTGGCACAAGCAAAATACAATCAAAACTTTCAACAACGGAT
>1104:15585:8557__T593__S_1282
AAGTCGTAACAAGGTCTCCGTTGGTGAACCAGCGGAGGGATCATTACAGAGTTGCAAAACTCCCTAAACCATCGCGAACGTACCTTTACCGTTGCTTCGGCGGAGCCCTCACGGGCGCCCGCCGGCAGCGCTACAAACTCTTTTATTACAGGCCTCTCTGAGTATTTATACAAATAAGTTAAAACTTTCAACAACGGATCTCTTGGTTCTGGCATCGATGAAGAA
>1106:5918:10725__T593__S_0232
AAGTCGTAACAAGGTCTCCGTAGGTGAACCTGCGGAGGGATCATTATTGAATGGGGCCTTTGGGTCACCTTCTTCCAAACCTGTGGAAATGAGAAGTGCTTTGGCGCCTCGAGCGCCAAGTCTATGCATTCAGCCTTGTGTCTGATCAGAAACAAATTTTAAAACTTTCAACAAAGGATCTCTTGGCTCTCGTATCGATGAAGAACGCAGTAAAACAAATCTG
>1111:20770:22686__T593__S_0861
AAGTCGTAACAAGGTCTCCGTTGGTGAACCAGCGGAGGGATCATTGCTGGAAAACAGGCCTCCGGGCCCTACCCAGAAACCCTTTGTGAACTTATACCTAATTGTTGCCTCGGCATTAGTTGGCTTTTTTTTTTTAAAAGTCCCTTTTTTTTCTACTTTCGGAATAAGAAAGGAGCAGACTGGCCGGTGGCCCCCCACTATAAACTCTTGTTTTTATTGTACATC
>1101:10736:13277__T604__S_1057
AAGTCGTAACAAGGTTTCCGTAGGTATGTAATGCATCGACCCCCATTCCTTTCTTTTACACATACTAACGTTGAATTTCTAGGTGAACCTGCGGAAGGATCATTACCGAGTTAGGGTCTTTTCAGGCCCGACCTCCCAACCCTATGTTTACTGAACCTATGTTGCTTCGGCGGGCCCGTCTCAGGACCGCCGGAGGACCGTAAAACGTCCTCTGGCCCGCGCCCG
>1102:16580:17497__T604__S_1322
AAGTCGTAACAAGGTCTCCGTAGGTGAACCTGCGGAGGGATCATTACCGAGTGAGGGCCTCCGGCCCGACCTCCAACCCTTTGTTATCAAAACCACTGTTGCCTCGGGGGCGACCCGGGCCCGTCAGCCCAGGGCCCCCGACGGACAATTTCAAAACACTGCATCTATGCGTCGGATTACAAAGTTTAATGAATTAAAACTTTCAACAACGGATCTCTTGGTTCT
>1103:25334:5391__T604__S_1333
AAGTCGTAACAAGGTCTCCGTAGGTGAACCTGCGGAGGGATCATTACAGAGTTCTTGCCCAGCAGGGTAGATCTCCCACCCTATGTTAATATACGTTTGTTGCTTTGGCAAGCCTGATAGGCCTCGGTCTAACCACCGGCTTTTGCTGGTGAGCGCTTGCCAGAGAACCCCAAAACTCTGAATGTTAGTGTCGTCTGAGTACTATATAATAGTTAAAACTTTC
>1107:7439:23334__T604__S_1404
AAGTCGTAACAAGGTTTCCGTAGGTGAACCTGCGGAAGGATCATTAACGAGAAAAAGGCGCTCGCGCCGCTCTCTCAAACCTTTGTGTACCCAATCTTGTCTCTTGCGGGGGGTCCCCCCCCCGCGAGGAACCAAAATATTTGTTTGATGTTGTCAGAAACTAAATAAAAAAACAACTTTCAACAATGGATCTCTTGGCTCCGGCATCGATGAAGAACGCAGTG
>1108:20612:26489__T604__S_1019
AAGTCGTAACAAGGTTTCCGTAGGTGAACCTGCGGAAGGATCATTACCAATGTCTGGGATGTTCAACAGAACTCCTAAGCAAACACATTCTTGTGTACTCCTTTTTTTAAGCTCTATATCAATATCTTGTCTGAGAAGGCCAATGGGCCATAACCTTTAAACATGTTAAAACTTTCAACAACGGATCTCTTGGCTCTCGCATCGATGAAGAACGTAGCGAATCAC
>2103:4547:15056__T604__S_1427
AAGTCGTAACAAGGTTTCCGTAGGTGAACCTGCGGAGGGATCATTACGAAACGGACGCTCAAGCGTCGACCCCAACTTCCTGTGATCCGAAAGGCTTGCCTCGGCGCCTCTGGCGCCGGAACCATGCCGATTTGCCCGTGAGTCTGAGAGAAAACAAGGTTTAAAACTTTCAACAAAGGATTTCTTGGCTCTTGCACCGATGAAGAACGTAGCGAAACTG
>2107:12718:7734__T604__S_1438
AAGTCGTAACAAGGTCTCCGTTGGTGAACCAGCGGAGGGATCATTACAGAGTTGCAAAACTCCCTAAACACTTGTGAACCTACCCGTATCGTTGCTTCGGTGGGCGGCCCCAGGGCGGGGCCGTAGCCTTTACAGGCGCCCGCCGGAGGTTACAAACTCTATATTTTTAATTGTCTCTCTGAGTAAACTTATAAATAAGTCAAAACTTTCAACAACGGATCTCTT
>1103:21520:4225__T593__S_1462
AAGTCGTAACAAGGTTTCCGTAGGCGAACCTGCGGAAGGATCATTATAGAATGAACCCCCGCACCTAAGGCTAACACTGAAGGTGGGGTCCTCTTTTTAAACCCGTGTAATTAGTGAAGTCTGAGCAATGTTTATAAAATAGTCAAAACTTTCAACAACGGATCTCTTGGTTCTGGCATCGATGAAGAACGCAGTGAATAGTCACTGTCTCTTATACACATCT
>1106:21329:8060__T593__S_0807
AAGTCGTAACAAGGTCTCCGTTGGTGAACCAGCGGAGGGATCATTACAGGGCATCGTCCTCTGAAAACCGCGAACTTACCACCGTTGCTTCGGGGGGTGTACGCCCCCCGGAGGTTCATATTCTACCGTCAGTGTTGCTCTGAGAAACAACCAATTCTGAAAACCCTCAACAACGGATCTCTTGGCTCTGGCATCGATGAAGAACGTAGTAAAACCAATCTGT
>1101:13437:5891__T604__S_1387
AAGTCGTAACAAGGTTTCCGTAGGTGAACCTGCGGAAGGATCATTACCAGTTTCTCTGGTCCACCCGTGAAAACATACCTTTGCTTGCCTTCGGGCGACCTTTACTCTTATCAAGTTATCTGATCGAGACAAATACAAAAAACTTTCAACAATGGATCTCTTGGCTCGAGCATCGATGAAGAACGTAGCAAACAACTGCTGTCTCTTATACACATCTCCGAGCCC
>1102:14264:23800__T604__S_1108
AAGTCGTAACAAGGTTTCCGTAGGTGAACCTGCGGAAGGATCATTAAAATGATTTTATACCAAAAAGTTTTATAACCCTTTAAAAAAGGTTATAAAGCTTATATTATTTTTTTAAACCTCAGACCTCTCTGGTCTTTTATAATTTTTAAATTATATAAAACTTTCAACAACGGATCTCTTGGTTCTCGCATCGATGAAGAACGTAGTGAAATCTTCTGTCTC
>1102:18222:8641__T604__S_0668
AAGTCGTAACAAGGTTTCCGTAGGTGAACCTGCGGAAGGATCATTACAGAGTTCATGCCCTTACGGGTAGATCTCCCACCCTATGTTATCATCACTTTGTTGCTTTGGCGGGCCGTCAGGCCTCGGCATGGCTACCGGCTCCGGCTGGTAAGCGCCCGCCAGAGAACTCCAAACCCTGAATATTAGTGTCGTCTGAGTACTATATAATAGTTAAAACTTTCAAC
>1102:5206:24196__T604__S_0773
AAGTCGTAACAAGGTCTCCGTTGGTGAACCAGCGGAGGGATCATTACCGAGTTTTTTACTCAAAACCCTTGCAAACTTACCATAATTATGCTTCGGTGGTCGGCCCCGGGGGGGCGTCAAAAACGGCCACCGATAGTATTTTTTAAAATCTTCTTTCAGTGTATTCTGAGTACAAAAAACAAAACAATCAAAACCTTCAACAACGGATCTCTTGGTTCTGGCATC
>1104:21217:21332__T604__S_1299
AAGTCGTAACAAGGTCTCCGTAGGTTCACCTACGGAGGGATCATTACAGAGTTTATGCCCTACACGGGTAGATCTCCTACCCTTTGTTATCATTACCTTCGTTGCTTTGGCGGGCCGTTAGGCCTCGGTCAGGCTACCGGCTCCAGCTAGTAAGCGCCCGCCAGAGGACCCCAAACTCTGAATATTAGTGTCGTCTGAGTACTATATAATAGTTAAAACTTTCAA
>1104:5871:14724__T593__S_1418
AAGTCGTAACAAGGTCTCCGTAGGTGAACCTGCGGAGGGATCATTACAGAGTTCATGCCCTAACGGGTAGATCTCCCACCCTATGTTATTATTACCTTTGTTGCTTTGGCGGGCCGCCCGGCCTCGGCCAGGCTACCGGCTCCGGCTGGTAAGCGCCCGCCAGAGGACCCCAAACCCTGAATGTTAGTGTCGTCTGAGTACTATATAATAGTTAAAACTTTCAAC
>1104:8209:10833__T593__S_0332
AAGTCGTAACAAGGTTTCCGTAGGTGAACCTGCGGAAGGATCATTACATGATAATCGGGGTAACATTGTAGCTTGCTACTCTAATACCTGTCTGAATCCATGTCTTTTGCGTACTACTTGTTTCCTCGGTGGGCTTGCCTGCCGATTGGACACCAATTAAACTCTTTTGTAATTGCAATCAGCGTCTGAAAACTATAATAGTTACAACTTTCAACAACGGATCTC
>1110:22933:4748__T593__S_0965
AAGTCGTAACAAGGTTTCCGTAGGTGAACCTGCGGAAGGATCATTAAAGAGTTATAGGGTGCAAACCCGAACCTCCAACCCTTTGTTGTAATTGACTAGTTGCCTTGCCCTGGTGCTCGCGCCGGGGCAATGGACCTATAAACTCGAATATCAGTGTAGTCTGAGCTTAAATTCAATGAATTAAAACTTTCAACAACGGATCTCTTGGTTCTCGCATCGATGAAG
>1112:7142:8964__T593__S_0995
AAGTCGTAACAAGGTTTCCGTAGGTGAACCTGCGGAAGGATCATTAATAAGAGATTATGCCCCTTTAATGGGGTAAAACTCCCAACCCTTATGTTAATAAAACTTTGTTGCTTTGGCAGGTCGTTTAAAAAAAAAAAAGTCCCCTTAATAAAGGGCTTTTTTTTTTTTTTCCACTGTACACTGCCAGAGGAAATTTTAAAAAAAACTCTTTTTGAATTTTT
>1101:12031:17654__T604__S_1042
AAGTCGTAACAAGGTTTCCGTAGGTGAACCTGCGGAAGGATCATTAACGAGTTAGGGTCTTCTAGGCCCGACCTCCCAACCCCATGTTTACTGAACCTATGTTGCTTCGGCGGGCCCGCCTCACGGCCGCCGGGGGACCGTAAGACGTCCTCTGGCCCGCGCCCGCCGGTGGCCACACTCAACAAATTCTGATTAAACCGTGTCAAGTGTCTAAGTCCTATTCTT
>1103:14817:8114__T604__S_0695
AAGTCGTAACAAGGTCTCCGTTGGTGAACCAGCGGAGGGATCATTACCGAGTTTACAACTCCCAAACCCCAGTGTGAACGTTACCAAACCGTTGCCTCGGCGGGATCTTCTGCCCCGGGCGCGTCGCAGCCCCGGACCAAGGCGCCCGCCGGAGGACCAAAGAAAAACGCTCTTGCATACGTCCCGTCGCGGACTTTCTCTTACCTCTGAAGCCTCCCCGGCGC
>1104:10577:21347__T604__S_0492
AAGTCGTAACAAGGTTTCCGTAGGTGAACCTGCGGAAGGATCATTACAGATTAGAGAAGCTTAACTGCTTTTTCTTACACATTTGTTTTTTCTTTTTGAAAAATTACTTTGGTAGTGAAGCTAAACACTTTGCTGCCAGAGACTAAACTTAACCAAACTTTTTATTAATAGTCAACAAGAAATCTAATAGTTAAAACTTTCAACAACGGATCTCTTGGTTCTCGC
>1106:7134:18480__T604__S_1463
AAGTCGTAACAAGGTTTCCGTAGGTGAACCTGCGGAAGGATCATTACAGAGTTCCTGCCCTTTATGGGTAGAAACCCCACCCGTGTATATTATATCTTTGTTGCTTTGGCAGGCCGCCTTCGGGCACCGGCACACGCTGGATCGTGCCTGCCAGAGGACCCCAAATTCTGAATGTTAGTGTCGTCTGAGTACTATATAATAGTTAAAACTTTCAACAACGGATCT
>1107:4974:7490__T604__S_0085
AAGTCGTAACAAGGTTTCCGTAGGTGAACCTGCGGAAGGATCATTACAGAATACCCCTCCGGGGGCTTTCTCAACCCATGTTTACCCCCTTGTGTTTTGGCAGCTTCGGCTGCCAATATAACTCTTCTGTATTGTCGTCTGAGTAACATACAAATATTTAAAACTTTCAACAACGGATCTCTTGGCTCTGGCATCGATGAAGAACGCAGCAAACAGCTGTCTCT
>2103:27057:14714__T604__S_1392
AAGTCGTAACAAGGTTTCCGTAGGTGAACCTGCGGAAGGATCATTACAGTATTATTTTTTTTTCTTCGCCAGCGCTTAATTGCGCGGTGGGAAAAAAAAAACCTTACACACTGTGTCTTTTGCTTTCAGAAGAAACATTGCTTTGGTCTGGACTAGAAATTAGTTCGGGCCAGAGGTTTACCAAAATAAACTTCAGTTTTATATTGAACTGTTTTGCTTAAAAAT
>1101:23635:15655__T593__S_1016
AAGTCGTAACAAGGTTTCCGTAGGTGAACCTGCGGAAGGATCATTACCGAGTTAGGGTTGTCTCGACAGCCCGACCTCCCAACCCTGTGTCTACCGTACCTTGACGTTGCTTCGGCGGACCGGTCTCGAAGAGACCGCCGGGGACTCGTGCCCTGGAGAGCGTCCGCCGATGGCCCAACCACACACAAAACTCTTGTACCGAAAACCTGTCGTCTGAATAACTTG
>1101:25174:13192__T593__S_0966
AAGTCGTAACAAGGTCTCCGTTGGTGAACCAGCGGAGGGATCATTACCGAGTTTACAACTCCCAAACCCCAATGTGAACGTTACCAAACTGTTGCCTCGGCGGGAATTCTGCCCCGGGCGCGTCGCAGCCCCGGACCAAGGCGCCCGCCGGAGGACCAACCAAAAAACTCTTTTTGTATATCCCTCTGCGGATTTTTTTATTATCTGAAATTTCTCGGCGCTCCT
>2109:11431:25398__T593__S_0029
AAGTCGTAACAAGGTTTCCGTAGGTGAACCTGCGGAAGGATCATTACCGAGTTCTCCTGTTCTGCAGGAACTCCCACCCTTGTCTATTGACTGTTGCTTCGGCGAGACGCTGTTTTGCAGCCGTTGGCAATATGAATCGATAAAAAGGTCCGCACTGCCAATGTGAGCTCGTCGGAGACCACAAATACTCTTTGATTATGTGTCGTCAGATAAATCAAGCAATATA
>2114:10602:21531__T593__S_1047
AAGTCGTAACAAGGTTTCCGTAGGTGAACCTGCGGAAGGATCATTATCGATGGCCGCGCCGTGAGCGCTTCGGCGGGATCGGCCGGCCACTGACCACACCCTTACTTTACGAGCACCTTTCGTTCTCCTTCGGCGGGGCGACCCGC
>1103:4100:13517__T604__S_0117
AAGTCGTAACAAGGTTTCCGTAGAATAAGTCTCGGAACAATCCAGCTTTAGCTATGATCCTTCTGTAGTGAAGCTTATAGAAGCCTTTGCAGCCTGGCAACAGGTATCTGCGCGACTCTAAAGAATGCGGCCTCATGCAAGTCAGAGCACACTCTGGCAACACGACCGAATTGACGGGGAATCCCTAAAGCCTACACCACCAACTCGCCTAGGAAACTGGGCGAG
>1104:19431:9095__T604__S_1271
AAGTCGTAACAAGGTTTCCGTAGGTGAACCTGCGGAAGGATCATTACAGAGAAATTGCCCTTCGGGGTAGATCTCCTACCCTATGTTTACATTACCTTTGTTGCTTTGGCAGGCCCGTCTTTTGACCGCCGGCTTAGGCTGGTCAGTGTCTGCCAGAGGACCTCAAACTCTTGATATTTTGTTGTCAGAGTAAAAATATATAATAAGTTTAAAACTTTCAACAAC
>1104:9902:17951__T604__S_0846
AAGTCGTAACAAGGTCTCCGTTGGTGAACCAGCGGAGGGATCATTACTGAGTTACTACTCATCAACCCTTTTGTGAACTTTTACCAAAAGTTGCTTCGGCAGGTTTTCCCTGGGAGGGAAGTAAGCCTTCGGGCAACCTGCCAGAGGCATTTTAATTCTGATTTTATTTTGAATTCTGAGTATATATATTAAAAAGAAAAAAACTTTCAGCAACGGATCTCTTGG
>1109:15161:12720__T604__S_1249
AAGTCGTAACAAGGTCTCCGTAGGTGAACCTGCGGAGGGATCATTACCGAGTGAGGGCCTCCGGCCCGACCTCCAACCCTTTGTTATCAAAACCACCGTTGCCTCGGGGGCGACCCGGGCCCGTCGGTTCGGGGCCCCCGACGGACAATCTCAAAACACTGCATCTTTGCGTCGGGTTACAAAGTTTAATGAATTAAAACTTTCAACAACGGATCTCTTGGTTCT
>1110:11914:13827__T604__S_1397
AAGTCGTAACAAGGTTTCCGTAGGTGAACCTGCGGAAGGATCATTAATGGGTTAACGCCTCCGGGCACAATCCCCACCCTTTGTAACCGCGGCCCGGATTCGGCGCCTGGCGGGGACCACCCCCCGTTCGCGGGGGGCCCCGCCTGCCGGAATTAGCCAACCCTGCCTAGAAAATTGAAGTCTGAGAACAAGTTAAATTAAACAAAACTTTCAACAACGGATCTC
>2101:17432:13596__T604__S_0890
AAGTCGTAACAAGGTTTCACTCGAGCAGCATCCTTCCGGGTCGCTTGCCGAAGCCTATGCAACCCTCGCGGGGTCCGCGACTATAAACATTAGGATGCAAGTCGCGATAGCGGCAACATAATCGAATTGCGGGGATCTCCTAAAGCCTAGCAGTACCAACACCCTCCAGAAATGCAGGGTGGGCCAGTGTTAATCACACTGGAGGTCAGAATCTGCGAGGGTGC
>2109:17793:10518__T604__S_1314
AAGTCGTAACAAGGTTTCCGTAGGTGAACCTGCGGAAGGATCATTACAGAGTTCATACCCTTCGGGGTAGACCTCCCACCCTTGTGTATTTATACCTTTGTTGCTTTGGCAGGCCGCCAGGCTCGTCCTGGCTACCGGCTTCGGCTGGTGCGTGCCTGCCAGAGGACCCCAAACTCTGAATGTTAGTGTCGTCTGAGTACTATATAATAGTTAAAACTTTCAACA
>1102:18446:9632__T593__S_1045
AAGTCGTAACAAGGTCTCCGTAGGTGAACCTGCGGAGGGATCATTACAGAGTTTACAACTCCCAAACCCAAATGTGAACATACCAATCGTTGCTTCGGCGGACTCGTCCCGGCGTCCGGGTGGCCTTGCGCTGCCCGCGGCCCGGATCCAGGCGACCGCCGGAGGCCATCAAACTCTTTGTATTACCAGTATCTTCTGAATCCGCCGCAAGGCAAAACAAATGA
>1104:11451:7636__T593__S_0941
AAGTCGTAACAAGGTCTCCGTTGGTGAACCAGCGGAGGGATCATTATAGAGTTTTCTAAACTCCCAACCCATGTGAACTTACCTTTTGTTGCCTCGGCAGAGGTTACCTGGTACCTGGAGACAGGTTACCCTGTAGCAGCTGCCGGTGGACTACTAAACTCTTGTTATTTTATGTAATCTGAGCGTCTTATTTTAATAAGTCAAAACTTTCAACAACGGATCTCT
>1105:9955:12364__T593__S_0371
AAGTCGTAACAAGGTTTCCGTAGGTGAACCTGCGGAAGGATCATTACTGAGTCTACGCTCGTCAGAGCTAACCTCCCACCCGTGTCTATTACATCTTGTTGCTTCGGCGGCATCCGTGCCGCCGAGGACGCCATTTGAACTCTGTTTTATAATGCAGTCTGAGAACATAACTTAATTAGTTAAAACTTTCAACAACGGATCTCTTGGTTCCGGTATCGATGAAGA
>1112:16118:4335__T593__S_1209
AAGTCGTAACAAGGTCTCCGTAGGTGAACCTGCGGAGGGATCATTACCAGAGATGGCGGGCCTCCGTGCCTCCGTCCCCAACCCATTGTTGACTAAAACCCTTTTGCCTCGGGGGCAGAGCGTCCGCCGCCGCCCCCGGAGGACCACCGAACGCTGTCTCTTTGCGTCAGAGTATTGATTAAATGAATAAAAACTTTCAACAACGGATCTCTTGGTTCTGGCATC
>1112:7206:21908__T593__S_0800
AAGTCGTAACAAGGTCTCCGTTGGTGAACCAGCGGAGGGATCATTGCTGGAACGCGCCCCAGGCGCACCCAGAAACCCTTTGTGAACTTATACCTTTACCGTTGCCTCGGCGCTAGCTGGTCCTCCGGGGCCCCCTCACCCGCCAGGGTGTCGGAGAGAGCACGCCGGCGGCCAGCCTAACTCTTGTTTTTACACTGAATCTCTGAGGATAAAACATAAATGAAT
>1102:9446:22495__T604__S_0675
AAGTCGTAACAAGGTCTCCGTAGGTGAACCTGCGGAGGGATCATTAAAAAGATAGACCTTTTGGGTCCTTCATCCTTCAAACCCGTGGAAGCGAGATGTGCTTCGGTGCCTCTGGGCGTCGAATCAATGCTGATTAGCCTGTGTCTGAAGCAAAATAAATTTAAAACTTTCAACAAAGGATCTCTTGGCTCTCGTATCGATGAAGAACGCAGCGAACCGAGC
>1104:16516:18292__T604__S_0447
AAGTCGTAACAAGGTCTCCGTTGGTGAACCAGCGGAGGGATCATTACCGAGTTTACCAACTCCCAACCCCATGTGAACATACCGTTTTCCGTTGCTTCGGCGGTGCCGCCCCGGGCGCGGGCCTTCCAAAGGCCGCCAGCCCCGGACCCAGGCGCCCGCCGGGGGACCACAAACTCCACTGTATCTATAAGTCTTCCTCTGAGTTACGCTCTCTGAGCGGAAAAA
>1105:9635:19913__T604__S_1000
AAGTCGTAACAAGGTTTCCGTAGGTGAACCTGCGGAAGGATCATTACCAGGAAACGGTGCCCTTGGGCCCGGTTCTCCAACCACTGCGTACCAAGCACCATGTTGCCTCGGCGGGCGTCCCCCCCACTTACGTGGGTGGGGTGCTGCCCGCCGGAGGACCCTTTTTAAAAACCTTCTGCATGAAGAACGCAGTGAAAAGCTGTCTCTTATACACATCTCC
>1110:17770:8233__T604__S_1304
AAGTCGTAACAAGGTCTCCGTTGGTGAACCAGCGGAGGGATCATTGCTGGAACTGTGTCCGCAAGGACACAACCCCAGATACCCTTTGTGAACTTATTCTTATATCGTTGCCTCGGCGCTGAGCTGGGGGCTTCTTTCCAAGGAGCTCTCCCATGGTCTCTCGGGACGATGGAGCAAGCCCGCCGGCGGCCCTTCTAAACTCTTGTTTTTATTACGTATCTCTTC
>1111:8056:10798__T604__S_1174
AAGTCGTAACAAGGTTTCCGTAGGTGAACCTGCGGAAGGATCATTACTGGGTTACAGGGCGCTCCGGCGCCCGTCACCACCCCCTGCTTCCCGCCCCCTTTCGGCGCGATGGGGCCCCCCAGCGGGGCCCCCTGCCGGAGACCAAACCCTGAACGAACTTGCAGCCTGAGTCGAGAAGCAAATAGTCAAAACTTTCAACAACGGATCTCTTGGTTCTGGCAACGA
>1101:13730:24781__T593__S_1499
AAGTCGTAACAAGGTTTCCGTAGGTGAACCTGCGGAAGGATCATTATAGAATGAACCCCCCCCGCCCAGGGCTAACGCTGAAGGTGGGGTCCTCTTTTAAACCCGTGCAATTAGTGAAGTCTGAGGCATTATTTACGAAATAGTCAAAACTTTCAACAACGGATCTCTTGGTTCTGGCATCGATGAAGAACGTAGTGAACCAACACTGTCTCTTATACACATCTC
>1101:19197:14849__T593__S_1443
AAGTCGTAACAAGGTCTCCGTAGGTGAACCTGCGGAGGGATCATTACCGAGTTCATGCCCTTACGGGTAGATCTCCCACCCTGTGTTATCATTACCTTTGTTGCTTTGGCGGGCCGCTGGGCCCTGCCCGGCCGCCGGCCCCGGCTGGCGCGTGCCCGCCAGAGACCTCACAGACTCTGAATGTTAGTGTCGTCCGAGTAACTATACAATCGTTAAAACTTTC
>1101:9889:20147__T593__S_1127
AAGTCGTAACAAGGTTTCCGTAGGTGAACCTGCGGAAGGATCATTAAAGAGTTAGGGTCCTCTGGGCCCGACCTCCCAACCCTTTGTTTACCGAACCTCTGTTGCTTCGGCGGACCCGTCTCACGACCGCCGGAGGATCCGCCTCTCGGGGCGTCCTCTGGCCAGTGACCGCCGATAGCCAACCCTCAAACTCCTGAATAAATCATGTTATGTGTCTAAGTCTTA
>1106:13597:8763__T593__S_0825
AAGTCGTAACAAGGTCTCCGTTGGTGAACCAGCGGAGGGATCATTACAGAGTTTAACAACTCCCAAACCCATGTGAATTTACCTATGTTGCCTCGGCGGAGCCTACCCTGTAGCCCGCCGGTGGAATTCAAACTCTGTTTTTTTAATGAAATCTGAGCGTCTTATTAAATAAGTCAAAACTTTCAACAACGGATCTCTTGGTTCTGGCATCGATGAAGAACGTAG
>1111:10546:7211__T593__S_1303
AAGTCGTAACAAGGTCTCCGTAGGTGAACCTGCGGAGGGATCATTAATGAGAACTTGCCCTAACGGGTAGATCTCCCACCCTTTGTTAACCAAACATTGTTGCTTTGTCTGGCCCGACCCTCGGGTCCGCCGGCCTTCGGGCTGGTCAGCGCCGGACAGAGGAAACTAAAACCTTTATCACTGTCGTCAGAGTACTATATAATAGTTAAAACTTTCAACAACGG
>1113:13591:25598__T593__S_0550
AAGTCGTAACAAGGTCTCCGTAGGTGAACCTGCGGAGGGATCATTACAGAGTTCTTGCCCAGTAGGGTAGATCTCCCACCCTGTGTTGATATATACGTTTGTTGCTTTGGCAAGCCCGCTGGGCTTTGGTTCAGCCACCGGCTGCGGCTGGTGAGCGCTTGTCAGAGGACCCTAAAACTCTTGAATATTAGTATCGTCTAAGCACTATATGAATAGTTAAAACT
>2103:20318:8007__T593__S_0103
AAGTCGTAACAAGGTCTCCGTTGGTGAACCAGCGGAGGGATCATTACGAAAGGAGTACCCGTACTCTTAAACCCTTTGTGAACATACCTTTAGTCTGTTGCTTCGGCGGGAGGCCCCCGGGAGGGGCCCCCGGG
>2109:13228:16826__T593__S_1268
AAGTCGTAACAAGGTCTCTGTAAGTAAACCTACGGAGGGATCATTACTGAGTTCATGCCCTTACGGGTAGATCTCCTACCTTATGTTATATATTACTTTTATTGCTTTAGTAAGCCGTCAGGCTTCGGTCAGGCTACCGGGTCCGGCTAGTAAGCGCCTACCAGAGGACCTTAAACTCTGAATATTAATGTTGTCTGAGTACTATAAAATAGTTAAAACTTTCAA
>1102:8602:20015__T604__S_0350
AAGTCGTAACAAGGTTTCCGTAGGTGAACCTGCGGAAGGATCATTACCGAGAAATCCTGCTTGCAGGAACTCCACCCTTGGCTATTACTGTTGCTTCGGCGAGACGTTGGAAACAGCCACCGCGATATCCACTCTCTGAATTGGATATTTCGGCGCGCGCTCGCCGAAGATGCATACTCCTAGATTATGTGTCGTCAGAGAATTCAAGCAATATATAAAACTTTC
>1103:9243:13105__T604__S_0074
AAGTCGTAACAAGGTCTCCGTTGGTGAACCAGCGGAGGGATCATTACAGAGTTGCAAAACTCCCAACCCATGACTATATACCTATTTTGGTCTTTCGGCAGGCGGCCCCGGGGAGGGGCCTCAGCCTACGGCGCCTGCCAGAGGGACTACTCCATACTCTTTTACGTATCTATGAGTCCAAAAAAAATATCAAAATTTTCAATTGTGGATCTCTTGGTTCTGGCA
>1106:25351:13140__T604__S_1440
AAGTCGTAACAAGGTTTCCGTAGGTGAACCTGCGGAAGGATCATTGTCTACACCGCGCCTGTATCGCGGTCGGGGGGCCTCCCCCTCGTGGGAGGCCCTGTCTGAACCCTCTGTCATTGTCGCACCTTGCGTTTCCTCGGCGGGCCCGCCCGCCCGCGAGGACCCC
>2101:16769:22935__T604__S_1062
AAGTCGTAACAAGGTTTCCGTAGATGAACCTGCGGAAGGATCATTAAAGAGTACCGGAGCTCTCGGGTTCCTACTCCCACCCTATGTTGACTTTAAATGTTGCTTTGGCGGACCGGTGATATTGCCACCGGCCTAGGCTGGATAGCGTCCGCCGGAGGATTTTTAAACTCCTTTGAATGTGAATTCCGAGTCTTTGAAAATTGAATCAAAACTTTCAACAACG
>2106:17811:12270__T604__S_0869
AAGTCGTAACAAGGTTTCCGTAGGTGAACCTGCGGAAGGATCATTAATGAGTTAGGGTCTTCCAGGCCCGACCTCCCAACCCTTTGTTGACTGAACCAAATTGTTGCTTCGGCGGGCCCGTCCTTTAGGACCGCCGGGGGACTGCCGAAAGGCGTTCTCTGGCCCGCGCCCGCCGGTGGCCCACCTAAAATACTTAAATGAACTGAATGTGTCTAAGTCTCA
>2109:6829:7319__T604__S_0301
AAGTCGTAACAAGGTCTCCGTAGGTGAACCTGCGGAGGGATCATTAATGAATGGCCATTCATGGCCTTCAACCCTTTAAAACTGTGGAGGCAGAGTGTGCTTCGGTGCTCTGGCGCCGTCTTTATGCTGCAAAGTCTATGTCTGAACCTAAAAATATAGTCAAAAACTTTCAACAAAGGATCTCTTGGCTCTCGCATCGATGAAGAACGCAGTAAAAAGATT
>1102:19004:7990__T593__S_0327
AAGTCGTAACAAGGTCTCCGTAGGTGAACCTGCGGAGGGATCATTATTGAATGGGGCCTCTGGGTCACCTTCTTCCAAACCTGTGGAAACGAGAAGTGCTTTGGCGCCTCGAGCGCCAAGTCTATGCATTCAGCCTTGTGTCTGATCAGAAACAAATTTTAAAACTTTCAACAAAGGATCTCTTGGCTCTCGTATCGATGAAGAACGTAGTGAAGGATCTGT
>1104:20991:11373__T593__S_0048
AAGTCGTAACAAGGTTTCCGTAGGTGAACCTGCGGAAGGATCATTATCAGAGCTCTGCTCACTCCATTCTTGTGAAAATTCTAGTCCTACATTAAAACTTTCAACAACGGATCTCTTGGCTCCGGCGTCGATGAAGAACGTAGTAAAGTTTGGCTGTCTCTTATACACATCTCCGAGCCCACGAGACGTGACAGAATCTCGTATGCCGTCTTCTGCTTGA
>1114:21401:7939__T593__S_0485
AAGTCGTAACAAGGTTTCCGTAGGTGAACCTGCGGAAGGATCATTACAGAGAACATGCCCTCGGGGTAGATCTCCAACCCTTTGTTTACAATACCTTTATTGCTTTGGTAGGCCTGTCTCCAAGACTGCTGGCTTCTGCTGGCTAGTGCCTGCCAGAGGACCTAAAACTCTTAATTTACTGTCTGAGTATCTTGAAAATAGTTAAAACTTTCAACAACGGATCTC
>1101:13232:16123__T604__S_0058
AAGTCGTAACAAGGTCTCCGTTGGTGAACCAGCGGAGGGATCATTACAGAGTTATTCTAACTCCCAAACCCATGTGAACTTACCATTGTTGCCTCGGCGGAGCTGTTCTGCAGCGCCGCCGGTGGACATACCAAACTCTTGTTATATATTGTCATCTGAGAGTCTTATTTAATAAGTCAAAACCTTTAACAACGGATCTCTTGGTTCTGGCATCGATGAAGAACGT
>1101:5782:19328__T604__S_1143
AAGTCGTAACAAGGTCTCCGTAGGTGAACCTGCGGAGGGATCATTACGAAACAGGCGCTTCGCGCCAACCTCAACAACCTGTGAGAGCGAAAGCCTTGCTTTGGCGCTCAGCCGCCGAGTTTATGCCGATGTGTCAGTGAGTCTGAGAGAAAGCTGAGCTTAAAACTTTCAACAAAGGATTTCTTGGCTCTTGCACCGATGAAGAACGCAGCGAATCCCCTG
>1102:15962:22950__T604__S_0990
AAGTCGTAACAAGGTTTCCGTAGGGTAAGTTTGAATCCGAAAATTCCACTTGTTACAGCTACTAATGAATCACAGTGAACCTGCGGAAGGATCATTACCGAGTTCGGGGTTTCCCCAACTCCCACCCTTGTTTACCTCGACGTTGCTTCGGCGAGACGTTGGAAGCAGCCATCGGCAATTTGTGACAAATGCCCCGATGTGTGCTCGCCGGACTCCGAATACTCT
>1102:6244:15749__T604__S_0755
AAGTCGTAACAAGGTTTCCGTAGGTGAACCTGCGGAAGGATCATTAGAGAAATAAGCCCCACAGTGGGCGATTCTCCACCCTGTGTTTACATTCACGCTGTTGCTTTGGCGGGCCGTGGGGCTGTCAGCCCTCCACTGGCCTGTGCTGGTGTGTGCCCGTCAGAGGATATTTTACATTCTGTTTATCATTGTTGTCTGAGCATTATACAATCGTTAAAACTTTCA
>1103:13942:14880__T604__S_0918
AAGTCGTAACAAGGTTTCCGTAGGGTGAGTTACCTCCCAATCCCCACCGTCCTTATGAACGTGAATTGCTAACGTGTTTTATAGTGAACCTGCGGAAGGATCATTATTGAGTTAGGGTGCCTCGTGGCCCGACCTCCCAACCCCCTTGTTTATTCTACCTCTGTTGCTTCGGCGGACCCGCCTTAACTGGCCGCCGGGGGACCCGTCGAAAGACGTCCCCTGGCCA
>1103:20359:21322__T604__S_1148
AAGTCGTAACAAGGTCTCCGTTGGTGAACCAGCGGAGGGATCATTACTGAGTTTCACAACTCTCCAACCCTGTGTGAACTGAAGTCTGGTTGCTCAGGCAGGCGGCCCCCGGGGGAGGCCGCAGCTTCTCTGAAGCGCCTGCCGGAGGATACCTAAACTCGTTTTAATAAGCAAACTTCTGAGTAATAAAACAAATGAATCAAAACTTTCAACAACGGATCTCTT
>1104:9957:21418__T604__S_1090
AAGTCGTAACAAGGTTTCCGTAGGTGAACCTGCGGAAGGATCATTATCGAGTGAGGGTCCTCTGGGCTCGACCTCCCATCCCGTGTCTACTATACCTCTGTTGCTTCGGTGGGCCCGTCCCTCCGTGGACCGCCAGAAAGAATTTTGGTCGCCGGACCGTTAGGTCTGGGTCGTGCCCACCGATAGCCGACATCTCTAAACTCTTGATCAACCGTGTCTTGTCTG
>1106:24128:18904__T604__S_0149
AAGTCGTAACAAGGTTTCACCTGCAGTAGCCTTTGCATCCTGGCGCGACCAGGAGGCTCCCGCGACTCAAAATAAACGGTAGCCGTTTGCAAGTCAGGCTTCTTCCTGGCAACACAACTAAATTATCGGGGATTCCCAGGCCCTTGCGGCCTGGAAGATCCGTAGCACGCAAGTGTTCACAGGCTAGATAGTTGTGGGTTCGGTCGTTAGACTGGGCTTGAGATA
>1107:20303:6285__T604__S_1261
AAGTCGTAACAAGGTTTCCGTAGGTGAACCTGCGGAAGGATCATTACCGAGTGAGGGCCCCGTCGCGGGCCCAACCTCCCACCCTTGTCTTTATACCCTGTTGCTTCGGCAGGCCCACTGGGGAAACCCGGTCACTTGGGGGCATGACGTCCCCGGGCCCGCGCCTGTCGGAGCGCTCTTTGAACCCTGATGAAGATGGGCGGTCTGAGTGAATTTTGAATTATC
>1111:13257:14261__T604__S_1339
AAGTCGTAACAAGGTTTCCATAGGTGAACCTGCGGAAGGATCATTATCGAGTTAGGGTCTTATAGGCCCGACCTCCAACCCTTTGTTTACTATACCATGTTGCTTTGGTAGGCCCGCCTCTTGGGGCCGCCGGGGGCTTAATACCCTTGGTCAGTGCCTACCAGTAGCCTTATTAAATTCTTTTATAATTTTGTTGTCTGAGTATAAATATAAATCGTTAAAACT
>2111:14273:6159__T604__S_1236
AAGTCGTAACAAGGTCTCCGTTGGTGAACCAGCGGAGGGATCATTACCGAGTTTACCAACTCCCAAACCCTGTGTGAACGTACCGTTTCCCGTTGCTTCGGCGGACCGCCCCGGGCGCGGGCCTCTCGCAGGCCGCCAGCCCCGGACCCAGGCGCCCGCCGGGGGACCCCAAAACCCTCTGCATCTATGGTGGCTTATTCTGAATTTACGCTCTCTGAGCGGAA
>1101:13045:12565__T593__S_1245
AAGTCGTAACAAGGTCTCCGTTGGTGAACCAGCGGAGGGATCATTACAGAGTTGAAAAACTCCCAACCCTTTGTGAACTTACCTATATCGTTGCTTCGGCAGGCGGCCCCTGGGAGGGGCTGTAGCCTCTTTGAGGCGCCTGCCGGAGGTACTATACTCTATATCTATTATGTCTTCTGAGAAAATACAAAATAAGTCAAAACTTTCAGCAACGGATCTCTTGGT
>1101:14922:27370__T593__S_1245
AAGTCGTAACAAGGTTTCCGTAGGTGAACCTGCGGAAGGATCATTAAATGATAGTACTGGCCCTAGGCTGTAGCAATACATGCCTATGGGTTTCACGTCTATTACCCTTGTTTTTCGAGTACCTATGTTTCCTTGGTGGGCTTGCCCACCAATTGGACAACCTATTAAACCTTTTTAATTTTTAATCAGCGTCTGAATAAATTTAATAATTACAACTTTCAACAA
>1102:23556:9700__T593__S_0810
AAGTCGTAACAAGGTCTCCGTAGGTGAACCTGCGGAGGGATCATTATCGAATGGTCTTCTGACCTTCTACCTCTCAAACATGTGGAAGCAATAAATGTGCTTCGGGGTCCTCTATGGACCCCGCTTTTATGCTGGAATATGCATGTGTCTGAATCCGATACAAAGAATCAAAACTTTCAACAAAGGATCTCTTGGCTCTCGCATCGATGAAGAACGTAGTGAACC
>1102:6346:15480__T593__S_1266
AAGTCGTAACAAGGTTTCCGTAGGTGAACCTGCGGAAGGATCATTAACAGGATGGACCCGGCTCGCCGGTGCTCTGCCTACCTTGCATAATCTACCTTTGTTGCTTTGGCGGGGCGCCTCACGGCCAGCGGCTCCGGCTGCTGCGCCCCCGCCAGAGGACCCCAACTCTTGTTTTTAGTGACGTCTGAGTACTATATAATAGTTAAAACTTTCAACAACGGATCT
>1103:8866:15242__T593__S_1242
AAGTCGTAACAAGGTTTCCGTAGGTGAACCTGCGGAAGGATCATTACCTAGAGTTTGTGGGCTTTGCCTGCTATCTCTTACCCATGTCTTTTGAGTACTTACGTTTCCTCGGTGGGTTCGCCCACCGTTAGGACAATTTAAACCCTTTGCAGTTGCAATCAGCGTCTGAAAAACATAATAGTTACAACTTTCAACAACGGATCTCTTGGTTCTGGCATCGATGAA
>1104:12120:21223__T593__S_1008
AAGTCGTAACAAGGTTTCCGTAGGTGAACCTGCGGAAGGATCATTACCGAGTGTAACCCCCCATAAAAAGGGGGTACCTCCCGTCCTTTGTAGGGCCCTTTGGGTCTTCAGACTTCTGCTTCGGCGGGGTTACCCGCCGGAACAACCTCAAAACTCTCGTCAAACCGTTCTGTCCGAGATCTTGAGAAAATAATGAAAACTTTCAACAACGGATCTCTTGGTTCT
>1104:22517:9151__T593__S_0195
AAGTCGTAACAAGGTCTCCGTAGGTGAACCTGCGGAGGGATCATTATTGAATGGGGCCTTTGGGTCACCTTCTTCCAAACCTGTGGAAACGAGAAGTGCTTTGGCGCCTCGAGCGCCAAGTCTATGCATTCAGCCTTGTGTCTGATCAGAAACAAATTTTAAAACTTTCAACAAAGGATCTCTTGGCTCTCGCATCGATGAAGAACGTAGTAAATAACTACTG
>1105:29486:14507__T593__S_0906
AAGTCGTAACAAGGTTTCCGTAGGTGAACCTGCGGAAGGATCATTACTGAGTGTTTTGAGTCTAACTCAAATCCTCCCACCCTTTGTTTAAATGACCTGTTGCTTCGGTGAGACTGACACTTGTCGGTTGACTGATTTTTATCAGTGAGCTAGTTTGCTCACCGAAGTTTTTTTACAACTCTTTTATTTCAAGATATTTGAGAAAACAAAAACAAAAAATTAAAA
>1106:11107:8000__T593__S_1089
AAGTCGTAACAAGGTCTCCGTTGGTGAACCAGCGGAGGGATCATTGCTGGAACGCGCCCCAGGCGCACCCAGAAACCCTTTGTGAACTTATACCTTACTGTTGCCTCGGCGCTTGCCGACCCCCAGGGGTCCCTTGGAGACAAGGAGCAGGCACGCCGGCGGCCAAGTTAACTCTTGTTTTTACACTGAAACTCTGAGAAAAAAAACAAAATGAATCAAAACT
>1108:14100:19899__T593__S_0483
AAGTCGTAACAAGGTTTCCGTAGGTGAACCTGCGGAAGGATCATTACCGAGCGAGGGCCGCCCCGGCGCCCGACCTCCTAACCCTTTGTGTGACCGTTACCTCTGTTGCCTCGGGGGCGATCCGGCCCTGACCTGGCCGCGGGGCCCCCGGTGGACCATCCATCAACACTGCATCAATGCGTCGGAGTGATTGGAAGCGAATTCAATCAAAACTTTCAACAACGG
>1114:11362:16534__T593__S_1344
AAGTCGTAACAAGGTTTCCGTAGGTGAACCTGCGGAAGGATCATTATAGAATGAACCCCCGCACCTAAGGCTAACGCTGAAGGTGGGGTCCTCTTTTTAAACCCCTGTAATTAGTGAAGTCTGAGCAATGTTTATAAAATAGTCAAAACTTTCAACAACGGATCTCTTGGTTCTGGCATCGATGAAGAACGCAGCGAATTTTGACTGTCTCTTATACACACTC
>1101:21817:9168__T604__S_1118
AAGTCGTAACAAGGTCTCCGTTGGTGAACCAGCGGAGGGATCATTACCAGAGTCACCGGCTCTACAAACCACCGCGAACCTACCTGAAGAAAAAAAGTTTCCTGCTCCGGCGGGCCCGCCCTAGGAGGGCGGCCCGCCGCCGTGGCGCCCGCCGGAGCGGGGTGTAGCGCTCTCGTGGCGCTCTGCTCCAGAAGCTAGCTACCGTCTTGTCCTCTGAGTCGAAAG
>1103:8167:4978__T604__S_0290
AAGTCGTAACAAGGTTTCCGTAGGTGAACCTGCGGAAGGATCATTAACGAGTTAGGGTCTTCTAGGCCCGACCTCCCAACCCCATGTTTATTGAACCTCTGTTGCTTCGGCGGGCCCGTCTCACGGCCGCCGGAGGAGTCGCCGCGAGGCACCCTCTGGCCAGCGTCCGCCGATAGCCAACCTCAAAACTCTGAATGAATCGTGTCATGATGTCTAAGTCTATGA
>1105:10188:9412__T604__S_0005
AAGTCGTAACAAGGTTTCCGTAGGTGAACCTGCGGAAGGATCATTAAACCTTATACTTCGGGGGGCCGGTGTTGAATAGCAGTTCCATTGCGGATCGGCTACTCTCCCCGCCCTGTCTGAACATTACCCATGCTTTTTGCGTACCCATTGTTTCCTCGGCAGGCTTGCCTGCCAGCAGGACCCTTTTACAACCTTTTGCAATTGCAGTCAGCGTCAGAAAAAACT
>1109:15083:13833__T604__S_0001
AAGTCGTAACAAGGTTTCCGTAGGTGAACCTGCGGAAGGATCATTAAAAGTGGAGCCGTTGGGCTCGCCTTTAATCCACACCCCTGTGAACCTGTCCATGTTGCTTCGGCGGGCCAGCGCCCTGCGCCCGGCGGCCCCTCAACGGGGGCGGCTTGAGTGCCCGTCAGAGGACCATTTTAACTCTTGTTTTGGTGCCTGTCTGAATGAAAACACAATTATTTAAAA
>1102:21365:7234__T593__S_1320
AAGTCGTAACAAGGTTTCCGTAGGTGAACCTGCAGCAGGATCATTATCGAAAGCTCCGGCTTTTGTTGTGCCTTGAACCCTTTGATGTTTGAACCTCTGTTGCTTCCGTCGGCCAATATTCCACAAGAGGGACATTTGACCGATGGAGGGTATTTGGGAACTCAGTTGCTTAAATGTTGTTAGTCTGAAATATTTGAGATGAAATGCTCAAGAAAACAAAACTTT
>1102:9009:18516__T593__S_1056
AAGTCGTAACAAGGTTTCCGTAGGTGAACCTGCGGAAGGATCATTACCAGTGAGCTCTCAGGAGCATCACCCACCCGTGTTTACATACCTTTGTTGCTTTGGCGGACCGTGGCCTCCACTGCGGGTTGTGCTCGCAAGTGCCCGCCAAGGGACCAAACTCTGAATATTAATGATGTCTGAGTACTATTTTTAATAGTTAAAACTTTCAACAACGGATCTCTTGGT
>1104:2813:17657__T593__S_1089
AAGTCGTAACAAGGTCTCCGTTGGTGAACCAGCGGAGGGATCATTACCGAGTTTACAACTCCCAAACCCATGTGAACATACCTATCTGTTGCTTCGGCGGGACCGCCCCGGCGCCTCTCAGTGCCCCGGAACCAGGCGCCCGCCGGAGGCCCCAAACTCTTGTTTTACTACCTGTATTCTCTGAGTGGCGTAAGCAAATAAATAAAAACTTTCAACAACGGATCT
>1106:16756:24594__T593__S_1310
AAGTCGTAACAAGGTTTCCGTTGCATAAGTCTTGAGGAACAATGATTCTTCCGCAGTGATACTTATAGAAGCCTTTGCAACCTCGCAAGAGGGATGTTCCAGCGACTCTAAATAATTGGTCCTTTATGCAAGTCAGTCGGGTACTGGCGACACTTTCGAATTGCCGGGGACACCCTAAAGCCTATGACACCAACCTATGAGGGAAACCTGCATAGGGGCACATGC
>1108:17743:24880__T593__S_0987
AAGTCGTAACAAGGTTGATGGAAGCCTTTGCATAAATGCGTAGTTCAATGAGCAATGTCACTGAATTGCTGGGAATCCATTTGGAATGTCAGCAGCCACAAAGTGGTTCACAGATTAAGTAGTGACAGTCAAAAATCTGATTAAGATATAATCGGTCAATAGTTGTAAAACTAATGAGAAACGTTCCGTAGGTGAACCTGCGGAAGGATCATTATAGAGAGGGTT
>1102:13032:14239__T604__S_0906
AAGTCGTAACAAGGTCTCCGTTGGTGAACCAGCGGAGGGATCATTACAAGACGAGAGCCGCTCGCGGCTCCCATCAAACCACTGTGAACCTACCCCAGACCAGTTGCTTCGGCGGCCGGCCCCTCCCCGGGAGACCGGGGGGGAGCCGCCGTGGCCCGCCCGATGGGTGGCCGCCGGGCGACGACACAACCAAACCATTCTGTATCCTAACATCTGAGTCATCAT
>1103:13846:20191__T604__S_1275
AAGTCGTAACAAGGTTTCCGTAGGTGAACCTGCGGAAGGATCATTACCGAGTGCGGGCCCTCTGGGTCCACCCTCCCACCCGTGTCTACCGTACCTTGTTGCTTCGGCGGGCCCGCCCCCTCGGGGGCCGCCGGGGGGCATCACGCCCCCGGGCCCGCGCCCGCCGGAGACATCTACGTGAACCCTGTCTGAAGGTTGCCGTCTGAGTGGATTTATCCAATCG
>1103:8545:22014__T604__S_0941
AAGTCGTAATAAGGTCTCTGTACAGGAGTCAGAGTAATCCCTCTGTAGCGAACCTTTGGAAGCCTTTGCACCTCAGAAATAGGTGTCTCAGCGACTCAAAATAAGAGACAGCAAGTAGCGTAAACCGCTGTAACATAATCGAATTGCGGGAATATCCTAAAGCCTGACAGTACTAACCTTTGGTAGAAATATCATTAAGGTGCCTATGCTAAAAACATGGGGGAT
>1104:13937:11620__T604__S_0350
AAGTCGTAACAAGGTCTCCGTAGGTGAACCTGCGGAGGGATCATTAATGAATGGCCCTTGGCATTCGACACTTCAAAACTGTGGAGGCACAGCGTGCTTCGGTGCTTTGGCGCCGCTTTTATGCCGTAAAGTTTGTGTCTGAACCTAAGAAATAGTCTAAAAACTTTCAACAAAGGATCTCTTGGCTCTCGCATCGATGAAGAACGCAGTAAAGACAAACTGT
>1104:22307:21052__T604__S_0984
AAGTCGTAACAAGGTCTCCGTTGGTGAACCAGCGGAGGGATCATTGCTGGAACGCGCCCCGGCGCACCCAGAAACCCTTTGTGAACTTATACCTTACTGTTGCCTCGGCGCAGGCCGGCCTCCCAGCTGAGGCCCCCCGGAGACGGGGAGCAGCCCGCCGGCGGCCAGCTAAACTCTTGTTTCTACAGTGGATCTCTGAGTAAAAAAACATAAATGAATCAAAACT
>1107:17013:22782__T604__S_0936
AAGTCGTAACAAGGTCTCCGTTGGTGAACCAGCGGAGGGATCATTACCGAGTTTTCAACTCCCAAACCCCTGTGAACATACCTATCGTTGCCTCGGCGAGAGTAGCCCCAGGCGTTGGCGCAAGCCTTCGCCCTGGTATCAGGCGCTCGCCGGAGGACCCAACTAAACTCTTGTATTCTAAAGAATCTTCTGAGTAACCAAAACAAATAAATTAAAACTTTTAAC
>2105:29313:12072__T604__S_0535
AAGTCGTAACAAGGTCTCCGTAGGTGAACCTGCGGAGGGATCATTACCGAGTTCATGCCCTGACGGGTAGACCTCCCACCCTATGTTATATTACCTTTGTTGCTTTGGCGGGCCGCCCGGCTTCGGCCAGGCTACCGGCTCCAGCTGGTAAGCGCTCGCCAGAGGACCCCCAACTCTGAATATCAGTGTCGTCCGAGGACTATATAATAAGTTAAA
>1101:15464:12925__T593__S_1511
AAGTCGTAACAAGGTCTCCGTTGGTGAACCAGCGGAGGGATCATTACCGAGTTTACAACTCCCAAACCCAATGTGAACCATACCAAACTGTTGCCTCGGCGGGGTCACGCCCCGGGGGGGTCGCAGCCCCGG
>1101:23082:7870__T593__S_1507
AAGTCGTAACAAGGTTTCCGTAGGTGAACCTGCGGAAGGATCATTATAGAATGAACCCCCGCACCTAAGGCTAACGCTGAAGGTGGGGTCCTCTTTTTAAACCCCTGTAATTAGTGAAGTCTGAGCAATGTTTATAAAATAGTCAAAACTTTCAACAACGGATCTCTTGGTTCTGGCATCGATGAAGAACGCAGCAAACTCAGGCTGTCTCATATACACATCTC
>1101:25519:14400__T593__S_1148
AAGTCGTAACAAGGTTTCCGTAGGTGAACCTGCGGAAGGATCATTACCGAGTTAGGGTCTTATAGGCCCGACCTCCAACCCTTTGTTTACTATACCATGTTGCTTTGGCGGACCCGCCTTTTGGGGCCACTGGGGGTTTACAAGCCCCTGGTCAGTGTCTGCCAGTAGCCTTATTAAATTCTTTTATAATTATGTTGTCTGAGTATAAATATAAATCGTTAAAAC
>1102:22349:11835__T593__S_1305
AAGTCGTAACAAGGTCTCCGTTGGTGAACCAGCGGAGGGATCATTGCTGGAACGCGCCCCAGGCGCACCCAGAAACCCTTTGTGAACTTATACCTTACTGTTGCCTCGGCGCATGCCGGCCCCCTTGGGGGCCCCTCTCCTGGAGGAGCAGGCACGCCGGCGGCCAACCTAACTCTTGTTTTTACACTGAAACTCTGAGAATAAAACATAAATGAATCAAAACTT
>1103:12695:15175__T593__S_1388
AAGTCGTAACAAGGTCTCCGTTGGTGAACCAGCGGAGGGATCATTACCGAGTTTACAACTCCCAAACCCCTGTGAACATACCTTATCGTTGCTTCGGCGGGATCGTCCCGGCTGCCCGATCTCTCGGGCTCCGGACCCAGGCGCCCGCCGGAGGACCCAAACTCTTGTTTTAATCAGTATCTTCTGAGTAAATAAGCAAATAAATTAAAACTTTCAACAACGGAT
>1105:16881:9463__T593__S_1053
AAGTCGTAACAAGGTTTCCGTAGGTGAACCTGCGGAAGGATCATTACTGAGTTAGGGTCTTCAAGGCTCGACCTCCAATCCTGTGTTTACCAATCCATGTTGCTTTGGCGGGCCCGCCCCGAGGGGCCGCCGGGGGTCTTACCACCCCTGGCCAGTGCCCGCCAGTAGCCATTTCAAATTCTTAATAACTGTGTCGTCTGAATGATAAATTCCAATCGTTAAAA
>1108:24452:10275__T593__S_1360
AAGTCGTAACAAGGTTTCCGTAGGTGAACCTGCGGAAGGATCATTACTGGGTCACCGGGCGCTTCGGCGCTCACCCCCACCCTTCGCTTCCTGCCCCATGATCGGCGTCAGGCGGGCCCCCTCTGGGGGGCCCTCCGGCCGAAAACCAAACCCTCGCAACCCTTTGCAGCCTGAAGTAAAAAACAAATAGTTAAAACTTTCAACAACGGATCTCTTGGTTCTGGC
>1111:21950:4267__T593__S_0871
AAGTCGTAACAAGGTTTCCGTAGGTGAACCTGCGGAAGGATCATTAAAGAGAAATTGCCCCTTTGGGGTAGATCTCCCACCCTTTGTTTACATTTACCTTTGTTGCCTTGGCAGGCCCGTCTCGTGTGACCACCGGCTTAGGCTGGTCCGTGCCTGCCAGAGGACCTCAAAACTCTCTGATTTCATGTCGTCTGAGCACTATATAATAGTTAAAAACTTTCAACAAC
>1112:15195:18947__T593__S_0199
AAGTCGTAACAAGGTTTCCGTAGGTGAACCTGCGGAAGGATCATTAACGAGTTAGGGTCTTCCAGGCCCGACCTCCCAACCCTATGTTTATTGAACCTCTGTTGCTTCGGCGGGCCCGTCTCACGGCCGCCGGAGGACCGCTGAAAGGCGTCCTCTGGCCCGCGTCCGCCGATGGCCAACCACTCAAACTCTGAATGAATCGTGTCATATGTCTGAGGCTATGAT
>2101:7708:9946__T593__S_1126
AAGTCGTAACAAGGTTTCCGTTGGTGAACCAGCGGAAGGATCATTACAGAGATCATGCCCTCACGGGTAGATCTCCCACCCTATGTTATATTACCTTTGTTGCTTTGGCAGGCCGCCAGGCTTCGGTCAGGCTACCGGCTCCGGCTGGTAAGCGCCTGCCAGAGGATCTTAAAACTCTGAATATTAGTGTTGTCTGAGTACTATAAAATAGTTAAAACTTTCAAC
>1101:13196:9137__T604__S_0265
AAGTCGTAACAAGGTCTCCGTAGGTGAACCTGCGGAGGGATCATTATTGAATGGCCCTGTGGGCCTTCAACCCCATCAAACCTGTGGACTCAATCTGTGCTTCGGCGCCATGCTCATGGCGTCGTCTTTATGCTGAAAGCTTGATTTTGTCTGATTCAACACAAAGATTTAAAACTTTCAACAAAGGATCTCTTGGCTCTCGCATCGATGAAGAACGCAGTAAAC
>1101:4499:10796__T604__S_0613
AAGTCGTAACAAGGTTTCCGTAGGTGAACCTGCGGAAGGATCATTATCGTGGGGATTCGTCCCTATCGAGATAGCACCCTTTGTCTATGAGAACCTTCTGTTTCCTCGGCGGGTTACGCCCGCCAATGGGGACCCTTTAAACCCTTTGCAGTAGCAGTAAACTTCTGATATAAATAAATATTAAAACTTTCAACAACGGATCTCTTGGTTCTGGCATCGATGAAG
>1107:20011:12264__T604__S_0920
AAGTCGTAACAAGGTTTCCGTAGGTGAACCTGCGGAAGGATCATTACCGAGTTAGGGTCTTATAGGCCCGACCTCCAACCCTTTGTTTACTATACCATGTTGCTTTGGCGGGCCCGCCTTTCGGGGCCGCCGGGGGCTTTCATACTCCTGGTCAGTGCCCGCCAATAGCCTTATTAAATTCTTTCATAATTATGTTGTCTGAGCCTAAATATGAATTGTTAAAAC
>1108:4259:15358__T604__S_1393
AAGTCGTAACAAGGTTTCCGTAGGTGAACCTGCGGAAGGATCATTACCGAGTGCGGGCTCCTCGCGAGCCCTATCTCCCACCCGTGTCTACCATTACCGCGTTGCTTTGGCGGGCCCACCGAGGCCTCGTTCTCGGTCGCCGGGGGACTACCATCCCCGGGCCCGTGCCCGCCGGAGCGCCTCTGAACCCTGTGTGAACAGTGAGTCTGAGTGTTTATTTGAATC
>1110:17372:16699__T604__S_1174
AAGTCGTAACAAGGTTTCCGTAGGTGAACCTGCGGAAGGATCATTACAGAGTAGCGGTGCCCTCTGGGCGCCTACTCCCACCCTTTGTGAACTTGCCTCTGTTGCTTTGGCGGGCCGGGTGCCCCAAGCGCCGCCGGCTTCGGCTGGAGAGCGCCCGCCAGAGGACCATTTAAACACTGCTCACCGTGACATCTGAGTAACAAAACAAATGAATCAAAACTTTCA
>1110:17861:6840__T604__S_0613
AAGTCGTAACAAGGTCTCCGTTGGTGAACCAGCGGAGGGATCATTACAGGACTCGCAAGACTCCTATAACCCTGTGAACTTACTACAAAGCACGTTGCTTCGGCGGGTGTCTCCGGGTGGTTTTTCCCCTCGGAAGCGCTAAGCCCGCCGGCAGCCTACTAAATTCTGTCTCTTTGCGTTGGCATCTCGAGTACAAACAAATAAGTTAAAACTTTCAACAACGGAT
>2104:9383:9705__T604__S_1105
AAGTCGTAACAAGGTTTCCGTAGGTGAACCTGCGGAAGGATCATTACAGAGAACTTGCCCTTCGGGGTAGATCTCCCGCCCTGTTTACTCATACCTTTTGTTGCTTTGGCAGGCCCGTCTTTGGACCACCGGCTTTGGCTGGTCAGTGCTTGTCAGAGGACCCAAAACTCTTGATTTTGTGTTGTCTGAGTATCAATGAAAAATTAGTTTTAAAACTTTCAACA
>1105:27842:16379__T593__S_1228
AAGTCGTAACAAGGTCTCCGTTGGTGAACCAGCGGAGGGATCATTACCGAGTCTTCGCGCTCAAAACAACCCTTCTGTGGACCTGAATAAGACCGTTGCCTCGGCAGGCGGCCCTACCTACGGGCCAGATAGCTCAGCTGCTTCCAGGGAGCAACCCTCCCTGAGGCGCTGGCGCCAGCCGCTGGCCCCAAACCAAAACTCTAGTAACTTTTACCTTCTG
>1106:21009:8145__T593__S_0122
AAGTCGTAACAAGGTTTCCGTAGGTGAACCTGCGGAAGGATCATTAAAGAATCGCCCCATTTTTGAAATGGGTAATTCCCAAACCGTGTATACATACCTTTGTTGCTTTGGCAGGCCGCCCCTTAAGGCGTCGGCTCCGGCTGACTGCGCCTGCCAGAGGACCCAAACTCGTTTATTTAATGATGTCTGAGTACTATATAATAGTTAAAACTTTCAACAACGGAT
>1106:8090:23659__T593__S_1019
AAGTCGTAACAAGGTCTCCGTTGGTGAACCAGCGGAGGGATCATTACCGAGTTCACGCTCATAACCCACTGTGCATCTATTTGTTGCTTTGGCAGGGAGCATCCGCTAATCGCGGACGCCTCGGTGTCCCGCCCTGCCAAAGGCCTCCTGCTCTGAATATATCGTGTGGTCTGAGGGACTTTACAAGAAAATAAACCTTCAACAACGGATCTCTTGGTTCTGGCA
>1109:10016:12524__T593__S_0134
AAGTCGTAACAAGGTCTCCGTAGGTGAACCTGCGGAGGGATCATTAATGAATGGCTTTTGCCTTCAACCCTGTAAACCTGTGGAAGCAAGATGTCATTTGGTGCTCCGGCACCTCGTTTATGCGGTAAAGTATTTGTCTAAATCAAAAAGCAAGAATTAAAACTTTCAACAAAGGATCTCTTGGCTCTCGCATCGATGAAGAACGCAGCAAATAACGCTGTCTCT
>1101:11211:10917__T604__S_1168
AAGTCGTAACAAGGTCTCCGTTGGTGAACCAGCGGAGGGATCATTACCGAGTTTTCAACTCCCAAACCCCTGTGAACATACCTGAACGTTGCTTCGGCGGGACCGCCCCGGCGCCCCCATCCGGGCGGCCCGGAACCAGGCGCCCGCCGGAGGACCCAAACTCTTAGTCTTTGCAGTGGCATTCTCTGAGTCTCACAAACAAAAATGAATCAAAACTTTCAACA
>1102:13744:10162__T604__S_1386
AAGTCGTAACAAGGTCTCCGTTGGTGAACCAGCGGAGGGATCATTACCGAGTTTACAACTCCCAAACCCCCTGTGAACCTATACCATTACTGTTGCTTCGGCGGGTCATTGCCCCGGGGAAAGGACGAGGTGCCGCCTAGGCTCCCCGGCCCGCCCCCGGAAACAGGCGCCTGCCGGGGGAATCAAACTCTTCTGTATTTTTTACTTTTACTGTTATACTGTCT
>1102:14623:16154__T604__S_0994
AAGTCGTAACAAGGTTTCCGTAGGTGAACCTGCGGAAGGATCATTACTGAGTACCGGGGCCTCAGGTCTCTACTCCCATCCCATGTTAACTTTTTACCGTTGCTTTGGCGGACCGGTGGTCTGACTGCCGCCGGCTCTAGGCTGGAGAGCGTCCGCCAGAGGATTTTCAAATGCTGTTTAAACGTGTGCTCTGAGTACAACTTAATTAGAATCAAAACTTTCAAC
>1102:18732:12591__T604__S_1460
AAGTCGTAACAAGGTCTCCGTTGGTGAACCAGCGGAGGGATCATTAACGAGTTTACAACTCCCAAACCCAAATGTGAACATACCTTCAGTTGCTTCGGCGGACTCGCCCCAGCGTCCGGATGGCCTCGTGCCACCCGCGGCCTGGAGCCAGGCGGCCGCCGAAGACCACCAAAACTCTCTGTATTGTCCAGTCTCTTCTGAATCCGCCGCAAGGCACTACAAATG
>1104:22146:6475__T604__S_0682
AAGTCGTAACAAGGTCTCCGTAGGTGAACCTGCGGAGGGATCATTAATGAGAACCTGCCCTTCGGGGTAGATCTCCCACCCTTTGTATACCATACCATTGTTGCTTTGTCTGGCCCGACTCTCGGGTCCGCCGGCCCTCGGGCTGGTCAGCGCCGGACAGAGGAAATCAAACCCTTTTTTAATTGTCGTCAGAGTACTATTTAATAGTTAAAACTTTCAACAACG
>1104:24876:19229__T604__S_0825
AAGTCGTAACAAGGTCTCCGTTGGTGAACCAGCGGAGGGATCATTATAGGGTCTCTGACTCTCAAACCACTGTGCATCAATACCATTACTGCTGAGGCGGGCCGCTCGCTGGGGGAGCTCAGGCCTGTAAAGGTGGCCCGCCGAAGCAACTTTCAAACTCTCTTTTTACCCAAAAAGAAAAACTTTCAAAATAATCACAACTCATAACAATGGATCTCTTGGCTC
>1105:18103:14844__T604__S_0901
AAGTCGTAACAAGGTTTCCGTAGCTCAAGTACGGGACAACCCAGCTGCAAGGCTGGGGTGATCCTTCCGCGTAACACTTGCCGAAGCCTTAGCAGCCCGAAAGGGTGCAGCTCCAACGACTATAACTATAGGAGAGCTGCTTAAATGCTAGTCTGCATACCTGCAGGCAACACTATCAAATTGCGGGAACACCCTAAAGACCTCAACACCAAGCGATCGTGGGAA
>1105:21747:18127__T604__S_0998
AAGTCGTAACAAGGTCTCCGTTGGTGAACCAGCGGAGGGATCATTATAGAGTTGTTAAAACTCCCTATAACCCTTGTGAACCTACCTGTTTGTTGCTTCGGCGGGCAGCCCCTGGGAGGGGCCTCGCCTCCTCGCGAGGTGTCCGCCGGAGGACCACTTATAAACTATTTGTAATTATATGGCCTCTCTGAGTAACTTATAAATAAGTTAAAACTTTCAACAACG
>1106:15458:23822__T604__S_0117
AAGTCGTAACAAGGTCTCCGTAGGTGAACCTGCGGAGGGATCATTATCGAATGGTCTTTGACCTTCTACCCTTCAAACCTGTGGAAGCAAACCATGTGCTTCGGCGCCCCGTGCCCGGGACGTCGCATTTATGCTGAAATCTGTGTGATGTCTGAATCACATTGAAGAATCAAAACTTTCAACAAAGGATCTCTTGGCTCTCGCATCGATGAAGAACGTAGCAAA
>1108:14025:8373__T604__S_1410
AAGTCGTAACAAGGTTTCCGTAGGTGAACCTGCGGAAGGATCATTAATGAGAACTAAGAGTAGTAGCCTTGGCTACTATTCTGAACACTCCACCCTTTGTTTACATTACCTTTGTTGCTTTAGCAGGCCCGCTTTCGGGCCGCCGGCACCTGCTGGTCAGTGCCTGCTAGAGAACCTAAAACTCTTGTTAATAATATTGTCTGAGTACTATATAATAGTTAAAAC
>2104:15505:20680__T604__S_0684
AAGTCGTAACAAGGTTTCCGTAGGTGAACCTGCGGAAGGATCATTAAAGTTATAGTCCCCTGGCCTTCTGGCTAGGGTCTTCTATACCACCCTTTGTTTATTACACCTTTGTTGCTTTGGCAGGCCTGCCCTCGGGCTGCTGGCTCCGGCCGGCGAGCGCCTGCCAGAGGACCTAAACTCTGTTTGTCTATAATGTCTGAGTACTATATAATAGTTAAAACTTTC
>2109:14383:4567__T604__S_0318
AAGTCGTAACAAGGTTTCCGTAGGTGAACCTGCGGAAGGATCATTACAGAGAACCTACCCTTTGGGTAGATCCTCCCACCCTTTGTCTACTTTACCATTGTTGCCTTGGCAGGCCCGTCGTATGACCACCGGCTTCAGCTGGTCAGTGCCTGCCAGAGGACACTCCTAATTCTTTGATTTTTCGTGTTGTCTGAGCATTATATATAATCGTTAAAACTTTCAACA
>1104:12644:26945__T593__S_0208
AAGTCGTAACAAGGTCTCCGTAGGTGAACCTGCGGAGGGATCATTAATGAATGGCCATCTATGGCCTTCGACCCTTCAAATTCCGTGGAGGTAAAGTGTGTTTCGGCGCTTTGGCGCCGCCTTTATGCTGTAAAGTCTGTGTCTGAATCTAAAATATAGTCTAAAACTTTCAACAAAGGATCTCTTGGCTCTCGCATCGATGAAGAACGCAGTAAAGTATTCC
>1112:16162:11037__T593__S_1050
AAGTCGTAACAAGGTCTCCGTAGGTGAACCTGCGGAGGGATCATTACCGAGTGAGGGCCTCTGGGCTCGATCTCCCACCCTTTGACAAACGTCCGGTTTGCCTCGGGGGTGACCCGGATCTCACAACGTCCGGGTGCCCCCGGAGGGATACCAACTCAGCATTTTGGCGTCGGAGTCAAACAGTAAATGGAATGAAAACTTTCAACAACGGATCTCTTGGTTCTG
>2101:9582:15356__T593__S_0651
AAGTCGTAACAAGGTTTCCGTAGAATAAGTCTCGGAGCATAAGATCCTTCCACAGTGAAGCTTATAGAAGCCTTTGCAGCCTGGCAACAGGTAGCCGCGCGACTCTAAACAATGGGGCCTTATGCAAGTCAGAGTACCCCCCTCTGGCAACACAACCGAATTGACGGGGACACCTTAAAGCCCGCTCCACCAACCGACCCGAGAAATCGGGCTGGGGTCTATGTT
>1101:11773:21587__T604__S_1469
AAGTCGTAACAAGGTTTCCGTAGGTGAACCTGCGGAAGGATCATTACAGAATATACCTTATTCTCACCCTGTGCATACCGAACCTCTGTTGCCTCGGCGCACTGCTGCGCCAGAGGACTCAAACGCTGAAATTATACCGTCTGAGGCACTATGCAAATAGTCAAAACTTTCAACAACGGATCTCTTGGTTCGGGTATTGATGAAGAACGTAGTAAAAGTCTG
>1101:28843:14908__T604__S_0350
AAGTCGTAACAAGGTCTCCGTAGGTGAACCTGCGGAGGGATCATTAATGAATGGCCCTTGGCCTTCGACACTTCAAAACTGTGGAGGCACAGCGTGCTTCGGTGCTTTGGCACCGCTTTTATGCCGTAAAGTTTGTGTCTGAACCTAAGATATATTCTAAAAACTTTCAACAAAGGATCTCTTGGTTCTGGCATCGATGAAGAACGCAGCAAAATACTGTCTCTT
>1102:16717:20106__T604__S_0062
AAGTCGTAACAAGGTCTCCGTTGGTGAACCAGCGGAGGGATCATTACTGAGTTACCACTCTTAACCCTTTGTGAATTTTACCTAGTGTTGCTTCGGCAGGTTTTCCCAGGGAGGGAAGTAGCCTTCGGGCAACCTGCCAGAGGCATTTTTACTCTGATTTATTTGAATTCTGAGTTTCTTTAAAAAAAAGAAAAAAACTTTCAGCAACGGATCTCTTGGTTCTGG
>1103:10901:9152__T604__S_1382
AAGTCGTAACAAGGTTTCCGTAGGTGAACCTGCGGAAGGATCATTAAAGAGATTCCTGCCCTTCTTGGGTAGACCTCCAACCCTCTGTATATCGTACCTTTGTTGCTTTGGCAGGCCCGTCTCTGACCGCCGGTGCATTCTGGCCAGAGTCTGCCAGGGGATTCAACTCTTAATACATGTTGTCCGAGTACTCTGTAACAGTTAAAACTTTCAACAACGGATCTC
>1106:10950:10933__T604__S_1466
AAGTCGTAACAAGGTCTCCGTTGGTGAACCAGCGGAGGGATCATTACAGAGTTCTTTGCAACTCCCAACCCTGTGAACCATACCAATTTTTGTTGTTGCTTCTGGCAGGCAGGCCTCCGGGCCCCCTGCCAGCGGCAGCCTGCTCCAACCTTCTTTCGTATCTTACCGTCTGAGCTTCTAAAAAAATAAATCAAAACTTTCAACAACGGATCTCTTGGCTCTGGC
>1106:15735:21371__T604__S_0887
AAGTCGTAACAAGGTTTCCGTAGGTGAACCTGCGGAAGGATCATTACCGAGTAATCCTGCTTGCAGGAAACTCCCACCCTTGAGTATTGACTGTTGCTTCGGCGAGACGCTGGAAACAGCCACGGGGATGTCGGAGTCGGACGTCCCAGTGCGGGCTCGCCGAAGAATTACATACTCTGAGATTATGTACCGTCAGAGCATCAAGCAATATATCAAAACTTTCAA
>1108:21674:5207__T604__S_0227
AAGTCGTAACAAGGTTTCCGTAGGGTGAGTCGCCACTCCAATTTTTCCCCTGGTCCTTGTGAACGTGAATTGCTAACGTGTTTTATAGTGAACCTGCGGAAGGATCATTATCGAGTTAGGGTCCCTCGCGGCCCGACCTCCCAACCCTTTGTTTATACTACCTTTTGTTGCTTCGGCGGACCCGCCTTAACTGGCCGCCGGGGGACCGTCGAAAGGCGTCCCCTG
>1103:11473:9172__T593__S_1010
AAGTCGTAACAAGGTTTCCGTAGGTGAACCTGCGGAAGGATCATTATCGAGTTAGGGTCTTCTGAGGCCCGACCTCCCAACCCTATGTTTACTGAACCTATGTTGCTTCGGCGGGCCCGTCTCACGACCGCCGGGGGACCGTCAGACGTCCTCTGGCCCGTGCCCGCCGGTGGCCAAACTTAACAGATTCTGATTAAATGTGTCCTGTCTGAGTACAATTTTTAA
>1104:24862:15263__T593__S_0178
AAGTCGTAACAAGGTCTCCGTAGGTGAACCTGAGGAGGGATCATTAATGAATGGCCCAAAGCCTTCGACTCTTCAAAACTGTGGAAGCACAGCGTGCTTCGGTACTTCGGTGCCGCCTTTATGCCTTAGAGTCTGTGTCTGAACCTAAAATATAGTCTAAAAACTTTCAACAAAGGATCTCTTGGCTCTCGCATCGATGAAGAACGCAGCGAACAAAATCTGTCT
>1106:18754:8323__T593__S_1396
AAGTCGTAACAAGGTCTCCGTAGGTGAACCTGCGGAGGGATCATTACAGAGAACATCGCCCGCAAGGGTGACTCTCCAACCCTATGTTAATTATACTTTTGTTGCTTTGGCGAGCCGCTTCGGCCACCGGCCTACGCTGGTGAGTGCTCGCCAGAGGACCCTAAACTCTGTTTATTATTGTCGTCTGAGTACTATATAATAGTTAAAACTTTCAACAACGGATCT
>1109:19421:5615__T593__S_1062
AAGTCGTAACAAGGTCTCCGTAGGTGAACCTGCGGAGGGATCATTACAGAGTTCATGCCCTCGCGGGTAGATCTCCCACCCTGTGTTATCGTCACCTTTGTTGCTTTGGCGGGCCGCCCAGGCCCCTTGGCCAGGCTACCGGCTCCGGCTGGTACGCGCCCGCCAGAGGACCCCCAACTCTTGAATATCAGTGTCGTCTGAGTACTATGTAATAGTTAAAACTTT
>2105:7641:12577__T593__S_1142
AAGTCGTAACAAGGTTTCCGTAGGTGAACCTGCGGAAGGATCATTACCGAGTAACGGAGCCTTCGGGTTCCTACTCCACCCTATGTTTGACTTTGAATGTTGCTTTGGCGGACCGGTGGTCTCACCGCTGGCCTAGGCTAGAGAGCGTCCGCCAGAGGATTTTGAACTCTGTTTAACGGTGAATTCTGAGTCTTGATAAATTGAATCAAAACTTTCAACGACGG
>1102:21554:17032__T604__S_0392
AAGTCGTAACAAGGTCTCCGTTGGTGAACCAGCGGAGGGATCATTACTGAGTCGTAAAAAACTCCCAACCCATGTGAATTTACCTTTGTTGCCTCGGCAGGACCTACCCGGTACCTACCCTGTAGCCTGCCGATGGACTATTAAACTCTTGTTATTTTATATATATCTGAGCGTCTTATTAAATAAGTCAAAACTTTTAACAACGGATCTCTTGGTTCTGGCATC
>1103:17305:10694__T604__S_0962
AAGTCGTAACAAGGTTTCCGTAGGTGAACCTGCGGAAGGATCATTAACGAGTTAGGGTCTTCCAGGCCCGACCTCCCAACCCTTTGTTTACTGAACCATTGTTGCTTCGGTGGGTCCGTCTCACGACCGCCGGGGGACTGCCGTCACAGGCACCCCCTGGTCCGCACCCGCCGACAGCCCAACCCTTAAACCCTTTATAAATCGTGTCCTGTCTCTGAATCGTGA
>1109:18686:4057__T604__S_0730
AAGTCGTAACAAGGTCTCCGTTGGTGAACCAGCGGAGGGATCATTAACGAGTTGCAAAACTCCCAAACCCTTGCGTACATACCATTGTCGTTGCTTCGGCGGGCTGCCCTCCCCCTCGCGGGGGAGCGGACCTGGCCCGAGGGGGAAGCCCGCCGGAGGCCCAAAACAAACTCTTGTATCAAAACCAGTCGTCTTCTGAGTGACTTGAAAAATCAAGTAAAAACT
>1111:19062:16689__T604__S_0901
AAGTCGTAACAAGGTTTCCGTAGGTGAACCTGCGGAAGGATCATTACCATGAGGTGGAGCCCCAAAAGGGCCCCTACTCCCACCCTATGTTGACTTTGAATGTTGCTTTGGCGGACCGGTGGCTTCCACCGCCGGTTGTCAACCGAGGCTTAAAACCCCGGGACTGGAGAGCGTCCGCCAGAGGCTCAATTTTAAACTCTCTTATAACGGTGAAATCTGAAGTCT
>1112:11728:24825__T604__S_1231
AAGTCGTAACAAGGTCTCCGTAGGTGAACCTGCGGAGGGATCATTACAGAGTTCATGCCCTCACGGGTAGATCTCCCACCCTTGTGTATTTTATACCTTTGTTGCTTTGGCAGGCCGCCTGGGCTCGCGCCTGGCCACCGGCTCCCGGGCTGGTGCGTGCCTGCCAGAGGATCTCCAAACTCTAGTTATCAGTGTTGTCTGAGTATTATACAATCGTTAAAACTT
>2103:8870:10496__T604__S_1346
AAGTCGTAACAAGGTTTCCGTAGGTGAACCTGCGGAAGGATCATTACAGAGTTAGGGTCTTCTTGGCCCGACCTCCAACCCTTTGTCAAATTTACTTTGTTGCTTTGGCGAGCCCGTCCTTGCGGACCGCCGGGAGTTACTCCAAACTTCTGGCCAGTGCTTGCCAATAGCCCACTTAAATTCTTTACAAATTTGTCGTCTGAAGTGATAATCAAATTATCTAAA
>1102:15223:15807__T593__S_1019
AAGTCGTAACAAGGTTTCCGTAGGTGAACCTGCGGAAGGATCATTACTGAGTGCGGACCCTCTGGGTCCAACCTCCCACCCGTGTCTCTTGAATACCCTGTTGCTTTGGCGGGCCCACCGGGAATCCCCGGTCGCCGGGGGGCATCATGCCCCCGGGCCCGCGTCCGCCAGAGCACTCTATGAACCCGAATGAAGATAAGACTGTCTGAGTGAAATGAAAATTAT
>1104:11452:21733__T593__S_1177
AAGTCGTAACAAGGTTTCCGTGGGTGAACCTGCGGAGGGATCATTACAGAGACTCTGCCCCTTGGGTAGACCTCCCACCCTGTGTCGTTATACCTTCGTTGCTTTGGCGGGCCGCGGGGCCCCGGCCCCGCCCCTGGCTCCGGCTAGGGCGCGCCAGCCAGAGGACCTCAAAACCTGAATGTTAGGGTCGTCTGAGTACTATATAATAGTTAAAACTTTCAACA
>1106:16549:4466__T593__S_0800
AAGTCGTAACAAGGTTTCCGTAGGTGAACCTGCGGAAGGATCATTACCGAGTTAGGGTCTTCTCAGGCCCGACCTCCCAACCCTGTGTTTACTGAACTTATGTTGCTTCGGCGGGCCCGTCTCACGACCGCCGGAGGACCGTAAGACGTCCTCTGGCCCGTGCCCGCCGGTGGCCCAACATCAAATTCTGATTGAAACGTGTCAACCTGTCTGAGTGTCATTTTT
>1111:14194:10070__T593__S_0037
AAGTCGTAACAAGGTTTCCGTAGGTGAACCTGCGGAAGGATCATTAATGTAACCGGACCGGTCCTCTGCCGTCAAACGCAGCGGATGGGAATGGGAGATATCATACACCCTGTATTTATTTTACCTTTGTTGCTTTGGCGGGCCGTCCTTTTAGGCGTCGGCCCCGGCTGATCGCGCCCGCCAGAGGACCCAAACTCTTTTATTAGTGATGTCTGAGTATTATAC
>2113:16661:19819__T593__S_1099
AAGTCGTAACAAGGTCTCCGTTGGTGAACCAGCGGAGGGATCATTACAGAGTTTTCTAACTCCCAAACCCTTTGTGAACTTACCATTCTGTTGCCTCGGCGGGCCTCTGGGATTCGTCCCATGTCCGCCGGCGGCCCCTATAAACTCTGTTACTTATAAGCAATCTGAGCGTTTTCCAAAAATAAAGTTAAAACTTTCAACAACGGATCTCTTGGTTCTGGCATC
>1102:13170:10732__T604__S_0506
AAGTCGTAACAAGGTTTCCGTAGGTGAACCTGCGGAAGGATCATTACACATAGCGGGAGCCGGAAGATAGTCCCCCTGTAGCAAAAATTACGGGGGGTAGGACTCTTGCCCCGAGCAATCGGGTCACCCTGCTTTTTGAGCACCATTCGTTTCCTCGGCGGGCTTGCCCGCCAACGGGGACCTCCTAAAACCTCTGTAATGAGCAGTATCTATCAGTAATAAAAA
>1103:15315:21329__T604__S_1411
AAGTCGTAACAAGGTCTCCGTAGGTGAACCTGCGGAGGGATCATTAACGAGTTAGGGCCTCCGTGCCCGACCTCCAACCCTCTTGTATCACAACACCTCGTTGCCTCGGGGGTGGCCCTGCCTCGCGGCGGGCCCCCCGGAGGACCACTTAAACACTGCATTTTAATGTCGTCTGAGTTAGATTTTAAATGAAATCAAAACTTTCAACAACGGATCTCTTGGTTC
>1104:27904:11762__T604__S_0800
AAGTCGTAACAAGGTCTCCGTTGGTGAACCAGCGGAGGGATCATTACAGAGTTGCAAAACTCCCAAACCACTGTGAACATACCCGAGACGTTGCTTCGGTGGGCGGCCCCAGGGCGGGGCCATCAGCCTTTCTAGGTGCCCACCGGAGGACCAAAACTCTAAGTATTTTAATGGTATCTCTGAGCAACAAACAAATAAAGTCAAAACTTTCAACAACGGATCTCT
>1107:12575:20026__T604__S_1031
AAGTCGTAACAAGGTTTCCGTAGGTGAACCTGCGGAAGGATCATTACCGAGTTAGGGTCTTTCTGGCCCGACCTCCAACCCGTTGTTTATTATACCATGTTGCTTTGGCGGGCCTGCCTCTCGGGGCTGCCGGGGGCACTGCTGCCCCTGACTCGTGCCTGCCAGGAGCCCTCCTTAAATTCGGTGTGAAACTGTGTTGTCTGAGTCCCAATATCAAACTATACA
>1108:10450:21303__T604__S_0092
AAGTCGTAACAAGGTCTCCGTAGGTGAACCTGCGGAGGGATCATTAATGAATGGCCATCCGTGGCCTTCGACCCCTTAAAACTGTGGAGGCAGAGTGTGCTTCGGCGCTCCGGCGCCGCTTTAATGCTTGCAGAGTCTGTGTCTGAACTCAACATAGTCTAAAACTTTCAACAAAGGATCTCTTGGCTCTCGCATCGATGAAGAACGTAGCGAAAATCACTG
>1110:15245:23030__T604__S_1312
AAGTCGTAACAAGGTTTCCGTAGGTGAACCTGCGGAAGGATCATTACTGAGTGCGGGCCCTCTGGGTCCAACCTCCCACCCGTGTTTATCGTACCTTGTTGCTTCGGCGGGCCTCCGTGCCCGCCGGAGACACCTTTGAACGCTGTCTGAAGGTTGCCGTCTGAGTCGATTTTTTAAATCATTAAAACTTTCAACAACGGATCTCTTGGTTCCGGCATCGATGA
>1111:20896:8127__T604__S_1126
AAGTCGTAACAAGGTTTTCGTAGGTGAACCTGCGAAAGGATCATTACCGAGTTAGGGTCCGTCTAGGGCCCGACCTCCCAACCCTGTGTTTATTACACCCTATGTTGCTTCGGTAGGCCGGGATGTCCGTCCTGCCAGAAGGGGGCGTTCACGCGTCCCCTCTGGAGAGTGCCTGCCGGTAGCCTCAACCTCTAAATTCTGAATAAAACGTGTCATGTCTAAGTA
>1114:2399:15467__T604__S_0029
AAGTCGTAACAAGGTCTCCGTAGGTGAACCTGCGGAGGGATCATTGTTAAAATTGGGTCTCTGACCTCAATCTTCAAACCTGTGGAAGTACATTGTGCTTCGGCGCATTAGCGCCGCTTTTATGCTGATATTTTGTGTCTGAATCAATCTAAGAATTAAAACTTTCAACAAAGGATCTCTTGGCTCTCGCATCGATGAAGAACGTAGTAAACTTCTCCTGTC
>1101:14287:9296__T593__S_1367
AAGTCGTAACAAGGTCTCCGTAGGTGAACCTGCGGAGGGATCATTACAGAGTTCATGCCCTTCGGGGTAGACCTCCCACCCAGTGTATGTATACCTTTGTTGCTTTGGCAGGCCGCTAGGCCTCGGTCTAGCTCCTGGCTCCGGCTAGGGAGTGCCTGCCAGAGGACCCCAACCCTGCAGTTAGTGATGTCTGAGTACTATTTAATAGTTAAAACTTTCAACAA
>1101:25453:15489__T593__S_1111
AAGTCGTAACAAGGTCTCCGTAGGTGAACCTGCGGAGGGATCATTACAGAGTTAGGGTCTTCTGGGCCCGACCTCCTCACCCTGTGTTTATTGAACCTTTGTTGCTTCGGCGGGCCCGTCTCACGACCGCCGGGGGACCGTCAGACGTCCTCTGGCCCGTGCCCGCCGGTGGCCAAACTTAACAGATTCTGATTAAATGTGTCCTGTCTGAGTACAATTTTTAAA
>1102:19481:12100__T593__S_0673
AAGTCGTAACAAGGTTTCCGTAGAATAAGTCTCGGAGCATATGATCCTTCCACAGTGAAGCTTATAGAAGCCTCTGCAGCCTGGCAACAGGTAGCCGCGCGACTCTAAACAATAAGGCCTTATGCAAGTCAGAGTACCCTCTGGCAACACAACCGAATTGACGGGGACACCTTAAAGCCCGCTCCACCAACCGACCCGGGAAATCGGGTTGGGGCCCATGTTAA
>1106:22959:17614__T593__S_0729
AAGTCGTAACAAGGTTTCCGTAGGTGAACCTGCGGAAGGATCATTATCAGAGCTTTATGCTCCATCCAACTCTTGTGAAAATTATAGTCTCTTCAAATCAAAACTTTCAACAACGGATCTCTTGGCTCCGGCGTCGATGAAGAACGTAGTGAACCGACTGTCTCTTATACACATCTCCGAGCCCACGAGACTAGGAACGATCTCGTATGCCGTCTTCTGCTTG
>1101:15030:19504__T604__S_1095
AAGTCGTAACAAGGTCTCCGTAGGTGAACCTGCGGAGGGATCATTACTGAGTGAGGGCCTCTGGCCCGACCTCCAACCCTTTGTGATTAAACCATTGTTGCCTCGGGGTGGTCCGGATCTTAATTGATTCAGACGCCCCGGTGGACCATTTTAAAACACTGCATCTATGCGTCGGATTAAAAAGTTTAAATTGATTAAAACTTTCAACAACGGATCTCTTGGTTC
>1101:19034:20621__T604__S_0965
AAGTCGTAACAAGGTTTCCGTAGGTATGTAATTTATTCCTTCCATTTTAAAATGTGAATATCCAGCTAACAAACTCTAGGTGAACCTGCGGAAGGATCATTACCGAGTACTCCTGCCTAGCAGGAACTCCCACCCTTGTTTACAAGCCGTTGCTTCGGCGAGACGCTGATTTTCAGCCATCGACTTTGTTGATGAGCGCTCGCCGAAGGTTTAAACTCTTGAATC
>1101:23372:15289__T604__S_0144
AAGTCGTAACAAGGTTTCCGTAGGTGAACCTGCGGAAGGATCATTACAGAGCTTCGAAGCCTAAGGGAAAGCAGCCGAAAGGTGAACTACCCTTAGGATTGAGATCTCCACCCTTTGTTTACATTACCTTTGTTGCTTTAGCAGGCCCGCTCTTGGGCCGCCGGCTTTTTGCTGGTCAGCGCCTGCTAGAGGACCTAAAACTCTTGTTAATAATATTGTCTGAGT
>1102:21090:23069__T604__S_0946
AAGTCGTAACAAGGTCTCCGTTGGTGAACCAGCGGAGGGATCATTACCGAGTTGCAAAACTCCCTAAACCCATCGTTTATCTATCCTGAAAAGCGTCTGCTTCGGCGGGCGGCCCCCGGGCGGGG
>1103:13027:3046__T604__S_0136
AAGTCGTAACAAGGTTTCCGTAGGTGAACCTGCGGAAGGATCATTACCAAGCACGGGTCCCTATCCCGGGGCCCAGACCTCCCACCCTTGTCGAAGGTACCGTGTTGCTTCGGCGGGCCTGCCCTGGTTGAAACCAGGGCTACCCGGGGGTTCGCGAACGCGGCCCCCAGGCCCGTGCCCGCCGGAGACCCCTTCCAAACACTACTGTGGTCACGAATACGGTC
>1103:22429:16357__T604__S_0643
AAGTCGTAACAAGGTCTCCGTTGGTGAACCAGCGGAGGGATCATTACCGAGTTTACAACTCCCAAACCCCTGTGAACATACCTTAATGTTGCCTCGGCGGATCAGCCCGCGCCCGGTAAAACGGGACGGCCCGCCAGAGGATCCAAACTCTTGCTGTTATTGTAACTTCTGAGTAAAACAAACAAATAAATCAAAACTTTCAACAACGGATCTCTTGGTTCTGGC
>1105:18819:17679__T604__S_1109
AAGTCGTAACAAGGTCTCCGTTGGTGAACCAGCGGAGGGATCATTACTGAGTTTACGCTCTATAACCCTTTGTGAACTTTATAAAAACCTGTTGCTTCGGCGGCGCGCCTCCGGGCGTGCCCGCCGGTGTTCAGTATCTCTTGTTTCTCTATGAGTTACCTCTGAGTGTTCCAAAGCGAACTGTTAAAACTTTCAACAACGGATCTCTTGGCTCTAGCATCGATG
>1113:5197:21412__T604__S_0061
AAGTCGTAACAAGGTTTCCGTAGGTGAACCTGCGGAAGGATCATTAATGGGTTTACTGGCTTCGGCCGCAATCCCCACCCTTCAAAACAGCGGCTAAGGTTCGGCGCCTAGGCGAGGCTACCCCCCGTTCGCGGGGGGTTGGCACCGCCCGCCGGAATCTCGCAACCCTGCCTGAAAATTTGCAGTCTGAGAAAAATGATAAATTAGCGAAAACTTTCAACAACG
>2104:21254:21560__T604__S_0061
AAGTCGTAACAAGGTCTCCGTTGGTGAACCAGCGGAGGGATCATTACAGAGTTGCAAAACTCCCAACCCATGTGAATCTACCTGTACTTGTTCCTTCGGCAGGCGGCCCCCGGGGGGGCTACGCCGCAAGGCGCCTGCCGAGGGAGAACCAAACTCTTGCTACTTAGTGTTCTCTGAGCAACTATAAAAAAGTCACAACTTTCAACAACGGATCTCTTGGTTCTG
>1101:19940:26326__T593__S_1386
AAGTCGTAACAAGGTTTCCGTAGGTGAACCTGCGGAAGGATCATTATAGAATGAACCCCCCCGCCCAAGGCTAACGCTGAAGGTGGGGTCCTCTTTTAAACCCGTGCAATTAGTGAAGTCTGAGGCATTATTTACGAAATAGTCAAAACTTTCAACAACGGATCTCTTGGCTCTCGCATCGATGAAGAACGTAGCAAAACACCCTGCCTCTTATACACAT
>1103:24188:10472__T593__S_0434
AAGTCGTAACAAGGTCTCCGTTGGTGAACCAGCGGAGGGATCATTACCGAGTTATACAACTCCCAAACCCACTGTGAACCTTACCAAATCGTTGCTTCGGCGGGACAGCCCCGGGCCCCAGCGGCCCGGAACCAGGCGCCCGCCGGAGGCCAAACAAACTCTTCTGTTTTCTCTTAGCGGAATCTATCTGAGTGGCCCCTCGTGGGCAAGCAAATGAATCAAAAC
>1104:16372:25774__T593__S_0882
AAGTCGTAACAAGGTCTTCGTAGGTGAACCTGCGAAGGGATCATTACCGAGTGAGGGCCCCCGGCCCGACCTCCAACCCTTTGTTGAACTTCCGCGTTGCCTCGGGGGCGACCCGGCCGTCCGTGCCGGGACCCCCGATGGACCCAACCAAAACTCTTTGCATGTCGTGCGTCGGAGTATTAAAGTAAATCAATCAAAACTTTCAACAACGGATCTCTTGGTTCT
>1104:7491:6739__T593__S_1314
AAGTCGTAACAAGGTCTCCGTTGGTGAACCAGCGGAGGGATCATTACAGAGTTACTTTTTACTCTTAACCCTATGTGAATTCATGTCATGTTGCTTCGGCAGATGACCCCAGGGCGGGGTTTTCTAGCCTGGCGAAAGCCGGCCATCTGCCGAAGGTTTTTCAAACTCTTTGATTTATTTAAATTCTGAGGAAATTTTAAAAGATCAAACCTTTCAGCAACGG
>1105:6669:9994__T593__S_0776
AAGTCGTAACAAGGTTTCCGTAGGTGAACCTGCGGAAGGATCATTATCGAGTTCGGGTGTGCCGTTAAACCGCCGCCTAATCTCCCAACCCTCTGTCTACTATACCTTAGTTGCTTCGGTGGGCCGGTTTCGACCAACTGGTTGACACCGCCGGCCGCCCGCGGCTGGAGAGCTGCCCACCGATGGCCTTCTACCTACTCTTGTACCGAAACCTGTCGTCTAAAC
>1107:11483:19002__T593__S_1362
AAGTCGTAACAAGGTCTCCGTTGGTGAACCAGCGGAGGGATCATTACCGAGTTATTCTACTCCCAAACCCCTGTGAACTTATACCTTTACTGTTGCTTCGGCGGGTTAACGCCCCGGAAGGCCCGCGAGGGCCGCCGGAACCAGGCGCCCGCCGGGGGACCCAAAACTCTGAATATCAGTGTCGTCTGAGTACTATATAATAGTTAAAACTTTCAACAA
>1110:23086:12386__T593__S_0416
AAGTCGTAACAAGGTTTCCGTAGGTGAACCTGCGGAAGGATCATTACCGAGTGAGGGCCCTCTGGGTCCAACCTCCCACCCGTGTTTATTATACCTTGTTGCTTCGGCGGGCCCGCCGTATGGCCGCCGGGGGGCTTCTGCCCCCGGGCCCGCGCCCGCCGAAGACATCTCGAACTCTGTCTGAAGATTGTAGTCTGAGTAAAAATATAAATTATTTAAAACTTT
>1112:7776:16317__T593__S_0214
AAGTCGTAACAAGGTTTCCGTAGGTGAACCTGCGGAAGGATCATTAATGTAACCGGACCTTACGGGTGCCGTAAAACGCATTCGTTTGGAAAGGGAGATATCATACACCCTGTGTTTATTTACCTTTGTTGCTTTGGCGGGCCGTCCTTTTAGGCATCGGCCCCGGCTGATCGCGCCCGCCAGAGGACCCAAACTCTTTTATCAGTGATGTCTGAGTACTATATA
>2102:15679:19827__T593__S_1148
AAGTCGTAACAAAGTCTCCGTTGGTGAACCAGCGAAGGGATCATTAGCGAGTTTACGCTCCAACCCTGAACCTACCACTGTTGCTTCGGTGGGCGCGCCTAGGAGGCGCTTCAGCTTCGGTGCCCGCCCGGAAGCCTACAACTCTAATATTATTATTCTCTAAGTAGCTTCTAATATCAAAACTTTCAACAACGGATCTCTTAGTTCTAGCATCGATGAAGAACGC
>1101:13127:13897__T604__S_1359
AAGTCGTAACAAGGTTTCCGTAGGTGAACCTGCGGAAGGATCATTACCAATGTATGGGATGTTCTACATGACTCCCAAGTAAACACATTCCTGTGTGTTATCCTCTTTTTTTTTTTTAAGCTCTATGTCATTTTCTTGTCTGAGAAGGCCATGTGCCATAACCTTGAAAAATGTTAAAACTTTCAACAACGGATCTCTTGGCTCTCGCATCGATGAAGAACGT
>1103:10260:16827__T604__S_0013
AAGTCGTAACAAGGTCTCCGTTGGTGAACCAGCGGAGGGATCATTACCGAGTTTTCAACTCCCAAACCCTTTTGTGAACCTACCTATCGTTGCTTCGGCGGACTCGCCCCAGCCCGGACGCGGACTGGACCAGCGGCCGCCGGGGACCCTCAAACTCTTGTATTACCAGCATGTTCTGAATACGCCGCAAGGCAAAACAAAATTAAAACTTTCAACAACGGATC
>1103:14570:15716__T604__S_0128
AAGTCGTAACAAGGTCTCCGTAGGTGAACCTGCGGAGGGATCATTAACGAATGGCTTCGGCCTTCAACTTCAAAACCCGTGGAATAGAGCCGTGCTTCGGCGCCATGGCGTCGTATTTATGCAATTTACCTGTGTCTGAATAAACCTAGAATTAAAACTTTCAACAAAGGATCTCTTGGCTCTTGCATCGATGAAGAACGTAGTAAATAAACCTGTCTCTATA
>1105:6284:22490__T604__S_1197
AAGTCGTAACAAGGTTTCCGTAGGTGAACCTGCGGAAGGATCATTATGGATATGCTTGGGCGGCCCGCCGCCCTTGCGCACTCTTCCCTGTCTACCGCGGCTGCTTTGGCGGGCCGGCACACGCCGACCGCTGGGCGCTGCATTTTCCTCTAAAATAAGTCTAAGGTTGAGATTAAAGAGATACAACTTTTAACAATGGATCTCTAGGCTCTCGCATCGATGAAG
>1106:9556:16824__T604__S_0048
AAGTCGTAACAAGGTCTCCGTTGGTGAACCAGCGGAGGGATCATTAAAGAGTTGCAAAACTCCCAAACCATTGTGAACATACCTTCAACGTTGCTTCGGCGGGTTGGCCCCGGTCTCCGGGGCCCCCGGCCCTCACGGGCGCCCGCCGGAGGTACCTAACTCTTGAACTTTTAGGCCTCTCTGAGTCTTTGTACTTAATAAGTCAAAACTTTCAACAAC
>1110:6529:15205__T604__S_1143
AAGTCGTAACAAGGTTTCCGTAGGTGAACCTGCGGAGGGATCATTACGAAACAGGCGCTTCGCGCCAACCTCAACAACCTGTGAGAGCGAAAGCCTTGCTTTGGCGCTCAGCCGCCGAGTTTATGCCGATGTGCCAGTGAGTCTGAGAGAAAGCTGAGCTTAAAACTTTCAACAAAGGATTTCTTGGCTCTTGCACCGATGAAGAACGTAGCGAAAAGCTGT
>1111:17889:11649__T604__S_0962
AAGTCGTAACAAGGTTTCCGTAGGTGAACCTGCGGAAGGATCATTACTGAGTTCTGGGTCTCCAAGGCCCTTACTCCCACCCTTTGTGTACCAACTATTTTCTTCAGTTGCCTTGGCGGGTCTGCCCCTAAACTCTCACGAGAATAGGCGGCGCCGCCAGGGGGACTCCCCTTAAACTCTTTATGAATTGGGTTGTCTGAGAACAAAACAAATAAATTAAAACTT
>2101:20201:7772__T604__S_0839
AAGTCGTAACAAGGTTTCCGTAGGTGCGTATTACATCGTCGCCCCCCTCTACCCACCCCTCTGTGTGAAGACCTATGCTAACGTAATATTTCTAGGTGAACCTGCGGAAGGATCATTAACGAGTTAGGGTCTTCTAGGCCCGACCTCCCAACCCCATGTTTACTGAACCTATGTTGCTTCGGCGGGCCCGTCCTCCCTTTTT
>2103:8446:14455__T604__S_1366
AAGTCGTAACAAGGTTTCCGTAGGTGAACCTGCGGAAGGATCATTAATGTAACCGGACCGGCCTTTGCCGTAAAACGCAACGGATTGGGAAGGGAGATATCATATACCCTGTATTTATTTACTTTTGTTGCTTTGGCGGACCGTCCTTTTAGGCGTCGGCCCCGGCTGATCGTGCCCGCCAGAGGACCTAATTCTTTATCCATGATGTCTGAGTATTAT
>2105:11299:7787__T604__S_1155
AAGTCGTAACAAGGTTTCCGTAGGTGAACCTGCGGAAGGATCATTACCGAGTAATCCTGCTTGCAGGAACTCCCACCCTTGCGTATTGACTGTTGCTTCGGCGAGACGCTGGAAACAGCCACTGGGAATCTGATTCCGATGCCCCAGCGCGGGCTCGCCGAAGATCACATACTCTTGGATTATGTATGGTCAGAGCATCAAGCAATATATCAAAACTTTCAACAA
>2114:22777:4481__T604__S_1487
AAGTCGTAACAAGGTTTCCGTAGGTGAACCTGCGGAAGGATCATTAATGAGTTAGGGTTTTCATAAGCCCGATCTCCAACCCTTTGTATAATCACCATGTTGCTTTGGCGGGCCCGTCTCTAACCAGACCGCCGGGGGTTTCGACCTCTGGCCAGCGCTCGTCAGTAGCCCACAATACACTCTTATAAATATGTTAAATCTGAAATATAGTTAAATAAACTAAAA
>1101:23491:10617__T593__S_0165
AAGTCGTAACAAGGTCTCCGTTGGTGAACCAGCGGAGGGATCATTACAGAGTTGAAAAACTCCCAAACCCTTTGTTTATATACCTGTTTAGTTGCTTCGGCAGGCGGCCCCAGGGCGGGGCCTTCAGCCTGCTCACGCAGGTGCCTGCCGCTGGCGCAAAAACTCTTGCTATATGTTACCTACTCTGAGTCACAAAAAAAATGAATCAAAACTTTCAACAACGGA
>1102:10528:15816__T593__S_0138
AAGTCGTAACAAGGTCTCCGTAGGTGAACCTGCGGAGGGATCATTAATGAATGGCTTTTGCCTTCAACCCTGTAAACCTGTGGAAGCAAGATGTGCTTTGGTGCTCCGGCACCTCGTTTATGCGATAAAGTATTTGTCTGAATCAAAAAGCAAGAATTAAAACTTTCAACAAAGGATCTCTTGGCTCTCGCATCGATGAAGAACGTAGCGAACAGTAGCTGT
>1103:7364:12733__T593__S_1485
AAGTCGTAACAAGGTCTCCGTTGGTGAACCAGCGGAGGGATCATTACTGAGTTGTAAAACTCCAACCCTTTGTCATTATTTCTTGTCAAGTTGCTTCGGCGGGCGGCCCCAGGGCGGGCTCGCGTCCGCCTGCCGAAGACCATTTTTAAACTCTTGTTGTTTAGTGTCCTTCTGAAAACCTAAAAAATTAAGTTAAAACTTTCAACAACGGATCTCTTGGTTCTG
>1104:20231:17117__T593__S_1206
AAGTCGTAACAAGGTCTCCGTTGGTGAACCAGCGGAGGGATCATTGCCGAGACTAGGCTCCAAACCGCGCGGACCATGACCCCTCCTCTATGCCTCGGCGGGGGGCCCCACGGGGGGGCCGCGGGGTACCCGCCGCAGGCCCTCCACATCCAGACCGTACCTGTACCTCTGCTCTCTCTTCCGCACAACCTTCAGCAATGGATCTCTTGGCTCCGGCATCGATGA
>1104:6503:10678__T593__S_1335
AAGTCGTAACAAGGTCTCCGTAGGTGAACCTGCGGAGGGATCATTACCGAGTTCATGCCCTTACGGGTAGATCTCCCACCCTTGTGTATCATTATAGAATGTTGCTTTGGCGGGCCGCGCCTCGTGCGCCTAGATTCGCGTCTAGCGTGCCCGCCAGAGGACCCCTAAACTCTGAATGTTAGTGTCGTCTGAGTACTATGAAATAGTTAAAACTTTCAACAACGG
>1105:12145:17474__T593__S_0906
AAGTCGTAACAAGGTCTCCGTTGGTGAACCAGCGGAGGGATCATTATAGAGTTAAAACAACTCAAAACCCACTGTGAATCTACCTCAAGTTGCTTCGGCAGAGGCCCACGGGGGGCCACGGCTCTGTAAAGTCGTCTGGGCAGTACTCTAGCGTACTGCCCAGTTGCCGAAGAACGCCCAAACAAACGCTGTAAAAACTGTATCTGAGCGTAAAAAAAAAACTAT
>1107:21706:14355__T593__S_1268
AAGTCGTAACAAGGTCTCCGTTGGTGAACCAGCGGAGGGATCATTACCGAGTTTTTCTACTCCCAAACCCCCGTGAACTTATACCTTTACTGTTGCTTCGGCGGGTTAACGCCCCGGAAGGCCCAAAAAGCCGCCGGAACCAGGCGCCCGCCGGGGGACCCAAACTCTTGTATTTCTTACTTTGCATGTCTGAGTGGAATCATAAACAAATGAATCAAAACTTTC
>1108:14637:19760__T593__S_0042
AAGTCGTAACAAGGTCTCCGTAGGTGAACCTGCGGAGGGATCATTAAAAAGATGGACCTTTGGGCCCTTCATCCTTCAAACCCGTGGAAGCGAGATGTGCTTCGGCGCCTCTGGGCGTCAAATCAATGCTGATTAGCCTGTGTCTGAAGCAAAATAAATTTAAAACTTTCAACAAAGGATCTCTTGGCTCTCGTATCGATGAAGAACGCAGTGAACCAAACCTG
>1110:6408:9571__T593__S_0533
AAGTCGTAACAAGGTCTCCGTAGGTGAACCTGCGGAGGGATCATTAACGAATGGCTTTTTTGGCCTTCGACTTCAAACCTGTGGAAGCGAGATGTGCTTTGGCGCCAAGTCGCCTCATTTATGCCAAAAAGCGTTTGTCTGAATCAAAAAACAAGAATCAAAACTTTCAACAAAGGATCTCTTGGCTCTTGCATCGATGAAGAACGCAGTAAAACCGGTCTGTCT
>1101:8631:7649__T604__S_0440
AAGTCGTAACAAGGTTTCCGTAGGTGAACCTGCGGAAGGATCATTACCGAGTACTCCTGCTCTGCAGGAAACTCCCCACCCTTGGCAACTCGACGTTGCTTCGGCGAGACGTTGGAAACAGCCGTTGGCGGCAAGATTTGATGCCGCCGACGCGGGCTCGCCGGAGTTCACATACTCTGAGAATGTGTATCGTCAGATAAAACAAGCAATATATAAAAACTTTCA
>1102:22031:5773__T604__S_1143
AAGTCGTAACAAGGTCTCCGTAGGTGAACCTGCGGAGGGATCATTACGAAACAGGGGCTTCGCGCCAACCTCAACAACCTGTGAGAGCGAAAGCCTTGCTTTGGCGCTCAGCCGCCGAGTTTATGCCGATGTGCCAGTGAGTCTGAGAGAAAGCTGAGCTTAAAACTTTCAACAAAGGATTTCTTGGCTCTTGCACCGATGAAGAACGTAGTGAACAGAGCC
>1103:13607:14597__T604__S_0377
AAGTCGTAACAAGGTTTCCGTAGGTGAACCTGCGGAAGGATCATTACCGAGTTAGGGTCTTTCTGGCCTGACCTCCAACCCTTTGTTTACTATACAATGTTGCTTTGGTAGGCCCGCCTTTTGGGGCCACCGGGGGCTTTATATACCCTTGGTCAGTGCCTACCAGTAGCCTTATTAAATTCTTTTATAATTTTGTTGTCTGAGTATAAATATAAATCGTTTA
>1104:12503:9886__T604__S_1061
AAGTCGTAACAAGGTCTCCGTTGGTGAACCAGCGGAGGGATCATTACGGAAGAGTCGAGAGACTCGCCAACCCTTTGTGAACCTACCCGGAACGTTGCTTCGGCGGGCAGCCCCAGGGCGGGGCCGCCGCCTCCCGGGTCGGGAGGTGCCCGCCGGAAGCCCCAACCCCAACTCTTGTTGCCACCGCGTCTTCTGAGGAACGAGACAGAACCCAGTCAAAACTTT
>1106:11012:12268__T604__S_0925
AAGTCGTAACAAGGTTTCCGTAGGTGAGTTTAGAGACACCCCCAATTAATCCCATTCATCATGTTTTTTAGTTTCTATTGAGTCTTTGCTAACTTTTTCCATTAGGTGAACCTGCGGAAGGATCATTAAAGAGATAGGGTCCTCATGGGCTCGACCTCCAACCCTTTGTCTATTAAACCTTATGTTGCTTCGGCGGGTCCGTCTTCTGGACCGCCGGA
>1108:9300:11710__T604__S_0314
AAGTCGTAACAAGGTTTCCGTAGGTGAACCTGCGGAAGGATCATTAACGAGTTAGGGTCCTTTTGGGCCCGACCTCCCAACCCATTGTTTACCAAACCATTTGTTGCTTCGGCGAGCCCGTCTTCACGGACCGCCGGGGGACCGTCAGAGGTCTCCTGGCCTGCGCTCGTCGGTAGCCCCCAACCTCAAAACTCTTAATTAAACGTGTCTTGACTAAGTACAAAT
>2106:26109:15480__T604__S_0846
AAGTCGTAACAAGGTCTCCGTTGGTGAACCAGCGGAGGGATCATTACCGAGTTTACAACTCCCAAACCCCTGTGAACCATACCATATCGTTGCCTCGGCGGCGCCCCCTCGGGGGACCGCCAGAGGACCCAAACTCTTGCTTTCGTACAAGTTTGTCTGAGTTGTTGCTGCAAGCAAAATAAATCAAAACTTTCAACAACGGATCTCTTGGCTCTGGCATCGATG
>1102:24492:12844__T593__S_0862
AAGTCGTAACAAGGTCTCCGTAGGTGAACCTGCGGAGGGATCATTACTGAGTTTGACTACTCAAACCCGATGTGAATTTACGATGTTGATTGCTTTGGTAGGAGGGTCCTGGGAGGATTCTGTGGGTTGTATTATCTGGGGGTACCCCCCAGACCCCCGACCTCGCTTCGCTCGATTTTTGTCTTTTGAATTAAGTTTTTAATTTTTAAGTAAAATCTCGAGCGA
>1103:21594:20819__T593__S_0094
AAGTCGTAACAAGGTCTCCGTAGGTGAACCTGCGGAGGGATCATTACAGAGAACATCGCCCTCACGGGTGACTCTCCAACCCTATGTTATTAAACCTTTGTTGCTTTGGCGAGCCGCCTTGGCCACCGGCGTAAGCTGGTGAGTGCTCGCCAGAGGACCCCCAACTCTAAATATTAGTGTCGTCTGAGTACTATATAATAGTTAAAACTTTCAACAACGGATCTC
>1111:16516:11440__T593__S_0799
AAGTCGTAACAAGGTCTCCGTTGGTGAACCAGCGGAGGGATCATTACAGAGTTGCAAAACTCCCAAACCCACTGTGAATTTACCTGTCCTTGTTCCTTCGGCAGGCGGCCCCCGGGGGGGCTTCGCCGTAAGGCGCCTGCCGAGGGACAAACAAACTCTTGCTATTTAAGTGTTCTCTGAGCAACTATAAAAAAGTTACAACTTTCAACAACGGATCTCTTGGTT
>1111:8535:11600__T593__S_0012
AAGTCGTAACAAGGTCTCCGTAGGTGAACCTGCGGAGGGATCATTACCGAGCGAGGGCCCCCGGGCCCGACCTCCAACCCTTTGTGATTACCACCGTGTTGCCTCGGGGGCGACCCGGCCCTTCAGCGGCGCCAGGGCCCCCGGTGGACCCCCCCACTCTTGCGTCCCGACGTCGGTTGCGATTGATGAATATCAAAAAACTTTCAACAACGGATCTCTTGGTTC
>2101:16293:24177__T593__S_0611
AAGTCGTAACAAGGTCTCCGTAGGTGAACCTGCGGAGGGATCATTACAGAGTTCATGCCCTCCGGGTAGATCTCCCACCCAGTGTTATCACTACTCTCGTTGCTTTGGCGGGCCGCTGGGCCCTGCCCGGCCGCCGGCCCCGGCTGGCGCGTGCCCGCCAGAGACCTTCACAGACTCTGAATGTTAGTGATGTCTGAGTACTATCTAATAGTTAAAACTTTCA
>1101:20261:14293__T604__S_0648
AAGTCGTAACAAGGTTTTGATGGTCCTTCTCGCGCTACGGAAGCCTTTGCAGCTGGAAACAGTATGCCAGACGACTCAAAACAAGCTGGTACTCATGCAAGTCAGCGCCCTGCTGGCGACACTTTCGAATTGACGGGGACACCCTAAAGCCCTTCACACCAAGCCAGCCTGGGAAACCTGCTGGTGGCCCATGGGAAACTATGGGGTATGGTAACAGAGGAAGGG
>1101:24206:4816__T604__S_0222
AAGTCGTAACAAGGTCTCCGTTGGTGAACCAGCGGAGGGATCATTACAGAGTTGCAAAACTCCCAACCCTTTGTGAACCAACCTACCAGCTGCTCCGGCGGCGAAACTCTTTATTTTAGTATCTCTGATTACTTATTTAATAAGTTAAAACTTTCAACAACGGATCTCTTGGTTCTGGCATCGATGAAGAACGCAGTAAAGTGGAGCTGTCTCTTATACACATC
>1101:4374:16444__T604__S_0221
AAGTCGTAACAAGGTTTCCGTAGGTGAACCTGCGGAAGGATCATTACCGAGTTTTGGGACCCTTTGGGTACCAGCTCCCACCATCTGTGAACCTTTTTCGTTGCCTCGGCGGACCTGATGGTACCCATCCTCCGGCTTACGCTGGGGAGTGTCCGCCGATGGATTTTCAAACCCGATTTTAACTTTGAAATCTGAGTAAAACAAAATAAAAACAAAACTTTCAACAA
>1102:10280:26239__T604__S_1445
AAGTCGTAACAAGGTTTCCGTAGGTGAACCTGCGGAAGGATCATTACAGAGAACTCGCCCCTCGGGGTAGACCTCCCACCCAGTGTATTTATACCTTTGTTGCTTTGGCAGGCCGCTAGGCCTCGGTCTAGCTCCTGGCTCCGGCTAGGGAGTGCCTGCCAGAGGACCCTAAAACCTGAATGTTAGTGTCGTCTGAGTACTATACAATAGTTAAAACTTTCAAC
>1102:13303:23858__T604__S_0043
AAGTCGTAACAAGGTCTCCGTTGGTGAACCAGCGGAGGGATCATTACAGAGAGTGTTTCTACTCCCTAAACCCACTGTGAACATACCTATATGTTGCCTCGGCGGACGTCCCGGCTGCCCGTCTCGACGGGCGCCGGACCCAGGCGCCGCCGGAGGACCCCCAACTCTAGCTGTAAGAGACTGTCTGAGTGGCGCAAGCAAATAAATCAAAACTTTCAACAACGG
>1102:18786:10967__T604__S_0136
AAGTCGTAACAAGGTTTCCGTAGGTGAACCTGCGGAAGGATCATTACCGAGCACGGGTCCCTATCCCGGGGCCCAGACCTCCCACCCTTGTCGATGGTACCGTGTTGCTTCGGCGGGCCTGCCCTGGTTGAAACCAGGGCCGCCGGGGGGTTTGCGAACGCGGCCCCCGGGCCAGTGCCCGCCGGAGACCCCCTCCAAACACTATTGTGGGCACGAATACGG
>1103:23681:7327__T604__S_0256
AAGTCGTAACAAGGTTTCCGTAGGTGAACCTGCGGAAGGATCATTACAGAGTTCATGCCCTCACGGGTAGATCTCCCACCCTTGAAATATTTACACTTGTTGCTTTGGCAGACCGCGGTCTCCGCTACCGGCTCCGGCTGGTGAGTGTCTGCCAGAGGACCCAACTCTTGTTTTTAGTGATGTCTGAGTACTATATAATAGTTAAAACTTTCAACAACGGATCTC
>1104:23757:12649__T604__S_0010
AAGTCGTAACAAGGTCTCCGTTGGTGAACCAGCGGAGGGATCATTACAGAGTTTTATACTCCAAACCACTGTCTACCTACCTTAACGTTGCTTCGGCAGGAGGCCCCAGGGCGGGGCCGTTGGGTGCCTGCCGGAGGTCTACAGACTCTTGTTTTTACCTGTACACTTCTGAGTTAAAACAAATAAGTTAAAACTTTCAACAACGGATCTCTTGGTTCTGGCATC
>1106:20691:9853__T604__S_1227
AAGTCGTAACAAGGTTTCCGTAGGTGAACCTGCGGAGGGATCATTACCGAGTTTACAACTCCCAAACCCCATGTGAACCTACCACTACGTTGCTTCGGCGGGATGCCCCGGGCGCGGGCCGCAAGGCCTCAGCCCCGGAACCAGGCGCCCGCCGGAGGCCCAAACCAAACTCTTGTTTTTATAGAATCTTCTGAGTGGCCTTTTAGGCAACAAATGAATCAAAAC
>1107:23989:19878__T604__S_1039
AAGTCGTAACAAGGTTTCCGTAGGTGAACCTGCGGAAGGATCATTATTAAGAGTTTATGCCCTTAAAAAGGGGTATACCCTCCAACCCTTTGTTTTTTGACTTTGTTGCTTTGGTAGGGGGGTTTTTTTTTTTAAAAAAACTAACCTTGCCAGAGGAAATTAGAACTCTTGAATATTTTTTGTTGTCCGAGTTATAATAAATTTTTATAAAACTTTCAACAACGG
>1108:6779:23731__T604__S_1387
AAGTCGTAACAAGGTTTCCGTAGGTGAACCTGCGGAAGGATCATTACTGAGTGAGGGCCCTCTGGGTCCAACCTCCCACCCGTGTTTAATCGTACCTTGTTGCTTCGGCGGGCCCGCCTCACGGCCGCCGGGGGGCCCTGCGCCCCCGGGCCCGCGCCCGCCGCAGACACC
>1109:10665:23637__T604__S_0079
AAGTCGTAACAAGGTCTCCGTAGGTGAACCTGCGGAGGGATCATTACCGAACGGCCCCTCGGGGCCTTCGACCCTTCAAACCCGTGGAAGCAAACTCCGTGCTTCGGCGCCCAGCGCGTCGGCTTTATGCACACAAGGCTTTGCGTCTGAATCATAAACAAGAATTAAAACTTTCAACAAAGGATCTCTTGGCTCTCGCATCGATGAAGAACGCAGCGAACACC
>1101:15356:15066__T593__S_1117
AAGTCGTAACAAGGTTTCCGTAGGTGAACCTGCGGAAGGATCATTACCGAGTCCCTGCCCTGAAAGGGGTAGACCTCCCAACCCTTTGCGTACTTTGCTGTCGTTGCTTTGGCAGGCCGCTGGGATTTTGTGCCTGGCCACCGGCCGTGTGCTGGTGTGTGCCTGCCAAAGGCCCATACACACGTTATTTTTGTCTGAGCAAATTGGATAATTGTCAAAACTTTC
>1101:18860:18612__T593__S_0810
AAGTCGTAACAAGGTTTCCGTAGGTGAACCTGCGGAAGGATCATTACAGAGTTCCTGCCCTTATGGGTAGATCTCCAACCCTTGAAATGTTTACCTTTGTTGCTTTGGCAGGTCGTGGTCTCCACTACCGGCTTCGGCTGGTATGTACCTGCCAGAGGATCCAACTCTTGTTTTTAGTGATGTCTGAGAACTATATAATAGTTAAAACTTTCAACAACGGATCTC
>1101:7093:9572__T593__S_1179
AAGTCGTAACAAGGTTTCCGTAGGTGAACCTGCGGAAGGATCATTATAGAATGAACCCCCCCGCCCAAGGCTAACGCTGAAGGTGGGGTCCTCTTTAAAACCCGTGCAATTAGTGAAGTCTGAGCATTATTTACGAAATAGTCAAAACTTTCAACAACGGATCTCTTGGTTCTGGCATCGATGAAGAACGTAGTAAACCACCTCTGTCTCTTATACACATCTCC
>1102:10283:12224__T593__S_0819
AAGTCGTAACAAGGTCTCCGTTGGTGAACCAGCGGAGGGATCATTACAGAGTTGCAAAACTCCCAAACCCTTGTGAACATACCTGTATGTCGTTGCTTCGGCGGGTAGCCCCTGGGAGGGGACTTGCCTCTTCGCGAGGTGCCCGCCGGAGGACCATCATAACTCTTGTAATAAATGGCCTCTATGAGAACTTTTTAAATAAGTAAAAACTTTCAACAACGGAT
>1103:10229:20606__T593__S_0605
AAGTCGTAACAAGGTTTCCGTAGGTGAACCTGCGGAAGGATCATTAATAACGCCCCGTTTTTGTCGCAAGATATAAATGGGTCCAATACCCAAAACCGTGTCTACCTACCTTTGTTGCTTTGGCAGGCCGCCTTCGGGCGTCGGCTCCGGCTGATCAGCGCCTGCCAGAGGACCCAAACTCGTTTGTTTAGTGATGTCTGAGTACTATATAATAGTTAAAACTT
>1111:9053:10439__T593__S_0014
AAGTCGTAACAAGGTCTCCGTAGGTGAACCTGCGGAGGGATCATTAATGAATGGCCATCTATGGCCTTCGACCCTTCAAATTCCGTGGAGGTAAAGTGTGTTTCGGCGCTTTGGCGCCGCCTTTATGCTGTAAAGTCTGTGTCTGAATCTAAAATATAGTCTAAAACTTTCAACAAAGGATCTCTTGGCTCTCGCATCGATGAAGAACGCAGCAAAAACCTGT
>2103:14418:9160__T593__S_0324
AAGTCGTAACAAGGTTTCCGTAGGTGAACCTGCGGAAGGATCATTAACGAATATATGTCTGTTTTAAGACATTTTTCTATTTCAAACACCTGTGAATTTTATGAAATTTTTGCTTTGGCTGAAATTAATATATATATATATTTTTTTTTTCGGCCAAAAGTTTTTAATTAAAACCTTTTTATTTATAAACATTTTGAATCTGAAGACTGTTTTATGAAAAATTTA
>1102:11567:16770__T604__S_0020
AAGTCGTAACAAGGTTTCCGTAGGTGAACCTGCGGAAGGATCATTACAGAGTTCATGCCCTTCGGGGTAGACCTCCCACCCTATGTATACATTGCCTTTGTTGCTTTGGCGGACCGCCTTTTGGCCACCGGCTTCGGCTGGTGCGTGTCCGCCAGAGACCCCCAAACCCTGTTTTACAGTGTCGTCCGAGTACTATATAATAGTTAAAACTTTCAACAACGGATC
>1103:15484:14400__T604__S_0824
AAGTCGTAACAAGGTCTCCGTTGGTGAACCAGCGGAGGGATCATTACCGAGTTTACAACTCCCAAACCCCTGTGAACATACCTATAATTTTGCCTCGGCAGACTCAACGACGGTGCTCCGAGAGATCGGGCGCCGCTCGCTGCCAGAGGAACCCCAAACTCTATGTATTCTTGTGGATCTTCTGAGTAAAACAAAACAAATAAATCAAAACTTTCAACAACGG
>1103:8352:22737__T604__S_0343
AAGTCGTAACAAGGTCTCCGTTGGTGAACCAGCGGAGGGATCATTACGAAAAGAGTATTCTGTACTCGCAACCCTTTGTGAACCTTACCTTTTGTCTGTTTCTTCGGCGGGTGGGCCCCGGGGGGGG
>1107:13391:11186__T604__S_0005
AAGTCGTAACAAGGTCTCCGTTGGTGAACCAGCGGAGGGATCATTACTGAGTTACTACTCTCAACCCTTTGTGAATTTTACTTTGTTGCTTCGGCAGGTTTTCCCTGGGAGGGAATTTTAGCCGCAAGGTAACTTGCCAGAGGCTCTACAAACTATTTAATTTCAGTGGAATTCTGAGAAACTTTTAAAAAGATAAAAACTTTCAGCAACGGATCTCTTGGTTCT
>1107:6625:9795__T604__S_0727
AAGTCGTAACAAGGTCTCCGTAGGTGAACCTGCGGAGGGATCATTAATGAATGGCCATTTATGGCCTTCGACCCTTCAAACTCCGTGGAGGTAAAGTGTGTTTCGGCGCTTTGGCGCCGCCTTTATGCTTTAAAGTATGTGTCTGAATTTAAAATATAGTCTAAAACTTTCAACAAAGGATCTCTTGGCTCTCGCATCGATGAAGAACGCAGTGAACTCGTCTGT
>2102:11734:11943__T604__S_0011
AAGTCGTAACAAGGTTTCGTGATCCTTCCACAGGTGACGCCTCGGAAGCCTTAGCAGCCCGAAAGGGTGCTTGCCCGCGACAGTAAATAATGAGGGAGCTGAATTGCTAGTCAGAGTGGTATCTGGCAACACCGTCAAATTGTCGGGAACCCCCTAAAGACTCCGCTACCAAGCGATGTGGGAAACCTCGTCGTGGCCAGGGTAATGACCTCGGGTACGGTAACA
>2103:13755:12934__T604__S_0225
AAGTCGTAACAAGGTTTCCGTAGGTGAACCTGCGGAAGGATCATTATTGAGCAAAAAGGGGGTTCCGCTCTCTATAGGGGGCCTCCCTATATCTCTCCTACCCGTGTCTACTGTACTATGTTGCTTCGGCGGGGCCTCTTCCCCTATACTTTGACCAGTTAAGGGAGCCCGCCGAAAGCCTTTTTGTTTTAAAACTACTGTTATGAACTATTATTGTCTAAGTGA
>2103:16219:12965__T604__S_1231
AAGTCGTAACAAGGTTTCCGTAGGTGAACCTGCGGAAGGATCATTACAGAGAACTTGCCCTTCGGGGTAAATCTCCCACCCTTTGTTTACATACCTTTGTTGCTTTGGCGAGCCCGTCTTCGGACCACCGGCTTCAGCTGGTCAGCGCTCGCCAGAGGACCCCAAAACTCTTATTTTAAATGTCGTCTGAGTACTATATAATAGTTAAAACTTTCAACAACGGAT
>2106:8114:16587__T604__S_1483
AAGTCGTAACAAGGTTTCCGTAGGTGAACCTGCGGAAGGATCATTAATGTAACCGGACTGGCACGTTCGCCGTAAAACGCAACGGGTTGGAAAGGGAGATATTATACACCCTATGTTTATTTACTTTTGTTGCTTTGGCGGGCCGCCTTAGGCGTCGGCCCCGGCTGATTGCGCCCGCCAGAGGACCCAAAAACTCTGAATGTTAATGGCGTCTGAGTACTA
>1101:14125:12336__T593__S_1495
AAGTCGTAACAAGGTTTCCGTAGGTGAACCTGCGGAAGGATCATTATAGAATGAACCCCCGCACCTAAGGCTAACGCTGAAGGTGGGGTCCTCTTTTAAACCCGTGCAATTAGTGAAGTCTGAGCATTATTTACGAAATAGTCAAAACTTTCAACAACGGATCTCTTGGTTCTGGCATCGATGAAGAACGTAGTAAACATACCTGTCTCTTATACACATCTCC
>1101:26062:10998__T593__S_0065
AAGTCGTAACAAGGTTTCCGTAGGTGAACCTGCGGAAGGATCATTACAAGTGAGGCTACCGAACGCTGGAAACAGCGGTTAGGAGCTTACACCCACCCGTGTTTACATACTATTGTTGCTTTGGCGGGCCGTCCTCTTAGGCGTCGGCCCCGGCTGATCGCGCCCGCCAGAGGACCCAAACTCTTCTATCAGTGATGTCTGAGTACTATATAATAGTTAAAACTT
>1102:5169:11382__T593__S_0383
AAGTCGTAACAAGGTTTCCGTAGGTGAACCTGCGGAAGGATCATTACCGAGTTAGGGTGCCTAACCCGCGCCCGACCTCCAACCCTTTGTCTACCTGACCTTATGTTGCTTCGGCAGGCCCGCCTGCCCGGACCTCGCGTCTGGGCGGGCCGCCGGGGGTCTCGCGACCCCGGGCCCGTGCCTGTCGATGGCCCACACCAAAACTATTGTTAAAACGTGTCGTCT
>1103:13077:3638__T593__S_0718
AAGTCGTAACAAGGTTTCCGTAGGTGAACCTGCGGAAGGATCATTATCCATCTCAACCAGGTGCGGTCGCGGCCCTCGGGGGTTCTCTCCCGGGTGGTAGGGGTAACACCCTCACGCGCCGCATTCCTGCATCCTTTTTTTACGAGCACCTTTCGTTCTCCTTCGGCGGGGCAACCTGCCGCTGGAACTTAACAAAACCTTTTTTGCATCTAGCATTACCTGTT
>1104:20111:20301__T593__S_1322
AAGTCGTAACAAGGTTTCCGTAGGTGAACCTGCGGAAGGATCATTATAGAATGAACCCCCCCGCCCAAGGCTAACGCTGAAGGTGGGGTCCTCTTTTTAAACCCGTGTAATTAGTGAAGTCTGAGCAATGTTTATAAAATAGTCAAAACTTTCAACAACGGATCTCTTGGTTCTGGCATCGATGAAGAACGCAGTAAAAGTTAGCTGTCTCTTATACACAT
>1106:8901:12817__T593__S_0827
AAGTCGTAACAAGGTTTCCGTTGGTGAACCAGCGGAAGGATCATTACAGAGATCATGCCCTCACGGGTAGACCTCCCACCCTGTGTTATTTACGATTGTTGCTTTGGCAGGCCGTCAGGCCTCGGTCAGGCTACCGGCTCCGGCTGGTAAGCGCCTGCCAGAGGACCCTAAACTCTGAATATTAGTGTTGTCTGAGTACTATAAAATAGTTAAAACTTTCAACAA
>1111:14578:15342__T593__S_0157
AAGTCGTAACAAGGTTTCCGTAGGTGAACCTGCGGAAGGATCATTAACGAGTTAGGGTCTTCTAGGCCCGACCTCCCAACCCTTTGTTTACTGAACCATTGTTGCCTCGGTGGGTCCGTCTTACGACCGCCGGGGGATCGCCGCGAGGCGCCCCCTGGCCCACCGATAGCCCAACCTTTAAAACCCTTTGTGAATCGTGTCTCATGTCTAAATTTATGATTAAAC
>2104:3527:13493__T593__S_1138
AAGTCGTAACAAGGTTTCCGTAGGTGAACCTGCGGAAGGATCATTACCGAGTTAGGGTCTTATAGGCCCGACCTCCAACCCTTTGTTTACTATACCATGTTGCTTTGGTGGACCCGCCTTTCGGGGCCGCCGGGGGCTTTCACGCCCCTGGTCAGTGTCCGCCAGTAGCCTTATTAAATTCTTTCATAATTATGTTGTCTGAGTCTAAATATAAATTATTAAAAC
>1102:16228:5574__T604__S_0602
AAGTCGTAACAAGGTTTCCGTAGGTGAACCTGCGGAAGGATCATTACCGAGTTAGGGTCTCCTCCGTGAGGCCCGACCTCCCAACCCCGTGTCTATTAAACCTGTTAGTGTTGCTTCGGCGGAACGGCAGTCGCCCACCCTTCACCGGGAGGGAGACCGTCGCCGGGGGATTCCACGGTCTCACGACCGCCCCTGGAGAGCGTCCGCCGACGGCCCCAACCAA
>1103:13438:7330__T604__S_1115
AAGTCGTAACAAGGTCTCCGTTGGTGAACCAGCGGAGGGATCATTACAGGAATCGCAAGACTCCCGTAACCACTGTGAACCTTACCTTCTGTTGCCTCGGCGGGTGCTCCTCCCCGGAGCGCTCACGCCC
>1103:4865:21973__T604__S_1290
AAGTCGTAACAAGGTTTCCGTAGGTGAACCTGCGGAAGGATCATTACCGAGTTAGGGTCTTCCAGGCCCGACCTCCAACCCTTTGTTGACTATACCGTGTTGCTTTGGTAGGCCCGCCTTTAGGGGCCACCGGGGACTTTCATGCCTCTGGTCAGTGCCTGCCAGTAGCCTTATTAAATTCTTTTATAATTATGTCGTCTGAGTATAGATATAAATCGTTAAAAC
>1104:14798:21285__T604__S_0748
AAGTCGTAACAAGGTCTCCGTTGGTGAACCAGCGGAGGGATCATTACTGAGTTACTACTCTCAACCCTTTGTGAACTTTTTACCTAGTGTTGCTTCGGCAGGTTTTCCCAGGGAGGGAAAGTCGCCCTTCGGGGCAGCCTGCCAGAGGCATTTATTTTTACTCTGATTTTTTTTGGATTCTGAGTTTCTTTAAAAAAGAAAAAAACTTTCAGCAACGGATCTCTT
>1105:16043:4307__T604__S_0392
AAGTCGTAACAAGGTTTCCGTAGGTGAACCTGCGGAAGGATCATTAAAGAGTCATACGTGCGACTGAGTCCGCTCAGTCACCGTAACACTCCACCCTTTGTTTACATTACCTTTGTTGCTTTGGCAGGCCCGCCTTTGGGCCACCGGCATAGCTGGTCAGTGTCTGCCAGAGAACCTAAAACTCATGTTAATAATATTGTCTGAGTACTATATAATAGTTAAAAC
>1106:24988:15207__T604__S_0743
AAGTCGTAACAAGGTCTCCGTAGGTGAACCTGCGGAGGGATCATTACCGAGCGAGGGCCTCGTGCCCGACCTCCAACCCTTTGAAGTGACCAACTCTGTTGCCTTGGGGGCGATCCTGCCCCCGCGTCGGGGCCCCCAACGGACCACACCCACACTGCGTTCTGCGTCGGAGTTTAAAGGAAATCAATCAAAACTTTCAACAACGGATCTCTTGGTTCTGGCAT
>1112:6483:13387__T604__S_1124
AAGTCGTAACAAGGTCTCCGTTGGTGAACCAGCGGAGGGATCATTACAGAGTTTACAACTCCCAAACCCAATGTGAACCATACCTAGACGTTGCTTCGGCGGTACCGCCCCGGCGCCCTCGGGCCCGGAACCAGGCGCCCGCCGGGGGACCATCCAAACCCTTTCAGTGAATCCCGGGGCCTCCCCCGGCGGCATTATCTGAGTGAAGCGAAATTAAAAACGCAT
>2102:11597:22065__T604__S_1347
AAGTCGTAACAAGGTCTCCGTAGGTGAACCTGCGGAGGGATCATTACCGAGCGAGGGCCCCCGGCCCGACCTCCAACCCTTTGCTATCGAAAATTCTTGTTGCCTCGGGGGCGACCCGGCCTCGGCCGTCGGGGCACCCGGTGGACCATTACCAAAACCCTGCGTCCATGCGTCGGATTTTATAGAGAAAATGAATCAAAACTTTCAACAACGGATCTCTTGGT
>2109:22120:12042__T604__S_1322
AAGTCGTAACAAGGTCTCCGTTGGTGAACCAGCGGAGGGATCATTACAGAGTTATCTAAACTCCCAAACCCATGTGAACTTACCTATGTTGCCTCGGCAGGGAACCTACCCGGTAGTTACCCGGTGGCTACCCGGTAGCTACCCCGTAATTGCTGGGTAGACCTGCCGAAGGACCTTTTAAACTCTTGTTTTATTGTGGCACTCTGAGTAACTAAAAATAAATAA
>1102:18657:8793__T593__S_1043
AAGTCGTAACAAGGTCTCCGTTGGTGAACCAGCGGAGGGATCATTACCGAGTTAGGGTCTTCAAGGCCCGACCTCCAATCCTGTGTTTACCAATCCATGTTGCTTTGGTGGGCCCGCCCCGAGGGGCCGCCGGGGGTCTTACCACCCCTGGCCAGTGCCCGCCAGTAGCCATTTCAAATTCTTAATAACTGTGTCGTCTGAATGATAAATTCCAATCGTTAAAAC
>1103:14931:21294__T593__S_1312
AAGTCGTAACAAGGTTTCCGTAGGTGAACCTGCGGAAGGATCATTATAGAATGAACCTCCGCACCTAAGGCTAACGCTGAGGGTGGGGTCCTCTTTTTAAACCCGTGTAATTAGTGAAGTCTGAGCAATGTTTATAAAATAGTCAAAACTTTCAACAACGGATCTCTTGGTTCTGGCATCGATGAAGAACGTAGTAAACTTACACTGTCTCTTATACACATC
>1104:24402:9835__T593__S_1300
AAGTCGTAACAAGGTCTCCGTTGGTGAACCAGCGGAGGGATCATTAATAGAGAGTATAACTCCCTAAAACCCACTGTGAATCTACCTATCGTTGCTTCGGCGGAGGTCCCGGTCGCCCTCTGTGGTGCCGGAATCAGGCGTCCGCCGGAGGATCCAAACTCTTGTGTTCATTTTGTAACTGTCTGAGTGGCGCAAGCAAATCAAATCAAAACTTTCAACAACGGA
>1104:25310:8828__T593__S_1374
AAGTCGTAACAAGGTCTCCGTAGGTGAACCTGCGGAGGGATCATTACAGAGTTCCTGCCCTCACGGGTAGATCTCCCACCCTATGTTATTGTTACCTTTGTTGCTTTGGCGGGCCGCCAGGCTCCGGCCAGGCTACCGGCTCACGCTGGTAAGTGCCCGCCAGAGGACCCTAAATTCTGAAATTTGGTGTCGTCTGAAACCTTTATAATAAGTTAAAACTTTCAA
>1104:5782:7053__T593__S_0775
AAGTCGTAACAAGGTCTCCGTAGGTGAACCTGCGGAGGGATCATTACTGAGTGAGGGCCTCTGGCCCGACCTCCAACCCCATGTAACCCGACTCTGTTGCCTCGGGGGCGACCCGGCCTTCGGGCGTTGGGGCCCCCGGTGGACTACCTAACTCTGCATCTTTGCGTCTGAGTACATTTGAAAATAAATCAAAACTTTTAACAACGGATCTCTTGGTTCTGGCAT
>1105:5348:19808__T593__S_1320
AAGTCGTAACAAGGTTTCCGTAGGTGAACCTGCAGCAGGATCATTATCGAAAGCTCCGGCTTTTGTTGTGCCTTGAACCCTTTGATGTTTGAACCTTTGTTGCTTCCGTCGGCCAATACTGCCCAAGAGGGACATTTGACCGATGGAGGGTATTTGGGAACTTGGTTGCTTAGATGTTGTTAGTCTGAAATATTTGAGATGAAATGCTCAAGAAAACAAAACTTT
>1111:16426:9873__T593__S_0830
AAGTCGTAACAAGGTTTCCGTAGGTGAACCTGCGGAAGGATCATTATCGAGTTAGGGTCTTCTGAGGCCCGACCTCCCAACCCTATGTTTACTGAACCTATGTTGCTTCGGCGGACCCGTCTCACGACCGCCGGGGGACCGCCGACAGGCGTCCTCTGGCCAGCGTCCGTCGATAGCCAAACATTTAAACCCTGAATAAATCGTGTCTTGTGCCTAATTCTATGA
>2101:10066:6340__T593__S_0042
AAGTCGTAACAAGGTCTCCGTAGGTGAACCTGCGGAGGGATCATTAAAAAGATGGACCTTTGGGCCCTTCATCCTTCAAACCCGTGGAAGCGAGATGTGCTTCGGCGCCTCTGGGCGTCAAATCAATGCTGATTAGCCTGTGTCTGAAGCAAAATAAATTTAAAACTTTCAACAAAGGATCTCTTGGCTCTCGTATCGATGAAGAACGTAGTAAAACAGCTGT
>1101:10247:13982__T604__S_0199
AAGTCGTAACAAGGTTTCCGTAGGTGAACCTGCGGAAGGATCATTATCGAAGAGTCTGCAGCGCGGTGTGCAGCTCACCCTACACCCTTGCCTATGTGCACCTTTTGTTGTTCCCTTGGCGGGTCCGCCCGTCAACGGGAAGCCCCATAACCTTCTGAATAAGTGTTGAACCTTCTGAACGCAACCTAAATATTTATTTACAACTTTCAACAATGGATCTCTTGG
>1101:13693:4246__T604__S_0906
AAGTCGTAACAAGGTTTCCGTAGGTGAACCTGCGGAAGGATCATTACTGTGATTCGAGGCCATTGACTCTCCGGAGTCATAACCTCCCGTCCATTGTATTTTCTCACCTTTGTTGCTTCGGCGAAGTCTGGCTCCGGCCGGATCAAGCGCTTCGCCGGAGAAGTTTAAACAAATTCCTTTTTAAATTTGGTCATCACAAATTGTTTAAAATACAAAATAAAACCA
>1101:24693:10131__T604__S_1325
AAGTCGTAACAAGGTCTCCGTAGGTGAACCTGCGGAGGGATCATTAATGAATGGCCTCTGGGCCTTCAACCTTGCAAACCTGTGGAAGCAACATGTGCTTCGGCGCTCCGGCGTCGCTTTTATGCTACGAATCAGTCTTTGTGTCTGAATCAAACAAAAGAAAATAAAACTTTCAACAAAGGATCTCTTGGCTCTCGCATCGATGAAGAACGTAGCGAAA
>1102:15997:1801__T604__S_0321
AAGTCGTAACAAGGTTTCCGTAGGTGAACCTGCGGAAGGATCATTACACATTGCGGGAGCCGGAAGATAGTCCCCCTGTAGCAAAAATTACGGGGGGTAGGACTCTCGCCCCGAGCAATCGGGTCACCCTGCTTTTTGGGCACCATTCGTTTCCTCGGCGGGCTTGCCCGCCAACGGGGACCCCTTAAAACCTCTGTAATGAGTAGTAACTGTCAGTAAATAAAA
>1103:21971:24512__T604__S_1458
AAGTCGTAACAAGGTTTCCGTAGGTGAACCTGCGGAAGGATCATTAAAAATATAAACCGGACCGGTTCGCTGCTTGCAGCGGGCTGCGAAGGGAGATATTATACACCCTGTACTTGCTTACCTTTGTTGCTTTGGCGGGCCGTCCGTTTAGGCGTTGGCTCCGGCCGATCGTGCCCGCCAGAGGACCCCTAAACTCTGAATGTTAGTGTCGTCTGAGTACTATGA
>1103:22652:19409__T604__S_0155
AAGTCGTAACAAGGTTTCCGTAGGTGAACCTGCGGAAGGATCATTACTGAGTTAGGGTCTCTCAAGGCCCGACCTCCTACCCTGTGTCTACCTTACCACGTTGCTTCGGCGGGCCTGTCGACAAGACTTGTCGGCTACCGGCAGGCTTAAACCCCTGCTGGAAAGTGCCCGCCGATGGCCAACCTACAAAACTCTTGAAGAAACATGTCGTCTGAGGATC
>1105:11691:16288__T604__S_0023
AAGTCGTAACAAGGTTTCCGTAGGTGAACCTGCGGAAGGATCATTACAAAATTTCTTGGACACCACTTTGTGGGTCCCTTGTATCAAACCCTAAATGTAAATAGTAGTCTGAGTAGGCCATGTGCCATATGAACAAAATATATTAAAACTTTCAACAACGGATCTCTTGGCTCTCGCATCGATGAAGAACGTAGTAAAAGAGAGCTGTCTCTATACACATCT
>1106:13306:18149__T604__S_1248
AAGTCGTAACAAGGTTTCCGTAGGTGAACCTGCGGAAGGATCATTACTGGGTAACCGAGCGCTCCGGCGCTCACCCCCCACCCTCTGTTTCCCGCCCCTGTTCGGCGTCAGGCGGGTCCCCTCTGGGGGCCCTCCGGCCGGAACCCAAACCCTGAACAACAGTGAAGCCTGAAGTAACAAGCAAATAGTTAAAACTTTCAACAACAGATCTCTTGGTTCTGGC
>1106:28136:13097__T604__S_0043
AAGTCGTAACAAGGTCTCCGTTGGTGAACCAGCGGAGGGATCATTACAGAGTTGCAAAACTCCCAACCCTTTGTGAACCAACCTACCAGCTGCTCCGGCGGCGAAACTCTTTATATTAGTATCTCTGATTACTTATTCAATAAGTTAAAACTTTCAACAACGGATCTCTTGGTTCTGGCATCGATGAAGAACGTAGTAAACATCTGTCTCTTATACACA
>1106:5909:13283__T604__S_0206
AAGTCGTAACAAGGTCTCCGTTGGTGAACCAGCGGAGGGATCATTACAGAGTTGCAAAACTCCCAAACCCTTTGTGAACATTACCTTCAAACGTTGCTTCGGCAGGCGGCCCCAGGGCGGGGCTGCAGCCTTTTACAGGCGCCTGCCGGAGGCTTTTTTAAACTCTTGTTTTTCAGTAGCACTTCTGAGCAAAAAAACAAAATAAGTCAAAACTTTCAGCAACGG
>1111:6889:6068__T604__S_1204
AAGTCGTAACAAGGTTTCCGTAGGTGAACCTGCGGAAGGATCATTACCGAGTGTTGGTTACTTCTGTAACTGCCTCCCGTCCTGTGCCTACTCTATCTTTTGCTTCGGCGGGGAAACTCGTCGAAGCACCTCTTTAAACGCTTTGAATTGCAGTCAGAGGACTTTGAAATGAAGCAAAACTTTCAACAACGGATCTCTTGGTTCCGGCAACGATGAAGAACGCA
>2106:13448:11203__T604__S_1225
AAGTCGTAACAAGGTCTCCGTTGGTGAACCAGCGGAGGGATCATTACCGAGTGCAAACTCATAACCCTTTGTGAACCTATACCTGTTGCTTCGGCGGCTCGCCCCCGGGCGAGCCCGCCGGTACTATCAGCATCTCTGTTTGAACCCGACGATACTTCTGAGTGTTCTTAGCGAACAGTTAAAACTTTCAACAACGGATCTCTTGGCTCTAGCATCGATGAAGAA
>2106:24925:9756__T604__S_1123
AAGTCGTAACAAGGTTTCCGTAGGTGAACCTGCGGAAGGATCATTACATGCCGCGCTCTGCGCGGACTCTGGGGGCGGCTTGCTCCGCACCCAGGGCATTTACCCTTTGTCTACGAATACCCACCGTTTCCTCGGCAGGCCTGCCTGCCAACGGGGACCTCATTCAAACCTTTTTGCATTTAGAAGTCGTGTCTGAATGGTATCAATCATTTACAACTTTCAACA
>1101:18012:2787__T593__S_0318
AAGTCGTAACAAGGTTTCCGTAGGTGAACCTGCGGAAGGATCATTACAGAGAAATTCGCCCTCACGGGTGACTCTCCAACCCTATGTTATCATACCTTTGTTGCTTTGGCGAGCCGCCTCGTGCCACCGACATTTGCCGGTGAGTGCTCGCCAGAGGACCTAAAACTCTTGAATTTCTTATTGTCTGAGTACTATATAATAGTTAAAACTTTCAACAACGGATCT
>1101:27279:19040__T593__S_0364
AAGTCGTAACAAGGTCTCCGTAGGTGAACCTGCGGAGGGATCATTACGAAACGGACGCTCAAGCGTCGACCTCAACTTCCTGTGAGCGAAAAGGCTTGCCTCGGCGCCCCGCGCGCCGGAAATATGCCGACCTGCCTTTGAGTCTGAGACAAAACAAGGTTTAAAACTTTCAACAAAGGATTTCTTGGCTCTTGCACCGATGAAGAACGTAGCGAAAAAAG
>1102:10064:19490__T593__S_0050
AAGTCGTAACAAGGTCTCCGTAGGTGAACCTGCGGAGGGATCATTAATGAATGGCTTTTGCCTTCAACCCTGTAAACCTGTGGAAGCAAGATGTGCTTTGGTGCTCCGGCACCTCGTTTATGCGGTAAAGTATTTGTCTGAATCAAAAAGCAAGAATTAAAACTTTAAACAAAGGATCTCTTGGCTCTCGCATCGATGAAGAACGTAGTAAACTCAACCTGT
>1102:16576:22536__T593__S_1328
AAGTCGTAACAAGGTTTCCGTAGGTGAACCTGCGGAAGGATCATTATAGAATGAACCCCCCCGCCCAAGGCTAACGCTGAAGGTGGGGTCCTCTTTTAAACCCGTGCAATTAGTGAAGTCTGAGTCATTATTTACGAAATAGTCAAAACTTTCAACAACGGATCTCTTGGCTCTCGCATCGATGAAGAACGCAGTGAAATAATACTGTCTCTTATACACATCTCC
>1103:6417:17983__T593__S_0594
AAGTCGTAACAAGGTTTCCGTAGGTGAACCTGCGGAAGGATCATTAAAAAGTTTCGGTCTATAAGGCGTAAAACCCTCTATAGACCGTGAACCCCCACCCTTGTGTATTATTTATTTGTTGCTTTGGCAGGCCGCGAGCTTTACAGCGAGCACCGGCTTCGGCTGGAGAGTGCCTGCCAGAGGACCCAACTCTGTATTTTAGTGACATCTGAGTACTATATAATA
>1104:22061:15538__T593__S_0150
AAGTCGTAACAAGGTTTCCGTAGGTGAACCTGCGGAAGGATCATTAACGAGTTAGGGTCTTCTAGGCCCGACCTCCCAACCCTTTGTTTACTGAACCACTGTTGCTTCGGCGGGCCCGTCTCACGACCGCCGGAGGAGCGCCGAAAAGCGTGTCCTCTGGCCCGTGTCCGCCGATGGCCAACCACAAAACTCTGTATAAATCGTGTCTTATGTCTAAGTCAATGA
>1105:6077:13718__T593__S_0800
AAGTCGTAACAAGGTCTCCGTTGGTGAACCAGCGGAGGGATCATTACCTGAGAGTTTGCAAAAACTCCCCTAAACCCACTGTGAATATACCTGTTAGTTTGCTTCGGCAGGCGGTCCCCGGGGGGACCTCCAGCCCGCCTCCGGGCGGGTGCCTGCCGCGAAGCCACTACAAAACTCGCTGTAACGGCTGTCTGAGCAAAAAAGCCCGCTGAGAAGCAGGGTAAA
>2106:17962:21346__T593__S_0551
AAGTCGTAACAAGGTCTCCGTTGGTGAACCAGCGGAGGGATCATTGCCGAGTCACAAGGCTCCAAACCATCGCGAACATACCATTACGTTGCCTCGGCGGGCGGCTCTAGGGCGGAGCCTCTGCCCCCTCCGGGGGGCGCCCGCCAAAGGCCCCCCAAACCATGCCGTATCTGGGCTACTCTGAGTACCTGCGCAAGCAGTCAAAACTTTCAACAATGGATCTCT
>2107:18350:22210__T593__S_0197
AAGTCGTAACAAGGTCTCCGTAGGTGAACCTGCGGAGGGATCATTACTGAATGGCCCCTCGGGGCCTTCAACCCTTCAAACCCGTGGAAGCAAACTCCGTGCTTCGGCGCCCAGCGCGCCGCTTTTATGCAGAAGGCTTTGCGTCTGAATCATAAACAAGAATTAAAACTTTCAACAAAGGATCTCTTGGCTCTCGCATCGATGAAGAACGCAGCGAAC
>1101:5235:18137__T604__S_1363
AAGTCGTAACAAGGTTTCCGTAGGTGAACCTGCGGAGGGATCATTAACGAATGGCTTTTTTGGCCTTCGACTTCAAACCTGTGGAAGCGAGATGTGCTTTGGCGCCAAGTCGCCTCATTTATGCCAAAAAGCATTTGTCTGAATCAAAAAAAAACAAGAATCAAAACTTTCAACAAAGGATCTCTTGGCTCTTGCATCGATGAAGAACGTAGCAAACAATACTG
>1101:8727:16619__T604__S_0932
AAGTCGTAACAAGGTCTCCGTTGGTGAACCAGCGGAGGGATCATTACTGAGTTACAACTCTCAACCCTTTGTGAACTTTACCTAGTGTTGCTTCGGCAGGTTTTCCCTGGGAGGGAAGTAGCCTTTGGGCAACCTGCCAGAGGCATTTTTTACTCTGATTTATTTTTGAATTCTGAGTTTTTAAACAAAAGAAAAAAAACTTTCAGCAACGGATCTCTTGGTTCT
>1103:9948:16470__T604__S_1070
AAGTCGTAACAAGGTCTCCGTAGGTGAACCTGCGGAGGGATCATTACAGAGTTCATGCCCTCCATGGGTAGATCTCCCACCCTTGCGTATTCATACCTTTGTTGCTTTGGCAGGCCGCTGGGCCTTGGTCCAGCCACCGGCCGCGAGGCTGGCGTGCGCCTGCCAGAGGATCTCCAAACTCTGGTTGTTAGTGTCGTCTGAGTATCATGCAATTGTTAAAACTTT
>1104:6415:11229__T604__S_0817
AAGTCGTAACAAGGTTTCCGTAGGTGAACCTGCGGAAGGATCATTACCGAGTGAGGGTCCTTTGAGGGCCCAACCTCCCACCCGTGTTTACTTATACCATGTTGCTTCGGTGGGCCCACTGGGGTGTTGTCCCTGGTCGCCAGGAGGGGGAGAAAGAACCCCCCCGGGCCCGTGCTCACCGGAGACCCCACAAACTCTGTCTGAATTGGTTTGTCTGAGTGATTA
>1105:19122:19786__T604__S_0931
AAGTCGTAACAAGGTTTCCGTAGGTGAACCTGCGGAAGGATCATTACAGTTATTAATTCTTGCCAGCGCTTAACTGCGCGGCGAGAACTAATCTTACACACTGTGTTTTTTGTTATAAAACCCATTGCTTTGGCTTGGCCGCAAGGTTGGGCCAGAGATTGTAAACTTCAATTTTATTGAATTGTTAATTTTAATGTTTTGTCAATTTGTTTGATTAAATTCAAA
>1105:9249:26115__T604__S_1140
AAGTCGTAACAAGGTCTCCGTTGGTGAACCAGCGGAGGGATCATTACTGAGTTACTGCTCATCAACCCTTTGTGAATTTTTACCAAGTTGCTTCGGCAGGTTTTCCCTGGGAGGGAAGTTAAGCCTTCGGGTAACCTGCCAGAGGCATTTTAATTCTGATTTATTTTGAATTCTGAGTATAAAATTTAAAAAGAAAAAAACTTTCAGCAACGGATCTCTTGGTTC
>1106:8021:16553__T604__S_0821
AAGTCGTAACAAGGTCTCCGTTGGTGAACCAGCGGAGGGATCATTACCGAGTTGTCCTCCGTGACACTCCCTTCATACCCCTTGTGAACCTACCATCGTTGCCTCGGCGGGCTGCCTCACAGCGCCCGCCGGCGGCCCATTTCTCCAATTCTGTATACTTTAAAAATTTAATTCTGAACCTATAACAAATTATGTTAAAACTTTCAACAACGGATCTCTTGGTTC
>1107:12761:11962__T604__S_0301
AAGTCGTAACAAGGTCTCCGTTGGTGAACCAGCGGAGGGATCATTACTGAGTTACACTCTCAAACCCTTGTGAACTTACTGTGTTGCTTCGGCAGGCTATCCCTGGGAGGGATTTTACCGCCTGCCAGAGGCTTTTTTAATTCTTGATTTCAGTGGAATTCTGAGATTTTATAAAATAAATCAAAACTTTCAGCAACGGATCTCTTGGTTCTGGCATCGATGAAG
>1108:6817:10455__T604__S_1105
AAGTCGTAACAAGGTTTCCGTAGGTGAACCTGCGGAAGGATCATTAACGAATATATGTCTGTTAAAGACATTTTTCTCTTTCAAACACCTGTGAATTTTATAAAAATTTTTTGCTTTGGCTGAAATTAATATATATATATATATATATATTCGGCCAAAAGTTTTTAATTAAAACCTTTTTATTTATAAACATTTTGAATCTGAGGAACTGTTTTATGAAAA
>1109:18019:2918__T604__S_0078
AAGTCGTAACAAGGTCTCCGTAGGTGAACCTGCGGAGGGATCATTACCGAGTTCATGCCCTTACGGGTAGATCTCCCACCCTATGTTATACTACCTTTGTTGCTTTGGCAGGCCGTCAGGCTTCGGCCAGGCTACCGGCTCCGGCTGGTAAGCGCCTGCCAGAGGACCCTAAACTCTGAATGTTAGTGTTGTCTGAGTACTATAAATAATAAGTCAAAACTT
>1110:12739:18960__T604__S_1153
AAGTCGTAACAAGGTTTCCGTAGGTGAACCTGCGGAAGGATCATTACCGAGTTAGGGTTTCGTCTGACGAGCCCGACCTCCCAACCCTTTGTCTATTATACCTTGTCGTTGCTTCGGCGGACCGGTCGCGACCAACTGGTCGTGACCGCCGGGGTCCCGTCCCTGGAGAGCGTCCGCCGACGGCCCAACCACAAACTCTTGTACCAAACCATGTCGTCTGAATTT
>2102:20392:22514__T604__S_0029
AAGTCGTAACAAGGTTTCCGTAGGTGAACCTGCGGAAGGATCATTATCAATTTTACAGTCCTGCAACGGGGGTGAAAGCCCCCTGAGCAGCCTGTTCAACCCTTTGTCTTTTGCGTACTGTATGTTTCCTCGGCGGGGCCGCCCCCCGATAGG
>2105:13428:5634__T604__S_0649
AAGTCGTAACAAGGTCTCCGTAGGTGAACCTGCGGAGGGATCATTACTGAGTGAGGGAGCAATCCCGACCTCCAACCCTTTGTGAACACATCTTGTTGCTTCGGGGGCGACCCTGCCGTAAGGCATTTCCCCCCGGAGGTCATCAAAACACTGCATTCTTACGTCGGAGTAAAAAGTTAATTTAATAAAACTTTCAACAACGGATCTCTTGGTTCTGGCATCGAT
>2105:16217:20369__T604__S_1198
AAGTCGTAACAAGGTCTCCGTAGGTGAACCTGCGGAGGGATCATTACCGAGTGAGGGCCCCCGGCCCGACCTCCAACCCTTTGTTATCAAAACCACTGTTGCCTCGGGGGCGACCCGGGCCCGTCGGCCCAGGGCCCCCGGTGGACAATTTCAAAACACTGCATCTTTGCGTCGGATTACAAAAGTTTAATTGATTAAAACTTTCAACAACGGATCTCTTGGTT
>2106:24459:7166__T604__S_0906
AAGTCGTAACAAGGTTTCCGTAGGTGAACCTGCGGAAGGATCATTACTGAGTGGCGTGGCGGACCGGGTTCCCAGAGATGGGGGTTTGGTCTGACCAGGTTACCCGACCTCTTGTCATTTGCTGGTTGGTGGGAGTGTGTGGGGGTGGAGTTTCCGGAAGAGGCTTAGTCTGAAGATCTTTGGATTGGACGACATGTCTTGGAAGGGAGTTTCTGTCCCACACAC
>2114:13116:24029__T604__S_0771
AAGTCGTAACAAGGTCTCCGTTGGTGAACCAGCGGAGGGATCATTACAGGATTCGCAAGTCTCCCGTAAACCACTGTGAACTTTACCTTTTGTTGCCTCGGCGGGCGCTGGTCCTCCAGCGCTCACGCCCGCCGGCGGCCCACAACTCATTGTCTGA
>1101:10662:10675__T593__S_1472
AAGTCGTAACAAGGTTTCCGTAGGTGAACCTACGGAAGGATCATTATAGAATGAACCCCCCCGCCCAAGGCTAACGCTGAAGGTGGGGTCCTCTTTTAAACCCGTGCAATTAGTGAAGTCTGAGGCATTATTTACGAATTAGTCAAAACTTTCAACAACGGATCTCTTGGTTCTGGCATCGATGAAGAACGCAGTGAAACCCCTGTCTCTTATACACATCTCCG
>1101:11949:2767__T593__S_0629
AAGTCGTAACAAGGTTTCCGTAGGTGAACCTGCGGAAGGATCATTATCAGAGCTTTGCTCCGTCCATTCTTGTGAAAATTCTAGTCTTTACATTAAAACTTTCAACAACGGATCTCTTGGCTCCGGCGTCGATGAAGAACGTAGCAAATTTACACTGTCTCTTATACACATCTCCGAGCCCACGAGACAGCAGTAGATCTCGTATGCCGTCTTCTGCTTGAAAAA
>1101:17613:10385__T593__S_1432
AAGTCGTAACAAGGTTTCCGTAGGTGAACCTGCGGAAGGATCATTATTGAGATTATTCATACACGTGAACGTATAATGCTTGGCGCGAGCACGCTGATATTTTCGGTGTGAGCGCGCCGATAAACGCATATAATTGTCTGATAGACCAAAGAATTTAAAAACTTTCAACAACGGATCTCTTGGTTCTCGCATCGATGAAGAACGCAGTAAAAGGAGGCTGTCT
>1101:27062:14126__T593__S_1515
AAGTCGTAACAAGGTTTCCGTAGGTGAACCTGCGGAAGGATCATTATAGAATGAACCCCCCCCGCCCAAGGCTAACGCTGAAGGTGGGGTCCTCTTTTAAACCCGTGCAATTAGTGAAGTCTGAGGCATTATTTACGAAATAGTCAAAACTTTCAACAACGGATCTCTTGGTTCTGGCATTGATGAAGAACGTAGCAAAGCGTGTCTGTCTCTTATACACAT
>1102:12235:5853__T593__S_0941
AAGTCGTAACAAGGTTTCCGTAGGTGAACCTGCGGAAGGATCATTAAAGAATTCGGGCTCCGGCCCCTTTCTAAACCCCTATGTATGTTTGTCCTCGTTGCTTTGCCGGGCTGGTTCAGCCCGGCGAAGGACCAAAACTCTTGAATGATTGCTGTCTGAGTATGATTAAATCGTTAAAACTTTCAACAACGGATCTCTTGGTTCCAGCATCGATGAAGAACGCAG
>1102:18133:7714__T593__S_0045
AAGTCGTAACAAGGTTTCCGTAGGTGAACCTGCGGAAGGATCATTAACGAGTTAGGGTCTCTCCAGGCCCGACCTCCCAACCCTTTGTTTACCGAACCTCTGTTGCTTCGGCGGACCCGTCTCACGGCCGCCGGAGGACCGCTGCGAGGCGTCCTCTGGCCAGCGTCCGCCGATGGCCAACCCACTAAACTCTGAATGAATCGTGTCATATGTCTAAGTCTATGA
>1104:11129:14137__T593__S_0894
AAGTCGTAACAAGGTCTCCGTAGGTGAACCTGCGGAGGGATCATTACAGAGACTCTGCCCTTTGGGTAGGCCTCCCACCCTGTGTCGTTATACCTTTGTTGCTTTGGCGGGCCGCGGGGCCCCGGCCCCGCCCCTGGCTCCGGCTAGGGCGCGCCCGCCAGAGGACCTCCAAACCTGAACGTGAGTGTCGTCTGAGCACTATGCAATAGTTAAAACTTTCAACAA
>1105:13552:17598__T593__S_0541
AAGTCGTAACAAGGTTTCCGTAGGTGAACCTGCGGAAGGATCATTACAGAATATACTTATTCTCACCCTCTGTGTACCAAACCACTGTTGCCTCGGCGCGCCCCTGCGTCAGAGGACCTAAACGCTGAAATTATACTGTCTGAATTGCTATGCAAAATAGTCAAAACTTTCAACAACGGATCTCTTGGTTCGGGTATTGATGAAGAACGCAGCAAAACTGCC
>1106:8249:10336__T593__S_0800
AAGTCGTAACAAGGTTTCCGTAGGTGAACCTGCGGAAGGATCATTACCGAGTGAGGGTCCCCTGGGCCCGACCTCCCAACCCCATGTTTATTATACCTCTGTTGCTTCGGCGGACCCGCCTCACGGCCGCCGGAGGGCCTTCGTTGGCCCTCTGGCCCGCGTCCGCCGACGGCCAACCTCAAAACTCTTGTATCAACCGTGTCATGATGTCTGAGTACAAACAAA
>1107:13615:4937__T593__S_0081
AAGTCGTAACAAGGTTTCCGTAGGTGAACCTGCGGAAGGATCATTACCGTTGGAGCTCTGCTCCAATCTGGGATAGAACCCTTGCCTTTGAGTACCTTCTCGTTTCCTCGGTGGGCCCGCCCGCCGGTGGACAATCATAAACTCTCTGTAATAGCAGTATCTTCTGAGAAAAACAAATAGTCAAAACTTTCAACAACGGATCTCTTGGTTCTGGCATCGATGAAG
>1107:22406:12143__T593__S_1314
AAGTCGTAACAAGGTTTCCGTAGGTGAACCTGCGGAAGGATCATTATAGAATGAACCCCCGCACCTAAGGCTGACGCTGAAGGTGGGGTCCTCTTTTTAAACCCGTGTAATTAGTGAAGTCTGAGCAATGTTTATAAAGTAGTCAAAACTTTCAACAACGGATCTCTTGGTTCTGGCATCGATGAAGAACGTAGCAAAAAGGCACTGTCTGTTATACACATCTC
>1107:24808:11850__T593__S_0885
AAGTCGTAACAAGGTCTCCGTTGGTGAACCAGCGGAGGGATCATTGCTGGAACCGTGCCCTCACGGGCACAACCCCAGATACCCTTTGTGAACTTATACCATTTTATCGTTGCCTCGGCGCTGAGCCCCGGGGGGGATTTTTGAGAGAGTCTCTCTCTCCTTCCTTCTCGCCTTCTACCGTGCAAACGGTTGTTGGAGCAGGCCCGCCGGCGGCCCACCAAACT
>1108:6804:12994__T593__S_0371
AAGTCGTAACAAGGTTTCCGTAGGTGAACCTGCGGAAGGATCATTCATCGAGCGAGCGGGCCCCGTCCCCTCCCTCCATCCCGTGCGTACCTTCTGGACTCTGTCTCGGCGGCGCCCACGTGCCCGCCGGGACCCCCCATCAAACCTCCCTCTGAACGGTGACGTCTGAGCGTGGAAAACACAAACGAAACAAAACTTTCAACAATGGATCTCTTGGCTCCGGCA
>2103:18631:4987__T593__S_1200
AAGTCGTAACAAGGTCTCCGTAGGTGAACCTGCGGAGGGATCATTACAGAGTTCTCGCCCTACCGGGTAGATCTCCCACCCACTGTTATTGCTACTGTCGTTGCTTTGGCGGGCCGCCGGGCCCTGCCCGGCCGCCGGCCCCGGCTGGCGCGCGCCCGCCAAAGGCCCCTAAACTCTGAATGTCAGTGTCGTCTGAGTACTATACAATAGTTAAAACTTTCAACA
>2103:5166:16389__T593__S_0736
AAGTCGTAACAAGGTTTCCGTAGGTGAACCTGCGGAAGGATCATTAAAGAGTTAGGGTCTCACAGGCCCGACCTCCCAACCCTTTGTTTATTCAACCATCGTTGCTTCGGCGAGCCCGTCTTTATTGACCGCCGGGGGACCGTCAAACCGTCCTCTGGTCCGTGCTCGTCGATGGCCAACATTTACAAATTCTTAACTAAACGTGTGTTTATCTGAGTAATATTT
>2112:19818:9399__T593__S_0787
AAGTCGTAACAAGGTCTCCGTAGGTGAACCTGCGGAGGGATCATTACCAGAGATGGTGGGCCACCGTGCCTCCGTCCCCAACCCATTGTTGACCAAAACCCTTTTGCCTCGGGGGCAGAGCGTCCGCCGCCGCCCCCGGAGGACCGCCGAACGCTGTCTCTTTGCGTCAGAGGCATTGATTAAATGAATGAAAACTTTCAACAACGGATCTCTTGGTTCTGGCAT
>1101:15288:4274__T604__S_0687
AAGTCGTAACAAGGTTTCCGTAGGTGAACCTGCGGAAGGATCATTACCTGATAGAAGCCTCCCAAGGCGCTATCCCACCCGTGTTTACATACTATTGTTGCTTTGGCGGGCCGTGGTCCCCACTGCGGGTTCTGCTCGCATGTGCCCGCCAGAGGACCAAATTCTGAATTTTAGTGATGTCTGAGTCTTATAAAATAATAAAAACTTTCAACAACGGATCTCTTG
>1101:24597:12822__T604__S_0005
AAGTCGTAACAAGGTCTCCGTTGGTGAACCAGCGGAGGGATCATTCTAGAGTTTTTTTGAACTCAAAACCCTTTGTGAACAAGCTATGTGTTGCTTCGGCAGGTTTAAACCCTGGGGGGTTTTATTTTAAAGCCTGCCGAAGGACTTTTTCAAACTCTTTTATTTTTTGAAGAATTCTGAGATTTTATTAAAAAAAAGCAAAACTTTCAGCAACGGATCTCTTGG
>1102:16301:21194__T604__S_0814
AAGTCGTAACAAGGTCTCCGTTGGTGAACCAGCGGAGGGATCATTACCGAGTGAAAACTCCCAAAACCCCTGTGAACATACCAGTGTTGCTTCGGCGGACCACCCTCGCTTCGCCGCGGGGGCCCGCCAGAGGACCCTAAAATTCAAATGCATCTTGCTTTCCGAACGAATTCTGAGTGGGATTTTTAAAATCAAATCAAAACTTTCAACAACGGATCTCTTGG
>1102:27878:10835__T604__S_1126
AAGTCGTAACAAGGTCTCCGTTGGTGAACCAGCGGAGGGATCATTACTGAGTGTAAAAACTCCCAAACCCATTGTGAACATACCACTGTTGCTTCGGCGGATCCGCCCCGGGCGCTTCCCCTCACGGGGGCGTGCCCCGGACCCAGGCGCCCGCCGGAGGACCTAAACTCTCTGTATTCTAACGAGTATCTCTGAGTCTGATTTATACAAATCAAATCAAAACTT
>1102:6751:11641__T604__S_0999
AAGTCGTAACAAGGTTTCCGTAGGTCAGTAAATCTTCTCTCCGCTTTTTGGTCGTTGCTAACTCCAAACAGGTGAACCTGCGGAAGGATCATTACCGAGTAATCCTGCTTGCAGGAACTCCCACCCTTGTCTATTGACTGTTGCTTCGGCGAGACGCTGGAAACAGCCACGGGGACGTCTGACTCCGATGTCCCAGTGCGGGCTCGCCGAAGATTTACATACCCT
>1103:25998:13061__T604__S_0359
AAGTCGTAACAAGGTTTCCGTAGGTGAACCTGCGGAAGGATCATTAACGAGTTAGGGTCCACTCGGCCCGACCTCCCAACCCTTTGTTTACCAAACCTGTGTTGCTTCGGCGTGCCCGTCTATGGACCGCCGGGGGACCGTCACACGTCCTCTGGCCCGCGCCCGCCGAATGCCTACCACAAAACTCTTGCCATGAATCGTGTCATTGTCTGAGTAAAACATTTA
>1107:24780:16473__T604__S_1095
AAGTCGTAACAAGGTTTCCGTAGGTGAACCTGCGGAAGGATCATTACAGTAGGGGGCTCTGCCCCTTGAAGAAGATACCCTTGATTTTTGAGTACCTCTGTTTCCTCGGCGAGTTCGCTCGCCAATGGGGACCCCTCAAAACCTTTTTGTAATAGCAGTTTTTTCTGAAAAACAAAGCAAAAGTTAAAACTTTCAACAACGGATCTCTTGGTTCTGGCATCGATG
>1107:25269:13100__T604__S_1086
AAGTCGTAACAAGGTTTCCGTAGGTAAGTTGGAAGCTTTTCATCTTACACCCTCTATGCTTTGAATAACATACTGACTTTTCCCTTTAGGTGAACCTGCGGAAGGATCATTACCGAGTGCGAACCTCCCCCGTAAAAAAGGGGAGGTTACCTCCCGTCCTTTGCAGGGCATACCCTATCCAGTTGGATGAGGGTTGCTTTCAAAAACACCTTCTGCTTCGGCGGG
>1109:19990:18196__T604__S_1180
AAGTCGTAACAAGGTTTCCGTAGGTGAACCTGCGGAAGGATCATTACCGAGCTCCTGCCCTCCGGGTAGAGACGCCACCCTTGTGTATCAGACCGCTGTTGCTTTGGCGGGCCCTGCCCGCCAGAGACCCCAAACCCTAAGTGTGTGTGTCGTCAGAGTACTATTCAATAGTTAAAACTTTCAACAACGGATCTCTTGGTTCTGGCATCGATGAAGAACGTAGC
>1110:14210:21449__T604__S_0301
AAGTCGTAACAAGGTTTCCGTAGGTGAACCTGCGGAAGGATCATTAACGAATTTTGAGATTTTTAATCTCTTTTCTTCAAACACCTGTGAACGATTAAAACATTTTGCTTTGGGCTTAATGAGCTTTCGAGCTTTTAGCCCAAAGGTTTTATTCTAAACTCTTTATATTTTAAACATTTTATCTGAAATTGATTAAATTAATAAATCAAAACTTTCAACAACGG
>1112:16126:23499__T604__S_1483
AAGTCGTAACAAGGTCTCCGTTGGTGAACCAGCGGAGGGATCATTACCGAGTTCCAGCAACTCCCAACCCTTGCGAACCGTACCCCAGTCCGTTCTCGTTGCTTCCGGCGGGCGGGAGGGGGGGCCCTCACAGGCTCCCTCCTCCCCCCGCCGGGGGCGGCGGGCCCCCTGAACCTTTTTTTTTTTTTT
>1112:20639:18321__T604__S_0517
AAGTCGTAACAAGGTCTCCGTAGGTGAACCTGCGGAGGGATCATTACCGAGATAGGGTATTCACACCCTAACCTCCCACCCCGTGATTATTTGTTGTGTTGCTTGTGGCGAGCTGTGAGCTCGTCAGCGGAATTTTTTCTTGTGAAATATTGTCGGAAGATTAATTGAAGCACCAAAAACTTTCAGCAATGGATTTCTTGGTAACCGGTTCGATGAAGAACGTAG
>2101:19563:13415__T604__S_1371
AAGTCGTAACAAGGTCTCCGTAGGTAAACCTGCGGAGGGATCATTAACGAATGGCTTTTTTGGCCTTCGACTTCAAACCTGTGGAAGCGAGATGTGCTTTGGCGCCAAGTCGCCTCATTTATGCCAAAAAGCATTTGTCTGAATCAAAAAAACAAGAATCAAAACTTTCAACAAAGGATCTCTTGGCTCTTGCATCGATGAAGAACGCAGCAAAGTAAGACTGTC
>2105:20989:13452__T604__S_1243
AAGTCGTAACAAGGTTTCCGTAGGTGAACCTGCGGAAGGATCATTACCGAGTGACGCCCGTCGGGGGCTCTCTCCCACCTCCTGTCGACCTTGCCACTGTTGCCTTGGCAAGCCGCTTCTCACGGAGCCGCGGGGTCCCACACGGGGTCTCGCGAGCGCTTGCCAGGGGCAGGGGCCCCTCTCATGCCTCTATCATATGGTACTGTCAAGCTAAGCGAGAAAGAG
>1101:21129:23173__T593__S_1251
AAGTCGTAACAAGGTCTCCGTTGGTGAACCAGCGGAGGGATCATTACAGAGTTTACAACTCCCAAACCCCTGTGAACTTACCATGTCGTTGCCTCGGCGGTGTCTTGCTTCGGCGAGCCCGCCAGAGGACCCAACAAACTCTTGTTTTTTTTAGTATTATCTGAGTGACAAGTTTAATAAATCAAAACTTTCAACAACGGATATCTCGGCTCTCGCATCGATGAA
>1103:22237:23559__T593__S_1273
AAGTCGTAACAAGGTCTCCGTAGGTGAACCTGCGGAGGGATCATTATTGAACGGCCCGATCGGGCCCTCAAAACCTCAAACCCGTGGATGTGATCCGTGCTTCGGCGCCCAGGCGTCGCCTTTATGCCGTCCGTCCGTCAGCGTCTGAATCCGACATAGAATCAAAACTTTCAACAAAGGATCTCTTGGCTCTCGCATCGATGAAGAACGTAGCAAACACACT
>1104:22007:12393__T593__S_0434
AAGTCGTAACAAGGTTTCCGTAGGTGAACCTGCGGAAGGATCATTACCTAGAGTTGCGGGCTTTGCCTGCCATCTCTTACCCATGTCTTTTGAGTACCTTACGTTTCCTCGGTGGGTTCGCCCGCCGGCTGGACAACATTCAAACCCTTTGTAGTTGCAATCAGCGTCTGAAAAACTTTTAATAGTTACAACTTTCAACAACGGATCTCTTGGTTCTGGCATCGA
>1109:8979:6264__T593__S_0652
AAGTCGTAACAAGGTTTCCGTAGGTGAACCTGCGGAAGGATCATTACCGAGTGTTTGGATGCCCCTTCTCGGGGTGTCCGTCCTCCCATCCGTGTCTATTTGTACCCTGTTGCTTCGGCGGGCCCGCCCTTCGTGGCCACCGGGGGGCTTCCCTGCCCCCGGGCCCGTGCCCGCCGGAGACCTCAACCCTGAACACT
>2101:22789:19663__T593__S_0960
AAGTCGTAACAAGGTCTCCGTTGGTGAACCAGCGGAGGGATCATTACCGAGTTTACAAACTCCCAACCCTTTGTGAACCTTACCTATCGTTGCCTCGGCGGAACGCCCCGGCGCCCTCGGGCCCGGAACCAGGCGCCCGCCGGAGGACCCAAACTCTCGTTTCCTTTATGGTTTTCTCCTCTGAGTGGACATAAACAAATAAATAAAAACTTTCAACAACGGATC
>2109:10882:6499__T593__S_0965
AAGTCGTAACAAGGTCTCCGTTGGTGAACCAGCGGAGGGATCATTACAGAGTGTAAAAACTCCCATTAACCCTTTGTGAATCTTACCTATTCAGTTGCTTCGGCAGGCGGCTCCAGGGCGGAGTTCGTAGCTTGATGTTCAAGTGCCTGTCGGAGGATTTTTTTACTCTTATATTTTAGTGAGTCTGAGCTTCTAAAAAAATGAGTTAAAACTTTCAGCAACGGA
>1101:17823:16316__T604__S_1299
AAGTCGTAACAAGGTTTCCGTAGGTGAACCTGCGGAAGGATCATTATCAGAGCTTTGCTCCGTCCATTCTTGTGAAAATTCTAGTCTTTACATTAAAACTTTCAACAACGGATCTCTTGGCTCCGGCGTCGATGAAGAACGCAGTAAACAAACTGTCTCTTATACACATCTCCGAGCCCACGAGACGGTAGCAAATCTCGTATGCCGTCTTCTGCTTGAAAAA
>1101:23898:17584__T604__S_0392
AAGTCGTAACAAGGTTTCCGTTGGTGAACCAGCGGAAGGATCATTACAGAGTTCATGCCCTCACGGGTAGATCTCCCACCCTTGAATAACATACAATGTTGCTTTGGCGAGCGCTTCGGCGGCCGCCAGAGGACCCTAAACTCTTGTTTACAGTGTCGTCTGAGTACTATACAATAGTTAAAACTTTCAACAACGGATCTCTTGGTTCTGGCATCGATGAAGAAC
>1102:12218:5185__T604__S_1012
AAGTCGTAACAAGGTTTCCGTAGGTGAACCTGCGGAAGGATCATTACCGAGTTAGGGTCTTCTCAGGCCCGACCTCCCAACCCTGTGTTTACTGAACCCATGTTGCTTCGGCGGGCCCGTCTCACGACCGCCGGAGGACCGTAAGACGTCCTCTGGCCCGCGCCCGCCGCTGGCCACACTCAACAAATTCTGATTAAACCGTGTCAAGTGTCTAAGTCCT
>1102:20546:15254__T604__S_0392
AAGTCGTAACAAGGTTTCCGTAGCGAACAAGTGATCCTTCTGTAGACACTTATCGAAGCCTATGCGGCCCCGAAAGGGGTTCTTCCACGACAGAAAACAATGGAAGCGTTAAGCGCAAGTCAGTTCTGCTGGCTACATAATCGAATTGCGGGAAGCCCTAAAGCTCAGTGGTACCAACTCCCTGTGGAAACGCAGGGAGGGCCGATGCTAACCCCATCGGATGG
>1102:8589:24894__T604__S_0877
AAGTCGTAACAAGGTCTCCGTTGGTGAACCAGCGGAGGGATCATTACTGAGTTGCAAAACTCCCAACCCTTGTAAACTTACCACATCGTCGTTGCTTCGGCGGGCAGCCCCTGGGAGGGGCCTCGCCTCCTCGTGAGGGGCCCGCCGGAGGACCAACACAACTCTTATATTAAATTGTCTCTCTGAGAAAACTTTTAAATAAGTAAAAACTTTCAACAACG
>1107:3274:13389__T604__S_0832
AAGTCGTAACAAGGTCTCCGTTGGTGAACCAGCGGAGGGATCATTACTGAGTTACTACTCTCAACCCTTGTGAATTTACCCTAGTTGCTTCGGCAGGTTTTCCCTGGGAGGGAACTAGCCAACCTGCCAGAGGCATTTTACTCTGATTTGTATGAATTCTGAGTTTTTTATAAAGAACAAAACTTTCAGCAACGGATCTCTTGGTTCTGGCATCGATGAAGAACG
>1112:24057:12719__T604__S_1033
AAGTCGTAACAAGGTCTCCGTAGGTGAACCTGCGGAGGGATCATTACGAAACAGGCGCCTCCGCGCCGACCTCAACAGTCCTGTGAGAGCCGAAAGCTTGCTTTGGCGCCCAGCGCGCCAGGTTTATGCCGACGTGCCTTTGAGTCTGAGAGAAAGCTAGATTTAAAACTTTCAACAAAGGATTTCTTGGCTCTTGCACCGATGAAGAACGCAGCAAATAAAC
>1112:6842:8486__T604__S_1364
AAGTCGTAACAAGGTCTCCGTAGGTGAACCTGCGGAGGGATCATTATTGAATGGTCTTTGACCTTCTACCCTTCAAACCTGTGGAAGCAAGTTGTGCTTCGGCGTCTCCTTTTGGGGTTGCCGCTTTTATGCAGAAACATGTGTGCTGTCTGAATGAAAACAAAAATCAAAACTTTCAACAAAGGATCTCTTGGCTCTCGCATCGATGAAGAACGCAGTAAAACG
>2103:20639:11292__T604__S_1443
AAGTCGTAACAAGGTTTCCGTAGGTGAACCTGCGGAAGGATCATTACAGAGACATTGCCCCTCGGGGGTAGATCTCCCACCCTTTGTTTACATTACCTTTGTTGCTTTGGCAGGCCCGTCTTGTGACCACCGGCCTAGGCTGGTCCGTGCCTGCCAGAGGACCCTAAACTCTTGATTTTGGTGTTGTCTGAGTAACATTATAATAAGTTTAAAACTTTCAACAAC
>2105:5466:16658__T604__S_0918
AAGTCGTAACAAGGTTTCCGTAGGTGAACCTGCGGAAGGATCATTAAAGAAATGGTGGCCTCGTGCCCCGTTTTCACCCTGTGCATACGATATTCTAGTTGCTTCGGCCAGCCGCAAGGCCGGCCAGAAGACCTGAAACTCTTGAATTTTTGCCGTCTGAGTACTATATAATAGTTAAAACTTTCAACAACGGATCTCTTGGTTCTGGCATCGATGAAGAACGT
>1101:13582:14780__T593__S_1495
AAGTCGTAACAAGGTTTCCGTAGGTGAACCTGCGGAAGGATCATTATAGAATGAACCCCCGCACCTAAGGCTAACGCTGAAGGTGGGGTCCTCTTTTAAACCCGTGCAATTAGTGAAGTCTGAGCATTATTTACGAAATAGTCAAAACTTTCAACAACGGATCTCTTGGTTCTGGCATCGATGAAGAACGCAGCGAAAGTCACTGTCTCTTATACACATCTCC
>1101:3657:12837__T593__S_0053
AAGTCGTAACAAGGTCTCCGTAGGTGAACCTGCGGAGGGATCATTACTGAATGGCCTCTCGGGGCCTTCAACCCTTCAAACCAGTGGAAGCAAACTCTGTGCTTCGGCGCCTCGTGCACCGCTTTTATGCAGAAGGCTTTGTGTCTGAATCATAAACAAGAATTAAAACTTTCAACAAAGGATCTCTTGGCTCTCGCATCGATGAAGAACGTAGCAAACCCGC
>1101:6918:12613__T593__S_1329
AAGTCGTAACAAGGTTTCCGTAGGTGAACCTGCGGAAGGATCATTATAGAATGAAACCCCCCCGCCCAAGGCTAACGCTGAAGGTGGGGTCCTCTTTTTAAACCCGTGTAATTAGTGAAGTCTGAGCAATGTTTATAAAATAGTCAAAACTTTCAACAACGGATCTCTTGGTTCTGGCATCGATGAAGAACGCAGCGAAAACCTGTCTCTTATACACATCTCC
>1101:8535:19876__T593__S_0392
AAGTCGTAACAAGGTTTCCGTAGGTGAACCTGCGGAAGGATCATTATCAAAAAAATTCACTTTTTTTGAAATATTTTTCCATTTTTCCCTTGTGTATCTATTCCATGTTGCTTCCACTAGACAGGTAATTATATCAACCGTATATATTTACCCTTCATACCTTAATTGTTTTTTTTAAACACTATGGGGCGTGGAGAAATGTCAGTGGATGGCCGTAATTTTTAA
>1103:18782:15652__T593__S_0173
AAGTCGTAACAAGGTCTCCGTTGGTGAACCAGCGGAGGGATCATTACTGAGTTTTCTAAACTCCCAAACCCTTGAGAACATACCTTTGTTGCCTCGGCGGAAGTGTCGCCCTGGGATGGCCTACCCTGTAGCGCTTTACCCTGGACGGCGCCCCCCGCCGGTGGTCTTCTAAATTCTGTTTTATTGTGTCACTTCTGAGGATTATTATAAAATCAGTTAAAACTT
>1103:6348:18760__T593__S_0383
AAGTCGTAACAAGGTTTCCGTAGGTGAACCTGCGGAAGGATCATTACCAAAATTAAGCGTCTCGGCCGTCAAAAGCCCCGAAGCTTTAATCCTTTGTGAACCAAAACCATTTTCGCTTCGGCAGCTGGAGCTCCGCTCCGTCAGCCTGCCGACAGCACCAACTTCAAACTTGCAGCTTATTATGTCTGAATCAAATTTTTTGAATTAAAAATCAAAACTTTCAAC
>1104:13535:18392__T593__S_1158
AAGTCGTAACAAGGTCTCCGTTGGTGAACCAGCGGAGGGATCATTACAGAGTTGCAAAACTCCCTAAAACACTGTGTTGGGGTGCCCCCCGCCGGAGGGGAAAAGCCCGAACTCTCGTCGAACCTCAGTTTAAGTCCTCAGAGTATACACGCATTACAAGCTATCAAAACTTTCAGCAACGGATCTCTTGGTTCTGGCATCGATGAAGAACGTAGTAAATGTGCA
>1105:13414:19317__T593__S_0858
AAGTCGTAACAAGGTCTCCGTTGGTGAACCAGCGGAGGGATCATTACCGAGTTTTTACAACTCCCAAACCCACTGTGAACCTTTATAACGTTGCTTCGGCGCTGCGTCCCAGGCCTCCGTGCCTGGACCCAGGCGCTCGCCGAGGGCCCCAAACTCTTGTTTTTACAGAAGCAGTCTGAGTGGCGTAATGCAAACAAATGAATCAAAACTTTCAACAACGGATCT
>1105:23372:6498__T593__S_0360
AAGTCGTAACAAGGTCTCCGTTGGTGAACCAGCGGAGGGATCATTACGAGAGTGTCGCCACTCCCAACCCACTGCCAACCTACCCGTCCAACGTGCTTCGGCAGGCAGCCCTGTGGGACAGGGCCCCGCCCCCCGCGCGGGGGGTGCCTGCCGCCGGCCGACCAACACTCTTTGCTGTTTTCGTACCGTCTGAGTCTTCCACAAACAAACAAAACTTTCAACAAC
>1106:23787:22674__T593__S_0092
AAGTCGTAACAAGGTCTCCGTTGGTGAACCAGCGGAGGGATCATTACGAGAGTGTAACAACTCCCAACCCACTGTTTACCTACCCGTCCAACGTGCTTCGGCAGGCAGCCCTGTGGGACAGAGCCTCGCCCCCCTCGCGGGGGGTGCCTGCCGCTGGCCAACCAAAACTCTTGCTGTTTTAGTACCATCTGAGTCTTATACAAAATAAACAAAACTTTCAACAAC
>1107:3518:15610__T593__S_0857
AAGTCGTAACAAGGTCTCCGTAGGTGAACCTGCGGAGGGATCATTACAGAGTTACACAACTCCTAAACCCATTGTGAATCTATTCGCGTTTTACTGTTCCTTTGGCAGGCGATCCCTGGGAGGGGTCTCTGAGCCGGTTTCGGTGCCTGCCGAGGGAATATAAACTCTGCTATATTATAGCTGTCTGAGCTTCTATAAATAAAAAGTTAAAACTTTCAACAACGG
>1110:4772:14429__T593__S_0825
AAGTCGTAACAAGGTTTCCGTAGGTGAACCTGCGGAAGGATCATTACTGAGTTTGAAATCTTTTTTGATTTCATCTCCCACCCTTTGTTTATAAGACCTGTTGCTTCGGCGAGATTGATGATTTTTTAATAAATCATCGGTTGATTGATTTCAATGAACTTTGCTTGCCGAAGTTTTTTTATAACTCTTTTTTTTGATATTCGAGTTTTTAAACCAAAAAAAAAT
>1112:5680:11570__T593__S_0906
AAGTCGTAACAAGGTTTCCGTAGGTGAACCTGCGGAAGGATCATTACCGAGTGCGGGCTCCTCGCGAGCCCTATCTCCCACCCGTGTCTACCATTACCGTGTTGCTTTGGCGGGCCCACTGAGGCCTTGTTCTCAGTCGCCGGGGGACTACCATCCCCGGGCCCGTGCCCGCCGGAGCGCCTCTGAACCCTGCGTGAACAGTGAGTCTGAGTGTCTATTGAATTA
>2102:25416:14525__T593__S_1160
AAGTCGTAACAAGGTTTCCGTAGGTGAACCTGCGGAAGGATCATTAATTACGAAAGCTATAGCCCCTTCGGGGGTTATTGCATCCACCCTTTGTCTACTTGTACCTCTGTTGTTTCCTCGGCAGGCTTGCCTGCCGCTAGGAATCCCTTAAACTCTTGTATTTACAGTATTAAAATCTCTGATAACTATTTAAATTATTACAACTTTCAACAATGGATCTCTTG
>1102:21727:21047__T604__S_0327
AAGTCGTAACAAGGTTTCCGTAGGTGAACCTGCGGAAGGATCATTACTGAGTTAAGGTCTTATTAGGCCTGACCTCCAACCCTTTGTTTATTATACCATGTTGCTTTGGTGAGCCCGCTTTTCGGGGCCACTGGGGATTTTTATACCTCTAGTCAGTGCTCACCAGTAGCCTTCTTAAAATCTTTATAACTATGTCGTCTGAATATAATCATAAAATCATTAAAA
>1102:6473:16121__T604__S_0743
AAGTCGTAACAAGGTTTCCGTAGGTGAACCTGCGGAAGGATCATTACTGAGTGAGGGCCCTCTGGGTCCAACCTCCCACCCGTGTTTATCGTACCTTGTTGCTTCGGCGGGCCCGCCGTCCTGGCCGCCGGGGGGCATCCGCCCCCGGGCCCGCGCCCGCCGAAGACACCATTGAACGCTGTCTGAAGATTGCAGTCTGAGCAGATTAGCTAAATCAGTTAAAAC
>1103:22847:16103__T604__S_1126
AAGTCGTAACAAGGTCTCCGTTGGTGAACCAGCGGAGGGATCATTACAGAGTTGTAAAACTCCCAAACCCACTGTGAACATACCTCTGTTGCCTCGGCGGCCTACCCGGCAGCTACTCTGTAGTTACCTTGTAGTCCGCCGAAGGATTTTACAAAACTCTTGTTTTTCAGTTGTTATCTCTGAGAATAAAACATAAATAAGTCAAAACTTTCAACAACGGATCTC
>1103:2581:17961__T604__S_0787
AAGTCGTAACAAGGTTTCCGTAGGTGAACCTGCGGAAGGATCATTACCAATTCAACGGTGTGGTCGCGGCCTCCGGGGGCTCCCCCCGGGCGGTAGAGGTAATACTCTCACGCGCCACATGTCTGAATCCTTTTTTTTTACGAGCACCTTTCGTTCTCCTTCGGTGGGGCAACCTGCCGTTGGAACTCATCAAAACCTTTTTTGCATCTAGCATTACCTGTTCA
>1104:12533:12785__T604__S_0038
AAGTCGTAACAAGGTCTCCGTAGGTGAACCTGCGGAGGGATCATTAATGAATGGCCCTTGGCCTTTGACACTTCAAAACTGTGGAGGCACAGCGTGCTTCGGTGCTTAGGCACCGCTTTTATGCCGTAAAGTTTGTGTCTGAACCTAAGATATAATCTAAAACTTTCAACAAAGGATCTCTTGGCTCTCGCATCGATGAAGAACGTAGTAAAAATTAACTGTCT
>1104:16165:23357__T604__S_0833
AAGTCGTAACAAGGTCTCCGTAGGTGAACCTGCGGAGGGATCATTACCGAGTGAGGGCCTCGCGTCCGACCTCCAACCCTTTGAAGTTACAACTCCGTTGCCTCGGGGGCGACCCGGCCGTCGCGCCGGCGCCCCCGGAGGACCACACACATCCTGCGTCTATGCGTCAGAAGTTTGAAGGGAAATTTGAATCAAAACTTTCAACAACGGATCTCTTGGTTCTGG
>1104:7112:24239__T604__S_1290
AAGTCGTAACAAGGTTTCCGTAGGTGAACCTGCGGAAGGATCATTACTGAGTTGTTTGATTTTTCTTTTGAAAAGTCAGCTCCTCCCACCCTTTGTTTATTTGACTATTTATTACTTTGGCGTTTCGATTTTCTTTTTCTTTTTTTGAAAAGAAAACCGTTGGCTTTTTGATATTTTTTTTATATCAAGCGGATGTGTATTCGCCAAAGGAAAAATCTTTAACAC
>1105:12932:24496__T604__S_0394
AAGTCGTAACAAGGTTTCCGTAGGTGAACCTGCGGAAGGATCATTATGAATATATACATTATTGTGGAATTACTTATATCTAACTAATCTATTTTTTAATTACAACTATCAACAACGGATCTCTTGGCTCTCGCATCGATGAAGAACGTAGTAAAACCATACTGTCTCTTATACACATCTCCGAGCCCACGAGACTTCCTACGATCTCGTATGCCGTCTTCTG
>1105:3381:17300__T604__S_0682
AAGTCGTAACAAGGTCTCCGTTGGTGAACCAGCGGAGGGATCATTACAGAGTTTAAAAACTCCCAACCCTTGCGAACCATACCCATACTGTTCTCGTTGCTTCCGGCGGGGGACGGGTGGGGGGCTGCCTTCGGGCGGTCCCCTCCCCCTCCCGCGCCGGGGGCGGCGGGCCCTATGAACCTTTACATCTCAAGCACAAGAACACTTCTGAGAAAAAAAACAAA
>1105:5447:7130__T604__S_0069
AAGTCGTAACAAGGTTTCCGTAGGTGAACCTGCGGAAGGATCATTACTGAGTGTATTTTCATTATTTTATGAAAAACCTCCCACCCTTTGTTTAAATGACCTGTTGCTTCGGCGTGATTGATATTTGTTTATCGGTCGACTTTTCAAAAAGTGGGCTTTGCTCGCCGAAGTTTTTTAACAACTCTTTTTTTTGGTATCAATTTAAAAAACAAAAAATCAAAACTT
>1110:24474:11284__T604__S_0506
AAGTCGTAACAAGGTTTCCGTAGGGTCAGTAATCTCCCCTCCCCAAGTATTTTATTGCGCCTAATACTAACGTTTTTCTAGTGAACCTGCGGAAGGATCATTAATGAGTTAGGGTCTTCTAGGCCCGACCTCCCAACCCTGTGCTTATTCAACCTCTGTTGCTTCGGCGGGCCCGTCTTCGTGACCGTCGGGGGACCTCTTAACGGTCCCTTTGGCCCGCGCCCG
>1114:5968:16991__T604__S_0152
AAGTCGTAACAAGGTTTCCGTAGGTGAACCTGCGGAAGGATCATTAAAGAGTTAGGGTCTCCTAGGCCCGATCTCCCAACCCTTTGTTTACCCAACCATCGTTGCTTCGGCGGGCCCGTCCTCCAAGGACCGTCGGGGGGCCGTAAAAACGTCCTCTGGCCAGCGCCCGTCGGTGGCCAACTTATTTAAATTCTTAATTAAACGTGTCATTATCTGAGTACTAT
>2101:23273:15101__T604__S_1078
AAGTCGTAACAAGGTCTCCGTAAGTGAACCTGCGGAGGGATCATTACAGAGACTCTGCCCTTTGGGTAGACCTCCCACCCTGTGTCGTTATACCTTTGTTGCTTTGGCGGGCCGCGGGGCCCTGGCCCTGCCCCTGGCTCCGGCTAGGGCGTGCCCGCCAGAGGACCTCAAAACCTGAATGTTAGTGTCGTCTGAGTACTATATAATAGCTAAAAACTTTCA
>1101:16047:11865__T593__S_0845
AAGTCGTAACAAGGTCTCCGTAGGTGAACCTGCGGAGGGATCATTACAGAGACTCTGCCCCCTGGGTAGACCTCCCACCCTGTGTCGTTGTACCTTTGTTGCTTTGGCGGGCCGCGGGGCCCCGGCCCTGCCCCTGGCTCCGGCTAAGGCGCGCCTGCCAGAGGACCCTAAACTCTGAATATTAGTGTTGTCTGAGTACTATAAAATAGTTAAAACTTTCAA
>1101:26918:16982__T593__S_1307
AAGTCGTAACAAGGTTTCCGTAGGTGAACCTGCGGAAGGATCATTATCGTTGGGCTTCGGCCTATCGAGATAGAACCCTTGCCTTTTTAGTACCTTCTGTTGCCTCGGTGTATTGTGGCGAAAGCTCTGCACCTATGGCCAATTATAAACTCTTTATTACCTGTAATAGTCTGAAATAAAAACAAAAGTTAAAACTTTCAACAACGGATCTCTTGGTTCTGGCAT
>1102:20163:15303__T593__S_0138
AAGTCGTAACAAGGTTTCCGTAGGTGAACCTGCGGAAGGATCATTATTGAATGGCTTTTGCCTTCAACCCTGTAAACCTGTGGAAGCAAGATGTGCTTTGGTGCTCCGGCACCTCGTTTATGCGGTAAAGTATTTGTCTGAATCAAAAAGCAAGAATTAAAACTTTCAACAAAGGATCTCTTGGCTCTCGCATCGATGAAGAACGCAGCGAAAGTTCTGTCTCTT
>1103:10502:15987__T593__S_0779
AAGTCGTAACAAGGTTTCCGTAGGTGAACCTGCGGAAGGATCATTAAAGTTTGCTTAATTGCATTACACATGTTTTTTTAGAGAACTTGCTTGCAAGAACACTAATAATTTACTTAGTCAACAAATAAAAATATCAAAACTTTCAACAACGGATCTCTTGGTTCTCGCATCGATGAAGAACGTAGCAAAAGATATCTGTCTCTTATACACATCTCCGAGCCCACG
>1106:12063:20280__T593__S_0965
AAGTCGTAACAAGGTTTCCGTAGGTGAACCTGCGGAAGGATCATTACCGAGTGAGGGTCCTTTGAGGGCCCAACCTCCCACCCGTGTTTACTTATACCATGTTGCTTCGGTGGGCCCACTGGGGCGTTGTCCCTGGTCGCCGGGGGGGAAAGAACCCCCCGGGCCCGTGCCCACCGGAGACCCCACAAACTCTGTCTGAATTGGTTTGTCTGAGTGATTAAAGA
>1106:15704:23238__T593__S_1233
AAGTCGTAACAAGGTCTCCGTTGGTGAACCAGCGGAGGGATCATTACCGAGTACTACACTCATTACCCTTTGTGAACCATTATACCTGTTGCTTCGGCGGCGTCCCTCGCGGACGCCCGCCGGTCTCATCAGAATCTCTGTTTTCGAACCCGACGATACTTCTGAGTGTTCTTAGCGAACTGTCAAAACTTTTAACAACGGATCTCTTGGCTCCAGCATCGATGAA
>1110:14856:13958__T593__S_0896
AAGTCGTAACAAGGTCTCCGTTGGTGAACCAGCGGAGGGATCATTACCGAGTTTACAACTCCCAAACCCCTGTGAACATACCTATCGTTGCTTCGGCGGGATCGCCCCGGCGCCCTCGGGCCCGGACCCAGGCGCCCGCCGGAGGACCCAAACTCTTGTATTATTTATGTATCTTCTGAGTAAACAAGCAAATAAATTAAAACTTTCAACAACGGATCTCTTGGT
>1110:6097:21753__T593__S_1288
AAGTCGTAACAAGGTCTCCGTAGGTGAACCTGCGGAGGGATCATTACCGAGTTCATGCCCTTACGGGTAGATCTCCCACCCTGTGTTATCATTACCTTTGTTGCTTTGGCGGGCCGCGGGGCCCCGGCCCTGCCCCTGGCTCCGGCTAGGGCGCGCCCGCCAGAGGACCTCAAAACCTGAATGTTAGTGTCGTCTGAGTACTATATAATAGTTAAAACTTTCAAC
>1111:24011:16095__T593__S_0247
AAGTCGTAACAAGGTTTCCGTAGGTGAACCTGCGGAAGGATCATTACTAGAGCAAAGGATAGACAGCGCCCGCGGAGCTTGCTCCCGGGGCTACCCTACTCCGGTAGGGTTTAGAGTCGTTGGGCCTCTCGGAGAAGCTCGGTCCTGAACTCCACCCTTGAATAAACTACCTTTGTTGCTTTGGCGGGTCGCCTTCGGGCACCGGCTCACGCTGG
>1113:21418:14345__T593__S_0019
AAGTCGTAACAAGGTTTCCGTAGGTGAACCTGCGGAAGGATCATTAAAGAGTCTAGAGACTTCGGTCTACTACTCCACCCTTTGTTTACATACCATTGTTGCTTTGGCAGGCCCGTCGCAAGACAACCGGCTCCAGCTGGTCAGCGCCTGCCAGAGGACCTAAAACTCATGTTTATATTATTGTCTGAGTACTATATAATAGTTAAAACTTTCAACAACGGATCT
>2101:9515:9477__T593__S_0782
AAGTCGTAACAAGGTTTCCGTGCCTCTGCCCTCAGGGGGGCAGAGGCCGGGACACGGAAGTGATCCTTCTTCAGGTGACGCTTCGGAAGCCTTAGCAGCCCGAAAGGGTGGCCTCGGCGACTTTCTACAAAAATAATCGAGGGGACCTCAAATGCTAGTTGGCGAAGGCATCTTGGTGCCGGTAGCCAGCGACACCGTCAAATTGCGGGGACCCCCTAAAGACTT
>2112:15069:16711__T593__S_0611
AAGTCGTAACAAGGTTTCCGTAGGTAAGTAGTGGTCGTTTGTTTCCTTTTCCTTCATGGCCAACAGATGCTAACATAAAATTTCTAGGTGAACCTGCGGAAGGATCATTAACGAGTTAGGGTCTTCTCGGCCCGACCTCCCAACCCTATGTTTACTGAACCTTTGTTGCTTCGGCGGGCCCGTCTCACGACCGCCGGGGGACCGTAAGACGTCTTCTGGCCCGTG
>1101:16476:18674__T604__S_0786
AAGTCGTAACAAGGTCTCCGTAGGTGAACCTGCGGAGGGATCATTACTAAACAGGCGCTTCGCGCCAACCTCGACAACCTGTGAGAGCGAAAGCCTTGCTTTGGCGCTCAGCCGCCGAGTTTATGCCGATGTGCCAGTGAGTCTGAGAGAAAGCTGAGCTTAAAACTTTCAACAAAGGATTTCTTGGCTCTTGCACCGATGAAGAACGTAGCAAACGCAACTGTC
>1101:26193:12205__T604__S_0237
AAGTCGTAACAAGGTCTCCGTAGGTGAACCTGCGGAGGGATCATTATCGAACGGCGCCAAGCGCCCTCGACGCTCAAACCAGTGGAAGCGACCCGTGCTTCGGCGCTCCGGCGCCGCATCCACGCCTGAATCCGTCCGACGTCTGAATCAGAAAATTGAATCAAAACTTTCAACAAAGGATCTCTTGGCTCTCGCATCGATGAAGAACGCAGCAAAATCCTGTCT
>1101:6371:18738__T604__S_1311
AAGTCGTAACAAGGTTTCCGTAGGTGAACCTGCGGAAGGATCATTATCGAGTTAGGGTCCTCGAGGCCCGATCTCCAACCCTGTGTTTACCTAACCACGTTGCTTCGGCGGGCCCGTCTCACGACCGCCGGGGGGTGAATCACCCCCTGGCCCGCGCCCGCCGATGGCCCCCAATTCAAACTCTGTATAACTGTGTTGTCTGAGTACCTAAAACAAAATAAAACA
>1102:16873:17974__T604__S_0013
AAGTCGTAACAAGGTTTCCGTAGGTGAACCTGCGGAAGGATCATTACCGAGTACCGGGTCCTCTGGGCCCTTACTCCCACCCTATGTGTATCTACCGAATTTCTTGTTGCCTTGGCGGGTCTCGGGGGAGACCCCAGGGGCCTCACGGCCCCGCCCGCCAGGGGGACAGCCCTTAAACTCTTGTTAACTGGGTCGTCTGAGAAAACAAAACAAATGAATTAAAA
>1102:9649:16011__T604__S_0049
AAGTCGTAACAAGGTCTCCGTTGGTGAACCTGCGGAAGGATCATTACAGAGAACTTGCCCTCCGGGGTAGATCTCCCGCCCTGTTTACTCATACCTTTGTTGCTTTGGCAGGCCCGTCTTTGGACCACCGGCTTTGGCTGGTCAGTGCTTGTCAGAGGACCCAAAACTCTTGATTTTGTGTTGTCTGAGTATCAATGAAAAATTTTAAAACTTTCAACAACGG
>1104:17597:15039__T604__S_1434
AAGTCGTAACAAGGTCTCCGTAGGTGAACCTGCGGAGGGATCATTAACGAATGGCTTTTTTGGCCTTCGACTTCAAACCTGTGGAAGCGAGATGTGCTTTGGCGCCAAGTCGCCTCATTTATGCCAAAAAGCATTTGTCTGAATCAAAAAAACAAGAATCAAAACTTTCAACAACGGATCTCTTGGTTCTGGCATCGATGAAGAACGTAGCAAAGGTCCGCTGTC
>1104:24980:11276__T604__S_0341
AAGTCGTAACAAGGTTTCCGTAGGTGAACCTGCGGAAGGATCATTACTGAGTGAAAGGCTTGAACAGAGCCCCATCTCCCAACCCTTGTCTTCTGTACCCACTTTGCTTTGGCAGGCCCGCCACTATTTGGCCGCTGAAGGATTCTTAGTTATAAATTATTAGCTAAACCTTGGGCCTGTGCCTGCCAGGGAACTTAAATACGTGTTATGAATCTGGTTTGTCTG
>1104:6934:23580__T604__S_0010
AAGTCGTAACAAGGTTTCCGTAGGTGAACCTGCGGAAGGATCATTACCGAGTGAGGGTCCTCGTGGCCCGACCTCCAACCCTATGTTTACACATACCCTGTTGCTTTGGCGGGCCCGTCTTCGGACCGCCGGGGGTTCGCATGGACCCCTGGCCTGCGCCCGCCAATGGCCCCAACACAAATTCTGGTGAAAACCGTGACCTTCTCAGTTATAAACAAAATCGTT
>1106:14090:15677__T604__S_0877
AAGTCGTAACAAGGTCTCCGTTGGTGAACCAGCGGAGGGATCATTACAGAGTGTAAAAACTCCCAAACCCGATGTGAACATACCACTGTTGCTTCGGCGGACCCGCCCCGGGCGCTCCCAGAGTGCCCCGGAACCAGGCGGCCGCCGGGGGACCGAAACTCCATGTTTTATAGAGCATCTCTGAGTGTGATTATAAATCAAATCAAAACTTTCAACAACGGATCT
>1106:20742:27553__T604__S_0735
AAGTCGTAACAAGGTTTCCGTAGGTGAACCTGCGGAAGGATCATTAAAGAATACAAGGCCTCACGGCCCTATTCTCACCCTTTGTATACCAAACTTCGTTGCTTTGGCAGGTCCCCGGCTTCGGCTGGACCGCGCCTGCCAGAGGACCTAAACTCTTGAATCATTGCAGTCTGAGAAACTATACAATAGTTAAAACTTTCAACAACGGATCTCTTGGTTCTGGCA
>1106:24523:15003__T604__S_0020
AAGTCGTAACAAGGTTTCCGTAGGTGAACCTGCGGAAGGATCATTACCAGGTGCCGGCTCCGGTCTCTGACCGTCGAGAGGCATTCTAAACCCTTTGTGAACCAAAAAAACATTCGCTTCGGCAGCAGCTCGGTTGGGAACAACCTCCGCGTCAGCCTGCCGGTAGCACCAACACAAAAAACTTGCATTTTACAACATTGTCTGATGACCAAATTTTCGAATGAA
>1109:28011:16194__T604__S_1093
AAGTCGTAACAAGGTCTCCGTAGGTGAACCTGCGGAGGGATCATTAACGAAAAGACCTTTTAAGGTCTTCAAACCTTTCAAACATGTGGAAATATAAGATGTGTTTCGGCGCTTGGGCGTCGTATTTATGCAACAAAAAAGTATTTAAATGTCTGGATAAAAATGATTATTAAAACTTTCAACAAAGGATCTCTTGGCTCTTGCATCGATGAAGAACGCAGCAA
>1110:8669:14473__T604__S_0043
AAGTCGTAACAAGGTCTCCGTTGGTGAACCAGCGGAGGGATCATTAAAAGAGAGTGAAAACTCCCTAAAACCCACTGTGAACCTACCTGAGTCGACGTTCTTCGGCAGGCGGCCCCGGGGGGGTCGTAGCCCGCCTTCGGGCGGGTGCCTGCCGGAGGGCCAACCAAACTCTTGTTGTTTTGTACTGTCTGAGTAAAAAAAAAAAATGAATCAAAACTTTCAAC
>1111:20820:21932__T604__S_0635
AAGTCGTAACAAGGTCTCCGTTGGTGAACCAGCGGAGGGATCATTACAGAGTGTAAAAACTCCCAAACCCATTGTGAACATACCACTGTTGCTTCGGCGGATGCGCCCCGGGCGCGCTCCTCACAGGGCGTGCCCCGGATCCAGGCGCCCGCCGGGGGACCTAAACTCTTGTTTTATTGAGAATCTCTGAGTGTGATTATTAAATAAATCAAAACTTTCAACAAC
>2106:25199:10477__T604__S_0488
AAGTCGTAACAAGGTTTCCGTAGGTGAACCTGCGGAAGGATCATTACTGAGTGCGGGCCCTCTGGGTCCAACCTCCCACCCGTGTCTATTATACCTAGTTGCTTCGGCGGGCCCGCCGTTAGGCCGCCGGGGGGCATCTGCCCCCGGGCCCGCGCCCGCCGAAGACCCCAACATGAACCCTGTTCTGAAGTTTTGCAGTCTGAGTTGATTCTTGTAATCGTTAA
>2107:11978:8023__T604__S_0821
AAGTCGTAACAAGGTTTCCGTAGGTGAACCTGCGGAAGGATCATTAAAAGTGCGGGCGCCTCTGCCCGATCCCACTTTGAACCCCCAACGTGAACCCGTCCTCGTTGCTTCGGCGGGCCTGAGGCCCCGCCTCCCGGCTGCCCCCGCGGGGCGGCTGGAGAGCCCGCCAGAAGACCAACTCAACTCGCGTTTTGGTGCCTGTCTGAAGCACACGCAATAACTTAA
>2108:15522:13105__T604__S_0341
AAGTCGTAACAAGGTTTCCGTAGGTGAACCTGCGGAAGGATCATTACTGAGTTAGGGTCTTTTTGGCCCGACTTCCAACCCTTTGTTTATTATACCATGTTGCTTTGGTGGGCCTGCCTTTCGGGGCTGCCGGGGGCATTACTGCCCCTGACCCGTGCCTGCCAGGAGCCTTCTTAAATTCAGTGTGCAATGGTGCTGTCTGAGTCCCAGTAACAAAATATTAAA
>2108:22028:17235__T604__S_1218
AAGTCGTAACAAGGTCTCCGTTGGTGAACCAGCGGAGGGATCATTACCGAGTTTACAACTCCCAAACCCCATGTGAACCTTACCAAAACGTTGCTTCGGCGGGATGCCCCGGGCGCGGGCCGCAAGGCCTCAGCCCCGGAACCAGGCGCCCGCCGGAGGCCCAAACCAAACTCTTGTCTTTACAGAATCTTCTGAGTGGCCTTCGGGCAAAAAATGAATCAAAAC
>1101:13870:7320__T593__S_0323
AAGTCGTAACAAGGTCTCCGTAGGTGAACCTGCGGAGGGATCATTAATGAATGGCCATCCGTGGCCTTCGACCCCCTCAAAACTGTGGAGGCATAATGTGCTTCGGCGCTCCAGCGCCGCTTTAATGCTTGCAGAGTCTGTGTCTGAACTCAATATAGTCTAAAACTTTCAACAAAGGATCTCTTGGCTCTCGCATCGATGAAGAACGCAGCAAACTCTACCTGT
>1102:12199:21833__T593__S_1207
AAGTCGTAACAAGGTTTCCGTAGAACAAGTCTTGCAGGAATGATTCCTTCCGCAGTGTACACTTGTAGAAGCCTTTGCAGCAACGCAAGTGGTAGATCTAGGCGACTTTAAACAATTCTAGGATCGCTATGCAAGTCGGCCCACGCATGTGGTGCCGGCGACACTTTCGAATTGATGGGGATACACTAAAGCCTGTCGCACCCACTCTGTGTGGGA
>1103:17981:21670__T593__S_1387
AAGTCGTAACAAGGTCTCCGTAGGTGAACCTGCGGAAGGATCATTATAGAATGAAACCCCCCCGCCCAAGGCTAACGCTGAAGGTGGGGTCCTCTTTTAAACCCGTGCAATTAGTGAAGTCTGAGCATTATTTACGAAATAGTCAAAACTTTCAACAACGGATCTCTTGGCTCTCGCATCGATGAAGAACGTAGTGAACACCCTGTCTCTTATACACATCTC
>1104:13151:11153__T593__S_1311
AAGTCATAACAAGGTTTCCGTAGGTGAACCTGCGGAAGGATCATTATAGAATGAAACCCCCCCGCCCAAGGCTAACGCTGAAGGTGGGGTCCTCTTTTAAACCCGTGCAATTAGTGAAGTCTGAGCATTATTTACGAAATAGTCAAAACTTTCAACAACGGATCTCTTGGCTCTCGCATCGATGAAGAACGCAGCAAACTCAGGCTGTCTCTTATACACATCTCC
>1104:5662:19849__T593__S_0533
AAGTCGTAACAAGGTCTCCGTAGGTGAACCTGCGGAGGGATCACTAACGAATGGCTTTTTTGGCCTTCGACTTCAAACCTGTGGAAGCGAGATGTGCTTTGGCGCCAAGTCGCCTCATTTATGCCAAAAAGCGTTTGTCTGAATCAAAAAAACAAGAATCAAAACTTTCAACAAAGGATCTCTTGGCTCTTGCATCGATGAAGAACGCAGCAAACCCACTGTCT
>1105:10931:18866__T593__S_1335
AAGTCGTAACAAGGTCTCCGTAGGTGAACCTGCGGAGGGATCATTACAGAGTTCGTGCCCTCCTGGGTAGATCTCCCACCCTGTGTCATCAGTACCATGTTGCTTTGGCGGGACGTGAGGTACGCCTCCCACCGGCTCCGGCTGGTGTGCGCCCGCCAGAGGACCCCAAACCCTGAATATGTACTGTCGTCTGAGTACTATACAATAGTTAAAACTTTCAACAAC
>1106:14921:6429__T593__S_1041
AAGTCGTAACAAGGTTTTCACTTACAGAAGCCTTTGCAGCCCCTCGAAAGGCGCCCCCTGCGACTATAAACATTGGGGCCTTGTGCAAGTCGAAGTTCTTCGGCAACACAGCTAAATTAACGGGGAACTTCTGGCCCAGGCCAGAATAATCCGTAGCACATTAGTGTTCACAGGCTAAATAGCTGTGGGTTCGGCTTTCAGCTGGGCTTAAGATATAGTCGGTCT
>1106:5152:21049__T593__S_0824
AAGTCGTAACAAGGTCTCCGTAGGTGAACCTGCGGAGGGATCATTACAGAGTTCATGCCCTTACGGGTAGATCTCCCACCCTATGTTATCATTACCTTTGTTGCTTTGGCAAGCCTGATAGGCCTCGGTCTAGCCACCGGCTTTTGCTGGTGAGTGCTTGCCAGAGAACCCCAAAACTCTGAATGTTAGTATTGTCTAAGCACTATATAAATAGTTAAAACTTT
>1109:2747:12377__T593__S_1042
AAGTCGTAACAAGGTTTCCGTAGGTATGTATTATCACTCCCTCACTCTCTTCCTTTTAGGCATAAGACTAACATTTCTAGGTGAACCTGCGGAAGGATCATTAACGAGTTAGGGTCTCTCCAGGCCCGACCTCCCAACCCTTTGTTTACCGAACCTCTGTTGCTTCGGCGGACCCGTCTCACGACCGCCGGGGGACCGCCGACAAGGCGTCCTCTGGCCAGCGT
>1110:16372:4945__T593__S_0941
AAGTCGTAACAAGGTCTCCGTTGGTGAACCAGCGGAGGGATCATTAGAGGGTCTCAAGGCCTCCTACTGCTCTTAACCACACCGCGTACTTGCCGGATGTCATGTCTCTGCCTCGGCAGCGGCCCCAGGGGGGGCCAGCAGCCCGCCTACGGCGGG
>1111:23810:15374__T593__S_0057
AAGTCGTAACAAGGTCTCCGTAGGTGAACCTGCGGAGGGATCATTACTGAGTGAGGGCCCTCGTGGTCCGACCTCCAACCCTTTGTCGTCCGACTCTGTTGCCTCGGGGGCGTCCCCGGCGTTCGCGCCAGGGGCCCCCGGCGGTCCACACAACTCTGCATCTTTGCGTCTGAGTAAACATTAAATGAAACAAAACTTTCAACAACGGATCTCTTGGTTCTGGCA
>2101:4093:16369__T593__S_1245
AAGTCGTAACAAGGTTTCCGTAGGTGAACCTGCGGAAGGATCATTAAACCTTATATCACGGGGGCCGGCCTTGAATTGCTTGCAGTTCCAATGCGACGGCTTTTGCCGATCCATTGTGATACTCAGCTTTTCTCCCCGCCCTGCCGGAACATTACCCATGAATTTTGCGTACCCATTGTTTCCTCGGCAGGCTTGCCTGCCAGCAGGACCTTTTAAACCTTTTTG
>2103:11578:10496__T593__S_0795
AAGTCGTAACAAGGTTTCCGTAGGTGAACCTGCGGAAGGATCATTATAGAGTACCTGCCCATGGGGTAGATCTCCCACCCTTTGTTTACTTTACCTTTGTTGCCTTGGCAGGCCTGTCGTTTAGACTACCGGCTTCAGCGGGTCAGTGCCTGCCAGTGGATCCCCAAAACTCTTTATTTTGTATTGTCTGAGTACTATAAAATTGTTAAAACTTTCAACAACGGAT
>2104:10682:9974__T593__S_0568
AAGTCGTAACAAGGTTTCCGTAGGTGAACCTGCGGAAGGATCATTTTTGAAGGCTACACGCCGACATTGTGAAACGCCAGAAGCGCGCAAGCGTGGAAGGCACTGCTTGGGTGGAGCCTAGCTCTACCCAACTTTTAAACTTTTACCAATTTATCTGAAAACTTGAAAATTTAAAACTTTCAACAACGGATCTCTTGGTTCTCACATCGATGAAGAACGCAGC
>2109:13121:3234__T593__S_1436
AAGTCGTAACAAGGTCTCCGTAGGTGAACCTGCGGAGGGATCATTACAGAGTTCATGCCCTTCGGGGTAGACCTCCCACCCAGTGTATGTATACCTTTGTTGCTTTGGCAGGCCGCTAGGCCTCGGTCTAGCTCCTGGCTCCGGCTAGGGAGTGCCCGCCAGAGGACCCCAAACCCTGATTATTAGTGTCGTCTGAGTACTATGTAATAGTTAAAACTTTCAACA
>1101:10827:17402__T604__S_0878
AAGTCGTAACAAGGTCTCCGTAGGTGAACCTGCGGAGGGATCATTACCAGTGACCCCCGGCTTCGGCCGGGGATGATCATAACCCTTTGCTGTCCGACTCTGTTGCCTCCGGGGCGACCCTGCCTCCGGGCGGGGGCCCCGGGTGGACACATTCAAACTCTTGCGTAACTTTGCAGTCTGAGTAAATTTAATTAATAAATTAAAACTTTCAACAACGGATCTCTT
>1101:14946:21558__T604__S_1432
AAGTCGTAACAAGGTTTCCGTAGGTGAACCTGCGGAAGGATCATTATTGAATGGGGCCTTTTGGCCACCTTCTTCCAAACCTGTGGAGATGAGAAGTGCTTTGGTGCCTCGGGCGCCAAGTCCATGCAATTAGCCCTGTGTCTGATTGGAAACGAATTTTAAAACTTTCAACAAAGGATCTCTTGGCTCTCGTATCGATGAAGAACGTAGTAAATTCACTGT
>1101:19443:11411__T604__S_0292
AAGTCGTAACAAGGTCTCCGTAGGTGAACCTGCGGAGGGATCATTACCGAGTTGTGGCAACACAATCTCCCTTTCTTGTTGTCGGTCTGGTTGCCTTGCCTTCGGGCAGGATTATTCTGAATCAGTGTCGTCTGAGTATTTATCAAATAATACAAAACTTTCAACAACGGATCTCTTGGTTCTGGCATCGATGAAGAACGCAGCAAAAAAGCTGTCTCTTATAC
>1101:25120:17688__T604__S_1050
AAGTCGTAACAAGGTCTCCGTAGGTGAACCTGCGGAGGGATCATTACTGAGTGTGGGCTCCGGCCCTACCTCCTCCAACCCCATGTCGAAACGACTCTGTTGCCTCGGGGGCGACCCGGCCTTCGGGCGTCGGGGCCCCCGGTGGACACCTTCATAACTCTTGCATCTCTTGCGTCTGAGTGATACATATAATCAATCAAAACTTTCAACAACGGATCTCTTGG
>1102:12896:4998__T604__S_0880
AAGTCGTAACAAGGTCTCCGTTGGCGAACCAGCGGAGGGATCATTACGAGAGCTCCAGCACGGAACCCAACCCACCGCGGAACCACCTGCAAGTTGCCTCGGCGGGCGGGGGATGGGCCTCTCCCCAGGCCCCCAGACCCCCCCCCCACCCCGCCCC
>1103:15670:24032__T604__S_0264
AAGTCGTAACAAGGTCTCCGTAGGTGAACCTGCGGAGGGATCATTATCGAGTTTCGGGTTCTCACGAGCCCAAACTTCCAACCCTTTGTCTACCTACCTTTGTTGCTTCGGCCGGTCCACACGGTCGGTCGATAGCCCACCTTTAAACTCTTGATGAAACGTGTCGTCTGAGTACAAAAACAAAATAAAGCAAAACTTTCAACAACGGATCTCTTGGTTCTGGCA
>1103:21124:21426__T604__S_0696
AAGTCGTAACAAGGTCTCCGTTGGTGAACCAGCGGAGGGATCATTATCGAGTTTACAACTCCCAAACCCTTATGTGAACATACCTACTGTTGCTTCGGCGGACTCGCCCCGGCGTCCGGACGGCCTCGCGCCGCCCGCGGCCCGGACCCAGGCGGCCGCCGGAGACCCCCAAACTCTGTATTATCAGCATTTTCTGAATCCGCCGCAAGGCAAAACAAATGAAT
>1103:9713:10321__T604__S_0039
AAGTCGTAACAAGGTCTCCGTTGGTGAACCAGCGGAGGGATCATTACAGAGTTGCAAAACTCCCAAACCCACTGTGAACATACCTGTCCTTGTTCCTTCGGCAGGCGGCCCCCGGGGGGGCTTCGCCGTCGACCGGCGCCTGCCGAGGGACAACCAAAACTCTGCTGCTTCAGTGTTACCTCTGAGCAACTAAAACAATAAGTTACAACTTTCAACAACGGATCT
>1105:11649:7686__T604__S_1319
AAGTCGTAACAAGGTTTCCGTAGGTGAACCTGCGGAAGGATCATTATGAATATATACATTATTGTGGAATTACTTATATCTAACTAATCTATTTTTTAATTACAACTATCAACAACGGATCTCTTGGCTCTCGCATCGATGAAGAACGTAGCGAACCACTGTCTCTTATACACATCTCCGAGCCCACGAGACCTAGGTACATCTCGTATGCCGTCTTCTGCTTGA
>1105:19006:1814__T604__S_0997
AAGTCGTAACAAGGTTTCCGTAGGTGAACCTGCGGAAGGATCATTACCGAGTTAGGGTCTTCCACGGCCCGACCTCCCAACCCTATGTTTATTGAACTTATGTTGCTTCGGCGGGCCCGTCTCACGACCGCCGGGGGACCGCAAGACGTGTCCTCTGGCCCGCGTCCGCCGATAGCCAACCACTTTAAAACTCTGAATGAATCGTGTCTTATGTCTGAGTC
>1109:4039:9082__T604__S_0047
AAGTCGTAACAAGGTTTCCGTAGGGTAAGTTTTGAATCCGACAAACTTTGTGATTGTTACTAATGTGTTTACAGTGAACCTGCGGAAGGATCATTACCGAGTTCGGGGTTTCCCCAACTCCCACCCTTGTTTACCTCGACGTTGCTTCGGCGAGACGTTGGAAGCAACCATCGGCGATTTGTGACAGATGACCCGATGCGTGCTCGCCGGACTCCAAATACTCTT
>1112:8723:12735__T604__S_1202
AAGTCGTAACAAGGTCTCCGTTGGTGAACCAGCGGAGGGATCATTACCGAGTTTACAACTCCCAAACCCTTATGTGAACATACCAAATGTTGCTTCGGCGGACTCGCCCCGGCGTCCGGACGGCCCTCGCGCCGCCCGCGGCCCGGGCTCAGGCGGCCGCCGGAGACCACAAAACTCTTCTGTATTATCAGTATCTTCTGAATCAGCCGCAAGGCAAAACAAATG
>2101:16301:14628__T604__S_1422
AAGTCGTAACAAGGTCTCCGTAGATGAACCTGCGGAGGGATCATTAACGAATGGCTTTTTTGGCCTTCGACTTCAAACCTGTGGAAGCGAGATGTGCTTTGGCGCCAAGTCGCCTCATTTATGCCAAAAAGCATTTGTCTGAATCAAAAAAAAACGAGAATCAAAACTTTCAACAAAGGATCTCTTGGCTCTTGCATCGATGAAGAACGTAGTAAATTCCTGT
>2113:17349:2645__T604__S_0041
AAGTCGTAACAAGGTTTCCGTAGGTGAGTACAACCGATCTACCCCGTGAACCCCGTGGGACCTATGCTAACTTGTTAAAAGGTGAACCTGCGGAAGGATCATTACCGAGAACTTGGGTCCAGTGGGCCCCTTCTCCCACCCGTGATTATCGTTACCTGTTGCTTTGGCGGCCTGTCCTTCACCGGACGCCGGGCCGTCAGCAGCCTCCCCCCTCCATTCTTGTCA
>2114:14744:4395__T604__S_0855
AAGTCGTAACAAGGTCTCCGTAGGTGAACCTGCGGAGGGATCATTACCGAACGGGCGCCCCGCGCCCTCGAAACCTCGAAACCGCGGAAACGACCCGTGCTTCGGCGCTCCGGCGTCGCCCTCACGCGTGAACCCGTCCCGTGTCTGAACGAAGAAACATGAATCAAAACTTTCAACAAAGGATCTCTTGGCTCTCGCATCGATGAAGAACGCAGTAAACTATA
>1101:13541:7099__T593__S_1440
[truncated: 1,818,932 more chars]
