# Supplementary material for: Structural diversity across arbuscular mycorrhizal, ectomycorrhizal, and endophytic plant–fungus networks
Source: BMC Plant Biol. 2018 Nov 21;18:292. doi: 10.1186/s12870-018-1500-5 (PMC6249749; doi:10.1186/s12870-018-1500-5)
Supplement: Supplementary file 4 — Data S4. Sequences of the glomeromycete fungal OTUs detected. (TXT 320 kb) [file 12870_2018_1500_MOESM4_ESM.txt]

>1103:12557:9042__T593__S_0961
AAGTCGTAACAAGGTTTCCGTAGGTGAACCTGCGGAAGGATCATTACCAACTCTTAGTGAGCCTGGACTCGTCCACGGTCTCGCGAAATCTTGTATTTAAAACCCGCACGTATAATTTTAAAACATGACAGTTATGATAAAAAGTTAAAGATCACTTTCAACAACGGATCTCTTGGCTCTCGCATCGATGAAGAACGTAGTAAAAAACTGTCTCTTATACACATC
>1103:20893:19896__T593__S_0875
AAGTCGTAACAAGGTTTCCGTAGGTGAACCTGCGGAAGGATCATTACCAATCTTTAGCGGGCCTTGGGCTTGTCCATGGTCTCGCGAAACTTTGTATTTAAAACCCGCTCATGTAAATTTTTGAACTATATTTGTATTATCATATAAATAAAGATCACTTTCAACAACGGATCTCTTGGCTCTCGCATCGATGAAGAACGCAGTGAACAAACTGTCTCTTATAC
>2108:16461:18043__T593__S_0497
AAGTCGTAACAAGGTTTCCGTAGGTGAACCTGCGGAAGGATCATTAAAAAAAGGGTCGAAAGACCTATTTTCTACTGAAACTCTACTATCTTTTTTAGATGGTAGATGTTTCTTTAAAATCCAATAAACATATCGTCTTTAGACGAACCAAAAATAAAATTTTAAAAAACTTTCAACAATGGATCTCTTGGCTCTCGCATCGATGAAGAACGCAGTAAAAATC
>1102:15513:2278__T604__S_1008
AAGTCGTAACAAGGTTTCCGTAGGTGAACCTGCGGAAGGATCATTAATATTTGAGTAGAGTACACTACTACAATAGTGGACTTCGCCCAAATATTCTTAATTTTTTTAAGGAGCAAGATACTTTATATTTAAAACCCACTCTTTGAACGTATAAATTTATGTATTAATGATGAATAAAGATCACTTTCAACAACGGATCTCTTGGCTCTCGCATCGATGAAGAACG
>1104:6188:17208__T604__S_0919
AAGTCGTAACAAGGTTTCCGTAGGTGAACCTGCGGAAGGATCATTACCAATTTTAGCGAACCTGATCCTTTGGGTTATGGTCTCGCGAAAAAACTGTATTTAAAACCCCCACTCTTCATATAATAAAAATTGAATCTATTTATATAAAATAATAAATAAAGATCACTTTCAACAACGGATCTCTTGGCTCTCGCATCGATGAAGAACGCAGCAAAGCTCTGTCT
>2103:16068:12345__T604__S_0035
AAGTCGTAACAAGGTTTCCGTAGGTGAACCTGCGGAAGGATCATTACTGATTTAGCGAACCGAGCGTTAGCAAGGTTTTGCGATCATTTATATTTAAAACCCACTCTTGAACGTATAAAATTTATGTATTATGATAAAAAAAGATCACTTTCAACAACGGATCTCTTGGCTCTCGCATCGATGAAGAACGCAGCAAAACCCCCTGTCTCTTATACACATC
>1112:12239:24210__T604__S_0684
AAGTCGTAACAAGGTTTCCGTAGGTGAACCTGCGGAAGGATCATTACCGATTTTTAGCGGACCTGATCTTTGGTCATGGTCTCGCGAAAACTTGTATTTAAAACCCCACTCTTATAAATTGAATCATTTTATATTATGTATATAAATAAATAAAGATCACTTTCAACAACGGATCTCTTGGCTCTCGCATCGATGAAGAACGCAGTAAACAC
>2105:25407:20181__T604__S_0427
AAGTCGTAACAAGGTTTCCGTAGGTGAACCTGCGGAAGGATCATTACAAATCACGGCGAACCTCAGGTTTTGCGTCCATTTTTCGTATTTAAAACATCCCACTCTTGAAAAAATTATCTAATGATAAATAAATAAAAAGATCACTTTCAACAACGGATCTCTTGGCTCTCGCATCGATGAAGAACGTAGCAAAAAACTGTCTCTTATACAC
>1111:20317:23114__T593__S_1069
AAGTCGTAACAAGGTTTCCGTAGGTGAACCTGCGGAAGGATCATTACCAATCTTTAGCGGGCCTTGGGCTTGTCCATGGTCTCGCGAAACTTCGTATTTAAAACCCGTTCATGCAAATTTTTAAATATATATCTGTTATTATATAAATAAAGATCACTTTCAACAACGGATCTCTTGGCTCTCGCATCGATGAAGAACGCAGCAAAATTACCTGTCTCTTATA
>1101:12854:2363__T593__S_0662
AAGTCGTAACAAGGTTTCCGTAGGTGAACCTGCGGAAGGATCATTACTGATTTAGCAAGCCGAGCGTTAGCAAGGTTTTTGCGATCATTTATATTTAAAACCCACTCTTGAACGTATAAAATTTATGTATTATAATGATAAAAAAAGATCACTTTCAACAACGGATCTCTTGGCTCTCGCATCGATGAAGAACGTAGCGAACGGGTACTGTCTCTTATACACAT
>1108:16631:3962__T604__S_0039
AAGTCGTAACAAGGTTTCCGTAGGTGAACCTGCGGAAGGATCATTACCAATCTTTTTAGCGGGCCTTGGCTTTGTCCATGGTCTCGCAAAAAACTCTGTATTTAAAACCCGCTCATAAATTTATAAAACATAATTTTTGTTATTATTATAATAATAAAAGATCACTTTCAACAACGGATCTCTTGGCTCTCGCATCGATGAAGAACGCAGCAAAAAACTG
>1103:19178:16189__T593__S_0312
AAGTCGTAACAAGGTTTCCGTAGGTGAACCTGCGGAAGGATCATTACCAATTCTTAGTGAGCCTGGACTCGTCCACGGTCTCGCGAAAACTTGTATTTAAAACCTACTCTTATAATTAAAAATTAAGATATCATGATAAAAATTAGATCACTTTCAACAACGGATCTCTTGGCTCTCGCATCGATGAAGAACGCAGCAAAAAACTGTCTCTTATACACATCTCCG
>1108:18680:5244__T604__S_1008
AAGTCGTAACAAGGTTTCCGTAGGTGAACCTGCGGAAGGATCATTACTGATTTGGCGAACCGAGCGTTAGCGAGGTTCTGCGATCATATTTATATTTAAAACCCACTCTTGAACGTATAAAATTTTTGTGTATTATAATGATAAAATAAAGATCACTTTCAACAACGGATCTCTTGGCTCTCGCATCGATGAAGAACGCAGCAAAAAACTGTCTCTTATACACAT
>1107:22265:16102__T593__S_0630
AAGTCGTAACAAGGTTTCCGTAGGTGAACCTGCGGAAGGATCATTACCAATCTTTTAGCGGACCTTGGCTTTGTCCATGGTCTCGCAAAAACTCTGTATTTAAAACCCACTCATAAATTAAAACATAATTGTTATTATTATAATAATAAAGATCACTTTCAACAACGGATCTCTTGGCTCTCGCATCGATGAAGAACGTAGTGAATTCCTCCTGTCTCTTATA
>1111:6712:13704__T593__S_0601
AAGTCGTAACAAGGTTTCCGTAGGTGAACCTGCGGAAGGATCATTACCAATCTTTTTAGCGGGCCTTGGCTTTGTCCATGGTCTCGCAAAAAAAAACCTGTATTTAAAACCCGCTCATAAATTATAAAACATAATTTTTGTTATTATTATAAATATTATAAATAATAAAGATCACTTTCAACAACGGATCTCTTGGCTCTCGCATCGATGAAGAACGCAGCAAAT
>2112:15521:22410__T604__S_1102
AAGTCGTAACAAGGTTTCCGTAGGTGAACCTGCGGAAGGATCATTACCAATTTTAGCGAACCTGATCCTTTGGGTTATGGTCTCGCGAAAAAACTGTATTTAAAACCCCACTCTTTATATAAAAATGAATCTATTTATATGAATAATAAATAAAGATCACTTTCAACAACGGATCTCTTGGCTCTCGCATCGATGAAGAACGCAGCAAACAACTACTGTCTC
>1104:4707:9373__T604__S_0376
AAGTCGTAACAAGGTTTCCGTAGGTGAACCTGCGGAAGGATCATTACAAATTATGGCGAACCTCGCGCTTCGCGAGGTTCTGCGTCCATTTTCGTATTTAAAACATCCCACTCTTTAAAAAAAAATTTATCTAATGATAAAATAAAAAAGATCACTTTCAACAACGGATCTCTTGGCTCTCGCATCGATGAAGAACGTAGTGAAGAGCTGTCTCTT
>1106:25262:13581__T604__S_1037
AAGTCGTAACAAGGTTTCCGTAGGTGAACCTGCGGAAGGATCATTATTGATTTTAGCGAGCCAAGCTTGCGAAAAATTTTGTATTTAAAACACCCACTCATAAAAATTAAAATTTTTAATTATTAAATAATATTATAATTAAGATCACTTTCAACAACGGATCTCTTGGTTCTCGCATCGATGAAGAACGCAGCAAAACACTGTCTCTTATACACATCTCCGAG
>2107:14201:7198__T604__S_0603
AAGTCGTAACAAGGTTTCCGTAGGTGAACCTGCGGAAGGATCATTACAAATTATGGCGAACTTCGCGTTTCGCGAGGTTTTGCGTCCAAATATATTTAAAACATCCCACTCTAAAAAAAAAAAATTATCTAATGATAAAATAAAAAGATCACTTTCAACAACGGATCTCTTGGTTCTCGCATCGATGAAGAACGTAGCGAAAGCCTGTCTCTTATACACATCTC
>2112:19974:13242__T604__S_1043
AAGTCGTAACAAGGTTTCCGTAGGTGAACCTGCGGAAGGATCATTATCAACCTTAGCGTGGGACCCTCGAGGTTTTTCGCGTATATACTTAAAACCCAACTCTATGAATCGTAATAAATTTCTTATGAAATGTAAAAAAAGAAAAAGATCACTTTCAACAACGGATCTCTTGGCTCTCGCATCGATGAAGAACGCAGTAAAAAAACTGTCTCTTATACACATCTC
>1109:14682:18350__T604__S_0122
AAGTCGTAACAAGGTTTCCGTAGGTGAACCTGCGGAAGGATCATTATCGATTTTTGTCGAGCCTGGCTCGCGAAAAACTTTGTATTTAAAACACCCACTCTTTTAAAAATATTTTATAATTATTAATTAAAATAATAATTAAAGATCACTTTCAACAACGGATCTCTTGGCTCTCGCATCGATGAAGAACGCAGCAAAAACCTGTCTCTTATACACATCTCCGAG
>1101:10937:4685__T604__S_0914
AAGTCGTAACAAGGTTTCTGTAGGTGAACCTGCGGAAGGATCATTAATATTTGGATAGACTTACTACTATTCTTCTCCTTTCTTGTCTCAGTCTTTTAGTAGTAAGTCTTATTCAAATATTGAAAGGAGCAAGATACCTATATTTAAAACCCACTCTTAAATATTTATTTGTATTTTGAATGATAAAATTAAAGATCACTTTTAACAACGGATCTCTTGGCTCTC
>1112:6387:15499__T604__S_0735
AAGTCGTAACAAGGTTTCCGTAGGTGAACCTGCGGAAGGATCATTACCAAATCTTAGTGAGCCTGGACTCGTCCACGGTCTCGCGAAATCTTGTATTTAAAACCTACTCTTATATAATTAAAAATGAGATATCATGATAAAAATTAGATCACTTTCAACAACGGATCTCTTGGCTCTCGCATCGATGAAGAACGCAGCAAATTCATCTGTCT
>1101:12171:8604__T593__S_0810
AAGTCGTAACAAGGTTTCCGTAGGTGAACCTGCGGAAGGATCATTACCAATTTTTAGCGGACCTGATCTTTGGTCATGGTCTCGCGAAAACTTGTATTTAAAACCCCACTCTTTATAAATTGAATCATTTAATTATTTAATTATAATAATAAATAAAGATCACTTTCAACAACGGATCTCTTGGCTCTCGCATCGATGAAGAACGTAGCAAATTTAACCTGTC
>1101:5976:6771__T593__S_0910
AAGTCGTAACAAGGTTTCCGTAGGTGAACCTGCGGAAGGATCATTACCAATCTTTTAGCGGGCCTTGGCTTGTCCATGGTCTCGCGAAACTTCGTATTTAAAACCCGCTCATGTAAATTTTTAAATATATATCTGTTATTATATAAATAAAGATCACTTTCAACAACGGATCTCTTGGCTCTCGCATCGATGAAGAACGTAGCGAATCGTGTCTGTCTCTTA
>1104:8093:18435__T593__S_0178
AAGTCGTAACAAGGTTTCCGTAGGTGAACCTGCGGAAGGATCATTATCGATTTCAGCGCGATTTTTTTCGCGCACGTATTTAAAACCCCACTCTTATAAATATTTTTATCATGATTTTTTTACTTAAGTAAATTTAAAAGATCACTTTCAACAACGGATCTCTTGGTTCTCGCATCGATGAAGAACGCAGCAAAAACCTGTCTCTTATACACATCTCCGAGCCC
>1103:18030:14816__T593__S_0822
AAGTCGTAACAAGGTTTCCGTAGGTGAACCTGCGGAAGGATCATTACTGATTTAGCGAACCTAGCGTTAGCAAAGGTTTTGCGATCATTTATATTTAAAACCCCACTCTTGAACGTATAAAATTTATGTATTATAATGATAAAATAAAGATCACTTTCAACAACGGATCTCTTGGTTCTGGCATCGATGAAGAACGCAGTGAAATTGGACTGTCTCTTATAC
>1102:21480:9888__T604__S_0893
AGTCGTAACAAGATTTCTGTAGGTGAACCTGCGGAAGGATCATTACCAATCTTTAGCGAACCTTGGTTTGTCCATGGTTTCGCGAATCTTATATTTAAAACCCAACTCATAACAAAATTAATACTTTTGTATCATTGTGATATAAATAAAGATCATTTCAAAAACGGATCTCTTGGCTCTCGCATCGATGAAGAACGTAGTAAAAAACTGTCTCTTATACACAT
>2103:19246:9655__T593__S_0456
AAGTCGTAACAAGGTTTCCGTAGGTGAACCTGCGGAAGGATCATTACTGATTTAGCGAACCGAGCGTTAGCAAGGTTTTGCGATCATTTATATTTAAAACCCACTCTTGAACGTATAAAATTTTATGTATTATAATTATAAAATAAAGATCACTTTCAACAACGGATCTCTTGGCTCTCGCATCGATGAAGAACGCAGTAAAGAATGCTGTCT
>1112:13557:20480__T604__S_0243
AAGTCGTAACAAGGTTTCCGTAGGTGAACCTGCGGAAGGATCATTACCAATCTTTTTTAGCGTGCCTTGGCTTTGTCCATGGTCTCGCAAAACTCTGTATTTAAAACCCGCTCATATAAATTTAAAACATAATTTTTGTTATTATTACGATAATAAAGATCACTTTCAACAACGGATCTCTTGGCTCTCGCATCGATGAAGAACGCAGCAAAATACAC
>1103:20612:24520__T593__S_1043
AAGTCGTAACAAGGTTTCCGTAGGTGAACCTGCGGAAGGATCATTACCAATCTTTTTAGCGGGCCTTGGCTTTGTCCATGGTCTCGCAAAAAAAAACCTGTATTTAAAACCCGCTCATAAATTAAAACATAATTTTTGTTATTATTATTATAATAAAGATCACTTTCAACAACGGATCTCTTGGCTCTCGCATCGATGAAGAACGTAGCAAATGCTAACTGT
>2107:21507:9063__T604__S_1087
AAGTCGTAACAAGGTTTCCGTAGGTGAACCTGCGGAAGGATCATTACTGATTTAGCGAACCGAGCGTTAGCAAGGTTTTGCGATCAATTTTTATATTTAAAACCCCACTCTTTTGAACGTATAAAAAAATTTTATGTATCATAATGATAAAATAAAGATCACTTTCAACAACGGATCTCTTGGCTCTCGCATCGATGAAGAACGCAGCAAACGCTCCCTGTC
>1104:22389:11728__T593__S_0910
AAGTCGTAACAAGGTTTCCGTAGGTGAACCTGCGGAAGGATCATTACCAATCTTTTAGCGGGCCTTGGGCTTGTCCATGGTCTCGCGAAACTTTGTATTTAAAACCCGCTCATGTAAATTTTTTAAATATATCTGTTATGTTATATAAAGATCACTTTCAACAACGGATCTCTTGGCTCTCGCATCGATGAAGAACGTAGTGAAACCCCCTGTCTCTTATACA
>1102:22451:15626__T593__S_0146
AAGTCGTAACAAGGTTTCCGTAGGTGAACCTGCGGAAGGATCATTACTGATTTTTAGCGGACCTGATCTTTGGTCATGGTCTCGCGAAAAACTTGTATTTAAAACCCCACTCTTATAAATTAAATCATATCATTCATACAATGTATATAATAAATAAAGATCACTTTCAACAACGGATCTCTTGGCTCTCGCATCGATGAAGAACGCAGCGAAGCTACTGTC
>1101:25119:19479__T604__S_1099
AAGTCGTAACAAGGTTTCCGTAGGTGAACCTGCGGAAGGATCATTACCAATTTTAGCGAACCTAATCTTTGGGTTATGGTTTCGCGAAAAAACTGTATTTAAAACCCCACTCTTTTAAATAAAATGAATCTATTATATAAATAAATAAAGATCACTTTCAACAACGGATCTCTTGGCTCTCGCATCGATGAAGAACCAGCAAACTTTCCCTGTCTCTTATACA
>1108:4819:14425__T593__S_1137
AAGTCGTAACAAGGTTTCCGTAGGTGAACCTGCGGAAGGATCATTACCAATCTTTTAGCGGGCCTTGGCTTTGTCCATGGTCTCGCAAAAACTCTGTATTTAAAACCCGCTCATAAATTAAAACATAATTTTTGTTATTGTTATAATAATAATAATAAAGATCACTTTCAACAACGGATCTCTTGGCTCTCGCATCGATGAAGAACGTAGCAAATTTCCTGTCT
>1103:11369:14487__T593__S_0166
AAGTCGTAACAAGGTTTCCGTAGGTGAACCTGCGGAAGGATCATTACCAATCTTTTAGCGAGCCTTGGCTTTGTCCATGGTCTTGCAAAATTCCTGTATTTTAAAACCCGCTCATAAATTAAAACAATTTTGTTATTATTATAATAATAAAGATCACTTTCAACAACGGATCTCTTGGCTCTCGCATCGATGAAGAACGTAGCAAAAAACTGTCTCTTATACACA
>2110:9983:19356__T604__S_1110
AAGTCGTAACAAGGTTTCCGTAGGTGAACCTGCGGAAGGATCATTACTGGTTGGCGAACCGAGCGTTTAGCGAGGTTCTGCGATCGCTTGTATTTAAAACCCACTCTTTGAACGTATAAAATTTATGTTATTATAATGATAAATAAAAAGATCACTTTCAACAACGGATCTCTTGGCTCTCGCATCGATGAAGAACGTAGTAAAAAAACA
>1109:15668:15956__T593__S_1133
AAGTCGTAACAAGGTTTCCGTAGGTGAACCTGCGGAAGGATCATTACCAATCTTTAGCGGGCCTTGGGCTTGTCCATGGTCTTGCGAAACTTCGTATTTAAAACCCGCTCATGTAAATTTTTAAATATATATTTCTGTTATATTATATAAATAAAGATCACTTTCAACAACGGATCTCTTGGCTCTCGCATCGATGAAGAACGCAGCGAAGCCCTGTCTCTTAT
>1103:4930:13161__T593__S_0875
AAGTCGTAACAAGGTTTCCGTAGGTGAACCTGCGGAAGGATCATTACCAATCTTTTAGCGGGCCTTGGGCTTGTCCATGGTCTCGCGAAACCCTTTGTATTTAAAACCCGCTCATGCAAATTTTTTAAATATATCTGTTATATATTATATAAATAAAGATCACTTTCAACAACGGATCTCTTGGCTCTCGCATCGATGAAGAACGCAGCGAAACCACCTGTC
>1105:19600:22871__T593__S_0633
AAGTCGTAACAAGGTTTCCGTAGGTGAACCTGCGGAAGGATCATTACCAATCTTTTAGCGGACCTTGGCTTTGTCCATGGTCTCGCAAAAACTCTGTATTTAAAACCCACTCATAAATTAAAACATAATTTGTTATATTATTATAATAATTAAGATCACTTTCAACAACGGATCTCTTGGCTCTCGCATCGATGAAGAACGCAGCAAACGACTGTCTCTTATAC
>1111:18076:9051__T604__S_1252
AAGTCGTAACAAGGTTTCCGTAGGTGAACCTGCGGAAGGATCATTACCAATTCTTAGTGAGCCTGGATTCGTTCACGGACTCGCGAAATCTTGTATTTAAAACCTACTCTTATAATTAAAAATAAGTATCATGACAAGAAATTAGATCACTTTCAACAACGGATCTCTTGGCTCTCGCATCGATGAAGAACGCAGTGAACCCCTGTCTCTTATACACATCTCCG
>1112:12282:14823__T604__S_1134
AAGTCGTAACAAGGTTTCCGTAGGTGAACCTGCGGAAGGATCATTATCGATTTTTGTCGAGCCTGGCTCGCGAAAACTTTGTATTTAAAACAACCCACCCTTTAAAAAATTAAAAAAAATTATAATTATTAATGTAATAATTAAAGATCACTTTCAACAACGGATCTCTTGGCTCTCGCATCGATGAAGAACGTAGTGAACCCCCTGTCTCTTATACACAT
>1102:4642:17281__T604__S_0922
AAGTCGTAACAAGGTTTCCGTAGGTGAACCTGCGGAAGGATCATTATCGATTTTTTGTCGAGCCTGGCTCGCGAAAAACTTTGTATTTAAAACACCCACCCTTTAAAAAATATTTTATATTATTAATTATTGTAATAATTAAAGATCACTTTCAACAACGGATCTCTTGGCTCTCGCATCGATGAAGAACGTAGTGAATCGATCTGTCTCTTATACACATCTCC
>1103:17548:12699__T593__S_1079
AAGTCGTAACAAGGTTTCCGTAGGTGAACCTGCGGAAGGATCATTACTAATCTTTAGCGGGCCTTGGGCTTGTCCATGGTCTCGCGAAACTTGTATTTAAAACCCGCTCATGTAAATTTTTTTAAACGTATGTTATTATATAAATAAAGATCACTTTCAACAACGGATCTCTTGGCTCTCGCATCGATGAAGAACGTAGTAAATAACTCCTGTC
>1106:15400:18234__T604__S_0386
AAGTCGTAACAAGGTTTCCGTAGGTGAACCTGCGGAAGGATCATTATTGATTTTAGCTTAACCTGGCTTTTTAGCCAAGGTTAATGCGAAATTCTTGTATTTAAAACCCACTCTTACATGAATCAAATTTTTTTATAGTGATAAAAAAAAAGATCACTTTCAACAACGGATCTCTTGGCTCTCGCATCGATGAAGAACGTAGTGAAGCT
>1105:16884:15904__T604__S_1100
AAGTCGTAACAAGGTTTCCGTAGGTGAACCTGCGGAAGGATCATTATTAATTTTAAGCGGACCGAGCTTTTTTTGGTGAGGTCTTGCAAAAAATTGTATTTAAAACACCCGCTCATAAAAAAAAAATAAATTAAAATTTTTATAATTAAAGATCACTTTCAACAACGGATCTCTTGGCTCTCGCATCGATGAAGAACGCAGCAAACACCTGTCTCTTATACACA
>1101:14339:17928__T604__S_1082
AAGTCGTAACAAGGTTTCCGTAGGTGAACCTGCGGAAGGATCATTATTATTTGTGTGGGGGTTTATTGCTCATAACTGTTGCTCTCGTGGTGTCCGAATTTAAGTGGAGTGGTAAACCCTTACCCGAATAAAATTCCTATTCAAATAGGAGCGAGATAAACTTATATTTAAAACCCGACCTTAAAATATTTTTGTTTGTATTTTGAATGATAAAATTAAAGATCA
>1102:14504:8817__T604__S_0684
AAGTCGTAACAAGGTTTCCGTAGGTGAACCTGCGGAAGGATCATTACCAATTTTTAGCGGACCTGATCTTTGATTATGGTCTCGCGAAAACTTATATTTAAAACCCCACTCTTGTAAATTGAATCATTTTATTATAAATAATAAATAAAGATCACTTTCAACAACGGATCTCTTGGCTCTCGCATCGATGAAGAACGCAGTGAACAACTGTCTCTTATACACATC
>1112:22198:7751__T604__S_1050
AAGTCGTAACAAGGTTTCCGTAGGTGAACCTGCGGAAGGATCATTACCAATTTTAGCGAACCTGATCCTTTGGGTTATGGTCTCGCGAAAAAACTGTATTTAAAACCCCCACTCTTCATATAAAAATTGAATCTATTTATATAAAATAATAAATAAAATAAAGATCACTTTCAACAACGGATCTCTTGGCTCTCGCATCGATGAAGAACGCAGCAAATAAACCT
>1101:27569:12496__T593__S_0079
AAGTCGTAACAAGGTTTCCGTAGGTGAACCTGCGGAAGGATCATTATTGATTTTAGCTTAACCTGGCTTTTTTAGCCAAGGTTAATGCGAAATTCTTGTATTTAAAACCCACTCTTATCATGAATCAAATTTTTTTATAAATGATAAAAAAGATCACTTTCAACAACGGATCTCTTGGTTCTCGCATCGATGAAGAACGCAGCAAACTCGCCCTGTCTCTTATAC
>1102:13958:20443__T593__S_1049
AAGTCGTAACAAGGTTTCCGTAGGTGAACCTGCGGAAGGATCATTAGAATACTAGGAATTTATTTTCCTATTACTTTATTCAAAAAATTTTCAATCTAAAAAATATATTTTTAAAAAATAAAAATTTTAAATTAAAAGATAACTTTCAACAACGGATCTCTTGGCTCTTGCATCGATGAAGAACGCAGCGAAATGACTGTCTCTTATACACATCTCCGAGCCCAC
>1103:12014:4674__T604__S_1082
AAGTCGTAACAAGGTTTCCGTAGGTGAACCTGCGGAAGGATCATTACTGATTTAGCGAACCGAGCGTTAGCAAGGTTTTGCGATCAATTTATATTTAAAACCCACTCTTTTTAAACGTATAAAATTAATGTATCAATGATAAAATAAAGATCACTTTCAACAACGGATCTCTTGGCTCTCGCATCGATGAAGAACGTAGCAAAAAACTGTCTCTTATACACATC
>2101:25203:13686__T593__S_0145
AAGTCGTAACAAGGTTTCCGTAGGTGAACCTGCGGAAGGATCATTACCAATCTTTTAGCGAGCCTTGGCTTTGTCCATGGTCTCGCAAAAACTCTGTATTTAAAACCCGCTCAAATTATAAAACATAATTTTTGTTATTATTATAATAATTAAGATCACTTTCAACAACGGATCTCTTGGCTCTCGCATCGATGAAGAACGTAGTAAAATAGACTGTCTCTT
>1101:11146:8314__T604__S_0788
AAGTCGTAACAAGGTTTCCGTAGGTGAACCTGCGGAAGGATCATTACCAATCTCTAGCGAACCTTGGCTTTGCCATGGTCTCGCGAACCCTTGTATTTAAAACCCAACTCAATAAAATAATAATTACTTTATCATTATGATATATAAAAGATCACTTTCAACAACGGATCTCTTGGCTCTCGCATCGATGAAGAACGTAGTAAAATATCACTGTCTCTTATACA
>2112:22044:14474__T593__S_0697
AAGTCGTAACAAGGTTTCCGTAGGTGAACCTGCGGAAGGATCATTATAAAATTTTCGTATATTTATTTTTAAATATATAAAAATCATATGTATTCAAAACCCACACGCTTGTAACCAATTTTAACAAAACATTATACCTCGCGTATAATGATAATTAAAAAACAACTTTCAACAACGGATCTCTTGGCTCTCGCATCGATGAAGAACGCAGCAAAAACGAAC
>2102:24309:20738__T604__S_0947
AAGTCGTAACAAGGTTTCCGTAGGTGAACCTGCGGAAGGATCATTACCAATCTCTAGCGGGGCCCGTAAGTGGGTCTCGCGAAACTTTCTGTATTTAAAACCCAACTCATGAAATAAAAAAAAAATACATACACGTTATATGTAAATAAAAGATCACTTTCAACAACGGATCTCTTGGCTCTCGCATCGATGAAGAACGTAGTAAAATCT
>1101:10659:24631__T604__S_0942
AAGTCGTAACAAGGTTTCCGTAGGTGAACCTGCGGAAGGATCATTAATATTTGGATAGACTTACTGCTATTTTTCGTTTCCTTGTCTCAGTTTTTTCTCCTTTCTTGTTTTCAGTCTTTTAGTAGTAAGTCTTATCCAAATATTTGAAAGGAGCAAGATTTACCTATATTTAAAACCCACTCTTAAATATTTATTTGTATTTTGAATGATAAAATTAAAGATCAC
>2111:11507:11242__T593__S_0689
AAGTCGTAACAAGGTTTCCGTAGGTGAACCTGCGGAAGGATCATTACAAATCGGCGAACCTCAGGTTTTGCGTCCATTTTTCGTATTTAAAACATCCCACTCTTTAAAAAATTATCTAATGATAAATAAATAGAAAGATCACTTTCAACAACGGATCTCTTGGCTCTCGCATCGATGAAGAACGCAGTGAATCTCCTCTGTCTCTTATACACATCTCCGAGCCC
>1103:14267:3066__T593__S_0656
AAGTCGTAACAAGGTTTCCGTAGGTGAACCTGCGGAAGGATCATTACTGGTTGGCGAACTGAGCGTTAGCGAGGTTCTGCGATCGCTTATATTTAAAACCCACTCTTGAACGTATAAAATTTATGTTATTATATTGATAAATAAAAGATCACTTTCAACAACGGATCTCTTGGCTCTCGCATCGATGAAGAACGCAGCGAAAACCTGTCTCTTATACACATCTCC
>1114:2444:18533__T593__S_0773
AAGTCGTAACAAGGTTTCCGTAGGTGAACCTGCGGAAGGATCATTACTGATTTAGCGAACCCAGCGTTAGCAAGGTTTTGCGATCATTTATATTTAAAACCCACTCTTGAATGTATAAAATTTATGTATTATAATGATAAATAAAGTTAAAACTTTCAACAACGGATCTCTTGGCTCTGGCATCGATGAAGAACGCAGTGAACCTGCTGTCTCTTATACACATC
>1101:11726:15641__T604__S_0336
AAGTCGTAACAAGGTTTCCGTAGGTGAACCTGCGGAAGGATCATTATCGATTGAAGCGAGCCTCGTTCTTGGGGTTTCGCGTTCCTTCTTGTATTTAAAACCCGCTCTTTTAAATGTTATATTTTTATCTGAATCGAAATGAGTAAAATTAAGATCACTTTCAACAACGGATCTCTTGGCTCTCGCATCGATGAAGAACGCAGTGAACCTTCTGTCTCTTATAC
>1101:24762:7692__T604__S_0934
AAGTCGTAACAAGGTTTCCGTAGGTGAACCTGCGGAAGGATCATTACCAATTTTAGCGAACCTAACCTTTGGGTTATGTCTCGCGAAAAAACTGTATTTAAAACCCCACTCTTTATAAAATGAATCTATTTATAATAATAATAAAGATCACTTTCAACAACGGATCTCTTGGCTCTCGCATCGATGAAGAACGTAGCAAAAAAACTGTCTCTTATACACATCTC
>1108:15439:8800__T604__S_0829
AAGTCGTAACAAGGTTTCCGTAGGTGAACCTGCGGAAGGATCATTACAAATTATGGTGAACCTCGCGTTTCGCGAGGTTCTGCGTCCATTTTCGTATTTAAAACATCCCACTCTAAAAAAAAAAAAAAAAAATTATCTAATGATAAAATAAAAAAGATCACTTTCAACAACGGATCTCTTGGCTCTCGCATCGATGAAGAACGCAGCGAAAA
>1101:23394:18559__T593__S_0935
AAGTCGTAACAAGGTTTCCGTAGGTGAACCTGCGGAAGGATCATTACCAATCTTTTAGCGGGCCTTGGCTTTGTTCACGGTCACGCAAAAAACTCTGTATTTAAAACCCGCTCATAAGTTAAAACAATAATTTTTGTTATTATAATAATAAAGATCACTTTCAACAACGGATCTCTTGGCTCTCGCATCGATGAAGAACGTAGTGAATAGCTGTCTATTATACAC
>2104:7097:24518__T593__S_1100
AAGTCGTAACAAGGTTTCCGTAGGTGAACCTGCGGAAGGATCATTACCAATCTTTTAGCGGGCCTTGGTTTTGTCCATGGTCTCGCAAAAACTCTATTTAAAACCCGCTCATAAAATTAAAACATAATTTTTGTTATTATATTATAATAATTAAGATCACTTTCAACAACGGATCTCTTGGCTCTCGCATCGATGAAGAACGTAGCAAAAGCAAGCTG
>1105:5588:19777__T593__S_0852
AAGTCGTAACAAGGTTTCCGTAGGTGAACCTGCGGAAGGATCATTACCAATCTTTTAGCGAGCCTTGGCTTTGTCCATGGTCTTGCAAACTTTGTATTTAAAACCCGCTCATAAATTAAAACAATACAGTTTTGTTATTATTATAATAATAAAGATCACTTTCAACAACGGATCTCTTGGCTCTCGCATCGATGAAGAACGTAGTAAAAACACTGTCTCTTATAC
>1101:10872:24763__T604__S_1043
AAGTCGTAACAAGGTTTCCGTAGGTGAACCTGCGGAAGGATCATTATCAATCTTAGCGGGACCCTTGAGGTTTTTCGCGTATATACTTAAAACCCAACTCTATGAATCGTATTAAATTTCTTATGAAATGTAAAAAAAAAGATCACTTTCAACAACGGATCTCTTGGCTCTCGCATCGATGAAGAACGTAGTAAAACGGACCTGTCTCTTATACACATCTCCGA
>1105:16733:10706__T593__S_0651
AAGTCGTAACAAGGTTTCCGTAGGTGAACCTGCGGAAGGATCATTACCAATCTTTTAGCGGGCCCTTGGCTTTTGTCCATGGTCTCGCAAAAACTCTGTATTTAAAACCCGCTCATAAATTTAAAACGTAATTTTTGTTATTATTACAATAATAAAGATCACTTTCAACAACGGATCTCTTGGCTCTCGCATCGATGAAGAACGTAGCAAACCCGTACTG
>1104:19694:15515__T593__S_0405
AAGTCGTAACAAGGTTTCCGTAGGTGAACCTGCGGAAGGATCATTACCGATTTTTAGCGGACCTGATCTTTTGGTCATGGTCTCGCGAAAAACTTGTATTTAAAACCCCACTCTTATAAATTGAATCATTTTATATTATGTTATATAATAAATAAAGATCACTTTCAACAACGGATCTCTTGGCTCTCGCATCGATGAAGAACGTAGCGAAGGACT
>1112:25476:7672__T604__S_0088
AAGTCGTAACAAGGTTTCCGTAGGTGAACCTGCGGAAGGATCATTATCAATTGAAGCGAACCGAAAGGTTTCGCGTTCCTTTATTTAAAACCCCACTCTTTTAAACGTTTTATTTGTTTGAATCAAAAAAAAAATAAAGATCACTTTCAACAACGGATCTCTTGGCTCTCGCATCGATGAAGAACGCAGCAAATACCACTGTCTCTTATAC
>1106:21398:20041__T593__S_0215
AAGTCGTAACAAGGTTTCCGTAGGTGAACCTGCGGAAGGATCATTAAAAAACGGTCGAAAGATCTATTTTTCTACTGAAACTCTACTATCTTTTTAGATGGTGGATGTTTCTTTAAAATCCAATAAAAACATATCGTCTTTAGACGAACCAAAAATAAATTCTAAAAAACTTTCAACAATGGATCTCTTGGCTCTCGCATCGATGAAGAACGCAGCGAAAACAAC
>2105:28137:11688__T593__S_0146
AAGTCGTAACAAGGTTTCCGTAGGTGAACCTGCGGAAGGATCATTACCGATTTTAGCGAACCTGACCTTTGGTTATGGTCTCGCGAAAACTTTATATTTAAAACCCCACTCATAAAAAAAAAAAATTTTTTCATATAAAAATAAAGATCACTTTCAACAACGGATCTCTTGGCTCTCGCATCGATGAAGAACGCAGCAAATTTCCT
>1105:12988:8922__T593__S_0038
AAGTCGTAACAAGGTTTCCGTAGGTGAACCTGCGGAAGGATCATTACAAATTATGGCGAACTTCGCGTCTCGCGAGGTTTTGCGTCCAAACTTTATTTAAAACATCCCACTCTTTAAAAAAAAAAAAAAATTATCTGATGATAAATAAAAAGATCACTTTCAACAACGGATCTCTTGGTTCTCGCATCGATGAAGAACGTAGTGAACAAACTGTCTCTTAT
>2103:11444:20651__T593__S_0099
AAGTCGTAACAAGGTTTCCGTAGGTGAACCTGCGGAAGGATCATTACCAATTTTTAGCGGACCTGATCTTTGATCATGGTCTCGCGAAAACTTGTATTTAAAACCCCACTCTTATAAATTGAATCATTTTATATTGTATAATAAATAAAGATCACTTTCAACAACGGATCTCTTGGCTCTCGCATCGATGAAGAACGTAGTAAAACTTCCTGTCTCTTATACAC
>1101:14385:12596__T604__S_0128
AAGTCGTAACAAGATTTCCGTAGGTGAACCTGCGGAAGGATCATTACCAATCTTTTTAGCGAGCCTTGGCTTTGTCCATGGTTTCGCAAAAACTCTGTATTTAAAACCCGCTCATAAATTAAAACAATTTTTGTTATTATTATAATAATAAAGATCACTTTCAACAACGGATCTCTTGGCTCTCGCATCGATGAAGAACGTAGCAAAACGCGGCTGTCTCTT
>1101:6947:11292__T593__S_0816
AAGTCGTAACAAGGTTTCCGTAGGTGAACCTGCGGAAGGATTATTACCAATCTTTTAGCGGGCCTTGGCTTGTCCATGGTCTCGCAAAAAACTCTGTATTTAAAACCCGCTCATAAATTATAAAACATAATTTGTTATTTATTATAATAATAAAGATCACTTTCAACAACGGATCTCTTGGCTCTCGCATCGATGAAAACGCAGTGAAATTTCTGTCTCTTATA
>1114:20147:3115__T593__S_0852
AAGTCGTAACAAGGTTTCCGTAGGTGAACCTGCGGAAGGATCATTACCAATCTTTTTAGCGAGCCATGGCTTTGTTCATGGTCTCGCGAAAACTTGTATTTAAAACCCGCTCATAAATTAAAAAAACATTTTATTATTGTAATAATAATAAAGATCACTTTCAACAACGGATCTCTTGGCTCTCGCATCGATGAAGAACGCAGTAAACAAGT
>1107:13425:16323__T593__S_1014
AAGTCGTAACAAGGTTTCCGTAGGTGAACCTGCGGAAGGATCATTATAAATATTAAGCTTGCCTTGGCTTTTATAAGTCCTGGCTTGCGAATCCTTCGTATTTAAAACCCCCACTCTTTTAAGATGAATCATATTTTTTATGTTAAAAAATTATATATAAAGATCACTTTCAACAACGGATCTCTTGGCTCTCGCATCGATGAAGAACGTAGCAAACGCATCTG
>1114:9338:12685__T604__S_1138
ACGTCGTAACAAGGTTTCCGTAGGTGAACCTGCGGAAGGATCATTACTGATTTAGTGAACCCAGCGTTAGCAAGGTTTTGCGATCATTTATATTTAAAACCCACTCTTGAATGTATAAAATTTATGTATTATAATGATAAATAAAGATCACTTTCAACAACGGATCTCTTGGCTCTCGCATCGATGAAGAACGTAGTGAATAGTATCTGTCTCTTATACACA
>2109:14086:25466__T604__S_1080
AAGTCGTAACAAGGTTTCCGTAGGTGAACCTGCGGAAGGATCATTACCAATTTTAGCGAACCTGATCCTTTGGGGTTACGGTCTCGCGAAAAAAACTGTATTTAAAACCCCACTCTTTATATTAAATGAATCAAATTTATATATTAAATTAAGATCACTTTCAACAACGGATCTCTTGGCTCTCGCATCGATGAAGAACGTAGTAAAGCACTGTCTCTTATACAC
>1101:12649:8288__T593__S_0833
AAGTCGTAACAAGGTTTCCGTAGGTGAACCTGCGGAAGGATCATTACCAATCTTTTAGCGGGCCTCGGCTTTTGTCCATGGTCTCGCAAAAAACTCTGTATTTAAAACCCACTCATAAATTATAAAACATAATTTGTTATTATTATAATAATAAAGATCACTTTCAACAACGGATCTCTTGGCTCTCGCATCGATGAAGAACGTAGCGAAGCGGAGCTGTCTCTT
>1107:24526:7475__T593__S_0851
AAGTCGTAACAAGGTTTCCGTAGGTGAACCTGCGGAAGGATCATTACCAATCTTTTAGCGGGCCTTGGCCTTTGTCCATGGTCTCGCAAAAACTCTGTATTTAAAACCCGCTCATAAATTAAAATATAATTTTTGTTATTATTATAATAATTAAGATCACTTTCAACAACGGATCTCTTGGCTCTCGCATCGATGAAGAACGCAGCGAAGATGAGCTGTCTCTTA
>1105:18499:12555__T604__S_0860
AAGTCGTAACAAGGTTTCCGTAGGTGAACCTGCGGAAGGATCATTACCAACCTTTTTAGTGAGCCTTGGACTTGTCCGCGGTCTCGCGAAATATTCTGTATTTAAAACCCGCTCATATAACTAAAGCATGTAATATTATGATAATTAAAGATCACTTTCAACAACGGATCTCTTGGCTCTCGCATCGATGAAGAACGTAGTAAAAAACTGTCTCTTATACAC
>1108:17547:3565__T604__S_1066
AAGTCGTAACAAGGTTTCCGTAGGTGAACCTGCGGAAGGATCATTATTGATTTTAAGCGGACCGAACTTTTTTGGTGAGGTCTTGCGAAAATTTATATTTAAAACATCCCACTCGTAAAAAAAATTATGAATTATTATATAATTTAAGATCACTTTCAACAACGGATCTCTTGGCTCTCGCATCGATGAAGAACGCAGCGAAAAACTGTCTCTTATACACATCTC
>1103:28248:9816__T604__S_1141
AAGTCGTAACAAGGTTTCCGTAGGTGAACCTGCGGAAGGATCATTACCAATATTTAGCGGGCCTTGGGCTTGTTCATGGTCTCGCAAAACTTGTATTTAAAACCCGCTCATGTAAATTTTTTAAAAATCTTGTTATTATATAAATAAAGATCACTTTCAACAACGGATCTCTTGGCTCTCGCATCGATGAAGAACGCAGCGAAAAACTGTCTCTTATACACATCT
>1105:5261:18557__T593__S_0226
AAGTCGTAACAAGGTTTCCGTAGGTGAACCTGCGGAAGGATCATTACCAATTCTTAGTGACCCTGGATTCGTCCATGGTCTCGCGAAATCTTGTATTTAAAACCTACTCTTATAATTAAAATAAGTATCATGACAAGAAATTAGATCACTTTCAACAACGGATCTCTTGGCTCTCGCATCGATGAAGAACGCAGCAAAGATTTCTGTCCTTATACACATCTCCGA
>1101:4717:10020__T604__S_1497
AAGTCGTAACAAGGTTTCCGTAGGTGAACCTGCGGAAGGATCATTACCAATTTTAGCGGACCTGATCTCTGATCATGGTCTCGCGAAAACTTGTATTTAAAACCCCACTCTTATAAATATTGAATCATTTATATATAATAAATTAAGATCACTTTCAACAACGGATCTCTTGGCTCTCGCATCGATGAAGAACGCAGCAAACGACTGCTGTCTCTTATACAC
>1111:15759:12826__T593__S_0880
AAGTCGTAACAAGGTTTCCGTAGGTGAACCTGCGGAAGGATCATTACAAATTATGGCGAACCTCGCGTTTCGTGAGGTTCTGCGTCAATTTTCGTATTTAAAACATCCCACTCTTTAAAAAAAAAAATTTATCTAATGATAAAATAAAAAAGATCACTTTCAACAACGGATCTCTTGGCTCTCGCATCGATGAAGAACGTAGCAAATGAATACTG
>1101:11672:19185__T604__S_1412
AAGTCGTAACAAGGTTTCCGTAGGTGAACCTGCGGAAGGATCATTATTATTTAGGTGGGGGTTTGCTGCTCATAACTGGTGTCTCGAATTTATAAGTAGTAAACTCTTACCTGAATAAAATTCCTATTTCGAAATAGGAGCGAGATAAACTTATATTTAAAACCCGACCTTAAAATATTTTTGTTTGTATTTTGAATGATAAAATTAAAGATCACTTTCAACAAC
>1101:11591:5674__T593__S_1348
AAGTCGTAACAAGGTTTCCGTAGGTGAACCTGCGGAAGGATCATTAGAATAACGGAAGATTGTTTAGATCTTTCTAATATCTTACTCAAATCTCATCCTATAAAATTTTTTTGAAGTAAAAAGACTTAATAAATTATGATAACTTTCAACAACGGATCTCTTGGCTCTTGCATCGATGAAGAACGTAGTGAAACACTGTCTCTTATACACATCTCCGAGCCCACG
>1112:16542:15282__T604__S_0800
AAGTCGTAACAAGGTTTCCGTAGGTGAACCTGCGGAAGGATCATTACCAATTTTAGCGAACCTGATCCTTTGGGTTATGGTCTCGCGAAAAAACTGTATTTAAAACCCCCACTCTTCATATAAAAATTGAATCAAATAATAAATAAAGATCACTTTCAACAACGGATCTCTTGGCTCTCGCATCGATGAAGAACGCAGCAAAAAACTGTCTCTTATACACATC
>1103:13987:5322__T604__S_0173
AAGTCGTAACAAGGTTTCCGTAGGTGAACCTGCGGAAGGATCATTAAAAAAAGAATCGAAAGATTCTATTTTTTTAAAGCTTTACTACTACTATTGTGTAGAAGTGTAGAGCTTTTTCCACACTCTTGTATTTTAAATCGTCTTTTGACGAATATCATTATAAATAATAATAAAAAAAAACTTTCAACAATGGATCTCTTGGCTCTCGCATCGATGAAGAACGCA
>2107:20763:4059__T593__S_0839
AAGTCGTAACAAGGTTTCCGTAGGTGAACCTGCGGAAGGATCATTAAGAATTTTGATCTCGGCGCGAAAGCGCCTTGTGTTTAAAACCCCCACTCTTTTTTAAACTGAATTTTTTTTTAAAAAAATAATAATTATGATCACTTTCAACAACGGATCTCTTGGCTCTCGCATCGATGAAGAACGCAGTGAAAAGTCTGTCTCTTATACACATCTCCGAGCCCACGA
>1101:13737:14024__T604__S_0471
AAGTCGTAACAAGGTTTCCGTAGGTGAACCTGCGGAAGGATCATTAAAAGGGGTCGAAAGACCTATTTGTTCGATTGAAACTTTACTACCTCTTCTATATAAGACATGGTAGAGTTTTTCTAAAATCCAAGAAAAAATATCGTCTCTAGACGAAATCAAAAATAAAAATTCCAAAAACTTTCAACAATGGATCTCTTGGCTCTCGCATCGATGAAGAACGTAGCA
>1101:16966:12939__T593__S_0166
AAGTCGTAACAAGGTTTCCGTAGGTGAACCTGCGGAAGGATCATTACCAATCTTTTAGCGAGCCTTGGCTTTGTCCTTGGTCTTGCAAAACTCTCTGTATTTAAAACCCGCTCATAAATTAAAACATAATTTTGTTATTATTATAATAATAAAGATCACTTTCAACAACGGATCTCTTGGCTCTCGCATCGATGAAGAACGCAGCAAAAGATACTGTCTCTTA
>1111:8753:20066__T593__S_1014
AAGTCGTAACAAGGTTTCCGTAGGTGAACCTGCGGAAGGATCATTACCAATCTTTAGCGGGCCTTGGGTTTGTCCATGGTCTCGCGAAACTTCGTATTTAAAACCCGCTCATGTAAATTTTTAAATATATATTTCTGTTATTATATAAATAAAGATCACTTTCAACAACGGATCTCTTGGCTCTCGCATCGATGAATAACGTAGTAAATAATGCTG
>2101:21245:27328__T604__S_0684
AAGTCGTAACAAGGTTTCCGTAGGTGAACCTGCGGAAGGATCATTACCAATTTTTAGCGGACCTGATCTTTGATCATGGTCTCGCGAAAAACTTGTATTTAAAACCCTACTCTTATAAATTAAATCATTTATACAATGTATATAATAAATAAAGATCACTTTCAACAACGGATCTCTTGGCTCTCGCATCGATGAAGAACGTAGCAAATGCATAC
>1114:28516:11083__T593__S_0672
AAGTCGTAACAAGGTTTCCGTAGGTGAACCTGCGGAAGGATCATTACCAATATAGCGAACCGAGCGTTAGCGAGGCTTCGCGATCAAATTTGTATTTAAAACCCAACTCTTTAAATTTATATTATTATTATATTTTAAATAATAAAAAGATCACTTTCAACAACGGATCTCTTGGCTCTCGCATCGATGAAGAACGCAGCAAACCTTATACACATCTCCG
>1104:23886:25221__T593__S_0196
AAGTCGTAACAAGGTTTCCGTAGGTGAACCTGCGGAAGGATCATTACCGATTTAGCGAACCTGACCTTTGGTTATGGTCTCGCGAAAACTTTATATTTAAAACCCCACTCTTAAAAAAAAAAAAATTTTTTCATATAAAAATAAATAAAGATCACTTTCAACAACGGATCTCTTGGCTCTCGCATCGATGAAGAACGTAGTGAAACGCA
>1113:3773:10596__T604__S_1141
AAGTCGTAACAAGGTTTCCGTAGGTGAACCTGCGGAAGGATCATTACCAATCTTTAGCGGGCCTTGGACTTGTCCATGGTCTTGCGAAACTTGTATTTAAAACCCGCTCATGTAAACTTTTAAATAATATATGTATTATATAAATTAAGATCACTTTCAACAACGGATCTCTTGGTTCTCGCATCGATGAAGAACGTAGTAAACAACTGTCTCTTATACACATC
>1106:16366:8527__T593__S_0082
AAGTCGTAACAAGGTTTCCGTAGGTGAACCTGCGGAAGGATCATTACCAATCTTTTTTAGCGGACCTTGGCTTTGTCCATGGTCTCGCAAAAAAAAACCTGTATTTAAAACCCGCTCATAAATTATAAAACATAATTTTTGTTATTATAATAATAAAGATCACTTTCAACAACGGATCTCTTGGCTCTCGCATCGATGAAGAACGTAGCAAAAAAAACT
>1114:9463:11822__T604__S_0829
AAGTCGTAACAAGGTTTCCGTAGGTGAACCTGCGGAAGGATCATTACAAATTATGGCGAACTTCGCGTTTCGCGAGGTTTTGCGTCCAAATGTATTTAAAACATCACTCTTTAAAAAAAAAAAAATTATCTAATGATAAATAAAAGATCACTTTCAACAACGGATCTCTTGGCTCTCGCATCGATGAAGAACGCAGCAAAAACACTGTCTCTT
>1109:23803:19564__T604__S_0072
AAGTCGTAACAAGGTTTCCGTAGGTGAACCTGCGGAAGGATCATTACTGATTTAGCGAACCAAGCGTTAGCAAGGTTTTGCGATCATTTATATTTAAAACCCACTCTTAAACGTATAAAATTTATGTATTATTATAATGATAAAATAAAGATCACTTTCAACAACGGATCTCTTGGCTCTCGCATCGATGAAGAACGTAGCGAACGCTCCTGTCTCTTATAC
>1107:9376:4277__T593__S_1063
AAGTCGTAACAAGGTTTCCGTAGGTGAACCTGCGGAAGGATCATTATCAACCTTAGCGGGGGACCCTCGAGGTTTTTCGCGTATATACTTAAAACCCAACTCTATGAATCGTAATAAATAAATTTCTTATGAAATGTAAAAAAAAAGATCACTTTCAACAACGGATCTCTTGGCTCTCGCATCGATGAAGAACGTAGCGAATGTTGCTGTCTCTTATACACAT
>1110:7557:8606__T604__S_1134
AAGTCGTAACAAGGTTTCCGTAGGTGAACCTGCGGAAGGATCATTACCAATCTTAGCGGGACCCTTAGGTTTTCGCGTATATACTTAAAACCCAACTCTTATGAATCAAATAATCATATTTTTTTTTTTTATGAAATAAAATTAAAAAAAGATCACTTTCAACAACGGATCTCTTGGCTCTCGCATCGATGAAGAACGCAGCAAAACGCTGTC
>1105:9542:19841__T593__S_0943
AAGTCGTAACAAGGTTTCCGTAGGTGAACCTGCGGAAGGATCATTAAAATGTTTAGGAATTTATTTTCCTATTACTTTATTCAAAAAATTTTCAATCTAAAAATTTATTTTTTAAAAAATAATTTTAAATAAAAAGATAACTTTCAACAACGGATCTCTTGGCTCTTGCATCGATGAAGAACGTAGCAAACTAACACTGTCTCTTATACACATCTCCGAGCCCA
>1112:18210:15327__T593__S_0032
AAGTCGTAACAAGGTTTCCGTAGGTGAACCTGCGGAAGGATCATTATTGATTTAGCAAACCGAGCGTTAGCGAGGTTTTGCGATCGTTTATATTTAAAACCCACTCTTGAATGTATAAAATTTTATGTATTAATGATAAAATTAAAGATCACTTTCAACAACGGATCTCTTGGTTCTCGCATCGATGAAGAACGCAGCGAAGCTCTGTCTCTTATACACATCTC
>1101:24006:7322__T604__S_1498
AAGTCGTAACAAGGTTTCCGTAGGTGAACCTGCGGAAGGATCATTATCGATATCAGCGCGATTTTTTTCGCGCACGTATTTAAAACCCCACTCTTATAAATATTTTTATCATGATTTTTTTACTATAAGTAAATTAAAAGATCACTTTCAACAACGGATCTCTTGGTTCTCGCATCGATGAAGAACGTAGCGAACAATAACTGTCTCTTATACACATCTCCGA
>1111:25046:17576__T593__S_1116
AAGTCGTAACAAGGTTTCCGTAGGTGAACCTGCGGAAGGATCATTACCAATCTTTTTAGCGGGCCTTGGCTTTGTCCATGGTCTCGCAAAAAAAAACCTGTATTTAAAACCCGCTCATAAATTATAAAACATAATTCTTATAATAATAATAAAGATCACTTTCAACAACGGATCTCTTGGCTCTCGCATCGATGAAGAACGCAGTGAAAGCACTGTCTCTTA
>1110:8105:26261__T604__S_0656
AAGTCGTAACAAGGTTTCCGTAGGTGAACCTGCGGAAGGATCATTACCAATTTTTAGCGGACCTGATCTTTGGTCATGGTCTCGCGATTTAAAACCCCACTCTTTATAAATTGAATCATTTAATTATAATAATAAATAAAGATCACTTTCAACAACGGATCTCTTGGCTCTCGCATCGATGAAGAACGCAGCGAACACGCTGTCTCTTATACACATCTCCGAGCC
>1106:17049:19343__T604__S_0064
AAGTCGTAACAAGGTTTCCGTAGGTGAACCTGCGGAAGGATCATTACCAATCTTTAGCGGGCCTTGGACTTGTCCATGGTCTTGCGAAACTTGTATTTAAAACCCGCTCATGTAAATTTTTTAAATTATATTTATATTGATTATATAAATTAAGATCACTTTCAACAACGGATCTCTTGGCTCTCGCATCGATGAAGAACGCAGCAAAGCAGGCCTG
>1102:11297:10178__T604__S_1313
AAGTCGTAACAAGGTTTCCGTAGGTGAACCTGCGGAAGGATCATTATAAATATTAAGCTTGCCTTGGTTTTTTTATAAGCCCTGGCTTGCGAAATCCTTTGTATTTAAAACCCCCACTCTTTTAAAATGAATCATATTTTTATGTTAAAAATAATATAAAGATCACTTTCAACAACGGATCTCTTGGTTCTCGCATCGATGAAGAACGCAGCAAAGT
>1101:17003:16702__T593__S_0755
AAGTCGTAACAAGGTTTCCGTAGGTGAACCTGCGGAAGGATCATTACTGATTTAGCAAACCGAGCGTTAGCAAGGTTTTGCGATCATTTTATATTTAAAACCCACTCTTGAACGTATATAATTTATGTATTACAATGATAAAATAAAGATCACTTTAAACAACGGATCTCTTGGCTCTCGCATCGATGAAGAACGCAGCGAAGCCAATCTGTCTCTTATACACA
>1114:9159:11336__T593__S_0965
AAGTCGTAACAAGGTTTCCGTAGGTGAACCTGCGGAAGGATCATTATCAATTCTGCGCGATCTTTTTCGCGCTTGTATTTAAAACCCACACTTTTTTGAAATAATTTTTATATATTTTTACTTGAAATAAGTAATTAAAGATCACTTTCAACAACGGATCTCTTGGTTCTCGCATCGATGAAGAACGCAGCAAAATCCTGTCTCTTATACACATCTCCGAGCCC
>2102:6559:9190__T604__S_0781
AAGTCGTAACAAGGTTTCCGTAGGTGAACCTGCGGAAGGATCATTATCGATTTTTGTCGAGCCTGGCTCGCGAAAAACTCTGTATTTAAAACACCCACCCTTTAAAAAATTATAATTATTAATGTAATAATGTAAATAATAATTAAAGATCACTTTCAACAACGGATCTCTTGGCTCTCGCATCGATGAAGAACGCAGTGAAAGACTGTCTCTTATACACATCT
>1102:4647:21336__T593__S_1025
AAGTCGTAACAAGGTTTCCGTAGGTGAACCTGCGGAAGGATCATTACCAATCTTTAGCGGGCCTTGGGCTTGTCCATGGTCTCGCGAAACTTTGTATTTAAAACCCGCTCATGTAAATTTTTTAAATATATCTTGTTATATATTTATAAATAAAAGATCACTTTCAACAACGGATCTCTTGGCTCTCGCATCGATGAAGAACGCAGTGAACTACTGTCTCTT
>1101:12404:12497__T604__S_0934
AAGTCGTAACAAGGTTTCCGTAGGTGAACCTGCGGATGGATCATTACCGATTTTAGCGAACCTAACCTTTGGGTTATGGTCTCGCGAAAAAACTATATTTAAAACCCCACTCCTTTATAAAATGAATCTATTTATAATAATAATAAATAAAGATCACTTTCAACAACGGATCTCTTGGCTCTCGCATCGATGAAGAACGTAGCAAAGCTTACCTGTCTCTTA
>2101:12189:22917__T604__S_1054
AAGTCGTAACAAGGTTTCCGTAGGTGAACCTGCGGAAGGATCATTACCAATTTTAGCGAACCTGACCTTTTGGGTCATGATCTCGCGAAAACTGTATTTAAAACCCCACTCTTATATAAAATAAATGAATCTAATTTTATTAATAAAGATCACTTTCAACAACGGATCTCTTGGCTCTCGCATCGATGAAGAACGCAGCAAAGCCGTTCTGTC
>1105:27895:19549__T604__S_0800
AAGTCGTAACAAGGTTTCCGTAGGTGAACCTGCGGAAGGATCATTATCGATTTTTGTCGAGCCTGGCTCGCGAAAAACTTTGTATTTAAAACACACCCACCCTTTAAAAAATTAAAAATATTTTATGATTATTAATGTAATAATAATTAAAGATCACTTTCAACAACGGATCTCTTGGCTCTCGCATCGATGAAGAACGTAGCAAAAGACCCTG
>1101:12109:22066__T593__S_1003
AAGTCGTAACAAGGTTTCCGTAGGTGAACCTGCGGAAGGATCATTAGAATACTAGGAATTTATTTTCCTATTACTTTATTCAAAAAATTTTCAATCTAAAAAAATTTATTTTTAAAAAATGAAAATTCTAAATTTAAGATAACTTTCAACAACGGATCTCTTGGCTCTTGCATCGATGAAGAACGCAGTAAACATCAGCTGTCTCTTATACACATCTCCGAGCC
>1105:2071:13422__T604__S_1105
AAGTCGTAACAAGGTTTCCGTAGGTGAACCTGCGGAAGGATCATTAAGAATTTTGATCTCGGCGCGAAAGCGCCTTGTGTTTAAAACCCCCCACTCTTTTTTAAACTGAGAATTTTTTTTTTAAAAAAATAATAATAATTATGATCACTTTCAACAACGGATCTCTTGGCTCTCGCATCGATGAAGAACGCAGCGAACAACCACTGTCTCTTATA
>1101:13585:6852__T593__S_0019
AAGTCGTAACAAGGTTTCCGTAGGTGAACCTGCGGAAGGATCATTACCAATTTTAGCGGACCTGATCTTTGGTCATGGTCTCGCGAAACTTTATATTTAAAACCCCACTCTTTATAAATTGAATCATTTTATTATAATAATAAATTAAGATCACTTTCAACAACGGATCTCTTGGCTCTCGCATCGATGAAGAACGCAGTAAACATGTCCTGTCTCTTATA
>1104:17506:22796__T593__S_0336
AAGTCGTAACAAGGTTTCCGTAGGTGAACCTGCGGAAGGATCATTATCAATCTCGGCGCGATCTTTTTCGCGCGTGTATTTAAAACCCACCCTTTTTTTGAAAAAGAAATTTTTACATATTTATTTACTTGAAATGAGTAATTAAAAAAGATCACTTTCAACAACGGATCTCTTGGTTCTCGCATCGATGAAGAACGCAGCAAAATACTGTCTCTTATACACATC
>1102:18721:19813__T604__S_1051
AAGTCGTAACAAGGTTTCCGTAGGTGAACCTGCGGAAGGATCATTACCAATCTTTTAGCGGGCCTCGGGCTTTGTCCATGGTCTCGCGAAACTTTGTATTTAAAACCCGCTCATGTAAATTTTTTAAATGTATGTTATTTATATAATAAATAAAGATCACTTTCAACAACGGATCTCTTGGCTCTCGCATCGATGAAGAACGTAGTAAAACACCTCTGTCTCT
>2101:14391:18286__T593__S_1273
AAGTCGTAACAAGGTTTCCGTAGGTGAACCTGCGGAAGGATCATTACCAAATCTTAGTGAGCCTGGACTCGTCCACGGTCTCGCGAAAACTTGTATTTAAAACCTACTCTTATAATTAAAAATAAGTATCATGACAAAAAATTAGATCACTTTCAACAACGGATCTCTTGGCTCTCGTATCGATGAAGAACGTAGCGAACTAAGACTGTCTCTTATACACAT
>2103:20350:25107__T604__S_0957
AAGTCGTAACAAGGTTTCCGTAGGTGAACCTGCGGAAGGATCATTACCAATCTTTTTTAGCGGGCCTTGGCTTTGTCCATGGACTCGCGAAAAACTCCTGTATTTAAAACCCGCTCATAAGTTAAAACATAATTTTTGTTATTATTATAATAATAAAGAACACTTTCAACAACGGATCTCTTGGCTCTCGCATCGATGAAGAACGCAGCGAACGCA
>1101:6252:13536__T593__S_0697
AAGTCGTAACAAGGTTTCCGTAGGTGAACCTGCGGAAGGATCATTATAAAATTTTCATATATTTATTTTAAATATATAAAATTATACATATTCAAAACCCACACTCTTGTAACCATTTATAAAATATATTATATCTCGCATATAATAATTAAAAAACAACTTTCAACAACGGATCTCTTGGCTCTTGCATCGATGAAGAACGTAGTAAAAAACTGTCTCTTATAC
>1104:5990:14770__T593__S_1090
AAGTCGTAACAAGGTTTCCGTAGGTGAACCTGCGGAAGGATCATTACCAATCTTTTAGCGGGCCTTGGGCTTGCCCATGGTCTCGCGAAACTTTGTATTTAAAACCCGCTCATGTAAATTTTTTAAATATATCTGTTATATATATTATATAAATAAAGATCACTTTCAACAACGGATCTCTTGGTTCTGGCATCGATGAAGAACGCAGTAAATAGGCTGTCTCTT
>1104:13650:3451__T593__S_0074
AAGTCGTAACAAGGTTTCCGTAGGTGAACCTGCGGAAGGATCATTATTGTTTTTAGCTTAACCTGGGTTTTTAGCCAAGGTTAATACGAAATTCTTGTATTTAAAACCCACTCTTACATGAATCAAATTTTTTTAATGTTATAAAAAAAGATCACTTTCAACAACGGATCTCTTGGTTCTCGCATCGATGAAGAACGTAGCAAACCACCACTGTCTCTTATAC
>1101:12290:8554__T604__S_1057
AAGTCGTAACAAGGTTTCCGTAGGTGAACCTGCGGAAGGATCATTATTGATTTTATGCGGACTGAACTTTTTTGGTGAGGTCTTGCGAAAATTTATATTTAAAACATCCCACTCGTAAAAAAAGATTATGAATCATTATATAATTTAAGGTCACTTTCAACAACAGATCTCTTGGCTCTCGCATCGATGAAGAACGTAGTAAATTTCTCTGTCTCTTATACACA
>1103:4661:13043__T593__S_1012
AAGTCGTAACAAGGTTTCCGTAGGTGAACCTGCGGAAGGATCATTACTGATTTAGCGAACCGAGCGTTAGCGAGGTTCTGCGATCGCTTGTATTTAAAACCCACTCTTGAACGTATAAAATTTTATGTATTATAATGATAAAATAAAGATCACTTTCAACAACGGATCTCTTGGCTCTCGCATCGATGAAGAACGTAGTGAATCTGACTGTCTCTTATACAC
>2112:16010:7660__T593__S_0655
AAGTCGTAACAAGGTTTCCGTAGGTGAACCTGCGGAAGGATCATTAATGATTTTTCAAAGCAAACCAAAGCGAAAGCGAGGTTTTGCGAATATATTTAAAACCCCCACTCTTAAAAAAAATTTTTCATTCATAATGTGAATAAAAAAAAGATCACTTTCAACAACGGATCTCTTGGCTCTCGCATCGATGAAGAACGCAGCAAACAACTGTCTCTTATACACATC
>1101:14169:20858__T604__S_0848
AAGTCGTAACAAGGTTTCCGTAGGTGAACCTGCGGAAGGATCATTACAAATTATGGCGAACTTCGCGTTTCGCGAGGTTTTGCGTCCAAATATATATTTAAAACATCCCACTCTTTAAAAAAAAAAAAATTATCTAATAAATAAAAAGATCACTTTCAACAACGGATCTCTTGGTTCTCGCATCGATGAAAACGCAGCGAACCTACTGTCTCTTATAC
>1101:8840:25641__T604__S_0323
AAGTCGTAACAAGGTTTCCGTAGGTGAACCTGCGGAAGGATCATTACCAATCTTTTTAGCGGGCCTTGGGCTTGTCCATGGTCTCGCGAAACTCCTGTATTTAAAACCCGCTCATGTAAAATTTTTAAATATATCTGTTATTATATAATTAAGATCACTTTCAACAACGGATCTCTTGGCTCTCGCATCGATGAAGAACGCAGCAAATTACTGTCTCTTATACA
>1106:8116:16611__T593__S_1307
AAGTCGTAACAAGGTTTCCGTAGGTGAACCTGCGGAAGGATCATTACCGATTTTAGCGAACCTGATCTTTGATCATGGTCTCGCGAAAACTTGTATTTAAAACCCCACTCTTATAAATTGAATCCATTTATATTATAATAAATAAATAAAGATCACTTTCAACAACGGATCTCTTGGCTCTCGCATCGATGAAAACGTAGTGAAGCATCTGTCTCTTAT
>2107:14285:17730__T593__S_1046
AAGTCGTAACAAGGTTTCCGTAGGTGAACCTGCGGAAGGATCATTATTGATTTTAGCGGGCCTTGGCTTTGTCCATGGTCACGCAAAAAACTCTGTATTTAAAACCCGCTCATAAGTTAAAACAATAATTTTTGTTATTATTATAATAATAAAGATCACTTTCAACAACGGATCTCTTGGCTCTCGCATCGATGAAGAACGTAGTAAAAAAGCTGTCTCTTATAC
>1101:14787:13880__T593__S_0960
AAGTCGTAACAAGGTTTCCGTAGGTGAACCTGCGGAAGGATCATTAACGATCTCGGCGCGTATTTTTTCGCGTTCCGTATTTAAAACCCCCACTCTTTTAACCAAATAAATTAAAAAAAATATATAGTATGATCACTTTCAACAACGGATCTCTTGGCTCTCGCATCGATGAAGAACGCAGCAAAGACTAGCTGTCTCTTATACACATCTCCGAGCCCAC
>1105:3449:15023__T593__S_0731
AAGTCGTAACAAGGTTTCCGTAGGTGAACCTGCGGAAGGATCATTATTGATTTAGCGAACCGAGCGTTAGCGAGGTTCTGCGATCGTTTATATTTTAAAACCCACTCTTGAATGTATAAAATTTTTTATGTATTAATGATAAAAATAAAGATCACTTTCAACAACGGATCTCTTGGCTCTCGCATCGATGAAGAACGTAGCAAATTCATGCTGTCTCTTATAC
>1105:13878:12095__T593__S_1264
AAGTCGTAACAAGGTTTCCGTAGGTGAACCTGCGGAAGGATCATTACCGATTTTTAGCGGATCTGATCTTTGGTCATGGTCTCGCGAAAAACTTGTATTTAAAACCCCACTCTTATAAATTAAATCATTTAATATACAATGTGTATAATAAATAAAGATCACTTACAACAACGGATCTCTTGGCTCTCGCATCGATGAAGAACGCAGTGAATCCTGTCTCTTATA
>1102:24200:16673__T604__S_0362
AAGTCGTAACAAGGTTTCCGTAGGTGAACCTGCGGAAGGATCATTACAAATTATGGCGAACTTCGCGTTTCGCGTCCAAATATATATTTAAAACATCCCACTCTTTAAAAAAAAAATTATCTAATGATAAATAAAAAGATCACTTTCAACAACGGATCTCTTGGTTCTCGCATCGATGAAGAACGCAGCAAATATCTGTCTCTTATACACATCTCCGAGCCC
>1106:16392:14413__T593__S_0634
AAGTCGTAACAAGGTTTCCGTAGGTGAACCTGCGGAAGGATCATTATCGATTTCCGCGCGATCTTTTTCGCGCGCGTATTTAAAACCACACTTAGAAATGAAAAATTTTATCATTCTTACTTGAAATAAGTAATTAAAAAGATCACTTTCAACAACGGATCTCTTGGTTCTCGCATCGATGAAGAACGCAGTGAAACACTGTCTCTTATACACATCTCCGAGCC
>1112:15769:8380__T593__S_0655
AAGTCGTAACAAGGTTTCCGTAGGTGAACCTGCGGAAGGATCATTAATTATTTTTTAAGCAAACCAAACTTTTTTAATAAAGTAAGGTTCAGCGAATATATTTAAAACCCCCCACTCTTTAATAAAAAAAAATTTCATTCAATTCATGTAATGAATAAAAAAAGATCACTTTCAACAACGGATCTCTTGGTTCTCGCATCGATGAAGAACGCAGCGAAGTTTC
>1105:11224:19211__T604__S_0148
AAGTCGTAACAAGGTTTCCGTAGGTGAACCTGCGGAAGGATCATTAACCAATCTTTAGCGAGCCTTGGCTTTGTCCATGGTTTCGCAAAAACTCTGTATTTAAAACCCGCTCATAAATTAAAACATAATTTTGTTATTATTATAATAATAAAGATCACTTTCAACAACGGATCTCTTGGCTCTCGCATCGATGAAGAACGTAGTGAAAACCTGTCTCTTATAC
>1103:9257:15667__T604__S_0814
AAGTCGTAACAAGGTTTCCGTAGGTGAACCTGCGGAAGGATCATTACAAATTATGGCGAACTTTGCGTTTTGCGAGGTTTTGCGTCCAAATGTATTTAAAACATCCCACTCTTTTAAAAAAAATTATCTAATGATAAATAAAAGATCACTTTCAACAACGGATCTCTTGGCTCCCGCATCGATGAAGAACGCAGTAAAGATTCCCTGTCTCTTATACACATCTCC
>1101:4139:8709__T593__S_0662
AAGTCGTAACAAGGTTTCCGTAGGTGAACCTGCGGAAGGATCATTATCAATATAGCGAACCGAGCGTTAGCGAGGCTTCGCGATCAAATTGTATTTAAAACCCAACTCTTTAAATGTATATTATTATATTGTATTTTAAATAATAAAAGATCACTTTCAACAACGGATCTCTTGGCTCTCGCATCGATGAAGAACGTAGTAAACAAACCTGTCTCTTATACACA
>1113:16196:2430__T593__S_1264
AAGTCGTAACAAGGTTTCCGTAGGTGAACCTGCGGAAGGATCATTACCGATTTTAGCGTGCCTGGTCAATTGACCATGGTCTCGCGAAATTTTGTATTTAAAACCCACACTTTTTTGTAATAATTTTTTTTAAATCATGTTATGATAAAAATAAAGATCACTTTCAACAACGGATCTCTTGGTTCTCGCATCGATGAAGAACGCAGTAAAGATCACT
>1110:5799:11437__T604__S_0325
AAGTCGTAACAAGGTTTCCGTAGGTGAACCTGCGGAAGGATCATTACCAATTTTAGCGAACCTAACCTTTTGGGTTTATGGTCTCGCAAAAAATCTGTATTTAAAACCCCACTCTTTATATAATAAAATGAAATTTATTTATTTAATAAAGATCACTTTCAACAACGGATCTCTTGGCTCTCGCATCGATGAAGAACGTAGTAAAAAACTGTCTCTTATACACA
>2106:20250:24108__T604__S_1070
AAGTCGTAACAAGGTTTCCGTAGGTGAACCTGCGGAAGGATCATTATCAACCTTAGCGGGGGACCCTCGAGGTTTTTCGCGTATATACTTAAAACCCAACTCTGTGAATCGTATTAAATTTCTTATGAAATGTAAAAAAAAAAGATCACTTTCAACAACGGATCTCTTGGCTCTCGCATCGATGAAGAACGCAGCGAACCCCT
>2103:18202:4043__T593__S_0655
AAGTCGTAACAAGGTTTCCGTAGGTGAACCTGCGGAAGGATCATTAATGATTTTCAAAGCAAAAACCAAAGCGAAAAGCGAGGTTTTTGCGAATATATTTAAAACCCCCCACTCTTTTAAAAAGAAAATTTTTCATTCGTAATAATATAAAAAAAAAGATCACTTTCAACAACGGATCTCTTGGCTCTCGCATCGATGAAGAACGTAGCAAAAAGAACC
>1103:8421:8354__T593__S_1463
AAGTCGTAACAAGGTTTCCGTAGGTGAACCTGCGGAAGGATCATTACCAATCTTTTAGCGGGCCTTGGCTTTTGTTCATGGTCTCGCAAAAAAAACTCTGTATTTAAAACCCGCTCATAAATTATAAAACATAATTGTTATTATTATAATAAAGATCACTTTCAACAACGGATCTCTTGGCTCTCGCATCGATGAAGAACGTAGCAAATTGCTGTCTCTTATACA
>1102:14878:19607__T593__S_1307
AAGTCGTAACAAGGTTTCCGTAGGTGAACCTGCGGAAGGATCATTACCGATTTTGGCGAACCTGATCTTTGATCATGGTCTCGCGAAAACTTGTATTTAAAACCCCACTCCTATAAATTGTGAATCCATTTATATTATAATAAATAAATAAAGATCACTTTCAACAACGGATCTCTTGGCTCTCGCATCGATGAAGAACGTAGCAAAAAACTGTCTCTTATAC
>1102:23506:10267__T604__S_1067
AAGTCGTAACAAGGTTTCCGTAGGTGAACCTGCGGAAGGATCATTACCAATCTTTAGCGGGCCTTGGGCTTGTCCATGGTCTCGCGAAACTTTGTATTTAAAACCGCTCATGTAAATTTTTAATATATGTTATTATATAAATAAAGATCACTTTCAACAACGGATCTCTTGGCTCTCGCATCGATGAAGAACGTAGCAAACGAATCTGTCTCTTATACAC
>2110:24778:16502__T604__S_0946
AAGTCGTAACAAGGTTTCCGTAGGTGAACCTGCGGAAGGATCATTAAGAATTTTGATCTCGGCGCGAAAGCGCCTTGTGCTTAAAACCCCCACTCTTTAAATGAGAATTTTTTTTTTAAAAAAAATAATAAAAATAATAATAATTATGATCACTTTCAACAACGGATCTCTTGGCTCTCGCATCGATGAAGAACGTAGCAAAGATCCTGTCTCTT
>1110:21007:11675__T593__S_0679
AAGTCGTAACAAGGTTTCCGTAGGTGAACCTGCGGAAGGATCATTACCGATTTTTAGCGAACCTGACCTTTGGTTATGGTCTCGCGAAAACTTTATATTTAAAACCCCACTCATAAAAAAAAAAATTTTTCATATATAAAATAAATAAAGATCACTTTCAACAACGGATCTCTTGGTTCTCGCATCGATGAAGAACGCAGTAAATACCTGTCTCTTATACAC
>1109:26126:11857__T593__S_1230
AAGTCGTAACAAGGTTTCCGTAGGTGAACCTGCGGAAGGATCATTATCGATTTTTGTCGAGCCTGGCTCGCGAAAAAATTCTGTATTTAAAACACCCACCCTTTTTAAAAAGATATTATTAAAATTTATGATTATTAATAATAATAATTAAAGATCACTTTCAACAACGGATCTCTTGGTTCTCGCATCGATGAAGAACGCAGCGAAAAACTGTCTCTTATACA
>2113:9359:22723__T593__S_0032
AAGTCGTAACAAGGTTTCCGTAGGTGAACCTGCGGAAGGATCATTATTGATTTAGCAAACCGAGGTTTGCGATCGTTTATATTTAAAACCCACTCTTGAACTATAAAATTTATGTATTAATGATAAAATAAAGATCACTTTCAACAACGGATCTCTTGGCTCTCGCATCGATGAAGAACGTAGCAAAACACTGTCTCTTATACACATCTCCGAGCCCACGAGAC
>1104:6083:21094__T593__S_1081
AAGTCGTAACAAGGTTTCCGTAGGTGAACCTGCGGAAGGATCATTACCAATCTCTAGCGGGGCTCGTAAGTGGGTCTCGCGAAACTTCTGTATTTAAAACCAAACTCATAAAATAAAAAAACATACATACACGTTATATGTAAATATAAGATCACTTTCAACAACGGATCTCTTGGTTCTCGCATCGATGAAGAACGTAGCAAACCAACTGTCTCTTATACACAT
>1102:5985:16091__T593__S_0633
AAGTCGTAACAAGGTTTCCGTAGGTGAACCTGCGGAAGGGTCATTACCAATCTTTTAGCGGGCCCTTGGCTTTGTCCATGGTCTCGCAAAAAAACCTGTATTTAAAACCCGCTCATAAATTATAAAACATAATTTTTGTTATTATTATAATAATAAAGATCACTTTCAACAACGGATCTCTTGGTTCTCGCATCGATGAAGAACGCAGCAAATGCCTGTCTCT
>1104:17439:23723__T604__S_0034
AAGTCGTAACAAGGTTTCCGTAGGTGAACCTGCGGAAGGATCATTACCAATATCTAGCGAACCTTGGCTTTGCCATGGTCTCGCGAACCCCTGTATTTAAAACCCAACTCATAATAAAATAATAATACTTTATCATTATGATATATATGATCACTTTTAACAACGGATCTCTTGGCTCTCGCATCGATGAAGAACGCAGCGAACCCCTGTCTCTTATACACAT
>1107:10054:4457__T593__S_0960
AAGTCGTAACAAGGTTTCCGTAGGTGAACCTGCGGAAGGATCATTAAGAATTTTGATCTCGGCGCGAAAGCGCCTTGTGTTTAAAACCCCCCACTCTTTTTAAACTGAATTTTTTTTAAAAAAATAATAATAATTGATCACTTTCAACAACGGATCTCTTGGCTCTCGCATCGATGAAGAACGTAGCAAATTTATTCTGTCTCTTATACACAT
>1108:6297:15403__T604__S_0940
AAGTCGTAACAAGGTTTCCGTAGGTGAACCTGCGGAAGGATCATTACCAATCTTTAGCGGACCTTGGGCTTGTCCATGGTCTCGCGAAACTTGTATTTAAAACCCACTCATGTAAATTTTTAAATAATAATATATGTGTATTATATAAATAAAGATCACTTTCAACAACGGATCTCTTGGCTCTCGCATCGATGAAGAACGTAGCAAAAGCTAACTGTCTCTTA
>1106:8260:11206__T593__S_1095
AAGTCGTAACAAGGTTTCCGTAGGTGAACCTGCGGAAGGATCATTACCAATCTTTAGCGGGCCTTGGGCTTGTCTATGGTCTCGTATTTAAAACCCGCTCATGTAAATTTTTAAATATATATCTGTTATTATATAAATAAAGATCACTTTCAACAACGGATCTCTTGGTTCTCGCATCGATGAAGAACGCAGTAAAATGGCTGTCTCTTATACACATCTCCGA
>2111:23233:13829__T593__S_1517
AAGTCGTAACAAGGTTTCCGTAGGTGAACCTGCGGAAGGATCATTATCAATTCTAGCAAGTAACCCTTTAGGGTTCTTGCGCACGTATTTAAAACCCCACACTTTATGAAATTTTATATATATATATATTTACTTTAATAAGTAATTAAAAGATCACTTTCAACAACGGATCTCTTGGCTCTCGCATCGATGAAGAACGTAGCGAAACTGTGCTGTCTCTT
>1103:21624:17710__T593__S_0773
AAGTCGTAACAAGGTCTCCGTTGGTGAACCTGCGGAAGGATCATTACTGATTTAGCGAACCTAGCGTTAGCAAGGTTTTGCGATCATTTTATATTTAAAACCCACTCTTGAACGTATAAAATTTATGTATTATAATAATAAAATAAAGATCACTTTCAACAACGGATCTCTTGGTTCTGGCATCGATGAAGAACGTAGTAAACCGGTCTGTCTCTTATACACA
>1102:7899:24536__T593__S_0655
AAGTCGTAACAAGGTTTCCGTAGGTGAACCTGCGGAAGGATCATTAATGATTTTCAAAGCAAAAACCAAAGCGAAAAGCGAGGTTTTTGCGAATATATATTTAAAACCCCATCCTTTTTAAAAAGAAAATTTTTTTCATTCGTAATGTGAATAAAAAAAAGATCACTTTCAACAACGGATCTCTTGGCTCTCGCATCGATGAAGAACGTAGCAAAAAAAGAC
>1101:10592:25249__T593__S_0990
AAGTCGTAACAAGGTTTCCGTAGGTGAACCTGCGGAAGGATCATTACCAATCTTTTAGCGGGCCTTGGCTTTGTCCATGGTCTCGCAAAAACTCTGTATTTAAAACCCGCTCGTAAATTAACATAATTTTTGTTATTACAATAATAAAGATCACTTTCAACAACGGATCTCTTGGCTCTCGCATCGATGAAGAACGCAGCGAAAAAATCTGTCTCTTATACACAT
>1101:9749:14431__T593__S_0682
AAGTCGTAACAAGGTTTCCGTAGGTGAACCTGCGGAAGGATCATTACCGATTTTAGCGAACCTGACCTTTGGTTATGGTCTCGCGAAAACTTTATATTTAAAACCCCCACTCATAAAAAAAAAATTTTTCATATATAAAATAAATAAAGATCACTTTCAACAACGGATCTCTTGGTTCTCGCATCGATGAAGAACGCAGCGAAACCGGGCTGTCTCTTATAC
>1105:24259:16095__T604__S_1078
AAGTCGTAACAAGGTTTCCGTAGGTGAACCTGCGGAAGGATCATTAAAAATTTTTGATCTCGGCGCGAAAGCGTCATCGTGTTTAAAACCCCCCCACCCTTCTTTTTTTAAATGAGAATTTTAATATTGTATCATATTATGATCACTTTCAACAACGGATCTCTTGGCTCTCGCATCGATGAAGAACGTAGCAAACAACTGTCTCTTATACACATCTCCGAGCC
>1101:10782:6076__T604__S_1037
AAGTCGTAACAAGGTTTCCGTAGGTGAACCTGCGGAAGGATCATTATCGATTTTTGTCGAGCCTGGCTCGCGAAAAACTTTGTATTTAAAACACCCACCCTTTAAAAAATGTTAATTTATGATTATTAATTAAAATAATAATTAAAGATCACTTTCAACAACGGATCTCTTGGCTCTCGCATCGATGAAGAACGCAGTGAAGAAATACTGTCTCTTATACATAT
>2114:12048:15379__T593__S_0038
AAGTCGTAACAAGGTTTCCGTAGGTGAACCTGCGGAAGGATCATTACAAATTATGGCGAACTTCGCGTCTCGCGAGGTTTTGCGTCCAAACTTTATTTAAAACATCCCACTCTTTAAAAAAAAATTATCTGATGATAAATAAAAAGATCACTTTCAACAACGGATCTCTTGGTTCTCGCATCGATGAAGAACATAGTAAAGGTTCTCTGTCTCTTATACACA
>1110:22308:10894__T593__S_0722
AAGTCGTAACAAGGTTTCCGTAGGTGAACCTGCGGAAGGATCATTATTGAACCTAAGCAAGCCTGGCATTTATTTTGCAAGGTTTTGCGCGTATTTAAAACCCCACACTTTTTGAAAATAACATGTATTTTACTTGAATAAAAGTAATTAAAAGATCACTTTCAACAACGGATCTCTTGGTTCTCGCATCGATGAAGAACGCAGTAAAAACCTGTCTCTTATACA
>1102:13510:18051__T604__S_0178
AAGTCGTAACAAGGTTTCCGTAGGTGAACCTGCGGAAGGATCATTAAAAAAGAATCGAAAGATTCGCTTTTTTTGAAACTCTACTACTACTACTTTGTAGGCAGTAGAGTTTTTTCCAAACTCTGATAAAAATATCGTCGCATTGACGAAATCTAAATAAAAATTATAAAAAACTTTCAACAATGGATCTCTTGGCTCTCGCATCGATGAAGAACGCAGTAAACT
>1105:14156:16729__T593__S_0032
AGGTCATAACAAGGTTTCCGTAGGTGAACCTGCGGAAGGATCATTACTGATTTGGCGAACCGAGGTTCTGCGATCGTTTATATTTAAAGCTCACTCTTGAATTGTATAATTTATGTATTAATGATAAAGTTAAAGATCACTTTCAACAACGGATCTTTTGGCTCTCGCATCGATGAAGAACGTAGCAAACCACTGTCTCTTATACACATCTCCGAGCCCACGAG
>1102:17244:22926__T593__S_0166
AAGTCGTAACAAGGTTTCCGTAGGTGAACCTGCTGAAGGATCATTACCAATCTTTTAGCGAGCCTTGGCTTTGTCCATGGTCTTGCAAAACTCTGTATTTAAAACCCGCTCATAAATTATAAAACATAACTTTTGTTATTATTATGATAATAAAGATCACTTTCAACAACGGATCTCTTGGCTCTCGCATCGATGAAGAACGTAGCGAATTCCCTGTCTCTT
>1101:15361:22723__T593__S_0963
AAGTCGTAACAAGGTTTCCGTAGGTGAACCTGCGGAAGGATCATTACAAATCACGGCGAACCTCAGGTTTTGCGTCCATTTTTCGTATTTAAAACATCCCACTCTTTAAAAAATTATCTAATGATAAATGAAAAGATCACTTTCAACAACGGATCTCTTGGTTCTCGCATCGATGAAGAACGCAGTAAAGACCTCCTGTCTCTTATACACATC
>1101:12287:14726__T604__S_0017
AAGTCGTAACAAGGTTTCCGTAGGTGAACCTGCGGAAGGATCATTAAGAATTTTGATCTCGGCGCGAAAGCGCCTTGTGCTTAAAACCCCCACTCTTTAAACGAGAATTTTTAAAAAAATAATAATAATAATAATGATCACTTTCAACAACGGATCTCTTGGCTCTCGCATCGATGAAGAACGCAGCAAACAACTGTCTCTTATACACATCTCCGAGCCCACGAG
>1101:13184:22563__T604__S_1190
AAGTCGTAACAAGGTTTCCGTAGGTGAACCTGCGGAAGGATCATTACCAATTCTTAGTGAGCCTGGATTCATCCACGGTCTCGCGAAAACTTGTATTTAAAACCTACTCTTATAATTAAAAATAAGATATGATAAAAATTAGATCACTTTCAACAACGGATCTCTTGGCTCTCGTATCGATGAAGAACGCAGTGAATCCCGCTGTCTCTTATACACATCTCCGAG
>2102:17490:7995__T593__S_1231
AAGTCGTAACAAGGTTTCCGTAGGTGAACCTGCGGAAGGATCATTACCAATCTTTTTAGCGGGCCTTGGCTTTGTCTATGGTCTCGCAAAAAACTCTGTATTTAAAACCCGCTCATAAGTTAAAACAATAATTTTTTGTTATTATTATAATAATAATTAAGATCACTTTCAACAACGGATCTCTTGGCTCTCGCATCGATGAAGAACGTAGTAAAAAAAACCTG
>1111:19981:8461__T593__S_0099
AAGTCGTAACAAGGTTTCCGTAGGTGAACCTGCGGAAGGATCATTACCGATTTTTAGCGGACCTGATCTTTGGTCATGGTCTCGCGAAAACTTGTATTTAAAACCCCACCCTTATAAATTAAAACATTATTTTATATTATGTATATAATAAATAAAGATCACTTTCAACAACGGATCTCTTGGCTCTCGCATCGATGAGAACGTAGCAAAACAAGACTGTCT
>2110:19201:7913__T593__S_0965
AAGTCGTAACAAGGTTTCCGTAGGTGAACCTGCGGAAGGATCATTATCAATTCTGCGCGATCTTCTTCGCGCTTGTATTTAAAACCCACACTTTTTTTGAAAAAAAAATTTTTACATACTTTTTTACTTGAAATGAGTAATTAAAAAAGATCACTTTCAACAACGGATCTCTTGGTTCTCGCATCGATGAAGAACGCAGTAAAGAGGGCTGTCTCTTATACACA
>1106:15338:21291__T604__S_1091
AAGTCGTAACAAGGTTTCCGTAGGTGAACCTGCGGAAGGATCATTACCAATCTTTAGCGGGCCTTGGGCTTGTCCATGGTCTCGTGAAACTTAGTATTTAAAACCCGCTCATGTAAATTTTTAAATATATCTGTTATTATATAAATAATAAAGATCACTTTTAACAACGGATCTCTTGGCTCTCGCATCGATGAAGAACGTAGCGAAACATCCTGTCTCTTAT
>1106:21717:23112__T604__S_0734
TAGTCGTGACAAGGTTTCCGTAGGTGAACCTGCGGAAGGATCATTACCGATTTTTAGCGGACCTGATCTTTGGTCATGGTCTCGCGAAAACTTGTATTTAAAACCCCCCACTCTTATAAATTGAATCATTTTATTATAATAATAATAAATAAAGATCACTTTCAACAACGGATCTCTTGGCTCTCGCATCGATGAAGAACGCAGTAAAAGTTCTCTGTCTCT
>1104:22717:21045__T604__S_0233
AAGTCGTAACAAGGTTTCCGTAGGTGAACCTGCGGAAGGATCATTAAAATATCAGAAGATTTTTTTAAATCTTTCTAATACTTTTATTCAAAAATTTCGGTCTTATATATTTTTTAAAAATATTTTTAAAAAAAAATTTAAGATAACTTTCAACAACGGATCTCTTGGCTCTTGCATCGATGAAGAACGCAGCGAAAAACTGTCTCTTATACACATCTCCGAG
>1105:26128:11650__T604__S_1141
AAGTCGTAACAAGGTTTCCGTAGGTGAACCTGCGAAAGGATCATTAATATTACTACTATTCTTCTCCTTTCTTGTCTCAGTCTTTTAGTAGTAAGTCTTATTCAAATATTGAAAGGAGCAAGATACCTATATTTAAAACCCACTCTTAAATATTTATTTGTATTTTGAATGATAAAATTAAAGATCACTTTCAACAACGGATCTCTTGGCTCTCGCATTGATGAAG
>1108:4824:18351__T593__S_0827
AAGTCGTAACAAGGTTTCCGTAGGTGAACCTGCGGAAGGATCATTACCAATTTTTAGCGGACCTGATCTTTGGTCATGGTCTCGCGAAAACTTGCTTGTATTTAAAACCCCACTCTTTATAAATTGAATCATTTAATTATTATAATAAATAAAGATCACTTTCAACAACGGATCTCTTGGTTCTGGCATCGATGAAGAACGTAGTAAACGTACTGTCTCTTATAC
>1102:18436:19845__T604__S_0957
AAGTCGTAACAAGGTTTCCGTAGGTGAACCTGCGGAAGGATCATTACCAATCTTTTAGCGGGCCTTGGCTTGTCCATGGTCTCGCAAAAAACACTTGTATTTAAAACCCGCTCATAAATTATAAAACGGTAATTTTTGTTATTATTATAAATAATAAAGATCACTTTCAACAACGGATCTCTTGGCTCTCGCATCGATGAAGAACGTAGTAAACCCCTGTCTCTT
>2104:10345:22436__T593__S_0677
AAGTCGTAACAAGGTTTCCGTAGGTGAACCTGCGGAAGGATCATTAATGATTTTCAAAGCAAAAACCAAAGCGAAAAGCGAGGTTTTTGCGAATATATATTTAAAACCCCACTCTTTTAAAAAGAAAATTTTTCATTCGTAATAATATAAAAAAAAGATCACTTTCAACAACGGATCTCTTGGCTCTCGCATCGATGAAGAACGTAGTGAAGCCTCTG
>1109:20748:7985__T593__S_0948
AAGTCGTAACAAGGTTTCCGTAGGTGAACCTGCGGAAGGATCATTACCAATTTTAGCGAACCGTTACCTTTTGGGTTTATGGTCTCGCGAAAAAAACTGTATTTAAAACCCCACTCTTTTTATAATAAAATGAATCTATTTATATAATAATAAATAAAGATCACTTTCAACAACGGATCTCTTGGCTCTCGCATCGATGAAGAACGTAGCAAAAATCACCTG
>1105:11598:20804__T593__S_0689
AAGTCGTAACAAGGTTTCCGTAGGTGAACCTGCGGAAGGATCATTATAAAATTTTCATATATTAATTTATTTAATATATAAAAAATTATATACAAAATGTATTCAAAACCCACACTCTTTATAACCAAAAAAAAAATAATATATATTTTTAATATATATATATAATAAAAAACAACTTTCAACAACGGATCTCTTGGCTCTCGCATCGATGAAGAACGCAGTAAA
>1109:14243:5022__T593__S_1258
AAGTCGTAACAAGGTTTCCGTAGGTGAACCTGCGGAAGGATCATTACCGATTTTTAGCGGACCTGATCTTTGGTCATGGTCTCGCGAAAACTTGTATTTAAAACCCCACTCTTATAAATTGAATCATTTTATATTATGATAAATTAAGATCACTTTCAACAACGGATCTCTTGGCTCTCGCATCGATGAAGAACGTAGCAAATCGCGACTGTATACACATCTC
>1105:26960:10772__T593__S_1021
AAGTCGTAACAAGGTTTCCGTAGGTGAACCTGCGGAAGGATCATTATAAATATTAAGCTTGCCTTGGGCTTTATAAGCCTTGGCTTGCGAATCCTTTGTATTTAAAACCCCACTCTTTTAATATGAATCATATTTTTATCTTAAAAATAATATAAGGATCACTTTCAACAACGGATCTCTTGGCTCTCGCATCGATGAAGAACGCAGCGAATGAACTGTCTCT
>1101:18752:14566__T593__S_0753
AAGTCGTAACAAGGTTTCCGTAGGTGAACCTGCGGAAGGATCATTATAAAATTTTCATATATTAATTTATATATAAAATATATACAAAATGTATTCAAAACCCACACTCTTATAAACCATTTATAAAAATGTTATATCTTGTATATAATAATAACAAAAAACAACTTTCAACAACGGATCTCTTGGCTCTCGCATCGATGAAGAACGCAGTGAATTTGTCTGT
>1103:11759:11230__T604__S_1129
AAGTCGTAACAAGGTTTCCGTAGGTGAACCTGCGGAAGGATCATTACCAATCTATAGCGTGCCTTGGCTTTGGTCATGGTCTCGCGAAAAACTTGTATTTAAAACCCAATCCTGAAATAAAAAAAAACTATATATACATCATAATATGTAAAAAAAAGATCACTTTCAACAACGGATCTCTTGGCTCTCGCATCGATGAAGAACGCAGTAAAGT
>1102:9473:15580__T593__S_0851
AAGTCGTAACAAGGTTTCCGTAGGTGAACCTGCGGAAGGATCATTACCAATCTTTTAGCGGGCCTTGGCTTTTTTGTCCGTGGTCTTGCAAAAATTCTGTATTTAAAACCCGCTCATAAATTATAAAACGTAATTTTTGTTATTATTATAATAATAAAGATCACTTTCAACAACGGATCTCTTGGCTCTCGCATCGATGAAGAACGTAGTGAAGCCCAGCTG
>1104:5726:19070__T604__S_1100
AAGTCGTAACAAGGTTTCCGTAGGTGAACCTGCGGAAGGATCATTAATGATTTTTTTTTAGCGAACTGAACTATATTTTTAGTAAAGTTTCGCGAAAATTATTTGTATTTAAAACTTCTCCCACTCTTGTAAAAAAAAATAATTTATTATAATAAAAAAAAAGATCACTTTCAACAACGGATCTCTTGGTTCTCGCATCGATGAAGAACGCAGCAAAAGGC
>1107:7728:5199__T593__S_0808
AAGTCATAACAAGGTTTCCGTAGGTGAACCTGCGGAAGGATCATTACCAATCTTTTTAGCGGGCCTTGGCATTGTCCATGGTCTCGCAAAAAAACCTGTATTTAAAACCCACTCATAAATTTATAAAACATAATTTTTGTTATTATTGTAATAATAAAGATCACTTTCAACAACGGATCTCTTGGCTCTCGCATCGATGAAGAACGTAGTAAACCGGGACTGT
>1102:28209:10754__T604__S_0980
AAGTCGTAACAAGGTTTCAGTAGGTGAACCTGCGGAAGGATCATTACCAATCTTTAGAAACCTCGGCTTTGTCCATGGTCTCGCAAATTTTATATTTAAAACCCAACTCATAAGATTCAATACTTTTTGATATGAATAATAAAGATCACTTTCAACAACGGATCTCTTGGCTCTCGCATCGATGAAGAACGCAGCAAACACCTGTCTCTTATACACATCTCCGA
>1102:3194:11603__T604__S_0112
AAGTCGTAACAAGGTTTCCGTAGGTGAACCTGCGGAAGGATCATTACAAATCATGGCGAACCTCGCATTTCGTGAGGTCTTGCGTCCATTTTTCGTATTTAAAACATCCCACTCTTTAAAAAATATTTATCTAATGATAAAAATAAAAAGATCACTTTCAACAACGGATCTCTTGGCTCTCGCATCGATGAAGAACGCAGTAAAAATGCCTGTCTCTT
>1114:21300:22834__T593__S_1046
AAGTCGTAACAAGGTTTCCGTAGGTGAACCTGCGGAAGGATCATTATTGATTTTAGCTTAACCTGGCTTTTAGTCAAGGTTAATGCGAAATTTTTGTATTTAAAACCCACTCTTATCATGAATCAAATTTTTTTATAATAATAAAGATCACTTTCAACAACGGATCTCTTGGTTCTGGCATCGATGAAGAACGTAGTGAAACATCTGTCTCTTATACACATCT
>1113:8441:21680__T593__S_0165
AAGTCGTAACAAGGTTTCCGTAGGTGAACCTGCGGAAGGATCATTATAAAATTTTCATATATTAATTTATTAATTATATACAAAATGTATTCAAAACCCACACTCTTATAAACAAACCATTTATAAAAAATGTTATATCTCGTATATAATAATAACAAAAAACAACTTTCAACAACGGATCTCTTGGCTCTCGCATCGATGAAGAACGCAGTAAAGATC
>1101:18768:14913__T593__S_1222
AAGTCGTAACAAGGTTTCCGTAGGTGAACCTGCGGAAGGATCATTACCAATTTTAGCGAGCCTGGCATTACGTCCATGGTCTCGTGAAATTATTGTATTTAAAACCCCACTCTTCTATAATAAAATAATATGTATTCATGATAAAAATTAAAGATCACTTTCAACAACGGATCTCTTGGTTCTCGCATCGATGAAGAACGTAGTAAATAACCGCTGTCTCTTAT
>1102:5880:10846__T604__S_0995
AAGTCGTAACAAGGTTTCCGTAGGTGAACCTGCGGAAGGATCATTACTGATTTAGCAAACCGAACGTTAGTAAGGTTTTGCGATCATTTTATATTTAAAACCCACTCTTGAACGTATAAAATTCTATGTATATTACAATGATAAAATAAAGATCACTTTCAACAACGGATCTCTTGGCTCTCGCATCGATGAAGAACGCAGCAAATCCCTGTCTCTTATACACA
>1101:16877:18688__T604__S_0939
AAGTCGTAACAAGGTTTCCGTAGGTGAACCTGCGGAAGGATCATTATAAATTAAAGCGAGCCGAGCTTCTTTGTGAGGTTTCGCGTTCCTTTTTATATTTAAAACCCAACTCTTTTAAATATAATTTAATTTATTTTAATTAAAGATCACTTTCAACAACGGATCTCTTGGCTCTCGCATCGATGAAGAACGTAGTGAACCCCACCTGTCTCTTATACACAT
>1104:18590:13115__T604__S_0939
AAGTCGTAACAAGGTTTCCGTAGGTGAACCTGCGGAAGGATCATTACCAACCTTTTTAGTGAGCCTTGGACTTGTCCTCGGTCTCGCGAGATATTCTGTATTTAAAACCCGCTCATATAACTAAAACATGTAGTAATATTATGATAATTAAAGATCACTTTCAACAACGGATCTCTTAGCTCTCGCATCGATGAAGAACGCAGCGAACTTATCTGTCTCTTA
>1104:25150:20557__T604__S_1024
AAGTCGTAACAAGGTTTCCGTAGGTGAACCTGCGGAAGGATCATTATCAACCTTAGCGGGGGACCTTCGAGGTTTTTCGCGTATATACTTAAAACCCAACTCTAGTAATAAATTTCTTATGAAATGTAAAAAAAAAGATCACTTTCAACAACGGATCTCTTGGCTCTCGCATCGATGAAGAACGCAGTAAAAACTCTGTCTCTTATACACATCT
>1101:14101:18879__T604__S_0075
AAGTCGTAACAAGGTTTCCGTAGGTGAACCTGCGGAAGGATCATTATAAATTAAAGCGAGCTGAGCTTTTTGCGAGGTTTCGCGGTCCATTTTGTATTTAAAACCTACTCTTTTAAATATTTTATTTATTTATTTGAATCAATAAATAAAGATCACTTTCAACAACGGATCTCTTGGCTCTCGTATCGATGAAGAACGCAGCAAAGTACTGTCTCTTATACAC
>1102:15320:23644__T593__S_0726
AAGTCGTAACAAGGTTTCCGTAGGTGAACCTGCGGAAGGATCATTAGAAATCAAAATTTTTTATTCAAAAAAATTTAATCTTTTTTATTTAAAAAAATTTTAAGATAATAATTAAGACAACTTTCAACAACGGATCTCTTGGCTCTTGCATCGATGAAGAACGTAGCAAAAACCTGTCTCTTATACACATCTCCGAGCCCACGAGACGCATGGAAATCTCGTAT
>1102:18325:10142__T604__S_0171
AAGTCGTAACAAGGTTTCCGTAGGTGAACCTGCGGAAGGATCATTACCAATCTTTTAGCGGGCCTTGGGCTCTGTCCATGGTCTCGCAAAAAAAAACCTGTATTTAAAACCCGCTCATAAATTATAAAACATAATTTTTGTTATTATTATAATAATAAAGATAAGATCACTTTCAACAACGGATCTCTTGGCTCTCGCATCGATGAAGAACGCAGTGAATCTT
>1102:11264:26026__T604__S_0064
AAGTCGTAACAAGGTTTCCGTAGGTGAACCTGCGGAAGGATCATTACCAATCTTTAGCGGGCCTTGGACTTGTTCATGGTCTTGCGAAACTTGTATTTAAAACCCGCTCATGTAAATTTTTAAGTAATATATATGTATTATATAAATTAAGATCACTTTCAACAACGGATCTCTTGGCTCTCGCATCGATGAAGAACGCAGCGAAACACGTCTGTCTCTTATACA
>2110:12945:12922__T593__S_0781
AAGTCGTAACAAGGTTTCCGTAGGTGAACCTGCGGAAGGATCATTACCAATCTTTTAGCGGGCCTTGGCTTTTTTGTCCATGGTCTTGCAAAACCCTGTATTTAAAACCCGCTCATAAATTATAAAACATAATTTTTGTTATTTATTATAATAATAAAGATCACTTTCAACAACGGATCTCTTGGCTCTCGCATCGATGAAGAACGTAGTGAAAATACTGTCTC
>1112:13012:14748__T604__S_0792
AAGTCGTAACAAGGTTTCCGTAGGTGAACCTGCGGAAGGATCATTACCAATCTCTAGCGTGACCTGGCATTTTTGGCCATGGTCTCGCGAAAAACCTTTGTATTTAAAACCCAACCCTGAAATAAAAAAAAAAAACCATATAATCATATGTAAAAAAAAGATCACTTTCAACAACGGATCTCTTGGCTCTCGCATCGATGAAGAACGTAGTAAATCCTAACT
>1110:22125:19164__T604__S_0871
AAGTCGTAACAAGGTTTCCGTAGGTGAACCTGCGGAAGGATCATTACCAATCTCTTGGCGGGGCCTTGGCTCGTCCATGGTTCCGCAAAAACTTGTATTTAAAACCCAACTCATAAATGAATCATACTTTTTTATGTCAAATTGATGTAAATAAAGATCACTTTCAACAACGGATCTCTTGGTTCTCGCATCGATGAAGAACGTAGCAAAAAACTGTCTCTTAT
>1101:11790:25466__T604__S_0944
AAGTCGTAACAAGGTTTCCGTAGGTGAACCTGCGGAAGGATCATTACCAACCTTTTTAACCTTTTTAGTGGGCCTTGGACTTGTCCGTGGTCTCGCGAAATTCTGTACTTAAAACCCGCTCATATAACTAAAACATGTAGTAATATATGATAATTAAAGATCACTTTCAACAACGGATCTCTTGGCTCTCGCATCGATGAAGAACGCAGTAAAAGATCC
>2104:23829:12979__T604__S_1129
AAGTCGTAACAAGGTTTCCGTAGGTGAACCTGCGGAAGGATCATTACCAATCTCTAGCGGGCCTTGGCTTGTTCCATGGTCTTGCGAAATTTTGTATTTAAAACCAACTCTTGTAAAATTAATATAACTTAATATATCATTGATATAAATAAAGATCACTTTCAACAACGGATCTCTTGGCTCTCGCATCGATGAAGAACGCAGTGAACGACTGTCTCTTATA
>1101:23321:10445__T593__S_1230
AAGTCGTAACAAGGTTTCCGTAGGTGAACCTGCGGAAGGATCATTATCGATTTTTGTCGAGCCTGGCTCGCGAAAAAAATTCTGTATTTAAAACACCCACCCTTTTTTAAAAAATGTTATTAAAATTTTAATTATTTGAAATAATTAAAGATCACTTTCAACAACGGATCTCTTGGCTCTCGCATCGATGAAGAACGTAGCAAAAAGACTGTCTCTTATACACA
>1101:23726:11178__T593__S_0948
AAGTCGTAACAAGGTTTCCGTAGGTGAACCTGCGGAAGGATCATTACCAATCTTTTAGCGGGCCTTGGCTTGTCCATGGTCTCGCAAAAAACCCTGTATTTAAAACCCGCTCATAAATTATAAAACATAATTTTTGTTATTTTATTATAATAATAAAAGATCACTTTCAGCAACGGATCTCTTGGCTCTCGCATCGATGAAGAACGTAGCGAACTCTACCTGTCT
>1109:19196:5190__T604__S_1190
AAGTCGTAACAAGGTTTCCGTAGGTGAACCTGCGGAAGGATCATTACCAAATTTTAGTGAGCCTGGATTCTCGCCCACGGTCTCGCGAAATCTTGTATTTAAAACCCGCACGTATAATTTTAAAACATGATAGTTATGATAAAAAGTTAAAGATCACTTTCAACAACGGATCTCTTGGCTCTCGCATCGATGAAGAACGCAGCGAACGAACCCTGTCTCTTAT
>1101:25252:22609__T593__S_0705
AAGTCGTAACAAGGTTTCCGTAGGTGAACCTGCGGAAGGATCATTATTGTACTTAAGGTCACCAATTTGAAGACCTCAGACTGGTGATCATCAGTACATACCTATTTAATAGGAGCAAAAGTATTTAAAACCCCCTCACACTTAAAATTTTTATGTATATTTTACTATAAAAGTAATTAAAAAGATCACTTTCAACAACGGATCTCTTGGCTCTCGCATCGATGA
>1101:5713:16075__T593__S_0216
AAGTCGTAACAAGGTTTCCGTAGGTGAACCTGCGGAAGGATCATTATAAAATTTTAATATATAAAATTATATACAAAATGTATTCAAAACCCACACTTTAAACCATTTATAAAAATGTTATATCTTGTATATAATAATAACAAAAAAACAACTTTCAACAACGGATCTCTTGGCTCTCGCATCGATGAAGAACGCAGTAAACAACTGTCTCTTATACACATCTCC
>1106:9770:4246__T593__S_1063
AAGTCGTAACAAGGTTTCCGTAGGTGAACCTGCGGAAGGATCATTAGTAATCTTTTAGCGAGCCTTGGCTTTTTGTCCATGGTCTTGCAAAACCTCTATTTAAAACCCGCTCATAAATTGAAACATAATTTTGTTATTATTATAATAATAAAGATCACTTTCAACAACGGATCTCTTGGCTCTCGCATCGATGAAGAACGCAGTAAAGAGCTGTCTCTTATACA
>1106:12909:22195__T604__S_1084
AAGTCGTAACAAGGTTTCCGTAGGTGAACCTGCGGAAGGATCATTACCGATTTGAGCGAGCCTGGTCTTTTTTGGATCACGGTCTTGCTAAATTTTGTATTTAAAACCCTACTCTTTAAATAATTATTATTGTATCCATATAATAAATAAAAGATCACTTTCAACAACGGATCTCTTGGCTCTCGCATCGATGAAGAACGTAGCGAACCCAAC
>1101:2714:15953__T593__S_0662
AAGTCGTAACAAGGTTTCCGTAGGTGAACCTGCGGAAGGATCATTATTGATTTAGCAAACCGAGCGTTAGCAAGGTTTTGCGATCACTTATATTTAAAACCCACTCTTTAATGTATAAAATTTATGTATTAATGATAAAAATAAAGATCACTTTCAACAACGGATCTCTTGGCTCTCGCATCGATGAAGAACGTAGTGAAATCCTTCTGTCTCTTATACACAT
>1108:21681:3160__T593__S_1273
AAGTCGTAACAAGGTTTCCGTAGGTGAACCTGCGGAGGATCATTACCAATCTTTTTAGCGGGCATTGGCTTTGTCCATGGTCTCGCAAAAAAAACCTGTATTTAAAACCCGCTCATAAATTATAAAACATAATTTTTGTTATATTATATTATAATAATAAAGATCACTTTCAACAACGGATCTCTTGGCTCTCGCATCGATGAAGAACGTAGCGAACTAAAGC
>2106:26279:10680__T593__S_0781
AAGTCGTAACAAGGTTTCCGTAGGTGAACCTGCGGAAGGATCATTACCAATTTTTTAGCGGGCCTAGCGTTAGCAAGGTTTTGCGATCATTTTATATTTAAAACCCACTCTTGAACGTATAAAATTTATGTATTATAATAATAAAATAAAGATCACTTTCAACAACGGATCTCTTGGCTCTCGCATCGATGAAGAACGTAGCAAAGCGGCTGTCTCTTATACACA
>1104:7095:20117__T604__S_0821
AAGTCGTAACAAGGTTTCCGTAGGTGAACCTGCGGAAGGATCATTACTGATTTAGCGAACCGAGCGTTAGCAAGGTTTTGCGATCATATTTATATTTAAAACCCACTCTTGAACGTATAAAATTTTGTATTATAATGATAAAACAAAAAGATCACTTTCAACAACGGATCTCTTGGCTCTCGCATCGATGAAGAACGTAGCAAAGAGGACTGTCCTCTTATAC
>2108:3588:14571__T593__S_1524
AAGTCGTAACAAGGTTTCCGTAGGTGAACCTGCGGAAGGATCATTAAAAAATTTTGAGGTATTTTATACCTCTTGTATTTAAAACCCAACTCTTTTAAACCTAAAATTTTTTTTTAATAAAAAACTTTCAACAACGGATCTCTTGGCTCTCGCATCGATGAAGAACGTAGTGAACATCTGTCTCTTATACACATCTCCGAGCCCACGAGACTCACCACTATCTCG
>2105:13451:17077__T604__S_0590
AAGTCGTAACAAGGTTTCCGTAGGTGAACCTGCGGAAGGATCATTACCAATCTTTTTAGCGTGCCTTGGCTTTGTCCATGGTCTCGTAAAAACTCTGTATTTAAAACCCGCTCATAAATTAAAACATAATTTTTGTTGTTATTATAATAATAAAGATCACTTTCAACAACGGATCTCTTGGCTCTCGCATCGATGAATAACGCAGCAAATGCGCCCTGTCTCT
>1101:25106:9689__T593__S_0960
AAGTCGTAACAAGGTTTCCGTAGGTGAACCTGCGGAAGGATCATTAAGAATTTTGATCTCGGCGCGAAAGCGCCTTGTGCTTAAAACCCCCACTCTTTAAACGAGAATTTTTGTTTTTTTTTTAAAAAATAATAATAATTATGATCACTTTCAACAACGGATCTCTTGGCTCTCGCATCGATGAAGAACGCAGCAAACGGGTACTGTCTCTTATACACATCTCCG
>1110:21617:22876__T593__S_0261
AAGTCGTAACAAGGTTTCCGTAGGTGAACCTGCGGAAGGATCATTATTGATTTTAGCTTAACCTGGCTTTTTTAGCCAAGGTTAATGCGAAATTCTTGTATTTAAAACCCACTCTTATATGAATCAAATTTTTTTATTGTGATAAAAAAAGATCACTTTCAACAACAGATCTCTTGGTTCTCGCATTGATGAAGAACGCAGCAAAAGCCTCTGTCTCTT
>1114:17638:6169__T604__S_0296
AAGTCGTAACAAGGTTTCCGTAGGTGAACCTGCGGAAGGATCATTATCAATCTTTTGGCCTTTGCGCCAATATATATTTAAAACCCAACTCTATGAATCAAAAATTTTTAAATTTAATTTTAAAAAAGATCACTTTCAACAACGGATCTCTTGGCTCTCGCATCGATGAAGAACGTAGCAAAACCCTGTCTCTTATACACATCTCCGAGCCCACGAGACGATC
>1110:3028:17071__T593__S_1005
AAGTCGTAACAAGGTTTCCGTAGGTGAACCTGCGGAAGGATCATTACTAATCTTTAGCGGGCCTTGGGCTTGTCCATGGTCTCGCGAAACTTGTATTTAAAACCCGCTCATGTAAATTTTTTTAAACATATCTGTTATAATATATAAATAAAGATCACTTTCAACAACGGATCTCTTGGCTCTCGCATCGATGAAGAACGTAGTAATTCAGCTGTCTCTTATAC
>1101:12903:3030__T593__S_0683
AAGTCGTAACAAGGTTTCCGTAGGTGAACCTGCGGAAGGATCATTACCAATCTTTTAGCGGGCCTTGGCTTCGTCCATGGTCTCGCAAAAACTCTGTATTTAAAACCCGCTCATAAATTTTAAAACAATTTTTTTGTCATTATTACAATAATAAAGATCACTTTCAACAACGGATCTCTTGGCTCTCGCATCGATGAAGAACGCAGCAAACCCCACCTG
>2106:12387:21239__T593__S_0026
AAGTCGTAACAAGGTTTCCGTAGGTGAACCTGCGGAAGGATCATTATTGATTTTAGCTTAACCTGGCTTTTAGCTAAGGCTAATGCGAAATTCTTGTATTTAAAACCCACTCTTACATGAATCAAATTTTTTTTATTGTGATAAAAAAAGATCACTTTCAACAACGGATCTCTTGGTTCTCGCATCGATGAAGAACGCAGTGAATACAGGCTGTCTCTTATAAC
>1105:24127:23096__T604__S_0045
AAGTCGTAACAAGGTTTCCGTAGGTGAACCTGCGGAAGGATCATTAGAATTTGATTTTTTTTTATTCAAAAAATTATAATCTTTTTAAAATCTAAATTAAAAAAAATTGAGATAATATATTAAGACAACTTTCAACAACGGATCTCTTGGCTCTTGCATCGATGAAGAACGTAGCAAAAGACTGTCTCTTATACACATCTCCGAGCCCACGAGACATGGATCC
>1104:14542:3543__T604__S_0871
AAGTCGTAACAAGGTTTCCGTAGGTGAACCTGCGGAAGGATCATTATCGATTGAAGCGAGCCTCGTTTTTTCGAGGTTTCGTGTTCCTTCTTGTATTTAAAACCCGCTCTTTTAAATATATATTTTATCGTTTATCTGAATCGAAATGAGTAAATAAAGATCACTTTCAACAACGGATCTCTTGGCTCTCGCATCGATGAAGAACGCAGCGAATAAACTGTCTCT
>1105:19727:11193__T593__S_0214
AAGTCGTAACAAGGTTTCCGTAGGTGAACCTGCGGAAGGATCATTATCGATTTCAGCGCGTTTTTTTTTCGCGCATGTATTTAAAACCCACTCTTAAAAATTATCGAACATATACTTTATTAAAAGTAATTTAAAAAAAGATCACTTTCAACAACGGATCTCTTGGTTCTCGCATCGATGAAGAACGCAGCAAATCCCTGTCTCTTATACACATCTCCGAGCCC
>1111:16202:14930__T604__S_0171
AAGTCGTAACAAGGTTTCCGTAGGTGAACCTGCGGAAGGATCATTACCAATCTTTTAGCGGACCTTGGCTTTGTCCATGGTCTCGCAAAAACTCCGTATTTAAAACCCACTCATAAATTAAAACAATAATTGTTATTATTATAATAATAAAGATAAGATCACTTTCAACAACGGATCTCTTGGCTCTCGCATCGATGAAGAACGCAGTAAAGACCCTGT
>1101:25374:6284__T593__S_0453
AAGTCGTAACAAGGTTTCCGTAGGTGAACCTGCGGAAGGATCATTAAAAGAACGGGGGAGGCGTGCTCTCGGTTTCTCAGGGAATCGGGACGCGCTTCCTTTTAGTATCCAAATTCATTATTTTTTCTGTTTCGGAATTCGGCGATTACATGCTCGATTCCAAAATATAATATGAACAAAACTTTCAACAATGGATCTCTTGGCTCTTGCATCGATGAAGAACGC
>2101:13926:24710__T604__S_1128
AAGTCGTAACAAGGTTTCCGTAAGTGAACCTGCGGAAGGATCATTACCAATTTTAGCGAACCTAACGTTAGCAAAGGTTTTGCGATCATTTATATTTAAAACCCACTCTTGAACGTATAAAGTTTATGTATTATAATGATAAAATAAAGATCACTTTCAACAACGGATCTCTTGGCTCTCGCATCGATGAAGAACGTAGCAAACTTAACTGTCTCTTATACA
>1109:12876:21596__T593__S_1517
AAGTCGTAACAAGGTTTCCGTAGGTGAACCTGCGGAAGGATCATTACCAATTTTAGCGGACCTGATCTTTGGTCATGGTCTCGCGAAAACTTGTATTTAAAACCCCACTCGTAAAAAAAAAATTTTCATATATAAATAGATAAAGATCACTTTCAACAACGGATCTCTTGGCTCTCGCATCGATGAAGAACGTAGTGAGTAGTGGCTGTCTCTTATACACATCT
>1104:18228:9995__T604__S_0364
AAGTCGTAACAAGGTTTCCGTAGGTGAACCTGCGGAAGGATCATTACCAATCTAAGTGGGATCTTGGCTTGTCCATGGTCTTGCGAACTTTGTATTTAAAACCCAACTCATAAAAAAAAATAATATACTTATCATCATGATATTTATATAAATAAAGATCACTTTCAACAACGGATCTCTTGGCTCTCGCATCGATGAAGAACGCAGCAAAATGAGCCTGTC
>2114:11432:8604__T593__S_0298
AAGTCGTAACAAGGTTTCCGTAGGTGAACCTGCGGAAGGATCATTACCAATCTTTTAGCGGGCCTTGGCTTTGTCCATGGTCTCGCAAGACTATGTATTTAAAACCTACTCATAAATTTATAAACATATTTTTGTTATTATATTATAATAAAAGATCACTTTCAACAACGGATCTCTTGGCTCTCGCATCGATGAAGAACGTAGTAAATACCTGTCTCTTATACA
>1101:18266:22480__T593__S_0816
GAGTCGTAACAAGGTTTCCGTAGGTGAACCTGCGGAAGGATCATTACCAATCTTCTAGCGGGCCATGGGTTTGTTTATGGTCTCGCGAAACTTTGTATTTAAAACCCGCTCATGTAAATTCTTTTAAACGTATGTTATTATAATATATAGATAAAGATCACTTTCAACAACGGATCTCTTGGCTCTCGCATCGATGAAGAACGCAGCAAAAACACCCTGTCTCTT
>1101:10357:19232__T604__S_0028
AAGTCGTAACAAGGTTTCCGTAGGTGAACCTGCGGAAGGATCATTACCGATTTTTAGCGGACCTGATCTTTGGTCATCGCGAAAACTTGTATTTAAAACCCCACTCTTATAAATTTGAATCCATTTAATTATTTAATAAATAAAAAAGATCACTTTCAACAACGGATCTCTTGGTTCTCGCATCGATGAAGAACGTAGTGAAGGCATACTGTCTCTTATACACAT
>1101:15682:5484__T593__S_0859
AAGTCGTAACAAGGTTTCCGTAGGTGAACCTGCGGAAGGATCATTAGAATACTTGGAATTTATTTTCCTATTACTTTATTCAAAAAATTTTAATCTAAAGAAAAAATTTTATTTTTGAAAAATAAAAATTATAAATAAAAAGATAACTTTCAACAACGGATCTCTTGGCTCTTGCATCGATGAAGAACGTAGCAAAGCCACTGTCTCTTATACACATCTCCGAGC
>1108:24933:12723__T604__S_1064
AAGTCGTAACAAGGTTTCCGTAGGTGAACCTGCGGAAGGATCATTACCGATTTGAGCGAGCCTGGTCATTTTTTGATCACGGTCTTGCTAAATTCTTGTATTTAAAACCCCCACTCTTTCGTAAATAAAAATTAATATATCTATTATATAATAAATAAAGATCACTTTCAACAACGGATCTCTTGGTTCTCGCATCGATGAAGAACGTAGCAAAGAACTGTCTC
>1103:13518:5481__T604__S_0365
AAGTCGTAACAAGGTTTCCGTAGGTGAACCTGCGGAAGGATCATTAGAATATTAGGAAGATTTTAAATCTTTCTAAATACTTATTCAAAAATTTCGATCTTATATACTATATATATTTAAACATTTTTAATAAATTTTTGATAACTTTCAACAACGGATCTCTTGGCTCTTGCATCGATGAAGAACGTAGTGAATACCTGTCTCTTATACACATCTCCGAGCC
>1105:21069:9541__T604__S_0066
AAGTCGTAACAAGGTTTCCGTAGGTGAACCTGCGGAAGGATCATTACCAATCTTTAGCGGACATTGGGCTTGTCCATGGTCTTGCGAAACTTTATATTTAAAACCCGCTCATGTAAATTTTTTAAATATATCTGTTATATTATATAAATAAAGATCACTTTCAACAACGGATCTCTTGGTTCTCGCATCGATGAAGAACGTAGTAAAATCCCTGTCTCTTATACA
>1109:10806:19211__T604__S_1110
AAGTCGTAACAAGGTTTCCGTAGGTGAACCTGCGGAAGGATCATTAATATTTGAGTAGAGTCACTACTACGATAGTGGACTTCGCTCAAATATTCTTAAATTTTTTTAAGGAGCAAGATACTTTATATTTAAAACCCACTCTTTGAACGTATAAAATTTATGTTATTATAATGATAAATAAAAAGATCACTTTCAACAACGGATCTCTTGGCTCTCGCATCGAT
>1105:4782:11358__T604__S_0001
ACGTCGTAACAAGGTTTCCGTAGGTGAACCTGCGGAAGGATCATTACCGATTTTAGCGGACCTGATCTCTGGTCATGGTCTCGCGAAAACTTGTATTTAAAACCCCACTCTTATAAATATTGAATCACTTATATGTATATAATAAATAAAGATCACTTTCAACAACGGATCTCTTGGCTCTCGCATCGATGAAGAACGTAGCGAACTGAACCTGTCTCTTAT
>2104:16439:12018__T604__S_1151
AAGTCGTAACAAGGTTTCCGTAGGTGAACCTGCGGAAGGATCATTACCAATCTATAGCGTGCCTTGGCCCTTTGGTCATGGTCTCGCGAAAAACTTGTATTTAAAACCCAATCCTGAAATAAAAAAAAAACTATATATACGTGATATGTAAAATAAAGATCACTTTCAACAACGGATCTCTTGGCTCTCGCATCGATGAAGAACGTAGCGAACACTCTG
>1101:20789:16058__T593__S_1063
AAGTCGTAACAAGGTTTCCGTAGGTGAACCTGCGGAAGGATCATTACCAATCTTTTAGCGAGCCTTGGCTTTGTCCATGGTCTTGCAAAACTCTGTATTTAAAACCCGCTCATAAATTATAAAACATAACTTTTATTATGATAATAAAGATCACTTTCAACAACGGATCTCTTGGCTCTCGCATCGATGAAGAACGTAGTAAAGCAAGCTGTCTCTTATACACAT
>1101:13490:8553__T593__S_0726
AAGTCGTAACAAGGTTTCCGTAGGTGAACCTGCGGAAGGATCATTAGAAATCAAAATTTTTTTATTTAAAAAATTTAATCTTTTAAAATAAATTCCAAAAAATTTTAAGATAATTAAGACAACTTTCAACAACGGATCTCTTGGCTCTTGCATCGATGAAGAACGTAGCGAACGGAGCTGTCTCTTATACACATCTCCGAGCCCACGAGACGCATGGAAATCT
>1102:16033:11779__T604__S_1088
AGTCGTAACAAGATTTCTGTAGGTGAACCTGCGGAAGGATCATTACCAATCTTTAGCGAACCTTGGTTTGTCCATGGTTTCGCGAATCTTATATTTAAAACCCAACTCATAACCTTTTGTATCATTGTGATATAAATAAAGATCATTTCAAAAACGGATCTCTTGGCTCCCGCATCGATGAAGAACGTAGCAAATACCTGTCTCTTATACACATCTCCGAGCC
>1104:9762:24421__T604__S_1396
AAGTCGTAACAAGGTTTCCGTAGGTGAACCTGCGGAAGGATCATTAGAATATTAGGAAAGACTTAAATCTTTCTTAACACTTATTCAAAAATTTCGATCTTATACTGTATACCATATATATTTAAACATTTTTAAAAATTTTGATAACTTTCAACAACGGATCTCTTGGCTCTTGCATCGATGAAGAACGCAGCAAAAAACTGTCTCTTATACACATCTCCGAGC
>1109:23909:12808__T593__S_0889
AAGTCGTAACAAGGTTTCCGTAGGTGAACCTGCGGAAGGATCATTACCAGTCTTTTAGCGGGCCATGGGCTTGTCCATGGTATCGCGAAACTTTGTATTTAAAACCCGCTCATGTAAATTTTTTTTAAACGTATGTTATTATATATAAATAAAGATCACTTTCAACAACGGATCTCTTGGTTCTGGCATCGATGAAGAACGTAGCAAACCGGACCTGTCTCTTAT
>1104:21358:23848__T593__S_0216
AAGTCGTAACAAGGTTTCCGTAGGTGAACCTGCGGAAGGATCATTATCAATCTCTGCACGATTTTTTTCGCGCATGTATTTAAAACCCACACTTTTTTGAAAATTTTACATATTTTTTTACTTGAAATAAGTAATTAAAAAGATCACTTTCAACAACGGATCTCTTGGCTCTCGCATCGATGAAGAACGTAGTAAAAAACTGTCTCTTATACACATCTCCGAGCC
>2111:27938:12629__T604__S_0871
AAGTCGTAACAAGGTTTCCGTAGGTGAACCTGCGGAAGGATCATTACCGATTGTAGCGAACCTGGTCGCTTTTGACCAAGGTTTCGTGAAATTTGTATTTAAAACCCACGCTTTTTTAATAATAAAATATCGTATCAATTATGATTAAAAAAAGATCACTTTCAACAACGGATCTCTTGGCTCTCGCATCGATGAAGAACGTAGCAAAT
>1101:13113:22143__T604__S_0128
AAGTCGTAACAAGGTTTCCGTAGGTGAACCTGCGGAAGGATCATTACCAATCTTTAGCGGGCCCTTGGGCTTGTCCATGGTCTCGCGAAACTTTGTATTTAAAACCCGTTCATGTAAATTTTTTAAATAAGTTATTATATTATATAAATAAAGATCACTTTCAACAACGGATCTCTTGGCTCTCGCATCGATGAAGAACGCAGTAAATTCGCTGTCTCTTATA
>1101:11336:14205__T604__S_0365
AAGTCGTAACAAGGTTTCCGTAGGTGAACCTGCGGAAGGATCATTAGAATATTGGGAAGATTTTTAAATCTTAACACTTATTCAAAAATTTCGACCTTATACCATATATATTTAAACATTTTTAAAAAATTTTGATAACTTTCAACAACGGATCTCTTGGCTCTTGCATCGATGAAGAACGCAGCGAAAACTTACTGTCTCTTATACACATCTCCGAGCCCACG
>2107:19419:2603__T593__S_1220
AAGTCGTAACAAGGTTTCCGTAGGTGAACCTGCGGAAGGATCATTAGAATATTAGGAAGATTTTTTTTAATCTTTCCAATACTTTACTCAAAATTTTCGGTCTTAAATATACTTTATATATTTAATATTTAAAAAGAAATTTGATAACTTTCAACAACGGATCTCTTGGTTCTTGCATCGATGAAGAACGCAGCAAACTACTGTCTCTTATACACATCTCCGAGC
>1108:12560:25902__T604__S_0365
AAGTCGTAACAAGGTTTCCGTAGGTGAACCTGCGGAAGGATCATTAGAATTATTAGGAAGATTTTTTAATCTTTCCAATACTTTACTCAAAATTTTCAGTCTTATATACATATTCAAATATTTTTAAAAAAAAATTTGATAACTTTCAACAACGGATCTCTTGGCTCTTGCATCGATGAAGAACGTAGCAAATAACTGTCTCTTATACACATCTCCGAGCCCAC
>1105:5985:19679__T604__S_1453
AAGTCGTAACAAGGTTTCCGTAGGTGAACCTGCGGAAGGATCATTAGAATAATGGAAAATTATTTTCCTAATACTTTATTCAAAAATCTCATTCTATAAAATTTTTTTTAAAAATAAAAAACTTAAATTAAGATAACTTTCAATAACGGATCTCTTGGCTCTTGCATCGATGAAGAACGCAGCAAAACTTCTCTGTCTCTTATACACATCTCCGAGCCCACG
>1105:14141:22720__T604__S_0316
AAGTCGTAACAAGGTTTCCGTAGGTGAACCTGCGGAAGGATCATTACCAATCTTTAGCGGGCCTTGGGCTTGTCCATGGTCTCGCGAAACTTGTATTTAAAACCCGCTCATGTAAATTTTTTAAATATTTTTATGTATTATATAAATTAAGATCACTTTCAACAACGGATCTCTTGGCTCTCGCATCGATGAAGAACGCAGTGAAAGGTTGCTGTCTCTTATAC
>1102:12427:13773__T593__S_1043
AAGTCGTAACAAGGTTTCCGTAGGTGAACCTGCGGAAGGATCATTACCAATCTTTTAGCGGGCCTTGGCTTTGTCCATGGTCTCGCAAAAACTCTGTATTTAAAACCCGCTCATAAATTAAAACATAATTTTTGTCATTATAATAATTAAGATCACTTTTAATAACGGATCTCTTGGCTCTCGCATCGATGAAGAACGCAGTAAATGAGCCTGTCTCTTATA
>1111:10588:3288__T593__S_0780
AAGTCGTAACAAGGTTTCCGTAGGTGAACCTGCGGAAGGATCATTACCAATCTTTAGCGGGCCTTGGGTTTGTCCATGGTCTCGCGAAACTCTGTATTTAAAACCCGCTCATAAATTATAAAACATAATTCTTATTATTGTTATAATAATAAAGATCACTTTCAACAACGGATCTCTTGGCTCTCGCATCGATGAAGAACGTAGCAAATGGCGACTGTCTCTTA
>1101:10997:17401__T593__S_0980
AAGTCGTAACAAGGTCTCCGTAGGTGAACCTGCGGAAGGATCATTACCAATCTTTTAGCGGGCCTTGGCTTTGTCCATGGTCTCGCAAAAACTCTGTATTTAAAACCCGCTCATAAATTATAAAACAATTTTTATTATTATTATAATAATAAAGATCACTTTCAACAACGGATCTCTTGGTTCTGGCATCGATGAAGAACGCAGTGAACCACCGCTGTCTCT
>1101:13441:3159__T593__S_0670
AAGTCGTAACAAGGTTTCCGTAGGTGAACCTGCGGAAGGATCATTATTGATTTTCGGCAAGCGTCAAGCTTGCGAAAACACTCTCGTATTTAAAACACCCACTCTTGTAAAAGAAAAAATTAATTAATAAATATGATAATTAAAGATCACTTTCAACAACGGATCTCTTGGCTCTCGCATCGATGAAGAACGTAGCAAAAAACACTGTCTCTTATACACATCT
>1101:2668:13301__T593__S_1352
AAGTCGTAACAAGGTTTCCGTAGGTGAACCTGCGGAAGGATCATTAACTAGTATTGAAGTCCACGGGGATCAGGCTTTCCGAAAGGAGGGTGGGGGGATGTTTGGTTCCCCCTGCTTGGGCAGACTGGAGAGCATGGTGTAACCACATTTTGTGGCGTAATTATGTTTGGCCTCTGCTGATCGAGCTTGTCACCTGAATTCTACTACCCTTGCTTTTTGCGCACC
>1104:14408:9906__T593__S_0670
AAGTCGTAACAAGGTTTCCGTAGGTGAACCTGCGGAAGGATCATTATTGATTTCAGCAAGCGCAAGCTTGCGAAAACTATGTATTCAAAACACCCACTCTTTTAAAAAACATTATTATTAAATATTATAATTAAAGATCACTTTCAACAACGGATCTCTTGGCTCTCGCATCGATGAAGAACGTAGTGAAAAACTGTCTCTTATACACATCTCCGAGCCCACG
>1101:12302:21037__T593__S_0754
AAGTCGTAACAAGGTTTCCGTAGGTGAACCTGCGGAAGGATCATTAACGAACAAAAGATTTACTTGTTTTAAATCTTTTGGGATCAACAACCAAACACCTGTAACAAAGTAGTACATTATAATAAATATTACAAAACTTTCAACAACGGATCTCTTGGCTCTTGCATCGATGAAGAACGCAGTGAACGCACACTGTCTCTTATACACATCTCCGAGCCCACG
>1101:17789:7400__T604__S_0896
AAGTCGTAACAAGGTTTCCGTAGGTGAACCTGCGGAAGGATCATTACCAATCTTTAGCGAGCCTTGGGCTTGTCCATGGTCTCGCGAAACTTGTATTTAAAACCCGCTCATGTAAATTTTTAAGTAATATTTATATTATATAAATTAAAGATCACTTTCAACAACGGATCTCTTGGCTCTCGCATCGATGAAGAACGTAGTAAAGAACCACTGTCTCTTATACAC
>1111:14370:2963__T604__S_0802
AAGTCGTAACAAGGTTTCCGTAGGTGAACCTGCGGAAGGATCATTACTGGTTGGCGAACCGAGCGTTTAGCGAGGTTCTGCGATCGCTTGTATTTAAAACCCACTCTTTGAACGTATAAAATTTATGTTATTATCATATAAATAAAGATCACTTTCAACAACGGATCTCTTGGCTCTCGCATCGATGAAGAACGCAGTAAATTTGCTGTCTCTTATACACAT
>1101:11885:12781__T593__S_1231
AAGTCGTAACAAGGTTTCCGTAGGTGAACCTGCGGAAGGATCATTATCGATTTTTGTCGAGCCTGGCTCGCGAAAAATTTTGTATTTAAAACACCCACTCTTTTAAAAATATTATTAAAATTTATAATTATTAAATAATAATTAAAGATCACTTTCAACAACGGATCTCTTGGTTCTCGCATCAATGAAGAACGTAGCAAATTACACTGTCTCTTATACACA
>1105:15992:1971__T604__S_0243
AAGTCGTAACAAGGTTTCCGTAGGTGAACCTGCGGAAGGATCATTACCAATCTTTTAGCGGGCCTTGGCTTTTTTGTCCATGGTCTCGCAAAAAACTCTGTATTTAAAACCCGCTCATAAAATTATAAAATGTAATTTTTGTTATTATTATAAAGATCACTTTCAACAACGGATCTCTTGGCTCTCGCATCGATGAAGAACGTAGCGAACCGATC
>1108:13540:19062__T604__S_1102
AAGTCGTAACAAGGTTTCCGTAGGTGAACCTGCGGAAGGATCATTAATGATTTTTTTTTTAGCGAACTGAACTATATTTTTGGTAAAGTTTCGCGAAAATTATTTGTATTTAAAACTCTCTCCCACTCTTGTAAAAATTTATTATTAAATTTTGTAATAAAAAAAAAAGATCACTTTCAACAACGGATCTCTTGGTTCTCGCATCGATGAAGAACGCAGTAAACA
>1111:26936:12560__T604__S_0743
AAGTCGTAACAAGGTTTCCGTAGGTGAACCTGCGGAAGGATCATTACCGATTTTAGCGAACCTGATCTCTTGGTCATGGTCTCGCGAAAACTTTGTATTTAAAACCCCACTCTTATAATTTTTGAATCATCTTATTTATGTATATAATAAATAAAGATCACTTTCAACAACGGATCTCTTGGCTCTCGCATCGATGAAGAACGCAGCGAACGTAAAC
>1113:6030:7844__T593__S_0960
AAGTCGTAACAAGGTTTCCGTAGGTGAACCTGCGGAAGGATCATTAAGAATTTTGATCTCGGCGTGAAAGCGCCTTGTACTTAAAACCCCCCCACTCTTTAAACGAGAATTTTTTTTTTTTTTAAAAAAATAATAATAATAATTATGATCACTTTCAACAACGGATCTCTTGGCTCTCGCATCGATGAAGAACGCAGTGAAACACA
>1111:13160:18707__T593__S_0839
AAGTCGTAACAAGGTTTCCGTAGGTGAACCTGCGGAAGGATCATTAACGATCTCGGCGCGTATTTTTTCGCGTTCCGTATTTAAAACCCCCACCCACTCTTTTAACCAAATAAATTAAAAAAATATATAGTATGATCACTTTCAACAACGGATCTCTTGGCTCTCGCATCGATGAAGAACGTAGTGAACCGCCACTGTCTCTTATACACATCTCCGAGC
>1103:23998:4202__T604__S_0862
AAGTCGTAACAAGGTTTCCGTAGGTGAACCTGCGGAAGGATCATTATCAATTTCCGCGCGATCTTTTCGCGCTCGTATTTAAAACCCACACTTTTGAAATATTATTATCATTCCTACTTAAATAAGTAAATTAAAAGATCACTTTCAACAACGGATCTCTTGGCTCTCGCATCGATGAAGAACGTAGCAAAAGACTGTCTCTTATACACATCTCCGAGCCCACGA
>1113:12886:14060__T593__S_0403
AAGTCGTAACAAGGTTTCCGTAGGTGAACCTGCGGAAGGATCATTATCAATTTTCGGCGCGAAGGTAATTCGCGCACGTATTTAAAACCCACACCTTTTGAAAAAAAATATATATATATATATATAAATTTTTTACTTTTTTAAGTAATTAATTAAAAAGATCACTTTCAACAACGGATCTCTTGGTTCTCGCATCGATGAAGAACGCAGCGAAAAACTGT
>1108:21877:11744__T593__S_0980
AAGTCGTAACAAGGTTTCCGTAGGTGAACCTGCGGAAGGATCATTACCAATCTTTTTTAGCGGGCCTTGGCTTTGTCCATGGTCTCGCGAAAAACTCCCTGTATTTAAAACCCGCTCATAAGTTAAAACATAATTTTTGTTATTATTATAATAATAAAGATCACTTTCAACAACGGATCTCTTGGTTCCGGCAACGATGAAGAACGTAGTAAATTACACCTG
>1105:4748:7027__T604__S_0934
AAGTCGTAACAAGGTTTCCGTAGGTGAACCTGCGGAAGGATCATTACAAATTATGGCGAACCTCGTTTGCGAGGTCTTGCGTCCATTTTCGTATTTAAAACATCCCACTCTTTAAAAAAATATTTATATAAATAATAAAAAAAGATCACTTTCAACAACGGATCTCTTGGCTCTCGCATCGATGAAGAACGTAGCGAAAGCCTGTCTCTTATACACATCTCCGA
>1102:8900:15418__T604__S_0031
AAGTCGTAACAAGGTTTCCGTAGGTGAACCTGCGGAAGGATCATTAGAATATTAGGATGATTTTTTAAATCTTTCCAATACTTATTCAAAAATTTCGATCTTTATATACTATATATATTTAAACATTTTTAAAAAATTTTTTGATAACTTTCAACAACGGATCTCTTGGCTCTTGCATCGATGAAGAACGCAGTGAACACAATCTGTCTCTTATACACATTC
>2109:14677:2572__T604__S_1071
AAGTCGTAACAAGGTTTCCGTAGGTGAACCTGCGGAAGGATCATTACCAATCTTTGGTGAGCCTGGCATCGTCCATGGTCTCGCCAGACCCCCTTGTATTTAAAACCCGCTCGTATAAATTGCAAACATGTATAATTATCATAATGATATAAGAGTTAAGAAAGATCACTTTCAACAACGGATCTCTTGGCTCTCGCATCGATGAAGAACGCAGTAAAGG
>1112:8810:14808__T593__S_0783
AAGTCGTAACAAGGTTTCCGTAGGTGAACCTGCGGAAGGATCATTACCAATTTTTTAGCGAGCCATGGGCTTGTTCATGGTCTCGCGAAACTTTGTATTTAAAACCCGCTCATGTAAATTTTAAAACTATATTTGTATTATCATATAATTAAAGATCACTTTCAACAACGGATCTCTTGGCTCTCGCATCGATGAAGAACGTAGCAAAGTACTGTCTCTTATACA
>1102:14362:6982__T604__S_0913
AAGTCGTAATAAGGTTTCCGTAGGTGAACCTGCGGAAGGATCATTACCAACTCTTAGTGAGCCTGGACTCGTCCACGGTCTCGCGAAATCTTGTATTTAAAATTCGCACATATAATTTTAAAACATGACAGACAGTTATGATAAAAAGTTAAAGATCACTTTCAACAACAGATCTCTTGGCTCTCCCATCGATGAAGAACGCAGCGAACATCTGTCTCTTATAC
>2104:18211:25018__T604__S_0112
AAGTCGTAACAAGGTTTCCGTAGGTGAACCTGCGGAAGGATCATTAGAATTTTTATATATCTTATTCAAAAATTTCCATCCTATTAAAATATAAATTTTTTTTAAATTTTATTAAAAAAATAAAGACAACTTTCAACAACGGATCTCTTGGCTCTTGCATCGATGAAGAACGCAGTGAAACATCTGTCTCTTATACACATCTCCGAGCCCACGAGACCAAGGTA
>1113:13013:10653__T604__S_1079
AAGTCGTAACAAGGTTTCCGTAGGTGAACCTGCGGAAGGATCATTACCAATCTCAGTGGGATCATGGCTCGTCCGTGATCACGCGAAAAAGTTGTATTTAAAACCCAACTCATATTATTATTTATCATATGATATATTTTATTATATAAATATAAGATCACTTTCAACAACGGATCTCTTGGCTCTCGCATCGATGAAGAACGCAGCAAACCACTGTCTCTT
>1101:21011:19285__T604__S_1053
AAGTCGTAACAAGGTTTCCGTAGGTGAACCTGCGGAAGGATCATTACCAATCTCTAGCGGGCCTTGGGCTTGCCTATGGTCTTGCAAAATCAAAACCTGTACTTAAAACCAACCCATGTAACAAATTTGTAACGTAACTTTTTATATATATAAAGATCACTTTCAACAACGGATCTCTTGGCTCTCGCATCGATGAAGAACGCAGCAAAACACTGTCTCTTATAC
>2114:24843:10870__T593__S_1281
AAGTCGTAACAAGGTTTCCGTAGGTGAACCTGCGGAAGGATCATTAAAAAAAGGGTCGAAAGACCTATTTTCTACTGAAACTCTACCATCTTTTTAGAGGGTAGATGTTTCTTTAAAATCCAATAAACATATCGTACCAAAAATAAAATTTTAAAAACTTTCAACAATGGATCTCTTGGCTCTCGCATCGATGAAGAACGCAGCAAACACCTGTCTCTTATACAC
>2103:16320:25713__T604__S_0871
AAGTCGTAACAAGGTTTCCGTAGGTGAACCTGCGGAAGGATCATTATCGATTGAAGCGAATCTCGTTCTTTCGAGGTTTCGCGTTCCTTCTTGTATTTAAAACCCGCTCTTTTAAATGGTTATATTTTATGAATCGAAATGAGTAAAAAAATTAAGATCACTTTCAACAACGGATCTCTTGGCTCTCGCATCGATGAAGAACGTAGCGAAACCAA
>1106:25178:7975__T604__S_0205
AAGTCGTAACAAGGTTTCCGTAGGTGAACCTGCGGAAGGATCATTAAAAAATTGAGGTATTTTATACCTCTTGTATTTAAAACCCTACTCTTTTTTTAAATATAAATTTTATTAAAAAACTTTCAACAATGGATCTCTTGGCTCTCGCATCGATGAAGAACGCAGCAAAACCCCTGTCTCTTATACACATCTCCGAGCCCACGAGACCTAGCTTCATCTCGT
>1102:11300:13391__T604__S_1066
AAGTCGTAACAAGGTTTCCGTAGGTGAACCTGCGGAAGGATCATTAAAAGATCTCGGCGCGAAAGCGTCCCGTGCTTAAAACCCCCCACTCGTTAAAAACGAATTTTTTTATTATGATGTATATAATAATATAATATTATGATCACTTTCAACAACGGATCTCTTGGCTCTCGCATCGATGAAGAACGCAGCAAAGGACTGTCTCTTATACACATCTCCGAGCCC
>1101:18071:15810__T604__S_0932
AAGTCGTAACAAGGTTTCCGTAGGTGAACCTGCGGAAGGATCATTACTGATTTAGCGAACCGAGCGTTAGCAAGGTTTTGCAATCAATTTATATTTAAAACCTACTCTTAAACGTATAAAATTTTATGTATCATAATGATAAAATAAAGATCACTTTCAACAACGGATCTCTTGGCTCTCGCATCGATGAAGAACGTAGCGAAATGAACCTGTCTCTTA
>1101:6264:7359__T593__S_1112
AAGTCGTAACAAGGTTTCCGTAGGTGAACCTGCGGAAGGATCATTATAAATATTAAGCTTGCCTTGGTTTTTATAAGCCCTGGCTTGCGAAATTCATTGTATTTAAAACCCCACTCTTTAAAATGAATCATATTTTTTATGTTAAAAAATTATATATAAAGATCACTTTCAACAACGGATCTCTTGGCTCTCGCATCGATGAAGAACGTAGTAAAAGAATTCT
>1103:17571:16468__T604__S_1053
AAGTCGTAACAAGGTTTCCGTAGGTGAACCTGCGGAAGGATCATTAGAATAATGGAAATTTATTTTCCTAATACTTTATTCAAAAAATTTCAATCTATAAAAAATTTTTTTAAAATAAAAAAAAACTTTAAATTAAGATAACTTTCAACAACGGATCTCTTGGCTCTTGCATCGATGAAGAACGTAGTAAACACACCCTGTCTCTTATACACATCTCCGAGCC
>1105:25901:22537__T604__S_0833
AAGTCGTAACAAGGTTTCCGTAGGTGAACCTGCGGAAGGATCATTACCAACTTTTTTAGTGAGTCTTGGTCTTGTCCGTGGTCTTGCAAAATTCTGTATTTAAAACCTGCTCATATAACTAAAACATGTAGTAATATATGATAATTAAAGATCACTTTCAATAATGGATCTCTTGGCTCTCGCATCGATGAAGAACGTAGTGAATGGCCTGTCTCTTATACAC
>1102:7832:25374__T604__S_1088
AAGTCGTAACAAGGTCTCCGTTGGTGAACCAGCGGAAGGATCATTACCAATCTCTAGCGAACCCTGGCTTTGCCATGGTCTCGCGAACCCTTGTATTTAAAACCCAACTCATAGTAAAATAAATAATACCTTTTATCATTATGATATAAGATCACTTTCAACAACGGATCTCTTGGCTCTCGCATCGATGAAGAACGTAGTAAAGTTCTGTCTCTTATACAC
>1103:14774:9322__T593__S_0079
AGTTGTAACAAGGTTTCCGTAAGTGAACCTGCGGAAGGATCATTATTGATTTTAGCTTAACCTGGCTTTTTTAAGTTAAGGTTAATGCGAATTCTTGTATTTAAAACTCGCACTTACATGAATCAAATTTTTTTTTTTATTGTAATAAAAAAAGATCACTTTCAACAACGGATCTCTTGGTTCTCGCATTGATGAAGAACGTAGTAAACTACTCTGTC
>2111:25154:14594__T604__S_1050
AAGTCGTAACAAGGTTTCCGTAGGTGAACCTGCGGAAGGATCATTACCAATTTTAGCGAACCTAACCTTTGGGTTATGGTTTCGCGAAAAAACTGTATTTAAAACCCCACTCTTTTATATAAAATGAATCTATTATATAAATAATAAATAAAATAAAGATCACTTTCAACAACGGATCTCTTGGCTCTCGCATCGATGAAGAACGTAGCAAATGGCTGTCTC
>1107:15363:23584__T593__S_0659
AAGTCGTAACAAGGTTTCCGTAGGTGAACCTGCGGAAGGATCATTAATATTTTTTTTAGCGAACTGAACTATTTTTGGTGTGTTTCGCGAAAATTATTTGTATTTAAACTCCCACTCGTAAAAAAAAAAATTATTAAATTTTGTTAATAAAAAAAAGATCACTTTCAACAACGGACCTCTTGGTTCTCGCATCGATGAAGAACGCAGTGAAACTACTGTCT
>1103:2176:18701__T604__S_1090
AAGTCGTAACAAGGTTTCCGTAGGTGAACCTGCGGAAGGATCATTACAAATTATGGCGAACCTCGTGTTTCGCGAGGTTTTATGTCCATTTTTCGTATTTAAAACATCCCACTCTTTAAAAAAATTTTCTAATGATAAATAAAAAAGATCACTTTCAACAACGGATCTCTTGGCTCTCGCATCGATGAAGAACGCAGCAAACATCTGTCTCTTATACACATC
>2101:18227:8375__T604__S_0956
AAGTCGTAACAAGGTTTCCGTAGATGAACCTGCGGAAGGATCATTACAAATTATGGCGAACTTTGCGTTTCGCGAGGTTTTGCGTCCAAATGTATTTAAAACATCCCCACTCTTTTAAAAAAAAAATTATCTAATGATAAATAAAAGATCACTTTCAACAACGGATCTCTTGGCTCTCGCATCGATGAAGAACGCAGCGAACGACTGTCTCTTATACACATCT
>1114:11309:13396__T593__S_1084
AAGTCGTAACAAGGTCTCCGTTGGTGAACCAGCGGAGGGATCATTACCAATCTCTAGCGGGGCTCGTAAGTGGGTCTCGCGAAACTTCTGTATTTAAACCCAACTCATGAAATAAAAAAAACATACGTACACGTTATATGTAAATATAAAGATCACTTTCAACAACGGATCTCTTGGCTCTCGCATCGATGAAGAACGCAGCAAACCGCTGTCTCTTATACAC
>2111:20876:13069__T593__S_0732
AAGTCGTAACAAGGTTTCCGTAGGTGAACCTGCGGAAGGATCATTAATGATTTTTTTAAGCAAACCGAGCGAAAGCGAGGTTTGCGAATATATTTAAAACCCCCACTCTTTATAAAAGAAAATTTTTTCATATTCATAAATGAATAAAAAAAAGATCACTTTCAACAACGGATCTCTTGGCTCTCGCATCGATGAAGAACGTAGCAAACCCAA
>1102:13932:5930__T604__S_0015
AAGTCGTAACAAGGTTTCCGTAGGTGAACCTGCGGAAGGATCATTACCAATCTTTTAGCGGGCATTGGCTTTGTCCATGGTCTGCAAAAAACTCTGTATTTAAAACCCGCTCATAAGTTAAAACAATAATTTTGTTATTATCATAATAATAAAGATCACTTTCAACAACGGATCTCTTGGCTCTCGCATCGATGAAGAACGCAGCGAAACTCTGTCTCTTAT
>2111:4508:12691__T604__S_1134
AAGTCGTAACAAGGTTTCCGTAGGTGAACCTGCGGAAGGATCATTACCAATCTTAGCAGACTTTGGCTTGTCCCAGGGTCTTGCGAAACTTTGTATTTAAAACCAACTCATAATAATAATAAAATAATACTACATATATCATCATGATATAAATAATGATCACTTTCAACAACGGATCTCTTGGCTCTCGTATCGATGAAGAACGCAGCAAACACACCTG
>1104:18924:8069__T604__S_0792
AAGTCGTAACAAGGTTTCCGTAGGTGAACCTGCGGAAGGATCATTACCAATCTTTAGTGAGCCTGGACTTGTCCATGGTCTCACAAAACTCTGTATTTAAAACCTACTCTTCATAATTATAAAAAAAAAAATGTATCAATGAAAAAATAAGATCACTTTCAACAACGGATCTCTTGGCTCTCGCATCGATGAAGAACGCAGCGAAAGCCCTGTCTCTTAT
>1106:23935:7310__T604__S_1079
AGTCATAACAAGGTTTCCGTAGGTGAACCTGCAGAAGGATCATTACCAATCTCTCAGTGGGACCTTGGTTTGCCCATGTTCTTGCGAAACTTGTATTTAAAACCGACTCATGTATAAAAAAAATTAATATTACTTATATCATAAAATGGTATAAATAAAGATCACTTTCAACAACGGATCTCTTGGCTCTCGCATCGATGAAGAACGCAGTAAAAAAACTGTCT
>1109:17883:10846__T593__S_0900
AAGTCGTAACAAGGTTTCCGTAGGTGAACCTGTGGAAAGATCATTAAAATTTATTTTCCTATTACTTTATTCAAAAAATTTTAATATAAAAATTTATTTTTATTTAATTTTAAATAAAAAGATAACTTTCAACAACGAATCTCTTGGCTCTTGCATCGATGAAGAACGTAGTGAAACACTGTCTCTTATACACATCTCCGAGCCCACGAGACTAGGCGAAA
>1114:25318:12285__T604__S_0343
AAGTCGTAACAAGGTTTCCGTAGGTGAACCTGCGGAAGGATCATTACCGATTTTTAGCGGACCTGATCTTTGGTCATGGTCTCGCGAAAACTTGTATTTAAAACCCCCCACTCTTATAAATTGAATCCATTTTATTATAATAATAAATAAAGATCACTTTCAACAACGGATCCCTTGGCTCTCGCATCGATGAAGAACGTAGCGAACCTGGTCTGTCTCTTATA
>1104:23959:10441__T593__S_0943
AAGTCGTAACAAGGTTTCCGTAGGTGAACCTGCGGAAGGATCATTAGAATACTAGGAATTTATTTTCCTATTACTTTATTCAAAAAATTTTCAACCTAAAAAATATATTTTTAAAAAATAAGAATTTTTAAATATAAAGATAACTTTTAACAACGGATCTCTTGGCTCTTGCATCGATGAAGAACGTAGTAAAACACAGCTGTCTCTTATACACATCTCCGAG
>2101:15659:23796__T604__S_0923
AAGTCGTAACAAGGTTTCCGTAGGTAAACCTGCGGAAGGATCATTACCAATCTCTAGCGAACCTTGGCTTTGCCATGGTCTCGCGAACCCTTGTATTTAAAACCCAACTCAGTAAAATAAATAATACCTTTTATCATTATGATATAAGATCACTTTCAACAACGGATCTCTTGGCTCTCGCATCGATGAAGAACGCAGTGAATTGTCTCTGTCTCTTCTACA
>1101:15186:12975__T604__S_1053
AAGTCGTAACAAGGTTTCCGTAGGTGAACCTGCGGAAGGATCATTAGAATAATAGGAAATTATTTTCCTAATACTGTATTCAAAATTTCATTCTATATAAAATTTTTTTTTAAAATAAAAAACTTAAATTAAGATAACTTTCAACAACGGATCTCTTGGCTCTTGCATCGATGAAGAACGTAGCAAATCACCCTGTCTCTTATACACATCTCCGAGCCCACGA
>1108:4337:22482__T604__S_0323
AAGTCGTAACAAGGTTTCCGTAGGTGAACCTGCGGAAGGATCATTATCGATTTTTGTCGAGCCTGGCTCGCGAAAAATTTTGTATTTAAAACACCCACCCTTTAAAAGATTTAAAAATATTTTATAATTATTAATTAATTAAAATAATAATTAAAGATCACTTTCAACAACGGATCTCTTGGCTCTCGCATCGATGAAGAACGTAGCAAAAGCGAACTG
>2112:3683:14810__T604__S_0900
AAGTCGTAACAAGGTTTCCGTAGGTGAACCTGCGGAAGGATCATTACCAATCTTTTTAGCGAGCCTTGGGCTTTGCCCATGGTCTTGCAAAAAAATTCTGTATTTAAAACCCGCTCATAAATTATGAAAAACATATAAACTTTTTTATCAATTATGATAATAAAGATCACTTTCAACAACGGATCTCTTGGCTCTCGCATCGATGAAGAACGCAGTGAAACAC
>2102:15402:23040__T593__S_0336
AAGTCGTAACAAGGTTTCCGTAGGTGAACCTGCGGAAGGATCATTATTGATTTGGCTTTTAGCCAAGGTTAATGCGAAATTCTTGTATTTAAAACCCACTCTTACATGAATCAAATTTTTTTTATTGTGATAAAAAAGATCACTTTCAACAACGGATCTCTTGGTTCTCGCATCGATGAAGAACGCAGTGAAATACTGTCTCTTATACACATCTCCGAGCCCAC
>1108:4627:10976__T604__S_1299
AAGTCGTAACAAGGTTTCCGTAGGTGAACCTGCGGAAGGATCATTACCAATCTTTTTTAGCGGGCCTTGGCTTTGTCCATGGTCTCGCAAAAAACTGTATTTAAAACCCGCTCATAAATCATAAAACAATTTTTGTTATTATTGTAATAATAAAGATCACTTTCAACAACGGATCTCTTGGCTCTCGCATCGATGAAGAACGTAGCAAAGGCCTGCTGTCTCTT
>2110:16524:4909__T604__S_1088
AAGTCGTAACAAGGTTTCCGTAGGTGAACCTGCGGAAGGATCATTAGAATGCTAAGGAATTTATTTTCCTAATACTTTATTCAAAAAATTTCAATCTAAAATTTTATCTTTAAAAAAGAATTTAAATAAAATTGATAACTTTCAACAACGGATCTCTTGGCTCTTGCATCGATGAAGAACGTAGCGAAACACTGTCTCTTATACACATCTCCGAGCCCACGAG
>1108:20700:28268__T593__S_0726
AAGTCGTAACAAGGTTTCCGTAGGTGAACCTGCGGAAGGATCATTAGAAATCAAAATTTTTTTATTCAAAAAATTTAATCTTTTTAAAATTCAAAATCCAAAAATCAAAATAATTAAGACAACTTTCAACAACGGATCTCTTGGCTCTCGCATCGATGAAGAACGTAGTGAATCCTCTGTCTCTTATACACATCTCCGAGCCCACGAGACGCATG
>1105:9548:7412__T604__S_1036
AAGTCGTAACAAGGTTTCCGTAGGTGAACCTGCGGAAGGATCATTACCAATCTTTTAGCGGGCCTTGGCTTTGTCCATGGTCTCGCAAAAACTCTATTTAAAACCCGCTCATAAATTATAAAACAATTTTTGTTATTATTATAATAATAAAGATCACTTTCAATAACGGACCTCTTGGCTCTCGCATCGATGAAGAACGTAGTGAAAACTCTGTCTCTTATA
>1103:16071:20480__T604__S_0030
AAGTCGTAACAAGGTTTCCGTAGGTGAACCTGCGGAAGGATCATTATCAATCTTTTTAGACCCTTCGAAAGGGGGGTATCTATATTACTTAAAACCCAACTCTTTAAAATTTTTTCATGAAATATTTTTTTTTTTAATAAAAGAAAAAAAAAAGATCACTTTCAACAACGGATCTCTTGGCTCTCGCATCGATGAAGAACGCAGCGAACAAACCTGTCTCTT
>1102:11949:5780__T604__S_0096
AAGTCGTAACAAGGTTTCCGTAGGTGAACCTGCGGAAGGATCATTACAAATTATGGCGAACCTCGCGCTTCGCGAGGTTCTGCGTCGTATTTAAAACATCCCACTCTTTAAAAAAAAATTTATCTAATGATAAAATAAAAAAGATCACTTTCAACAACGGATCTCTTGGCTCTCGCATCGATGAAGAACGCAGCAAACGGTAACTGTCTCTTATACACATCTCC
>1114:10564:4829__T604__S_1053
AAGTCGTAACAAGGTTTCCGTAGGTGAACCTGCGGAAGGATCATTACCAATCTCTAGCGGGCCTTGGCTTGTTCCATGGTCTTGCGAAATTTTGTATTTAAAACCAACCCATGTAACAAATTTTGTAACGTAACTTTTTATATATATATGATATAAAGATCACTTTCAACAACGGATCTCTTGGCTCTCGCATCGATGAAGAACGCAGCAAAACACTGTCTCTT
>1101:11283:15064__T604__S_0056
AAGTCGTAACAAGGTTTCCGTAGGTGAACCTGCGGAAGGATCATTACCAATCTCTAGCGGGCCTTGGCTTGTTCCATGGTCTTGCGAAATTTTGTATTTAAAACCAACTCCTGTAAAATTAATAATATAACTAATATATCATTGATATAAATAAAGATCACTTTCAACAACGGATCTCTTGGCTCTCGCATCGATGAAGAACGCAGCAAAAACAAACTG
>2107:14995:20317__T604__S_1238
AAGTCGTAACAAGGTTTCCGTAGGTGAACCTGCGGAAGGATCATTAGAATATTAAGAAGATTTTTAAATCTTCAAATACCTATTCAAAAATTTCGATCTTATATACACTATATATTTAAAAAATTTTTAAAAAATTTTTGATAACTTTCAACAACGGATCTCTTGGCTCTTGCATCGATGAAGAACGTAGCAAAACCCTGTCTCTTATACACATCTCCGAGCC
>1101:18675:4353__T604__S_0427
AAGTCGTAACAAGGTTTCCGTAGGTGAACCTGCGGAAGGATCATTACAAATTATGGCGAACTTCGCGTTTCGCGAGGTTTTGCGTCCAAATATATATTTAAAACATCCCACTCTAAAAAAAAAAAAAAAATA
>1101:21750:6206__T604__S_1079
AAGTCGTAACAAGGTTTCCGTAGGTGAACCTGCGGAAGGATCATTACCAATCTTTAGCGGACTATGGGCTTGTCCATGGTCTCGCGAAACCTGTATTTAAAACCCAACTCATAATAATATAATAATACTATCATTATGATAAATAAAGATCACTTTCAACAACGGATCTCTTGGCTCTCGCATCGATGAAGAACGCAGCGAAATACTGTCTCTTATACACATC
>2103:29631:15282__T593__S_0798
AAGTCGTAACAAGGTTTCCGTAGGTGAACCTGCGGAAGGATCATTAATATTTGAGTAGAGTCTACTATTACGATAGTCGACTTCGCTCAAATATTCTTAAATTTTTTTAAGGAGCAAGATAACTTTATATTTAAACCCACTCTTTGAACGTATAAATTTATGTATTAATGATAAATTAAAGATCACTTTCAACAACGGATCTCTTGGCTCTCGCGTCGATGAA
>1108:15028:25646__T593__S_1074
AAGTCGTAACAAGGTTTCCGTAGGTGAACCCGCGGAAGGATCATTAAAAAAATTTTGAGGTATTTTATACCTCTTGTATTTAAAACCCAACTCTTTTAAACCTAATTTTTAATAAATAAAAACTTTCAACAACGGATCTCTTGGCTCTCGCATCGATGAAGAACGCAGTAAATATCCCTGTCTCTTATACACATCTCCGAGCCCACGAGACCGTTCCTAATCT
>1101:3330:15979__T604__S_0821
AAGTCGTAACAAGGTTTCCGTAGGTGAACCTGCGGAAGGATCATTACCCATCTTTTAGCGGGCAATGGGGTTTGTCCATGGTCTCGCGAAACTTTGTATTTAAAACCCGCTCATGTAAATTTTTTTAAATGTATGTTATATTATATATAAATAAAGATCACTTTCAACAACGGATCTCTTGGCTCTCGCATCGATGAAGAACGCAGCGAATATCTGTCTCTTAT
>1103:18191:7822__T604__S_1454
AAGTCGTAACAAGGTTTCCGTAGGTGAACCTGCGGAAGGATCATTAGAATATTAGGAAGATTTTTTAAAATCTTAATACTTTATTCAAAAAATTTCAGTCTTATATATTTTTTAAAAATAATTTTTTTTAAAAAAAATTTAAGATAACTTTCAACAACGGATCTCTTGGCTCTTGCATCGATGAAGAACGTAGCAAAAACAAGCTGTCTCTTATACACATCTCC
>2101:25230:17524__T593__S_1016
AGTTGTAACAAGGTTTCCGTGAGTGAACCTGCGGAAGGATCATTATTGATTTTAGCTTAACCTGGCTTTTTTAAGTTAAGGTTAATGCGAAATTCTTGTATTTAAAACTCACTCTTTATACATGAATCAAATTTTTTTTTTATTATAATAAAAAAAGATCACTTTCAACAACGGATCTCTTGGTTCTCGCATTGATGAAGAACGCAGTGAATCCGTACTG
>1101:17681:10295__T593__S_0965
AAGTCGTAACAAGGTTTCCGTAGGTGAACCTGCGGAAGGATCATTAGAATACTAGGGAATTTATTTTCCTATTACTTTATTCAAAAAATTTTAATCTAAAATTTTAATCTAAAATTTTATTTTTTAAATAAAAATGATAACTTTCAACAACGGATCTCTTGGCTCTTGCATCGATGAAGAACGCAGTGAAAACCTGTCTCTTATACACATCTCCGAGCCCACG
>1108:19706:22832__T604__S_0167
AAGTCGTAACAAGGTTTCCGTAGGTGAACCTGCGGAAGGATCATTAGAATTTGATTTTTTTTTTATTTAAAAAATTATAATCTTTTTAAAATCTAAATTAAAAAAATTAAGATAATATATTAAGACAACTTTCAACAACGGATCTCTTGGCTCTTGCATCGATGAAGAACGCAGCAAAATTCTGTCTCTTATACACATCTCCGAGCCCACGAGACTTCCGCTAA
>2106:20522:22486__T604__S_1062
AAGTCGTAACAAGGTTTCCGTAGGTGAACCTGCGGAAGGATCATTATCGATTTTTGTCGAGCCTGGCTCGCGAAAAACTCTGTATTTAAAACACCCACCCTTTAAAAAATGTTAATTTATAATTATTAATGTAATAATAATTAAAGAAGATCACTTTCAACAACGGATCTCTTGGCTCTCGCATCGATGAAGAACGTAGCGAAGAAGGCTGTCTCTTATACACA
>1101:11226:16511__T593__S_0620
AAGTCGTAACAAGGTTTCCGTAGGTGAACCTGCGGAAGGATCATTATCAATTCTGCGCGATCTTTTTCGCGCTTGTATTTAAAACCCACACTTTTGAAAAAAATTTTTACATATTTTTTACTTGAAATAAGTAATTAAAGATCACTTTCAACAACGGATCTCTTGGTTCTCGCATCGATGAAGAACGTAGTGAATCCAGCTGTCTCTTATACACATCTCCGAGCC
>1111:13338:20158__T604__S_1326
AAGTCGTAACAAGGTTTCCGTAGGTGAACCTGCGGAAGGATCATTACCAATTCTTAGTGAGCCTGGATTCGTTCACGGACTCGCGAAATCTTGTATTTAAAACCCGCACGTATAATTTTAAAACATATCAGTTATGATAAAAAGTTAAAGATCACTTTCAACAACGGATCTCTTGGCTCTCGCATCGATGAAGAACGCAGCGAAGCATACCTG
>2101:19427:12809__T593__S_1116
AAGTCGTAACAAGGTTTCCGTAGGTGAACCTGCGGAAGGATCATTACCAATCTTTTAGCGGGCCTTGGCTTTTTTGTCCATGGTCTTGCAAAAACTCTGTATTTAAAACCCGCTCATAAATTATAAAACATAATTCTTATAATAATAATAAAGATCACTTTCAACAACGGATCTCTTGGCTCTCGCATCGATGAAGAACGTAGCGAAACAGACTGTCTCTTATAC
>1109:8401:15674__T604__S_0128
AAGTCGTAACAAGGTTTCCGTAGGTGAACCTGCGGAAGGATCATTAGAATATTAGGAAGATTTTTTAAAATTCTTTCTTAATACTTTATTCAAAAAATTTCGGTCTTATATATATTTTTTTAAAAATAATATTTTTTTAAAAAAAAATTTAAGATAACTTTCAACAACGGATCTCTTGGCTCTTGCATCGATGAAGAACGCAGCAAACACCTCCTGTCTCTTAT
>1110:12913:24518__T604__S_0481
AAGTCGTAACAAGGTTTCCGTAGGTGAACCTGCGGAGGATCATTAAAAAAATTTTGAGGTATTTTATACCTCTTGTATTTAAAACCCAACTCTTTTAAACCTAATTTTTAATAAAAAAAAACTTTCAACAACGGATCTCTTGGCTCTCGCATCGATGAAGAACGTAGCAAATCACTGTCTCTTATACACATCTCCGAGCCCACGAGACTAGCAACCAT
>1101:12234:9021__T604__S_1004
AAGTCGTAACAAGGTTTCCGTAGGTGAACCTGCGGAAGGATCATTAGAATATTAGGAAGATTTTTTTTGAATCTTTCTTAACACTTATTCAAAAATTTCCATCTTATATATACTATATATATTTAAACATTTTTAAAAAATTTTGATAACTTTCAACAACGGATCTCTTGGTTCTTGCATCGATGAAGAACGTAGCAAATGTATCTGTCTCTTATACACATCTCC
>2108:15850:4162__T593__S_0693
AAGTCGTAACAAGGTTTCCGTAGGTGAACCTGCGGAAGGATCATTAAAAAATTTTTATCCGGGAATTCTTTTCGTTTTCCCGGATTATTTGTATTCAAATCCCACTCTTTATAAATATATCAATTATATAAAATAAAATAAAAAAGAAAACTTTCAACAACGGATCTCTTGGCTCTCGCATCGATGAAGAACGTAGCAAAAAACTGTCTCTTATACACATCTCC
>1106:23559:5805__T604__S_1447
AAGTCGTAACAAGGTTTCCGTAGGTGAACCTGCGGAAGGATCATTAGAATATTAGGAAGATTTTCTAAATCTTTCCAATACTTATTCAAAAATTTCGATCTTATATTACTATATGTATTTAAACATCTTTAAGAAAATTTTTGATAACTTTCAACAACGGATCTCTTGGTTCTCGCATCGATGAAGAACGTAGCAAAACTGCTGTCTCTTATACACATCTCCGA
>1104:11627:17732__T604__S_1396
AAGTCGTAACAAGGTTTCCGTAGGTGAACCTGCGGAAGGATCATTAGAATATTAGGAAGATTTTTAAATCTTTCTAAATACTTATTCAAAAATTTCTATCTTATATACTATATATATATATTTAAACATTTTTAAAAATTTTTTGATAACTTTCAACAACGGATCTCTTGGCTCTTGCATCGATGAAGAACGTAGCAAAACTACTGTCTCTTATACACATCTC
>1101:7565:14858__T593__S_1269
AAGTCGTAACAAGGTTTCCGTAGGTGAACCTGCGGAAGGATCATTATCAATATAGCGAACTGAGCGTTAGCGAGGCTTCGCGATCAAATTTGTATTTAAAACCCAACTCTTTAAATGTGTATATATTATTATTGTATTTTAAATAATAAAAAGATCACTTTCAACAACGGATCTCTTGGCTCTCGCATCGATGAAGAACGTAGCAAATCCCCCCTGTCTCTT
>1102:7433:6451__T593__S_0941
AAGTCGTAACAAGGTTTCCGTAGGTGAACCTGTGGAAAGATCATTAAAATTTATTTTCCTATTACTTTATTCAAAAAATTTTAATATAAAAATTTATTTTTATTTAATTTTAAATAAAAAGATAACTTTCAACAACGAATCTCTTGGCTCTTGCATCGATGAAGAACGCAGCAAATAGGATCTGTCTCTTATACACATCTCCGAGCCCACGAGACTGGACATCA
>2104:19006:19069__T604__S_1064
AAGTCGTAACAAGGTTTCCGTAGGTGAACCTGCGGAAGGATCATTACCGATTTGAGCGAGCCTGGTCTTTTTGGATCACGGTCTTGCTAAATTTTGTATTTAAAACCCCACTCTTCGTAATTTATAATAAAATTATATATCTATATAAAAAATAAAAGATCACTTTCAACAACGGATCTCTTGGTTCTCGCATCGATGAAGAACGCAGTAAAGCCCTGTCTCTTA
>1110:14796:16714__T593__S_1021
AAGTCGTAACAAGGTTTCCGTAGGTGAACCTGCGGAAGGATCATTAGAATACTAGGAATTTATTTTCCTATTACTTTATTCAAAAAATTTCAATCTAAAGAAAAAAATTTTTTTTTTTGAAAGATAAAAATTCTAAATAAAAAGATAACTTTCAACAACGGATCTCTTGGCTCTTGCATCGATGAAGAACGCAGTGAACAAAACTGTCTCTTATACACATC
>1101:3841:14077__T604__S_0973
AAGTCGTAACAAGGTTTCCGTAGGTGAACCTGCGGAAGGATCATTAAAATGTTAGGAAAATGGTTTAAATTTTCCTATTGCTTTATTCAAAAATTTTTAATCTATAATTATTTTTTAAATAAATTTTAAAAAAAATTAAGATAACTTTCAACAACGGATCTCTTGGCTCTTGCATCGATGAAGAACGCAGTGAACAGTCTCTGTCTCTTATACACATCTCCGAG
>1101:11418:6808__T593__S_0670
AAGTCGTAACAAGGTTTCCGTAGGTGAACCTGCGGAAGGATCATTACTGATTTGGCGGACCGAGCGTCAGCGAGGTTCCGCGATCACTTATATTTAAAACCCACACCTTGAATTATTATATTTTTGTATTTTTTAAATGATAAAATAAAAAAAGATCACTTTCAACAACGGATCTCTTGGCTCTCGCATCGATGAAGAACGCAGTAAAAAGCCTGTCTCTTATA
>2111:17557:20002__T593__S_0403
AAGTCGTAACAAGGTTTCCGTAGGTGAACCTGCGGAAGGATCATTATAAAATTTTTACATTTTATGTAAAAAAAAAAATGTATTCAAAACCCATACTCTTTTTTAAACAAAAAAAAAAAATTTTTATATATAATTTAATTATATTAAAAATTTTAAAATAATAAAAAAATGACAACTTTCAACAACGGATCTCTTGGCTCTCGCATCGATGAAGAACGCAGTA
>2107:24547:16230__T593__S_0689
AAGTCGTAACAAGGTTTCCGTAGGTGAACCTGCGGAAGGATCATTACAAAGTATGGCGAACCTCGCGCTTCGCGAGGTTCTTGCGTCCATTTCGTATTTAAAACATCCCACTCTTTAAAAAAAAATTTATCTAATGATAAAATAAAAAAGATCACTTTCAACAACGGATCTCTTGGCTCTCGCATCGATGAAGAACGCAGCAAACACCTGTCTCTTATACA
>1105:17378:10022__T604__S_0933
AAGTCGTAACAAGGTTTCCGTAGGTGAACCTGCGGAAGGATCATTAATATTTGGATAGACTTGCTACTATTTTTCGTTTTCTTATTTTCTTGTCTCCTTTCTTGTCTCAGCCTTTTTAGTAGTAAGTCTTATCCAAATATGGGAAGGAGCAGAATTACCTATATTTAAAACCCACTCTTAAATATTTATTTGTATTTGAATGATAAAATTTAAAGATCACTTTCA
>1103:23298:19618__T593__S_0692
AAGTCGTAACAAGGTTTCCGTAGGTGAACCTGCGGAAGGATCATTATAAAATTTTCATATTAATTTATTTAATATATAAAATTATATACAAAATGTATTCAAAACCCACACTCTTTATAACCAAAAAAAAATATTATATATTTAATATATATATAAAAAAACAACTTTCAACAACGGATCTCTTGGCTCTCGCATCGATGAAGAACGCAGCAAACTCCTGTCT
>1101:9157:15478__T604__S_0802
AAGTCGTAACAAGGTTTCCGTAGGTGAACCTGCGGAAGGATCATTATCGATTGAAGCGAGCCTCGTTCTTGAGGTTTCGCGTTCCTTCTTGTATTTAAAACCCGCTCTTTTTAAATGTTATATTTTATCGTTAATCTGAATCGAAATGAGTAAAATTAAGATCACTTTCAACAACGGATCTCTTGGTTCTCGCATCGATGAAGAACGTAGTAAACCCATCTG
>1107:14133:16557__T604__S_0271
AAGTCGTAACAAGGTTTCCGTAGGTGAACCTGCGGAAGGATCATTACAAATTTATGGCGAACTTCGCCATCATATTTTATTTCGTATTTAAAACATCCGCCCTTTATAAAAAAAATTTTATGATAAAATTAAAATAAAGATCACTTTTAACAACGGATCTCTTGGCTCTCGCATCGATGAAGAACGTAGCGAAGGCTCTGTCTCTTATACACATCTCCGAGC
>1101:10187:8079__T604__S_1238
AAGTCGTAACAAGGTTTCCGTAGGTGAACCTGCGGAAGGATCATTAGAATATTAAGATTTTTTTAAATCTTTCTTGACACTTATTCAAAAATTTCGATCTTATATATACTATATATATTTAAACATTTTAAAAATTTTTTGATAACTTTCAACAACGGATCTCTTGGCTCTTGCATCGATGAAGAACGTAGTAAACACCTGTCTCTTATACACATCTCCGAGCCC
>2104:19914:11183__T604__S_1066
AAGTCGTAACAAGGTTTCCGTAGGTGAACCTGCGGAAGGATCATTAAAAATTTTGATCTCGGCGCGAAAGCGTCTCGTGCTTAAAACCCTTTCACTCAAACAAATTTTTTATAAATGTATTATAATATTATGATCACTTTTAACAACGGATCTCTTGGCTCTCGCATCGATGAAGAACGTAGCAAACACCTGTCTCTTATACACATCTCCGAGCCCACGAGACTT
>1101:21278:6030__T604__S_0860
AAGTCGTAACAAGGTTTCCGTAGGTGAACCTGCGGAAGGATCATTATAAATCATGGGCGAACCTCGCGTTTCGCGTGGTTGTGTCCATTTTTTCGTATTTAAAACATCCCACTCTTTTAAATTATGTATTATATTAAATAAAAAAAAAAGATCACTTTCAACAACGGATCTCTTGGCTCTCGCATCGATGAAGAACGTAGCGAAGCCAACTG
>2112:12761:5714__T604__S_1167
AAGTCGTAACAAGGTTTCCGTAGGTGAACCTGCGGAAGGATCATTATCGATTTCAGCGCGATTTTTTTCGCGCACGTATTTAAAACCCCACTCTTATAATATTTTTATCATGATTTACTAAGTAAATTAAAAGATCACTTTCAACAACGGATCTCTTGGTTCTCGCATCGATGAAGAACGCAGCGAACTGCCTGTCTCTTATACACATCTCCGAGCCC
>1108:20577:21801__T593__S_0448
AAGTCGTAACAAGGTTTCCGTAGGTGAACCTGCGGAAGGATCATTATAAAATTTTCATATATTAATTATTTAATATATAAAATTATATTCAAAACCCACACTCTTTATAACCAAAAAAAAAATTATTATATTTATAATATATAAAAAAACAACTTTCAACAACGGATCTCTTGGCTCTCGCATCGATGAAGAACGCAGTAAAGCCTCTGTCTCTTATAC
>1113:26499:11261__T604__S_0980
AAGTCGTAACAAGGTTTCCGTAGGTGAACCTGCGGAAGGATCATTAGAATTATTAGGAAGATTTATTAGATCTTTCCAATACTTATTCAAAAATTTCGATCTTCTATTATATATATTTAAACATTTTAAAAGAAATTTGATAACTTTCAACAACGGATCTCTTGGCTCTTGCATCGATGAAGAACGTAGTAAAATTCGCTGTCTCTTATACACATC
>1101:11998:13085__T593__S_0810
AAGTCGTAACAAGGTTTCCGTAGGTGAACCTGCGGAAGGATCATTACCAATCTTTTTTGCGGGCTCATGTGGTCCCGCGAAAGACCATGTATTTAAAACCCAACTCATGATATAAATAAAAGTACACTGTATCAATGTGATATGTAAAATTAAAGATCACTTTCAACAACGGATCTCTTGGCTCTCGCATCGATGAAGAACGTAGTAAAAGCACTGTCTCTTAT
>1112:14620:21205__T604__S_0327
AAGTCGTAACAAGGTTTCCGTAGGTGAACCTGCGGAAGGATCATTACCAATCTTTTAGCGAGCCTTGGCTTTTGTCCATGGTCTCGCAAAAACTCTGTATTTAAAACCCGCTCATAAATTTAAAACATAATTTGTTATTATTATAATAATAAAGATCACTTTCAGCAACGGATCTCTTGGCTCTCCTATCGATGAAGAACGTAGCAAAAAACCCTGTCTCTT
>1101:16968:5639__T593__S_0845
AAGTCGTAACAAGGTTTCCGTAGGTGAACCTGCGGAAGGATCATTACCAATCTTTTAGCGGGCCTTGGCTTTGTCCATGGTCACGCAAAAAACTCTATTTAAAACCTGCTCATAAGTTAAAACAATAATTTTTGTTATTATTATAATAATAAAGATCACTTTCAACAACGGATCTCTTGGTTCTGGCATCGATGAAGAACGCAGCGAATGTGTTCTGTCTCT
>2114:24931:14758__T593__S_0658
AAGTCGTAACAAGGTTTCCGTAGGTGAACCTGCGGAAGGATCATTACCAATATAGCGAACCGAGCGTTAGCGAGGCTTCGCGATCAAATTTGTATTTAAAACCCAACTCTTTAAATTTATATTATTATTATTGTGTATTTTAAATAAAAAAGATCACTTTCAACAACGGATCTCTTGGCTCTCGCATCGATGAAGAACGCAGCAAAAGTGCCTGTCTCTTAT
>2105:18505:6785__T593__S_0842
AAGTCGTAACAAGGTTTCCGTAGGTGAACCTGCGGAAGGATCATTAAAAAATTGAGGTATTTTATACCTCTTGTATTTAAAACCCTACTCTTTTTTTAAATATAAATTTTATTAAAAAAAAAAACTTTCAACAATGGATCTCTTGGCTCTCGCATCGATGAAGAACGCAGTGAATGAAGCTGTCTCTTATACACATCTCCGAGCCCACGAGACCCTATAC
>2104:16363:11679__T593__S_0662
AAGTCGTAACAAGGTTTCCGTAGGTGAACCTGCGGAAGGATCATTAATGATTTTTTTTTAGCGAACTTTAACTATATTTTTGGTGAAGTTTCGCGAAAATTATTTGTATTTAAAACTCTCCCATTCTTGTAAAAAAAAATAATTTATTATTAAATTTTGTAATAAAAAAAAAGATCACTTTCAACAACGGATCTCTTGGTTCTCGCATCGATGAAGAACGCAGCA
>1101:17488:17042__T604__S_0481
AAGTCGTAACAAGGTTTCCGTAGGTGAACCTGCGGAAGGATCATTAAAAAATTTGGGGGTATTTATACCTCTTGTATTTAAAACCCAACTCTTTAAACTTAAATTTTTAATAAAATAAAAAACTTTCAACAACGGATCTCTTGGCTCTCGCATCGATGAAGAACGCAGCGAATCTCTGTATTTTATACACATCTCCGAGCCCACGAGACTAGCAACCATCTCGTA
>1101:5364:12572__T604__S_0871
AAGTCGTAACAAGGTTTCCGTAGGTGAACCTGCGGAAGGATCATTATCGATTGAAGCGAGCCGAGCTCGTCGCGAGGTTTCGCGTTCCTTCTTGTATTTAAAACCCGCTCTTTTAAATATATATTTTATCGTTTATCGAATCGAAATGAGTAAAAAAAAAATTAAGATCACTTTCAACAACGGATCTCTTGGCTCTCGCATCGATGAAGAACGCAGTAAACA
>1101:12844:22047__T604__S_0341
AAGTCGTAACAAGGTTTCCGTAGGTGAACCTGCGGAAGGATCATTATCAACCTTAGCGGGGGACCCTCGAGGTTTTTTGCGTATATACTTAAAACCCAACTCTATGAATCGTAATAAATTTCTTATGAAATGTAAAAGAAGATCACTTTCAACAACGGATCTCTTGGTTCCGGCATCGATGAAGAACGTAGCAAAAGACCTGTCTCTTATACACATCTCCGAGC
>1109:9394:20292__T604__S_0792
AAGTCGTAACAAGGTTTCCGTAGGTGAACCTGCGGAAGGATCATTACCAATCTTTAGTGAGCCTGGACTTGTCCATGGTCTCACAAAACTTTGTACTTAAAACCTACTCTTATAATTATAAAAAAATGTATCAATGATAAAATATCACTTTCAACAACGGATCTCTTGGCTCTCGCATCGATGAAGAACGCAGCAAAAACCTGTCTCTTATACACATCTCCGA
>1106:19958:9789__T593__S_1183
AAGTCGTAACAAGGTTTCCGTAGGTGAACCTGCGGAAGGATCATTATAAATTTCAGCGGAGTAATTCGCGTATGTATTTAAAACCCATACCTTTTAAAAAAAACAATTTTTACTTTAAAAAAAAGTAATAAAGATCACTTTCAACAACGGATCTCTTGGCTCTCGCATCGATGAAGAACGTAGTGAAAAGTCCTGTCTCTTATACACATCTCCGAGCCCACGA
>1105:22766:18536__T593__S_1348
AAGTCGTAACAAGGTTTCTGTGGGCGAACCTGCGGAAGGATCATTAGAATAACGGAAGATTATTTAGATCTTTCTAATATCTTATTCAAAATCTCATCGTATAAATTTTTAAAATAAAAAGACTTAATAACTTTCAACAACGGATCTTCTTGCATCGATGAAGAACGTAGCAAATATCTGTCTCTTATACACATCTCCGAGCCCACGAGACAGTGTGTCATCT
>1101:13709:8410__T604__S_1007
AAGTCGTAACAAGGTTTCCGTAGGTGAACCTGCGGAAGGATCATTAGAATACTAGGAATTTATTTTCCTATTACTTTATTCAAAAAATTTTCAATCTAAATTTATTTTTAAAAATTCTAAATAAAAAGATAACTTTCAACAACGGATCTCTTGGCTCTTGCATCGATGAAGAACGTAGCAAACCAACTGTCTCTTATACACATCTCCGAGCCCACGAGACTCT
>1109:10749:16336__T604__S_1223
AAGTCGTAACAAGGTTTCCGTAGGTGAACCTGCGGAAGGATCATTACAAATCTTTTGCGAGTCTGTGTGCTTAACGGCCGCAGTTCTCACACATTAGCACAAGGTCGCAAGATCTTGATGTTTACGCTTGTTTGTTTGACAGAGTTAGTTGAGAATTAAATAAAGACAACTTTTAACAATGGATCTCTTGGCTCTTGCAACGATGAAGAACGCAGTGAACAA
>2106:18006:20124__T604__S_0178
AAGTCGTAACAAGGTTTCCGTAGGTGAACCTGCGGAAGGATCATTAAAAATTTTTGAGGTATTTTATACCTCTTGTATTTAAAACCCAACTCTTTTAAACCTAATTTTTTAATAAAAAAAAAAACTTTCAACAACGGATCTCTTGGCTCTCGCATCGATGAAGAACGTAGCAAAACAGCTGTCTCTTATACACATCTCCGAGCCCACGAGACTGGAAG
>1103:7381:20904__T604__S_0995
AAGTCGTAACAAGGTTTCCGTAGGTGAACCTGCGGAAGGATCATTATTATTTAGGTCGGGTTTACTACTGCTCTTGTGTCTCAAATGTGAAGTAGTAAACTTTTACCAAATAATCCTATTTTCCTATAGGAGCAAGATTAATTATTTAAAACCCACTCTTAAAAATATTATGTATTTTGAATGATAAAATAAAGATCACTTTCAACAACGGATCTCTTGGCTCTC
>1101:15957:22696__T593__S_0045
AAGTCGTAACAAGGTTTCCGTAGGTGAACCTGCGGAAGGATCATTATTGAGATGAGTAGTGTCCAGCTTGCTGGCTCTCTCAACCCCCTCTCCCCTCTTGTGAACATTTATTGTTTTAGTTACAAAATAAAAACTTTCAACAACGGATCTCTTGGCTCCGGCGTCGATGAAGAACGTAGTAAAAAGCTGTCTCTTATACACATCTCCGAGCCCACGAGACATG
>1102:14989:18785__T604__S_0030
AAGTCGTAACAAGGTTTCCGTAGGTGAACCTGCGGAAGGATCATTATTGTACTAGAGATCGTAACTTTAATTGGCTACGATCGTTAGTACATTTGTTTATCCTTAACAGGAGCAAAAAATATTTAAAACCCAACTCTATGAAATCCAAATTTATTTCTTTTACGTAAAGTAAATTAAAAAAAAGATCACTTTCAACAACGGATCTCTTGGCTCTCGCATCGATGA
>2101:18757:17637__T604__S_0028
AAGTCGTAACAAGGTTTCCGTAGATGAACCTGCGGAAGGATCATTACTGATTTAGCGAACCGAGCTTTAGCAAGGTTTTGCGATCATTTATATTTAAAACTCACTCTTGAACGTATAAAAAATTTATGTATTATAATGATAAAATAAAGATCACTTTCAACAACGGATCTCTTGGCTCTCGCATCGATGAAGAACGTAGTGAACCGTCCCTGTCTCTTATACA
>1101:10762:9059__T593__S_0653
AAGTCGTAACAAGGTTTCCGTAGGTGAACCTGCGGAAGGATCATTAGAAATTTTATGTATTCAAAAATTTTAAATCTTTTAATTTAAAAAATTTAAATAAATTATGAGACAACTTTCAACAACGGATCTCTTGGCTCTTGCATCGATGAAGAACGCAGTAAATCCCTGTCTCTTATACACATCTCCGAGCCCACGAGACTGGACATCATCTCGTATGCCGTCTTC
>1101:13630:4226__T604__S_1004
AAGTCGTAACAAGGTTTCCGTAGGTGAACCTGCGGAAGGATCATTAGAATATTAGGAAGATTTTTTTTAAATCTTTCTTAACACTTATTCAAAAATTTCCATCTTATATATATTTAAACATTTTTAAAAAATTTTGATAACTTTCAACAACGGATCTCTTGGTTCTTGCATCGATGAAGAACGTAGTGAAGATACTGTCTCTTATACACATCTCCGAGCC
>1113:7800:20675__T604__S_0302
AAGTCGTAACAAGGTTTCCGTAGGTGAACCTGCGGAAGGATCATTACCGATTTTAGCGGACCTTGGCTTTGTCCATGGTCTCGCAAAAAAAAACCTGTATTTAAAACCCGCTCATAAATTTATAAAACATAATTTTTGTTATTATTATAATAATGAAGATCACTTTCAACAACGGATCTCTTGGCTCTCGCATCGATGAAGAACGCAGCGAAACCCTGTCTCTT
>2103:16488:18225__T604__S_0238
AAGTCGTAACAAGGTTTCCGTAGGTGAACCTGCGGAAGGATCATTACAAATCATGGCGAACCTCGTGTTTCGCAAGGTCTTATGTCCATTTTCGTATTTAAAACATCCCACTCTTTAAAAAATATTTATCTAATGATAAAAATAAAAAGATCACTTTCAACAACGGATCTCTTGGCTCTCGCATCGATGAAGAACGTACCGAAAATTCT
>2109:10198:11808__T604__S_0145
AAGTCGTAACAAGGTTTCCGTAGGTGAACCTGCGGAAGGATCATTATTGATTTAGCAAACCGAGCGTTAGCAAGGTTTTGCGATCATTTATATTTAAAACCCACTCTTGAACGAATAAAATTATTTTGTATTATAATGATAAAATAAAGATCACTTTCAACAACGGATCTCTCGGCTCTCGCATCGATGAAGAACGTAGTAAATCTGTTCTGTCTCTTATAC
>1101:16259:6018__T604__S_1079
AAGTCGTAACAAGGTTTCCGTAGGTGAACCTGCGGAAGGATCATTACCAATCTCAGTGGGACCTTGGCTTGTCCATGGTCTTGCAAAACTTGTATTTAAAACCCAACTCATAAATAACTAATATAACTTATATCGAATGGTATAAATAAAGATCACTTTCAACAACGGATCTCTTGGCTCTCGCATCGATGAAGAACGCAGTAAATCAATCCTGTCTCTTATA
>2112:21243:13690__T593__S_0943
AAGTCGTAACAAGGTTTCCGTAGGTGAACCTGCGGAAGGATCATTACCAACTCTTAGTGAGCCTGGACTCGTCCACGGTCTCGCGAAATCTTGTATTTAAAACCTACTCTTATATAATTTAAAATGAGATATCATGATAAAAATTAGATCACTTTCAACAACGGATATCTAGGCTCTCGCATCGATGAAGAACGTAGTGAACCACTGTCTCTTATACACATCTCC
>1101:24159:13607__T604__S_1330
AAGTCGTAACAAGGTTTCCGTAGGTGAACCTGCGGAAGGATCATTAGAATATTAGGAAGATTTTTTAAATCTTTCTTGACAACTATTCAAAAATTTCGATCTTATATATTTACTATATGTATTTAAACATTTTAAAAATTTTTTGATAACTTTCAACAATGGATCTCTTGGCTCTTGCATCGATGAAGAACGTAGCGAATGCCCTGTCTCTTATACACATTCCG
>1108:25044:5141__T604__S_0871
AAGTCGTAACAAGGTTTCCGTAGGTGAACCTGCGGAAGGATCATTACCGATTTTTAGCGAACCTGGTCGCTTTTGACCAAGGTTTCGTGAAATTTGTATTTAAAACCCACGCTTTTTAATAATAAAATTATAGTATCAATTATGATTAAAAAAAAGATCACTTTCAACAACGGATCTCTTGGCTCTCGCATCGATGAAGAACGCAGTAAAAACCTGTCTCTT
>2111:11920:14326__T604__S_0403
AAGTCGTAACAAGGTTTCCGTAGGTGAACCTGCGGAAGGATCATTAAAAGGGGTCGAAAGACCTATTCTGTTCGATTTAAACTTTACTACCTCCTCAAAAGACATGGTAGAGTTTTTTTAAAATCCAAGAAAAAATATCGTTCCTAGACGAAATCAAAAAATAAAAATTCTAAAACTTTCAACAATGGATCTCTTGGCTCTCGCATCGATGAAGAACGTAGTGA
>1103:11438:19453__T604__S_1158
AAGTCGTAACAAGGTTTCCGTAGGTGAACCTGCGGAAGGATCATTAATATTTGGATAGATTTACTGCTATGGTTCGATTATTCGTTTTAATTCTTCTTTCTGTCGGTAAATCTTATCCAAATATTCGAAAGAAGCAAGATAATTCTTATATTTAAAACCCACCCTTGAATGTATAAAATCTATGTATTAATGATAAAATTAAAGATCACTTTCAACAACGGATCT
>1113:2152:15227__T593__S_1082
AAGTCGTAACAAGGTTTCCGTAGGTGAACCTGCGGAAGGATCATTACCAATCTTTTAGCGGGCCTTGGCTTGTCCATGGTCTTGGCTTGTCCATGGTCTCGCAAAAAACTCTGTATTTAAAACCCGCTCATAAATTATAAAACATAATTTGTTATTTATTATAATAATAAAGATCACTTTCAACAACGGATCTCTTGGCTCTCGCATCGATGAAGAACGTAGCAA
>1102:21059:6606__T604__S_0829
AAGTCGTAACAAGGTTTCCGTAGGTGAACCTGCGGAAGGATCATTACAAATCACGGCGAACCTCGCGTTGCGCGAGGCGGTTTTGCGTCCATTTTTCGTATTTAAAACATCCCACTCTTTAAAAAATTATCTAATGATAAATAAATAAAAAGATCACTTTCAACAACGGATCTCTTGGCTCTCGCATCGATGAAGAACGCAGCGAACGGGACTGTCTCTT
>1103:13990:13592__T593__S_1033
AAGTCGTAACAAGGTTTCCGTAGGTGAACCTGCGGAAGGATCATTAATCAATTTTAACCATATTCATCTTGTGTGCAGTTTTGCATTAGTTAATATCTTTGGAAAGATAATCCTCTTTCCAAAGAGGTTACCATAATCAATTAATTTTTCTTTTCTTTATAATGTCTAAAAATATTTAATAATAAAACAACTTTCAACAACGGATCTCTTGGCTCTCGCATCGAT
>1102:23581:13063__T604__S_0075
ATGTCGTAACAAGGTTTCCGTAGGTGAACCTGCGGAAGGATCATTACCAATCTCTAGCGGGGCTCGTAAGTGAGTCTCGCGAAACTTCTGTATTTAAAACCCAACTCATCAAATAAAAAAACATACGTACACGTTATATGTAAATATAAAGATCACTTCAACAACGGATCTCTTGGCTCTCGCATCGATGAAGAACGTAGTAAAACAACTGTCTCTTATACACAT
>2112:14981:25504__T604__S_0063
AAGTCGTAACAAGGTTTCCGTAGGTGAACCTGCGGAAGGATCATTAGAATTTTTATATATATCTTATTCAAAAATTTCCATCCTATTAAAATAAAAAATTTTTTAAATTTTATTAAAAAAATAAAGACAACTTTCAACAACGGATCTCTTGGCTCTTGCATCGATGAAGAACGCAGCAAATGACTGTCTCTTATACACATCTCCGAGCCCACGAGACGGAACGA
>1103:22199:25707__T593__S_0682
AAGTCGTAACAAGGTTTCCGTAGGTGAACCTGCGGAAGGATCATTAATGATTTTCAAAGCAAACCAAAGCGAAAGCGAGGTTTTGCGAATATATTTAAAACCCCCCACTCTTTTAAAAAGAAAATTTTTCATTCGTAATAATATAAAAAAAAGATCACTTTCAACAACGGATCTCTTGGCTCTCGCATCGATGAAGAACGCAGTAAATTTCTGTCTCTTATAC
>2103:5719:9458__T593__S_1281
AAGTCGTAACAAGGTTTCCGTAGGTGAACCTGCGGAAGGATCATTACCGATTTTAGCGAACCTGACCTTTGGTTATGGTCTCGCGAAAACTTTATATTTAAAACCCCCACTCTTAAAAAAAAAAAAAATTTTTCATATATAAAATAAATTAAGATCACTTTCAACAACGGATCTCTTGGTTCTCGCATCGATGAAGAACGCAGTAAATTATCCCTGTCTCTTA
>2106:26318:7888__T593__S_0860
AAGTCGTAACAAGGTTTCCGTAGGTGAACCTGCGGAAGGATCATTACCAATCTTTAGCGGGCCTTGGGCTTGTCACTGGTCTCGCGAAACTTTGTATTTAAAACCTGCTCATGTAAATTTTTGAACTATATTTGTATTATCATATAAATAAAGATCACTTTCAACAACGGATCTCTTGGCTCTCGCATCGATGAAGACGCAGCAAAATGGGCTGTCTCTTATA
>2102:18978:16394__T604__S_1501
AAGTCGTAACAAGGTTTCCGTAGGTGAACCTGCGGAAGGATCATTATTAATTTTAGCTTAACCTGGTTTTTTAGCCAAGGTTATTGCGAAATTCTTGTATTTAAAACCCACTCTTACATGAATCAAATTTTTTTTATTGTAATAAAAAAGATCACTTTCAACAACGGATCTCTTGGTTCTCGCATCGATGAAGAACGTAGCAAAGGTCTGCTGTCTCTATACAC
>1101:18176:8098__T604__S_1016
AAGTCGTAACAAGGTTTCCGTAGGTGAACCTGCGGAAGGATCATTACAAATCTTTTGCGAGCCTGCGTGCTTTACGGTGCGCAGTTACTCACAACATTAGCACAAGGCTGCAAGGTCTTGATGTTTACGCTTGTTTGTTTGACAGAGTTAGTTGAGAAATAAATAAAGACAACTTTTAACAATGGATCTCTTGGCTCTTGCAACGATGAAGAACGTAGCAAAG
>1102:19409:10998__T604__S_0794
AAGTCGTAACAAGGTTTCCGTAGGTGAACCTGCGGAAGGATCATTATAAAATTTTACATTTTATTATGTAAAAAAAAATGTATTCCAAACCCCAACTTCTTTAAATCATATATATTATTTATTATACAAATAATAATAATATAAAAAATAAAATAATAAAAAAATGACAACTTTCAACAACGGATCTCTTGGCTCTCGCATCGATGAAGAACGTAGCAAATACC
>1103:21963:13010__T604__S_0038
AAGTCGTAACAAGGTTTCCGTAGGTGAACCTGCGGAAGGATCATTACCAATCTTTAGCGGGCCTTGGATTTGTTCATGGTCTCGCGAAACTTCGTATTTAAAACCCGCTCATGTAAATTTTTTTAAATATATCTGTTATATTATATATATTATATAAATAAAGATCACTTTCAACAACGGATCTCTTGGCTCTCGCATCGATGAAGAACGTAGCGAAGAGGA
>1101:14386:8272__T604__S_0792
AAGTCGTAACAAGGTTTCCGTAGGTGAACCTGCGGAAGGATCATTAAAGAAGGCGAGAATTTTTTATAGATTCTTGCATGATCAACACAGTCCAAGTTTTGTATGGGATTAGCCATAATTTATTTAATAAAATAAAATGAAATAAAACTTTCAACAACGGATCTCTTGGCTCTTGCATCGATGAAGAACGCAGCGAACCCCTGTCTCTTATACACATCTCCG
>1108:7690:10856__T604__S_1144
AAGTCGTAACAAGGTTTCCGTAGGTGAACCTGCGGAAGGATCATTATCGATTGAAGCGAGCCTTGGGCTTGTCCATGGTCTCGCGAAACTTGTATTTAAAACCCGCTCATGTAAATTTTTAAATAATATATGTATTATATAAATAAAGATCACTTTCAACAACGGATCTCTTGGCTCTCGCATCGATGAAGAACGCAGCGAAAAAACTCTGTCTCTTATACAC
>1101:25339:18923__T604__S_0862
AAGTCGTAACAAGGTTTCCGTAGGTGAACCTGCGGAAGGATCATTATCAATTTCCGCGCGATCTTTTCGCGCTCGTATTTAAAACCCACACTTTTGAAATAAACTACGATATTATTCTTACTTAAATAAGTAAATTAAAAGATCACTTTCAACAACGGATCTCTTGGCTCTCGCATCGATGAAGAACGCAGCAAAACCCGCTGTCTCTTATACACATCTCCGAG
>1110:21612:19438__T593__S_0832
CAGTCGTAACAAGGTTTTCGTAGGTGAACCTGCGGAAGGATCATTACCAATCTTTTAGCGGGCCTTGGGCTTTGTCCATGGTCTCGCAAAAAAAACCTGTATTTAAAACCCGCTCATAAATCATAAAACATAATTTTTGTTATTATTGTAATAATAAAGATCACTTTCAACAACGGATCTCTTGGCTCTCGCATCGATGAAGAACGCAGTGAACACACTGTCT
>1109:22059:3391__T604__S_1217
AAGTCGTAACAAGGTTTCCGTAGGTGAACCTGCGGAAGGATCATTATAAAATTTTCGTATATTTATTTTAAATATATAAAATTATAAATATTCAAAACCCCACACTCTTGTAACCATTTATAAAATATATTATATCTCGCATATAATAATAATTAAAAAACAACTTTCAACAACGGATCTCTTGGCTCTTGCATCGATGAAGAACGTAGCAAACCCCAGCTG
>2102:16183:12635__T604__S_1075
AAGTCGTAACAAGGTTTCCGTAGGTGAACCTGCGGAAGGATCATTATTGTACTAGAGTCACCAACTTGGCAACACCAAGTTGGTGATATTAGTACCAAATTTAAATTTTGGGTTTTTTTAATTAAAAACCCCAATCCTAACTCTTATAATTTTATAATTCAAAAAATATATAAAAAAAATGATCACTTTCAACAACGGATCTCTTGGCTCTTGCATCGATGAAGA
>1101:10276:2779__T593__S_0856
AAGTCGTAACAAGGTCTCCGTTGGTGAACCAGCGGAGGGATCATTACCAATCTTTTAGCGGGCCTTGGCTTTTTTGTCCATGGTCTTGCAAAAACTCTGTATTTAAAACCCGCTCATAAATTATAAAACATAATTTTTGTTATTATTATAATAATAAAGATCACTTTCAACAACGGATCTCTTGGCTCTCGCATCGATGAAGAACGCAGTAAATAGTCTGTCTC
>1101:13544:10972__T604__S_0934
AAGTCGTAACAAGGTTTCCGTAGGTGAACCTGCGGAAGGATCATTACAAATCATGGCGAACCTCGCGGTTTCGCGAGGTCATGCGTCCATTTTTTTCGTATTTAAAACATCCCACCCTTTAAAAAACATATTTATCTAATGATATAAAAAGATCACTTTCAACAACGGATCTCTTGGCTCTCGCATCGATGAAGAACGCAGCAAAGAATCTGTCTCTTATAC
>1113:18277:2975__T593__S_0690
AAGTCGTAACAAGGTTTCCGTAGGTGAACCTGCGGAAGGATCATTACCGATTTTAGCGAACCTGACCTTTGGTTATGGTCTCGCGAAAACTTTATATTTAAAACCCCACTCATAAAAAAAAAAATTTTTCTTATTTAAAATAAATAAA
>1108:13317:4576__T593__S_0135
AAGTCGTAACAAGGTTTCCGTAGGTGAACCTGCGGAAGGATCATTATTGATTTTAGCTTGACTTGGCTTTTAGCCAAGGTTAATGCGAAATTCTTGTATTTAAAACCCACTCTTACATGAATCAAATTTTTTTAATGTTATAAAAAATGATCACTTTCAACAACGGATCTCTTGGTTCTCGCATCGATGAAGAACGCAGTGAACATCTGTCTCATATAC
>1101:17431:9443__T604__S_1238
AAGTCGTAACAAGGTTTCCGTAGGTGAACCTGCGGAAGGATCATTAGAAAATGAGGTATTTTATACCTTTTGTATTTAAAACCCAATGCTCTATAAAATATTATTTTTTTAATAAAAAAAAAAAAAACTTTCAACAATGGATCTCTTGGTTCTCGCATCGATGAAGAACGCAGTGAAGCACTGTCTCTTATACACATCTCCGAGCCCACGAGACAAGCTTCGAT
>1101:2489:10960__T604__S_0087
AAGTCGTAACAAGGTTTCCGTAGGTGAACCTGCGGAAGGATCATTACCAACCTTTGGTGAGCCTTGGACTCTTCCGTGGTCTCGCGAAACCTGTATTTAAAACCCGCACGTATAACTAAAAAAACATGTATGATAATAATTTAAGATCACTTTCAACAACGGATCTCTTGGCTCTCGCATCGATGAAGAACGTAGCGAAGATAGCTGTCTCTTATACACATC
>1104:9015:11993__T593__S_1063
AAGTCGTAACAAGGTTTCCGTAGGTGAACCTGCAGAAGGATCATTACCAATCTTTTTAGCGAGCCTTGGGCTTTGCCCATGGTCTTGCAAAAAACTCTGTATTTAAAACCCGCTCATAAATTATGAAAAACAATATAAACTTTTATCATTATGATAATAAAGATCACTTTCAACAACGGATCTCTTGGCTCTCGCATCGATGAAGAACGTAGTAAACTAAACT
>1109:23509:8173__T593__S_0904
AAGTCGTAACAAGGTTTCCGTAGGTGAACCTGCGGAAGGATCATTAGAATACTAGGAATTTATTTTCCTATTACTTTATTCAAAAAATTTTTAATCTAAAAATATATTTTTTAAAAAATAAAAATTCTAAATTAAAAAATAACTTTCAACAACGGATCTCTTGGTTCTGGCATCGATGAAGAACGTAGCGAACCACATCTGTCTCTTATACACATCTCCGAGC
>2104:12592:17476__T593__S_0662
AAGTCGTAACAAGGTTTCCGTAGGTGAACCTGCGGAAGGATCATTAATGATTTTTTCTGCGAACCGTTTTTCGGCGGTTTCGCGAAAATTTTTGTATTTAAAACTCCCCACTCTTAAAAAATAAAATAAAATTTATTATTCGTAATAAAAAAAAAAGATCACTTTCAACAACGGATCTCTTGGTTCTCGCATCGATGAAGAACGCAGCAAAGAAG
>1102:22049:4385__T604__S_0980
AAGTCGTAACAAGGTTTCCGTAGGTGAACCTGCGGAAGGATCATTAGAATATTAGAAAGATTTTTTTTAAATCTTTCTGAACACTTATTCAAAAATTTCCATCTTATATACTATATATAAACATTTTTAAAAAATTTTTTGATAACTTTCAACAACGGATCTCTTGGTTCTTGCATCGATGAAGAACGCAGCGAACGAACACTGTCTCTTATACACATCTCCG
>2108:18254:20976__T604__S_1138
AAGTCGTAACAAGGTTTCCGTAGGTGAACCTGCGGAAGGATCATTATTATTTGGGTGGGGGTTTGCTGCTCATAACTGTTGCTCTTGTGTGTCTCGAATTTTTAAGTAGTAAACTCTTACCTAAATAAAATTCCTATTTCCAAATAGGAGCGAGATAAACTTATATTTAAAACCCACTCTTGAACGTATAAAATTTATCTAATGATAAAATAAAAAAGATCACT
>1102:10851:19388__T604__S_0118
AAGTCGTAACAAGGTTTCCGTAGGTGAACCTGCGGAAGGATCATTAGAATTTTTATATATCTTATTCAAAAATTTCCATCCTATTAAAATATAATTTGTTAAATTTTATTAAAAAACAAAGACAACTTTCAACAACGGATCTCTTGGCTCTTGCATCGATGAAGAACGTAGCGAATCTCTGTCTCTTATACACATCTCCGAGCCCACGAGACGTGATCTGAT
>1101:20408:10999__T593__S_0397
AAGTCGTAACAAGGTTTCCGTAGGTGAACCTGCGGAAGGATCATTAAAAATTTGGGGTATTTATACCTCTTGTATTTAAAACCCAACTCTTTAAACTTAATTTTAAATAAAATAAAAACTTTCAACAACGGATCTCTTGGCTCTCGCGTCGATGAAGAACGTAGTGAAAAACTGTCTCTTATACACATCTCCGAGCCCACGAGACGAGTTCACATCTCGTATGC
>2102:13934:13611__T593__S_0689
AAGTCGTAACAAGGTTTCCGTAGGTGAACCTGCGGAAGGATCATTACAAATCGGCGAACCGAGCGTTAGCGAGGCTTCGCGATCAAATTTGTATTTAAAACCCAACTCTTTAAATTTATATTATTATTATATTTAAAATAATAAAAAGATCACTTTCAACAACGGATCTCTTGGCTCTCGCATCGATGAAGAACGCAGTGAAAAAAACCTGTCTCTTATACA
>1108:17602:18934__T604__S_1099
AAGTCGTAACAAGGTTTCCGTAGGTGAACCTGCGGAAGGATCATTACCAATTTTAGCGAACCTAACCTTTGGGTTATGGTTTCGCGAAAAAACTGTATTTAAAACCCCACTCTTTTATATAAAATGAATCTATTATAAGATCACTTTCAACAACGGATCTCTTGGCTCTCGCATCGATGAAGAACGTAGTGAAATATCTGTCTCTTATACACATCTCCGAGCCCA
>1109:13460:7565__T593__S_1040
AAGTCGTAACAAGATTTCTGTAGGTGAACCTGCGGAAGGATCATTACCAATCTTTTTAGCGGGCCTTGGCTTTGTCCATGGTCTCGCAAAAAAACCTGTATTTAAAACCCGCTCATAAATTATAAAACATAATTTTTATTATTATTGTAATAATAAAGATCACTTTCAACAACGGATCTCTTGGCTCTCGCATTGATGAAGAACGTAGTAAATTAACCCTGTC
>1103:5817:7681__T604__S_0117
AAGTCGTAACAAGGTTTCCGTAGGTGAACCTGCGGAAGGATCATTATCAATCTTTTGGCCTTTGCGCCAATATATATTTAAAACCCAACTCTATGAATCAAAAAATTTTTAAATTTAATTTAAAAAAGATCACTTTCAACAACGGATCTCTTGGCTCTCGCATCGATGAAGAACGCAGTGAAGGTCAGCTGTCTCTTATACACATCTCCGAGCCCACGAGAC
>1101:16656:12993__T593__S_0969
AAGTCGTAACAAGGTCTCCGTTGGTGAACCAGCGGAAGGATCATTACCAATTTTAGCGAACCGTTACCTTTTGGGTTTATGGTCTCGCGAAAAAAACTGTATTTAAAACCCCACTCTTTTTATAATAAAATGAATCTATTTATATAAATAATAAATAAAATAAAGATCACTTTCAACAACGGATCTCTTGGCTCTCGCATCGATGAAGAACGTAGCAAAATCGA
>1102:21497:13589__T593__S_1517
AAGTCGTAACAAGGTTTCCATAGGCGAACCTGCGGAAGGATCATTATTGTACTTAAGGTCATGAAAACCTCAGATTGGTGATCATCAGTATATACAGTACCTATTTAATAGGATCAAAGTATATTTAAAACCCCCACACTTAAAATTTTATGTATATTTTACTATAAAAGTAATTAAAAGATCACTTTCAACAATGGATCTCTTGGTTCTTGCATCGATGAAGAA
>2106:20282:10900__T593__S_1234
AAGTCGTAACAAGGTCTCCGTAGGTGAACCTGCGGAGGGATCATTACCGATTTTAGCGAGCCTGGCATTACGTCCATGGTCTCGTCAAATTATTGTATTTAAAACCCCACTCTTCTATAATAAAATAATTTGTATTATGATAAAAATTAAAGATCACTTTCAACAACGGATCTCTTGGCTCTCGCATCGATGAAGAACGCAGCGAAGATAGCTGTCTCTTATAC
>1104:25914:10544__T604__S_0894
AAGTCGTAACAAGGTTTCCGTAGGTGAACCTGCGGAAGGATCATCATAAAAAATAGTTATTTTTTTTATACAAGTAGTAATTAGTTTTATTACTTTATAAAAAAATTATCCATATATATACGCCAATCATCGTAGTTATAAATTATATAATAATTATTATAAAAATTAGTTAGTACAACTTTTAACGATGGATCTCTTGGCTCTCGCATCGATGAAGAACGTAGC
>1101:18632:23761__T604__S_0327
AAGTCGTAACAAGGTTTCCGTAGGTGAACCTGCGGAAGGATCATTACCGATTTTAGCGAACCTGACCTTTGGTTATGGTCTCGCGATAACTTTATATTTAAAACCCCACTCATAAAAAAAAAAAAAATTTTTTCAAAATAAATAAAGATCACTTTCAACAACGGATCTCTTGGCTCTCGCATCGATGAAGAACGTAGCAAAACACTGTCTCTTATACCA
>1105:11429:20872__T604__S_1093
AAGTCGTAACAAGGTTTCCGTAGGTGAACCTGCGGAAGGATCATTAATGATTTTTTCTGCGAACCGTTTTTTCGGTTTCGCGAAAATTTTTGTATTTAAAACTCCCCACTCTTAAAAAATAAAATAAAATTTATTATTGTAAATAAAAAAAAGATCACTTTCAACAACGGATCTCTTGGCTCTCGCATCGATGAAGAACGCAGCGAACACCTGTCTCTTATAC
>1112:15877:12282__T604__S_0942
AAGTCGTAACAAGGTTTCCGTAGGTGAACCTGCGGAAGGATCATTACTGATTTAGCGAACCGAGCGTTAGCAAGGTTTTGCGATCAATTTTTATATTTAAAACCCACTCTTTTGAACGTATAAAAAAATTTTATGTATTTTTATTATATGATAAAATAAAGATCACTTTCAACAACGGATCTCTTGGCTCTCGCATCGATGAAGAACGTAGTGAAACCACCTGTC
>2107:20716:12106__T604__S_0204
AAGTCGTAACAAGGTTTCCGTAGGTGAACCTGCGGAAGGATCATTAAAAAATTGAGGTATTTTTTACCTCTTGTATTTAAAACCCTACTCTTTTAAATATAAATTTTATTAAAAAGAAAACTTTCAACAATGGATCTCTTGGCTCTCGCATCGATGAAGAACGTAGTAAACCGCTGTCTCTTATACACATCTCCGAGCCCACGAGACAACCATGCATCTCG
>1102:11297:8289__T604__S_0268
AAGTCGTAACAAGGTTTCCGTAGGTGAACCTGCGGAAGGATCATTAGAATTTTTATATCTTATTCAAAAAATTTACATTCTATTAAAATATAAAATAAAATTTTAAATTTTATTAAAAAAAAATAAGACAACTTTCAACAACGGATCTCTTGGCTCTTGCATCGATGAAGAACGTAGCAAACAAGCTCTGTCTCTTATACACATCTCCGAGCCCACGAGACTA
>1106:25139:16408__T593__S_1011
AAGTCGTAACAAGGTTTCCGTAGGTGAACCTGCGGAAGGATCATTACCAATCTTTTAGCGGGCCTTGGTTTTGTCCATGGTCTCGCAAAAAAACCTGTATTTAAAACCCGCTCATAAATTAAAACATAATTTTTGTTATTATTATAATAAATTAAGATCACTTTCAACAACGGATCTCTTGGTTCTGGCATCGATGAAGAACGTAGCAAAACTCCACTGTCTCTT
>1101:20739:10029__T604__S_1071
AAGTCGTAACAAGGTTTCCGTAGGTGAACCTGCGGAAGGATCATTACAAATTTATGGCGAACTTCGCCATCATATTTTTTTATTCGTATTTAAAACATCCACCCTTTGTAAAAAAATTTTATGATAAAATTAAAAAAAAGATCACTTTCAACAACGGATCTCTTGGCTCTCGCATCGATGAAGAACGTAGTAAAACTCCCTGTCTCTTATACACATCTCCGA
>1107:20273:18517__T604__S_0377
AAGTCGTAACAAGGTTTCCGTAGGTGAACCTGCGGAAGGATCATTACCAATATAGCGAACCGAGCGTTAGCGAGGTTTCGCGATCAATTTGTATTTAAAACCAACTCTTTAGATGTATATTATCATTGTATTTTAAATAATAAAAAGATCACTTTCAACAACGGATCTCTTGGCTCTCGCATCGATGAAGAACGTAGTGAAAATGACTGTCTCTTATAAACA
>1101:11637:20922__T593__S_0973
AAGTCGTAACAAGGTCTCCGTAGGTGAACCTGCGGAGGGATCATTACCAATCTTTTAGCGGGCCTTGGCTTTGTCCATGGTCTCGCAAAAAAAAACCTGTATTTAAAACCCGCTCATAAATTATAAAACATAATTCTTATTATTATAATAATAAAGATCACTTTCAACAACGGATCTCTTGGCTCTCGCATCGATGAAGAACGCAGTAAAAAGCCTCTGTCTC
>1102:15486:8977__T604__S_1066
AAGTCGTAACAAGGTTTCCGTAGGTGAACCTGCGGAAGGATCATTATTGTACTAGAGTCACCAGTTTGGCAATACCAAAGTGGTGATATTAGTACAGTGTTACTATATTCAAATGGGTTTTTTTATCAAAAAAAACCCCAATCCTAACTCAATTTTTTATAATTCTAAAAAAAAAAATCGATTACTTTCAACAACGGATCTCTTGGTTCTCGCATCGATGAAGA
>1101:10546:7934__T593__S_0773
AAGTCGTAACAAGGTCTCCGTTGGTGAACCAGCGGAGGGATCATTACTGGTTGGCGAACCGAGCGTTAGCGAGGTTCTGCGATCGCTTGTATTTAAAACCCACTCTTGAACGTATAAAATTTATGTTATTATAAATGATAAATAAAAGATCACTTTCAACAACGGATCTCTTGGCTCTCGCATCGATGAAGAACGCAGTAAATAGGGCCTGTCTCTTATACACAT
>1106:21968:15143__T593__S_0727
AAGTCGTAACAAGGTTTCCGTAGGTGAACCTGCGGAAGGATCATTAGAAATCAAAATTTTTTATTCAAAAAAATTTAATCTTTTTTATTTAAAAAAATTTTAAGATAATAATTAAGACAACTTTCAACAACGGATCTCTTGGCTCTTGCATCGATGAAGAACGCAGTGAAGCTGGCTGTCTCTTATACACATCTCCGAGCCCACGAGACCGTTCGTTATCTC
>2101:22966:4809__T604__S_1217
AAGTCGTAACAAGGTTTCCGTAGATGAACCTGCGGAAGGATCATTACTGGTTGGCGGACCAAGCGTTAGCGAGGTTCTGCGATCGGCTTATATTTAAAACCCACTCTTGAACGTATAAAATTTATGTTATTATAATGATAAATAAAAGATCACTTTCAACAACGGATCTCTTGGCTCTCGCATCGATGAAGAACGCAGCGAAGTGTTCTGTCTCTTTACACAT
>1101:17133:23681__T593__S_1500
AAGTCGTAACAAGGTTTCCGTAGGTGAACCTGCGGAAGGATCATTAACAAGTCATGTGAAAAGGGAGGTTAACTCCCTGACACATTTGTGCTATACGCACCCTGTGCGTGTAGATATATATTCATTTTGACTGATTATTTGCAAACGAATACAACTTTTAACAATGGATCTCTAGGCTCTTGCATCGATGAAGAACGTAGTAAATTTCCCTGTCTCTTATAC
>1104:10191:22159__T593__S_1220
AAGTCGTAACAAGGTTTCCGTAGGTGAACCTGCGGAAGGATCATTAGAATATTAGGAAGATTTTTTAAATCTTTCCAATACTTTACTCAAAATTTTCAGTCTTAAATACATATTTATTTTAAATATTTAAAAAGAAATTTGATAACTTTCAACAACGGATCTCTTGGCTCTTGCATCGATGAAGAACGTAGTAAAGAAGCTGTCTCTTATACACATCTCCGAGCC
>2111:21694:21206__T593__S_0672
AAGTCGTAACAAGGTTTCCGTAGGTGAACCTGCGGAAGGATCATTACCGATTTTAGCGTGCCTGGTCAAATTTGACCATGGTCTCGCGAAATTTTGTATTTAAAACCCACACTTTGAGATAATTTTTTTTAAATCATATTATGATAAAATTAAAGATCACTTTCAACAACGGATCTCTTGGCTCTCGCATCGATGAAGAACGCAGCAAAAGTCTGTCTCTTA
>1103:9933:4490__T604__S_1020
AAGTCGTAACAATGTTTCCGTAGGTGAACCTGCGGAAGGATCATTAGAATACTAGGAAGATTTTTAAATCTTTCCAATACTTATTCAAAAATTTCGATCTTATACTATATATATTTAAATATTTTTAAAAAATTTTTGATAACTTTCAACAACGGATCTCTTGGCTCTTGCATCGATGAAGAACGCAGCAAATCGCAACTGTCTCTTATACACATCTCCGAGCC
>1106:17155:16382__T604__S_0986
AAGTCGTAACAAGGTTTCCGTAGGTGAACCTGCGGAAGGATCATTACCAATCTTTAGCGGGACTTGGGCTTGTCCAGGGTCTCGCGAAACTTGTATTTAAAACCCGCTCATGTAAAATTTTAAATATATCTGTTTATTATATAAATTAAAGATCACTTTCAACAACGGATCTCTTGGTTCTCGCATCGATGAAGAACGTAGCGAATCGATCTGTCTCTTATACA
>1102:8049:19905__T593__S_1106
AAGTCGTAACAAGGTTTCCGTAGGTGAACCTGCGGAAGGATCATTACCAATTTTAGCGAACCTGATCCTTTGGGTTATGGTCTCGCGAAAAAACTGTATTTAAAACCCCCACTCTTCATGTAAAAATTGAATCTATTTATATAAGATCACTTTCAACAACGGATCTCTTGGCTCTCGCATCGATGAAGAACGTAGTGAAAGTCCTGTCTCTTATACACATCTCCG
>2101:25288:6735__T593__S_1095
AAGTCGTAACAAGGTTTCCGTAGGTGAACCTGCGGAAGGATCATTACCAATTTTTAGCGGACCTTGGCTTTTTTTGTCCATGGTCTTGCAAAAACTCTGTATTTAAAACCCGCTCATAAATTATAAAACATAATTTTTGTTATTATTATAATAATAAAGATCACTTTCAACAACGGATCTCTTGGTTCTGGCATCGATGAAGAACGTAGCAAAAGCCCCTGTC
>1101:16680:15908__T604__S_0118
AAGTCGTAACAAGGTTTCCGTAGGTGAACCTGCGGAAGGATCATTATCAATTTTCGGCGCGAAGGTAATTCGCGCACGTATTTAAAACCCACACCTTTTGAAAAAAAAATAAATATATATATATATATATATAATTAATTAATAAGATCACTTTCAACAACGGATCTCTTGGTTCTCGCATCGATGAAGAACGCAGCAAACAAAACTGTCTCTTATACACAT
>1102:25517:16015__T604__S_0864
AAGTCGTAACAAGGTTTCCGTAGGTGAACCTGCGGAAGGATCATTACAAATTTATGGCGAACTTCGCCATCATATTTTATTCGTATTTAAAACATCCACCCTTTATAAAAAAAATTATGATAAAATTAAAAAAAAAAGATCACTTTCAACAACGGATCTCTTGGTTCTCGCATCGATGAAGAACGCAGTAAACAACTGTCTCTTATACACATCTCC
>1101:10591:20241__T604__S_0075
AAGTCGTAACAAGGTTTCCGTAGGTGAACCTGCGGAAGGATCATTAAAAAAATGAGGTATTTTATACCTCTTGTATTTAAAACCCAACTCTTTTTAAAATATAAATTTTTTTTTAAAAAAAAAAAAACTTTCAACAATGGATCTCTTGGCTCTCGCATCGATGAAGAACGCAGTGAAATAACACTGTCTCTTATACACATCTCCGAGCCCACGA
>1102:19447:9676__T593__S_1120
AAGTCGTAACAAGGTTTCCGTAGGTGAACCTGCGGAAGGATCATTACCAATCTTTAGCGGGCCTTGGGCTTGTCCATGGTCTCGCGAAACTTTGTATTTAAAACCCGCACGTATAATTTTAAAACATGACAGTTATGATAAAAAGTTAAAGATCACTTTCAACAACGGATCTCTTGGCTCTCGCATCGATGAAGAACGTAGCGAAGCCTCCTGTCTCTTATAC
>1108:28361:10198__T593__S_0722
AAGTCGTAACAAGGTTTCCGTAGGTGAACCTGCGGAAGGATCATTATTGTACTTAAGGTCACCAATTCGAAAAATTGGTGATCATCAGTACATTTGTTATTGATCCTATTTTAAATAGGAGCAAAAGTATTTAAAACCCCCACACTTTGAAAAATTTTTATGTATATTATTTTACTATAAGTAAATTATAAGATCACTTTCAACAACGGATCTCTTGGCTCTCGC
>1101:23891:21510__T604__S_0219
AAGTCGTAACAAGGTTTCCGTAGGTGAACCTGCGGAAGGATCATTAGAAATTTCAATTTTTTTATTCAAAAAAAATTTAATCTTAATAAATATTAAAGTATATGTATTATATTATAATATTAAGACGACTTTCAACAACGGATCTCTTGGCTCTTGCATCGATGAAGAACGCAGTAAACGACTGTCTCTTATACACATCTCCGAGCCCACGAGACCTG
>1102:10814:13923__T593__S_0693
AAGTCGTAACAAGGTTTCCGTAGGTGAACCTGCGGAAGGATCATTAACGAACAAAAGATTTACTTGATTTAAATCTTTTGGGATCAACAACCAAACACCTGTAGTAGTACATTATAATAAATATTACAAAACTTTCAACAACGGATCTCTTGGCTCTTGCATCGATGAAGAACGTAGCAAATCCTGCCTGTCTCTTATACACATCTCCGAGCCCACGAGACT
>1102:11582:16690__T593__S_0670
AAGTCGTAACAAGGTTTCCGTAGGTGAACCTGCGGAAGGATCATTACTGATTTGGCGGACCGAGCGTCAGCGAGGTTCTGCGATCATCTATATTTAAAACCCACACTTTGAATTATATATATTTTTAAATGATAAAATAAAAAAGATCACTTTCAACAACGGATCTCTTGGCTCTCGCATCGATGAAGAACGTAGCGAATACCTGTCTCTTATACACATCTCCGA
>1101:21034:25052__T604__S_0925
AAGTCGTAACAAGGTTTCCGTAGGTGAACCTGCGGAAGGATCATTATCAATTTTTGTCGAGCCTGGCTCGCGAAAAACTCTGTATTTAAAACACCCACCCTTTAAAAAATTATAATTATTAATGTAATAATGTAAAGATCACTTTCAACAACGGATCTCTTGGCTCTCGCATCGATGAAGAACGCAGCAAAAACCTGTCTCTTATACACATTTCCGAGCCCA
>1103:14723:20901__T593__S_1234
AAGTCGTAACAAGGTTTCCGTAGGTGAACCTGCGGAAGGATCATTAGAATTTTTATATCTTATTCAAAAATTTCCATCCTATTAAAATAAAAAATTTTTTAAATTTTATTAAAAAAAATAAAGACAACTTTCAACAACGGATCTCTTGGCTCTTGCATCGATGAAGAACGCAGCAAAATCTTCTGTCTCTTATACACATCTCCGAGCCCACGAGACCTTCGATC
>2101:13178:2762__T604__S_0792
AAGTCGTAACAAGGTTTCCGTAGATGAACCTGCGGAAGGATCATTACCAATCTTTAGTGAGCCTGGACTTGTCCATGGTCTCACAAAACTATGTATTTAAAACCTACTCTTCATAATTATAAAAAAAAAAAAATGTTATCAATGATAAAATAAGATCACTTTCAACAACGGATCTCTTGGCTCTCGCATCGATGAAGAACGCAGTAAAGAAAACTGTCTCTTA
>2102:5160:11483__T604__S_0117
AAGTCGTAACAAGGTTTCCGTAGGTGAACCTGCGGAAGGATCATTACCAATCTCTAGCGGGCCTTGGCTTGTCCCATGGTCTTGCGAAATTTTGTATTTAAAACCAACTCTTTGTAAAATTAATAACTTTTATATCATTGATATACTGTAAATAAAGATCACTTTCAACAACGGATCTCTTGGCTCTCGCATCGATGAAGAACGCAGTGAACAGGTCTGTCTC
>1107:19546:4865__T593__S_1231
AAGTCGTAACAAGGTTTCCGTAGGTGAACCTGCGGAAGGATCATTACCAATCTTTTTAGCGGGCCTTGGCTTTGTCCATGGTCTCGCAAAAACTCTGTATTTTAGAACCCACTCATAAATTAAAACATAATTTTTGTTATTATTATAAATAATAAAGATCACTTTCAACAACGGATCTCTTGGCTCTCGCATCGATGAAGAACGTAGCGAAACAACCTGTCTC
>1112:15314:18794__T593__S_0755
AAGTCGTAACAAGGTTTCCGTAGGTGAACCTGCGGAAGGATCATTACAAATTATGGGGAACTTCGCGTTTCGCGAGGTTTTGCGTCCAAATATATATTTAAAACATCCCACTCTTAAAAAAAAAAAAAAATTATCTAATGATAAATAACAAGATCACTTTCAACAACGGATCTCTTGGTTCTCGCATCGATGAAGAACGCAGTAAAGACCTGT
>2109:12603:15716__T593__S_1272
AAGTCGTAACAAGGTTTCCGTAGGTGAACCTGCGGAAGGATCATTACCAATTTTAGCGAGCCTGGCATTACGTCCATGGTCTCGTGAAATTATTGTATTTAAAACCCCACTCTTCTATAATAAAATAATAATATGTATTATGATATATATAAAAAAAAAGATCACTTTCAACAACGGATCTCTTGGCTCTCGCATCGATGAAGAACGCAGTGAAAAACTACTGT
>1101:19961:8942__T593__S_0119
AAGTCGTAACAAGGTTTCCGTAGGTGAACCTGCGGAAGGATCATTAATAAATAAAAAAAATTTATTTTATTTGTGCACCTCTTTATTTTAATTAACTTTTTAATTTATTATTATTATTATTATTATATTTTTAAAACTTGCAACAACGGATCTCTTGGCTCTCCCATCGATGAAGAACGCAGCAAACAGCCTGTCTCTTATACACATCTCCGAGCCCACGAGA
>1103:9407:16695__T593__S_1044
AAGTCGTAACAAGGTTTCCGTAGGTGAACCTGCGGAAGGATCATTAAAAAATTTGGGGTATTTATACCTCTTGTATTTAAAACCCAACTCTTTAAACTTAAATTTTTAATAAAATAAAAAACTTTCAACAACGGATCTCTTGGCTCTCGCATCGATGAAGAACGCAGTGAACTGAACCTGTCTCTTATACACATCTCCGAGCCTACGAGACTGGTTCCTAT
>1101:16303:9176__T604__S_1092
AAGTCGTAACAAGGTTTCCGTAGGTGAACCTGCGGAAGGATCATTAAAGATTTTTTCTGCGAACCGTTTTTTCGGCGGTTTCGCGAAAATTTTTGTATTTAAAACTCCCCACTCTTAAAAAATAAAATAAAAATTTATTATTGTAAATAAAAAGATCACTTTCAACAACGGATCTCTTGGCTCTCGCATCGATGAAGAACGCAGCAAATCCTATCTGTCTCTTA
>1101:10030:21152__T593__S_1330
AAGTCGTAACAAGGTTTCCGTAGGTGAACCTGCGGAAGGATCATTACCAATCTTTTAGCGGGCCTTGGCTTGTTCATGGTCTCGCAAAAAACCCTGTATTTAAAACCCGCTCATACGTTAAAACAATAATTTTTGTTGTTATTATAATAATAAAGATCACTTTCAACAACGGATCTCTTGGCTCTCGCATCGATGAAGAACGTAGCAAAACATGTCTGTCTCTT
>1101:4263:12562__T593__S_1190
AAGTCGTAACAAGGTTTCCGTAGGTGAACCTGCGGAAGGATCATTAGAATATTCGGGAATTTTTCCCTAAATATCTTATTCAAAAATTTCCATTCTAAAAATAAAATTTTAAATTTCATTAAAGAAATTAAGACAACTTTCAACAACGGATCTCTTGGCTCTTGCATCGATGAAGAACGCAGCAAAAATGCCTGTCTCTTATACACATCTCCGAGCCCACGAG
>1102:27221:19576__T593__S_1190
AAGTCGTAACAAGGTTTCCGTAGGTGAACCTGCGGAAGGATCATTAGAATATTTGGGAATTTTTCCCTAAATATCTTATTCAAAAAATTTCCATCCTATTAAAATATAATTTTTTAAATTTTATTAAAAAATAAGACAACTTTCAACAACGGATCTCTTGGCTCTTGCATCGATGAAGAACGTAGTAAAGAATTACTGTCTCTTATACACATCTCCGAGCCCA
>1103:14043:22672__T593__S_0725
AAGTCTTAACCTGCGGAAGGATCATTAGCAAGCTTTGCAAGGTTTTGCGCATACCCACACTTTTGAATATATTATACTGTATATATTTTACTATAAGTAATTAAAAGATCACTTTCAACAGCGGATCTCTTGGCTCTCGCATCGATGAAGAACGTAGCAAACCGCCTGTCTCTTATACACATCTCCGAGCCCACGAGACCTGTACTCATCTCGTATGCCGTC
>1109:16480:6349__T593__S_0089
AAGTCGTAACAAGGTTTCCGTAGGTGAACCTGCGGAAGGATCATTACCGATTTTAGCGAACCTGACCTCTGGTTATGGTCTCGCGAAAACTATATTTAAAACCCCACTCATAAAAAAAAAAAATTTTTTATATAAAAGTAAATAAAGATCACTTTCAACAACGGATCTCTTGGCTCTCGCATCGATGAAGAACGTAGCAAAACCTCACTGTCTCTTATACACA
>1101:13004:27798__T604__S_0072
AAGTCGTAACAAGGTCTCCGTTGGTGAACCAGCGGAGGGATCATTACTGATACTTTTATTATATATGGTACATTTACATAACAAAAAAGACTTTCAACAATGGATCTCTTGGCTCTGGCATTGATGAAGAACGTAGCGAATGCACACTGTCTCTTATACACATCTCCGAGCCCACGAGACGGTTGGTTATCTCGTATGCCGTCTTCTGCTTGAAAAA
>2108:23178:22052__T604__S_0089
AAGTCGTAACAAGGTCTCCGTTGGTGAACCAGCGGAGGGATCATTACCAATCTTTTAGCGGGCCATGGGCTTGTTCATGGTCTCGCGAAACTTTGTATTTAAAACCCGCTCATGTAAATTTTTTAAATGTATCTGTTATATTATATAAATAAAGATCACTTTCAACAACGGATCTCTTGGCTCTCGCATCGATGAAGAACGCAGTAAAGATCTGTCTCTTATA
>1102:10204:24816__T604__S_0089
AAGTCGTAACAAGGTTTCCGTAGGTGAACCTGCGGAAGGATCATTAGAATTTTTATATCTTATTCAAAAAATTTCCATCCTATTAAAATAAAAAATTTTTTTTTAAATTTTATTAAAAAAATAAAGACAACTTTCAACAACGGATCTCTTGGCTCTTGCATCGATGAAGAACGTAGCAAAAGTCTGTCTCTTATACACATCTCCGAGCCCACGAGACTCTGACTC
>1105:4797:11772__T593__S_0692
AAGTCGTAACAAGGTTTCCGTAGGTGAACCTGCGGAAGGATCATTATAAAATTTTTACAATTAATTGTAAAAAAAAAATTGTATTCAAAACCCATACTCTTTAAAATCAAAAAAAAATTTTTATATAATAAAAATTTTTAAAATAAAATAATAAAAAAAGACAACTTTCAACAACGGATCTCTTGGCTCTCGCATCGATGAAGAACGTAGCAAAGAGACTG
>1110:10328:15617__T593__S_0312
AAGTCGTAACAAGGTTTCCGTAGGTGAACCTGCGGAAGGATCATTACCAATTCTTAGTGAGCCTGGACTCGTCCACGGTCTCGCGAAATCTTGTATTTAAAACCCGCACGTATAATTTTAAAACATGACAGTTATGATAAATAGTTAAAACTCTCAACAACGGATCTCTTGGTTCTGGCATCGATGAAGAACGCAGCAAAATCATCTGTCTCTTATACACAT
>1110:18795:21815__T593__S_1251
AAGTCGTAACAAGGTTTCCGTAGGTGAACCTGCGGAAGGATCATTACAAATTATGGCGAACTTCGCGTCTCGCGAGGTTTTGCGTCCAAACTTTTTATTTAAAACATCCCACTCTTTAAAAAAAATAATTATGATATATATAAAAAAAAGATCACTTTCAACAACGGATCTCTTGGCTCTCGCATCGATGAAGAACGCAGCAAAATGTTCTGTCTCTTATACAC
>1101:14205:5728__T604__S_0835
AAGTCGTAACAAGGTTTCCGTAGGTGAACCTGCGGAAGGATCATTAAAAAATTGAGGTATTTTATATATACCTCTTGTATTTAAAACCCTACTCTTTTAAATATAAATTTTATTAAAAAAAGAAAACTTTCAACAATGGATCTCTTGGCTCTCGCATCGATGAAGAACGTAGCAAACACACTGTCTCTTATACACATCTCCGAGCCCACGAGACGTCAGACTAT
>1101:12318:24375__T604__S_0122
AAGTCGTAACAAGGTTTCCGTAGGTGAACCTGCGGAAGGATCATTATCGATTTTTGTCGAGCCTGGCTCGCGAAAAACTTTGTATTTAAAACACCCACTCATAAAAATTAAATTTTTAATTATTAAATAATATTATAATTAAGATCACTTTCAACAACGGATCTCTTGGTTCTCGCATCGATGAAGAACGTAGCGAAAGCTCGCTGTCTCTTATACACATCT
>1103:15867:26366__T604__S_0871
AAGTCGTAACAAGGTTTCCGTAGGTGAACCTGCGGAAGGATCATTAAAAAAAGGGTCGCAAGACCCATTTTTAAAACCTATCATTTGTGGAGGTATGGTTTTTTAAAATCCAATTTATTATATATATCGTCTTACGACGAAACAAAAAAAATTTCTAAAAACTTTCAACAATGGATCTCTTGGCTCTCGCATCGATGAAGAACGTAGTGAAAGCCTGTCTCTTAT
>1105:10886:23421__T593__S_1036
AAGTCGTAACAAGGTTTCCGTAGGTGAACCTGCGGAAGGATCATTACAAATCTTTGTGTTGGCCTCTTTTGGCCTAACATTTGCGCTTGTTGTGTTTGACAGAGTAATAATATGTTATAATCTAAGACAACTTTTAACAATGGATCTCTTGGCTCTTGCAACGATGAAGAACGCAGTAAACGACCTGTCTCTTATACACATCTCCGAGCCCACGAGACTCTCT
>1109:18802:13507__T593__S_0312
AAGTCGTAACAAGGTTTCCGTAGGTGAACCTGCGGAAGGATCATTACCAATTCTTAGTGACCCTGGATTCGTCCATGGTCTCGCGAAATCTTGTATTTAAAACCTACTCTTATATAATTAAAAATTAAGATATCATGATGAAAATTAGATCACTTTCAACAACGGATCTCTTGGCTCTCGCATCGATGAAGAACGTAGCGAACAGGACCTGTCTCTTATACACAT
>1101:16467:6402__T604__S_0251
AAGTCGTAACAAGGTTTCCGTAGGTGAACCTGCGGAAGGATCATTACCGATTTTAGCGAGCCTAACCTTTGGTTATGGTCTCGCGAAAACTTTGTATTTAAAACCCCACTCATATAAAAAAAAATTTTTCATAAATAATAATAATAAAGATCACTTTCAACAACGGATCTCTTGGCTCTCGCATCGATGAAGAACGTAGCAAACTCGCTGTCTCTTATACACATC
>1102:18825:6773__T604__S_1413
AAGTCGTAACAAGGTTTCCGTAGGTGAACCTGCGGAAGGATCATTAACAAATCAAAGAAGCGATCGGCTTCGGCTGAGAGCGTGCTTCGGCACAACCACGATAGATGTTGACAACGTAGACACAAGAAACAAACTTTTAACAATGGATCTCTTGGCTCTTGCAGCGATGAAGAACGCAGCAAAACAAAACTGTCTCTTATACACATCTCCGAGCCCACGAGACA
>1105:2914:18895__T593__S_1307
AAGTCGTAACAAGGTTTCCGTAGGTAAACCTGCGGAAGGATCATTACCGATTTTAGCGAACCTGATCTTTGATCATGGTCTCGCGAAAACTTGTATTTAAAACCCCACTCTTTTATAAATTGAATCATTTAATTATAATAATAAATAAAGATCACTTTCAACAACGGATCTCTTGGTTCTCGCATCGATGAAGAACGCAGTGAAGTGCCCCTGTCTCTTATACAC
>1101:12870:17000__T604__S_0015
AAGTCGTAACAAGGTTTCCGTAGGTGAACCTGCGGAAGGATCATTAAAAGGGGTCGAAAGACCTATTTTGCTCGATTGAAACTTTACTACCGTCTCAAAAGACATGGTAGAGTTTTTCTAAAACCCAAGAAAAAATATCGTCTTTAGACGAACCAAAAATAAAATTTTAAAAAACTTTCAACAATGGATCTCTTGGCTCTCGCATCGATGAAGAACGTAGCA
>1104:20710:8666__T604__S_0871
AAGTCGTAACAAGGTTTCCGTAGGTGAACCTGCGGAAGGATCATTACCGATTTGAGCGAGCCTTGGTCATTTTTTGATCACGGTCTTGCTAAATTCTTGTATTTAAAACCCCCACTCTTTCGTAAATGAGATAATTAATATATCTATTATATAATAAATAAAGATCACTTTCAACAACGGATCTCTTGGCTCTCGCATCGATGAAGAACGCAGTGAACACCCTG
>1104:8669:15660__T593__S_0094
AAGTCGTAACAAGGTTTCCGTAGGTGAACCTGCGGAAGGATCATTACAAATCTTTTGCGAGTTCTGCGTGCTTAACCGTACGTAGTCTCACAACATTAGCACAAGGTCGCAAGATCTTGATGTTTACGCTTGTATGTTTGACAGAGTTAGTTGAGAATAAATAAAGACAACTTTAAACAATGGATCTCTTGGCTCTTGCAACGATGAAGAACGTAGTAAAGAG
>1101:12502:4114__T604__S_1388
AAGTCGTAACAAGGTTTCCGTAGGTGAACCTGCGGAAGGATCATTACCAATTCTTAGTGAGCCTGGATTCTCACGAAATCTTGTATTTAAAACCCGCACGTATAATTTTAAAACATGACAGTTATGATAAAAAGTTAAAGATCACTTTCAACAACGGATCTCTTGGCTCTCGCATCGATGAAGAACGCAGTAAAATTAGCCTGTCTCTTATACACATCTCCGA
>1102:20623:13441__T604__S_1440
AAGTCGTAACAAGGTTTCCGTAGGTGAACCTGCGGAAGGATCATTATAGAAAATTTTGATGTTTGTAGGCTGAGTGATCAGTATTTACAGACCAATCAAATTATTATATCCGTTGAACCTTTTATTTTTAAATAATCAAATTTGTCTGAAAGAAAAACAAAAATAACAAGTTAATAAACTTTCAACAACGGATCTCTTGGTTCTCGCATCGATGAAGAACGCAGC
>1103:17449:17177__T604__S_0101
AAGTCGTAACAAGGTTTCCGTAGGTGAACCTGCGGAAGGATCATTAAAAAATTGAGGTATTTTATACCTCTCGTATTTAAAACCCTACTCTTTTTTTTTAAATATAAATTTATTAAAAAAAAAACTTTCAACAATGGATCTCTTGGCTCTCGCATCGATGAAGAACGTAGTGAACTCCTGTCTCTTATACACATCTCCGAGCCCACGAGACTGGAGAACAT
>2101:13861:22075__T604__S_1024
AAGTCGTAACAAGGTTTCCGTAGGTGAACCTGCGGAAGGATCATTATCGATTGAAGCGAGTCTCGTTCTTTCGAGGTTTCGCGTTCCTTCTTGTATTTAAAACCCGCTCTTTTAAATAATATTATATATTTTATCGTTTATCTGAATCGAAATGAGTAAATAAAGATCACTTTCAGCAATGGATCTCTTGGCTCTCGCATCGATGAAGAACGTAGCAAAAAATC
>1109:12174:16089__T593__S_0904
AAGTCGTAACAAGGTTTCCGTAGGTGAACCTGCGGAAGGATCATTACCAATTCTTAGTGAGCCTGGATTCATCTATGGTCTCACGAAATCTTGTATTTAAAACCCGCACATAATTTTAAAACATGATAATTATGATAAAGAGTTAAAGATCACTTTCAACAACGGATCTCTTGGCTCTCGCATCGATGAAGAACGCAGCAAACCACCTGTCTCTTATACACATCT
>1112:19785:9672__T593__S_0889
AAGTCGTAACAAGGTTTCCGTAGGTGAACCTGCGGAAGGATCATTACCAATCTTTTAGCGGGCCATGGGCTTGTCCATGGTCTCGCGAAACTTTGTATTTAAAACCCGCTCATAAATTATAAAACATAATTCTTGTTATTATATTATAATAATAAAGATCACTTTCAACAACGGATCTCTTGGCTCTCGCATCGATGAAGAACGCAGCGAAGCCACACTGTCTCT
>1101:11495:8704__T604__S_0959
AAGTCGTAACAAGGTTTCCGTAGGTGAACCTGCGGAAGGATCATTATCGATTTTTTGTCGAGCCTGGCTCGCGAAAAACTTTGTATTTAAAACACCCACCCTTTAAAAAATTAAAAATATTTTATATTATTAAATTAATAAAGATCACTTTCAACAACGGATCTCTTGGCTCTCGCATCGATGAAGAACGTAGTAAACCGCTGTCTCTTATACACATCTCCGA
>1104:19411:22198__T604__S_1126
AAGTCGTAACAAGGTTTCCGTAGGTGAACCTGCGGAAGGATCATTAAAAAATTGAGGTATTTTTTACCTCTTGTATTTAAAACCCTACTCTTTTAAATATAAATTTTATTAAAAAAAAGAAAACTTTCAACAATGGATCTCTTGGCTCTCGCATCGATGAAGAACGCAGTAAATAGCTGTCTCTTATACACATCTCCGAGCCCACGAGCCGTGATCTG
>1114:9721:17596__T604__S_0325
AAGTCGTAACAAGGTTTCCGTAGGTGAACCTGCGGAAGGATCATTAAAAAATGAGGTATTTTATACCTCTTGTATTTAAAACCTAACTCTTTTTAAAATATAAAAATTTTTTTAAAGAAAAAAAAAACTTTTAACAATGGATCTCTTGGCTCTCGCATCGATGAAGAACGTAGTAAAAAGCTGTCTCTTATACACATCTCCGAGCCCACGAGACTTAAG
>1103:17701:18806__T604__S_0027
AAGTCGTAACAAGGTTTCCGTAGGTGAACCTGCGGAAGGATCATTAAAAAATTGAGGTATTTTATACCTCTTGTATTTAAAACCCTATTCTTTTTTTAAATATAAATTTTATTAAAAAAAAACTTTCAACAATGGATCTCTTGGCTCTCGCATCGATGAAGAACGCAGCGAACACCTTCTGTCTCTTATACACATCTCCGAGCCCACGAGACAGGTACGAAT
>1103:4596:21150__T604__S_1339
AAGTCGTAACAAGGTTTCCGTAGGTGAACCTGCGGAAGGATCATTACCAATCTTTTAGTGGACCTTGGCTTTGTCCATGGCCTCGCAAAAACTCTGTATTTAAAACCCACTCATAAATTAAAACAATTATTATTATAATAATAAAGATCACTTTCAACAACGGATCTCTTGGCTCTCGCATCGATGAAGAACGCAGCGAAAAACTGTCTCTTATACACATCTCC
>1101:15287:20054__T593__S_1046
AAGTCGTAACAAGGTTTCCGTAGGTGAACCTGCGGAAGGATCATTAAAAATTTGGGGTATTTTATACCTCTTGTATTTAAAACCCAACTCTTTAAAACTTAATATTTTTAAATAAAATAAAAACTTTCAACAACGGATCTCTTGGCTCTCGCATCGATGAAGAACGTAGTGAACGGTCCTGTCTCTTATACACATCTCCGAGCCCACGAGACCTAGCAACAT
>1104:17007:17043__T593__S_0931
AAGTCGTAACAAGGTTTCCGTAGGTAAGTAGTGGTCGTGTCCTTTTCTCCTTGGTCAACATATGCTAACGTGAAATTTCTAGGTGAACCTGCGGAAGGATCATTACCAATCTTTTTAGCGGGCCTTGGCTTTGTCCATGGTCTCGCAAAAAAAAACCTGTATTTAAAACCCGCTCATAAATTATAAAACATAATTTTTGTTATTATTGTAATAATAAAGATCAC
>1102:14110:11383__T604__S_0900
AAGTCGTAACAAGGTTTCCGTAGGTGAACCTGCGGAAGGATCATTACCAATCTTTTAGCGAGCCTGGCTCGCGAAAAACTTTGTATTTAAAACACCCACCCTTTAAAAAATTAAAAAAAATTATGATTATTAATGTAATAATAATTAAAGATCACTTTCAACAACGGATCTCTTGGCTCTCGCATCGATGAAGAACGCAGTAAAAGTTACCTGTCTCTTATA
>2104:15873:10081__T604__S_1092
AAGTCGTAACAAGGTTTCCGTAGGTGAACCTGCGGAAGGATCATTAAAGATTTTTTTCTGCGAACCGTTTTTTTCGGCGGTTTCGCGAAAATTTTTTGTATTTAAAACTCCCCACTCTTAAATAAAATAAAATTTATTTATTGTAAAAATAAAAAAGATCACTTTCAACAACGGATCTCTTGGTTCTCGCATCGATGAAGAACGTAGCAAAAGAAAACTGTCTC
>2114:12641:20878__T593__S_0753
AAGTCGTAACAAGGTTTCCGTAGGTGAACCTGCGGAAGGATCATTAGAATAACGGAAGATTATTTTGATCTTTCTAATATCTTACTCAAATCTCATTCTATATAAAATTTTTTTTAAAGTAAAAAAAAGACTTAATAAATTATGATAACTTTCAACAACGGATCTCTTGGCTCTTGCATCGATGAAGAACGTAGTAAAAACGAACTGTCTCTTATACACATC
>1102:23226:22887__T604__S_1419
AAGTCGTAACAAGGTTTCCGTAGGTGAACCTGCGGAAGGATCATTGCAAAAATGAGAAAGAAATTGGTTGTAATGTTGGATATTTATTTCACATTCTATAAGTACTTTTACAACTCTCCACAACGGATCTCTGGGCTCTTGCATCGATGAAGAACGTAGCAAATAACTGTCTCTTATACACATCTCCGAGCCCACGAGACCATCTGCTATCTCG
>1102:3949:7870__T593__S_0889
AAGTCGTAACAAGGTTTCCGTAGGTGAACCTGCGGAAGGATCATTAAAAATTTTTAAAAAATTTCCAATCCTAGCCTTTATATTTTGACTGAAAGGTATTATCATTGAAACATAATACAACTTTCAACAACGGATCTCTTGGCTCTCGCATCGATGAAGAACGCAGTGAACAACTGTCTCTTATACACATCTCCGAGCCCACGAGACCTACAGGTATCTCGTA
>2106:8617:18444__T593__S_0780
AAGTCGTAACAAGGTTTCCGTAGGTGAACCTGCGGAAGGATCATTACCAATCTTTAGCGGGCCTTAGGCTTGTCCATGGTCTCTCAAAAACTCTGTATTTAAAACCCGCTCATAAATTAAAACATAATTTTTGTTATTGTTATAATAATAAAGATCACTTTCAACAACGGATCTCTTGGCTCTCGCATCGATGAAGAACGCAGTAAACGCCCTCTGTCTCTTAT
>1101:24262:4934__T604__S_1086
AAGTCGTAACAAGGTTTCCGTAGGTGAACCTGCGGAAGGATCATTACCAACCTTTTTAGTGAGCCTTGGACTTGTCCGTATTTAAAACCCGCTCATATAACTAAAACATGTAGTAATATATGATAATTAAAGATCACTTTCAACAACGGATCTCTTGGCTCTCGCATCGATGAAGAACGCAGTAAAACTCTTCTGTCTCTTATACACATCTCCGAGCCCAC
>1109:21541:2844__T593__S_0957
AAGTCGTAACAAGGTCTCCGTTGGTGAACCAGCGGAGGGATCATTACCAATCTTTAGCGGGCCTTGGGCTTGTCCATGGTCTCGCGAAACTTTGTATTTAAAACCCGCTCATGTAAATTTTTGAACTATATTTGTATTATCATATAAAGATCACTTTCAACAACGGATCTCTTGGCTCTCGCATCGATGAAGAACGCAGCAAAAGAGTCTGTCTCTTATCCACAT
>1101:16463:9043__T604__S_0030
AAGTCGTAACAAGGTTTCCGTAGGTGAACCTGCGGAAGGATCATTAAAAAATTGAGGTATTTTATACCTCTTGTATTTAAAACCCTACTCTTTTTTTAAATATAAATTTATTAAAAAAAAAAAAACTTTCAACAATGGATCTCTTGGCTCTCGCATCGATGAAGAACGTAGCAAATACCTGTCTCTTATACACATCTCCGAGCCCACGAGACTGCTGTAGATCTC
>1101:19415:5127__T604__S_1108
AAGTCGTAACAAGGTTTCCGTAAGTGAACCTGCGGAAAGATCATTACCAACTCTTAGTGAGCCTGGACTCATCCACGGTCTCACAAAATCTTGTATTTAAAATCCGCACGTATAATTTTAAAACATGACAGACAGTTATGATAAAAAGTTAAAGATCACTTTCAACAACGGATCTCTTGGCTCTCGCATCGATGAAGAACGTAGCAAATCCCTGTCTCTTATACAC
>1102:22314:14832__T604__S_0824
AAGTCGTAACAAGGTTTCCGTAGGTGAACCTGCGGAAGGATCATTACCAATTTTAGCGAACCTAACCTTTGGGTTATGGTCTCGCAAAAAACTGTATTTAAAACCCCACTCTTATAAATTGAATCATTTTATATTATGTATATAATAAATAAAGATCACTTTCAACAACGGATCTCTTGGCTCTCGCATCGATGAAGAACGCAGTGAAAACAGCTGTCTCTTA
>1110:17635:8756__T604__S_0336
AAGTCGTAACAAGGTTTCCGTAGGTGAACCTGCGGAAGGATCATTAAAAAATTTTAAGGTATTTTATACCTCTTGTATTTAAAACCCAACTCTCTTAAACCTAATTTTTTAATAAAAAAAAAAAACTTTCAACAACGGATCTCTTGGCTCTCGCATCGATGAAGAACGCAGAGAATTCCACTGTCTCTTATACACATCTCCGAGCCCACGAGACACCTCA
>1102:21792:15948__T593__S_1111
AAGTCGTAACAAGGTTTCCGTAGGTAAGTAGTGGTCGTGTCCTTTTCTCCTTGGTCAACATATGCTAACGTGAAATTTCTAGGTGAACCTGCGGAAGGATCATTACCAATCTTTTAGCGGGCCTTGGGCTTGTCCATGGTCTCGCGAAACTTTGTATTTAAAACCCGCTCATGTAAATTTTTTAAATATATCTTGTTATATTATATAAATAAAGATCACTTTCAA
>1103:13134:21960__T593__S_0920
AAGTCGTAACAAGGTTTCCGTAGGTGAACCTGCGGAAGGATCATTAAAAATTGAGATTCAATTATTCATCCTTTATGTGCACTTGCAAGTATTAAACTCTTGGGAGAAGAATGATTCTCCCAGAGTTTTTTATCTTTGATTCTTTTTTTTGACTGAAATGTAAATTATTTTTGAAATAAAAAAACAACTTTCAACAACGGATCTCTTGGCTCTCGCATCGATGAAG
>1108:17357:19647__T593__S_0620
GAGTCGTAACAAGGTTTCCGTAGGTGAACCTGCGGAAGGATCATTACTGATTTAGCGAACCGAGCGTTTAGCAAGGTTTTGCGATCAACTTATATTTAAAACCCACTCTTTGAACGTATAAATTTATGTATTAATGATAAATTAAAGATCACTTTCAACAACGGATCTCTTGGCTCTCGCATCGATGAAGAACGCAGTAAAGTCCTGTCTCTTATACACATC
>1106:10676:10887__T593__S_0780
AAGTCGTAACAAGGTTTCCGTAGGTGAACCTGCGGAAGGATCATTACCAATCTTTTTAGCGGGCCTTGGCTTTGTCCATGGTCTCGCAAAAAAAAACCTGTATTTAAAACCCGCTCATGTAAATTTTTGAACTATATTTGTATTATCATATAAATAAAGATCACTTTCAACAACGGATCTCTTGGCTCTCGCATCGATGAAGAACGTAGCGAAATTGACTGT
>1101:11451:10771__T593__S_1043
AAGTCGTAACAAGGTTTCCGTAGGTGAACCTGCGGAAGGATCATTACCAATCTTTTAGCGGGCCTTGGCTTTGTCCATGGTCTCGCAAAAACTCTGTATTTAAAACCCGCTCATGTAAATTTTTTTAAACGTATGTTATGTTATATATAAATAAAGATCACTTTCAACAACGGATCTCTTGGCTCTGGCATCGATGAAGAACGCAGCAAACGACCCTGTCTC
>1101:20509:14480__T604__S_0964
AAGTCGTAACAAGGTTTCCGTAGGTGAACCTGCGGAAGGATCATTAGAAATTTTGATTTTTTTATTCAAAAAATTTTATCTTCATAAAAATTTATGTATATGTATATAACATAATATTAAGACAACTTTCAACAACGGATCTCTTGGCTCTTGCATCGATGAAGAACGTAGCAAACGGTCTGTCTCTTATACACATCTCCGAGCCCACGAGACAGGTGATGATCT
>1102:15727:1796__T604__S_0799
AAGTCGTAACAAGGTTTCCGTAGGTGAACCTGCGGAAGGATCATTATAAATTAAAGCGAGCCGAGCTTCTTTGTGAGGTTTCGCGTTCCTTTTTGTATTTAAAACCCGCTCTTTTAAATGTTATATTTTATCGTTTATCTGAATCGAAATGAGTAAAATTAAGATCACTTTCAACAACGGATCTCTTGGCTCTCGCATCGATGAAGAACGTAGTGAATGCCT
>1103:12063:21603__T604__S_1093
AAGTCGTAACAAGGTTTCCGTAGGTGAACCTGCGGAAGGATCATTAAAGATTTTTTCTGCGAACCGTTTTTTCGGCGGTTTCGCGAAGATATTTGTATTTAAAACTCCCACTCTTTAAAAAAATAAAATAAAATTTATTTATTGTAAAAATAAAAAAAGATCACTTTCAACAACGGATCTCTTGGTTCTCGCATCGATGAAGAACGTAGTAAAACCAACT
>1112:23137:20654__T604__S_1099
AAGTCGTAACAAGGTTTCCGTAGGTGAACCTGCGGAAGGATCATTAATATTTGGGTAGAGTCCACTACCACAATAGTGGACTTCGCCCAAATATTCTTAAATTTTTTTAAGGAGCAAGATAACTTTATATTTAAAACCCCACTCTTTTAAATAAAATGAATCTATTATATAAATAAATAAAGATCACTTTCAACAACGGATCTCTTGGCTCTCGCATCGATGAA
>1112:6092:6771__T604__S_1102
AAGTCGTAACAAGGTTTCCGTAGGTGAACCTGCGGAAGGATCATTATTAATTTTAAGCGGACCGAGCTTTTTTTGGTGAGGTCTTGCAAAAAATTGTATTTAAAACACCCGCTCATAAAAAAAATAAATTAAAATTTATTGTAATAAAAAAGATCACTTTCAACAACGGATCTCTTGGTTCTCGCATCGATGAAGAACGTAGCGAACCCCTGTCTCTTATAC
>1114:22888:16137__T593__S_0698
AAGTCGTAACAAGGTTTCCGTAGGTGAACCTGCGGAAGGATCATTACAAATTATGGCGAACCTCGCGTTTCGAGAGGTTCTGCGTCCATTTTCGTATTTAAAACACCCACTCTTAAAAAAAAAAAATTATCTAATGATAAATAAAAAGATCACTTTCAACAACGGATCTCTTGGTTCTCGCATCGATGAAGAACGCAGCAAATTTTAGCTGTCTCTTATACACAT
>1101:7362:25998__T604__S_0089
AAGTCGTAACAAGGTTTCCGTAGGTGAACCTGCGGAAGGATCATTAGAATTTTTATATCTTATTCAAAAATTTTCATCCTATTAAAATATAATTTGTTAAATTTTATTAAAAAAATAAAAAGACAACTTTCAACAACGGATCTCTTGGCTCTTGCATCGATGAAGAACGTAGCAAAGGGGTCCTGTCTCTTATACACATCTCCGAGCCCACGAGACTCTGACT
>1102:10485:3046__T604__S_0917
AAGTCGTAACAAGGTTTCCGTAGGTGAACCTGCGGAAGGATCATTACCAATCTTTAGTGAGCCTGGACTCGTCCATGGTCTCGCCAAATCTTGTATTTAAAACCTACTCTTATGATTTAAGAATCACATGTATAATGATAAAAGTTAAGATCACTTTCAACAACGGATCTCTTGGCTCTCGCATCGATGAAGAACGTAGCGAACCTACTGTCTCTTATACACAT
>1109:19072:13612__T604__S_1430
AAGTCGTAACAAGGTCTCCGTAGGTGAACCTGCGGAGGGATCATTACAGAGTTCAGCGCGATTTTTTTCGCGCACGTATTTAAAACCCCACTCTTATAAATATTTTTATCATGATTTTTTTTACTTTAAGTAAATTAAAAGATCACTTTCAACAACGGATCTCTTGGTTCTCGCATCGATGAAGAACGTAGTAAACGACGCTGTCTCTTATACACATCTCCGA
>1101:20488:20288__T593__S_0833
AAGTCGTAACAAGGTTTCCGTAGGTGAACCTGCGGAAGGATCATTACCAATCTCTAGCGGGCCTTGGGCTAGCCCACGGTCTCGCGAAGTCAGAACCTGTACTTAAAACCAACCCATGTAACAAATTTTGTAACGTAACCTTTTATATATATGATATAAAGATCACTTTCAACAACGGATCTCTTGGCTCTCGCATCGATGAAGAACGCAGTAAAAGAGGCTG
>1101:21473:9380__T593__S_1463
AAGTCGTAACAAGGTTTCCGTAGGTGAACCTGCGGAAGGATCATTAGAATATTAGGAAGATTTTCTAAATCTCCAATACTTATTCAAAGATTTCGATCTTGTATATACTATATATATTTAAATATTTTTTTAAAAAAATTTGATAACTTTCAACAACGGATCTCTAGGCTCTTGCATCGATGAAGAACGCAGCGAACTAACTGTCTCTTATACACATCTCCGA
>1112:6614:6965__T593__S_1021
AAGTCGTAACAAGGTTTCCGTAGGTGAACCTGCGGAAGGATCATTAAAAAATTTGAGGTATTTATACCTCTTGTATTTAAAACCCAACTCTTTAAACTTCATATTTTTAAATAAAATAAAAACTTTCAACAACGGATCTCTTGGCTCTCGCATCGATGAAGAACGTAGTAAAGGAGCTGTCTCTTATACACATCTCCGAGCCCACGAGACCGAACGAAATCTCGT
>1104:26171:23176__T604__S_1073
AAGTCGTAACAAGGTTTCCGTAGGTGAACCTGCGGAAGGATCATTACCAATCTTTAGCGGACTATGGGCTTGTCCATGGTCTCGCGAAACCTGTATTTAAAACCAACTCTTAAAAAAATTATTACTTATATCATCAAAATGGTATATAAATAAAGATCACTTTCAACAACGGATCTCTTGGCTCTCGCATCGATGAAGAACGTAGCAAAAATCTGTCTCTTATAC
>1107:12254:9785__T604__S_1043
AAGTCGTAACAAGGTTTCCGTAGGTGAACCTGCGGAAGGATCATTAAAAGATTCAAAAAAAAGTTTTTTATAACCCTTAAAAAAGGTTATTAAAAGCTTACATTTATTTTTTAAACCTTTTTAATATATATAAAAAATTATATAAAACTTTCAACAACGGATCTCTTGGTTCTCGCATCGATGAAGAACGTAGTAAATGGCTGTCTCTTATACACATCTCCG
>2102:10998:17778__T604__S_0205
AAGTCGTAACAAGGTTTCCGTAGGTGAACCTGCGGAAGGATCATTAAAAAATGAGGTATTTTTTATACCTCTTGTATTTAAAACCCAACTCTTAAAAATAAAATTTTTTTTAAAAAAAAAAAACTTTCAACAATGGATCTCTTGGCTCTCGCATCGATGAAGAACGTAGTGAACCACTGTCTCTTATACACATCTCCGAGCCCAC
>1101:22762:9149__T593__S_1276
AAGTCGTAACTAGGTTTCCGTAGGTGAACCTGCGGAAGGATCATTACCGATTTTTAGCGGATCTGATCTTTGATCATGGTCTCGCGAAAACTTGTATTTAAAACCCCACTCTTATAAATTGTATCATTTTATTATAAATAATAAATAAAGATCACTTTTAACAACGGATCTCTTGGCTCTCGCATCGATGAAGAACGTAGCGAATGGAACCTGTCTCTTATAC
>1107:14209:19414__T593__S_0334
AAGTCGTAACAAGGTTTCCGTAGGTGAACCTGCGGAAGGATCATTACCAATCTTTTTAGTGGGCCTTGGCTTTGTCCATGGTCTCGCAAAAAAAACCTGTATTTAAAACCCACTCATAAATTAAAACAATAATTGTTATTATTATAATAATTAAGATCACTTTCAACAACGGATCTCTTGGCTCTCGCATCGATGAAGAACGCAGCAAAACTACTGTCTCTT
>1101:11706:16883__T604__S_1144
AAGTCGTAACAAGGTTTCCGTAGGTGAACCTGCGGAAGGATCATTATCGATTGAAGCGAGCCTCGTTCTTGAGGTTTCGCGTTCCTTTTTATATTTAAAACCCAACTCTTTTAAATATAATTTAATTTATTTTAATTAATAAATAAAGATCACTTTCAACAACGGATCTCTTGGCTCTCGCATCGATGAAGAACGTAGCAAATCACTGTCTCTTATACACATCT
>1102:11459:21986__T604__S_1280
AAGTCGTAACAAGGTTTCCGTAGGTGAACCTGCGGAAGGATCATTAAAAAATTTGGGGTATTTATACCTCTTGTATTTAAAACCCAACTCTTTAAACTTTATATTTTTAAATAAAATAAAAACTTTCAACAACGGATCTCTTGGCTCTCGCATCTATGAAGAACGCAGCGAACAAACCCTGTCTCTTATACACATCTCCGAGCCCACGAGACGCATCCTTATCTC
>1102:24130:9331__T604__S_0025
AAGTCGTAACAAGGTTTCCGTAGGTGAACCTGCGGAAGGATCATTAGAATAATAGGAAATTATTTAAATTCTCCTAGTACTTTATTCAAAAATTTCATTCTACATTTTTTTCTTAAAAAATAAGATCTTAAATTAAGATAACTTTCAACAATGGATCTCTTGGCTCTTGCATCGATGAAGAACGTAGCAAAACCAACTGTCTCTTATACACATCTCCGAGCC
>1103:4661:15362__T604__S_0860
AAGTCGTAACAAGGTTTCCGTAGGTGAACCTGCGGAAGGATCATTATTGTACTAAGATCGTAATTTCTGCTAACAGAAGCTACGATCGTTTAGTGCATGATATGTACTATATCTCCCTAACAAGGAGCAAAAAATATTTAAAACCCAACACTATGAAATCCAAATTATTTTACATAAAGTAAATTAAAAAAAGATCACTTTCAACAACGGATCTCTTGGCTCTCG
>2101:16517:8847__T604__S_1217
AAGTCGTAACAAGGTTTCCGTAGATGAACCTGCGGAAGGATCATTATAAAATTTTCATATATTAATTTATTTAATATATAAAATTATATACAAAATGTATTCAAAACCCACACTTTATAACCAAAAAAAAAATAATATATATTTAATTATATATATAAAAAAAACAACTTTCAACAACGGATCTCTTGGCTCTCGCATCGATGAAGAACGTAGCGAATTCCTG
>2112:15120:10165__T604__S_0829
AAGTCGTAACAAGGTTTCCGTAGGTGAACCTGCGGAAGGATCATTACAAATTATGGCGAACTTTGCGTTTCGCGAGGTTTTGCGTCCAAATGTATTTAAAACATCCCACTCTTTTAAAAAAAAAAATTATCTAATGATAAAATAAAAAAGATCACTTTCAACAACGGATCTCTTGGCTCTCGCATCGATGAAGAACGCAGCAAATAGAAACTGTCTCTTATAC
>1102:12622:12512__T593__S_0009
AAGTCGTAACAAGGTTTCCGTAGGTGAACCTGCGGAAGGATCATTAGAATACTAGGAATTTATTTTCCTAATACTTTATTCAAAAATTTTCAACCTAAAAAAAATTAAATTTTTTAAAAAATGTAAAATTTAAATAAGATAACTTTCAACAACGGATCTCTTGGCTCTTGCATCGATGAAGAACGTAGTGAATAGCTGTCTCTTATACACATCTCCGAGCC
>1108:21956:7600__T593__S_0196
AAGTCGTAACAAGGTTTCCGTAGGTGAACCTGCGGAAGGATCATTACCGATTTAGCGAACCTGACCTTTGGTTATGGTCTCGCGAAAACTTATATTTAAAACCCCACTCTTGTAAATTGAATCATTTTATTATAAATAATAAATAAAGATCACTTTCAACAACGGATCTCTTGGCTCTCGCATCGATGAAGAACGTAGCAAATATCCCCTGTCTCTTATACACAT
>1101:10616:5255__T604__S_1134
AAGTCGTAACAAGGTTTCCGTAGGTGAACCTGCGGAAGGATCATTATTGATTTTAGCGAGCCAAGCTTGCGAAAAATTTTGTATTTAAAACACCCACCCTTTAAAAAATATTTTATATTATTAATTATTGTAATAATTAAAGATCACTTTCAACAACGGATCTCTTGGCTCTCGCATCGATGAAGAACGTAGTAAACACCAACTGTCTCTTATACACATCTCC
>1103:3684:22478__T604__S_0381
AAGTCGTAACAAGGTTTCCGTAGGTGAACCTGCGGAAGGATCATTATCGATTTTTGTCGAGCCTGGCTCGCGAAAAACATTGTATTTAAAACACCCACCCTTTTAAAAAATAGTTTATAATTATTAATTATTAATGTAATAATTAAAGATCACTTTCAACAACGGATCTCTTGGCTCTCGCATCGATGAAGAACGTAGCAAACTGGGCCTGTCTCTTATA
>1108:25148:16123__T604__S_0794
AAGTCGTAACAAGGTTTCCGTAGGTGAACCTGCGGAAGGATCATTAAAAAGTGAGGTATTTTATACCTCTTGTATTTAAAACCCAACTCTTTTTATTAAAATATAAAATTTTTTTTTTAAAAAAAAAAAAAAAAAAAAAA
>2103:18984:21438__T604__S_0134
AAGTCGTAACAAGGTTTCCGTAGGTGAACCTGCGGAAGGATCATTAAAAAAGGGTCGAAAGACCTATTTTTCTACTGAAACTCTACCATCTTTTTTAGATGGTAGATGTTTCTTTAAAATCCAATAAAATATATCGTCTTTAGATGAACCAAAAATAAATTATAAAAACTTTCAACAATGGATCTCTTGGCTCTCGCATCGATGAAGAACGCAGCAAATGGAAAC
>2110:8820:23104__T604__S_0862
AAGTCGTAACAAGGTTTCCGTAGGTGAACCTGCGGAAGGATCATTATAAAATTTTCGTATATTTATTTTTAATTAAATATATATATAAAAATCATACATGTATTCAAAACCCACACGCTTTGTAACCAATTTTAACAAAACATTATATCTCGCGTATATAATGATAATTAAAAAACAACTTTCAACAACGGATCTCTTGGCTCTCGCATCGATGAAGAACGTAGT
>1102:14822:13006__T593__S_1535
AAGTCGTAACAAGGTTTCCGTAGGTGAACCTGCGGAAGGATCATTACAAATCTTTGGAGAGCCTGTGCCGTTTACGGTGCATGGTGACTCTACATTAGCACAGGGTCGCAAGACTCTGATGTTTACGCTTGTTTGTTTGACAGAGTTAGTTGAGAAATAATAAAGACAACTTTAAACAATGGATCTCTTGGCTCTTGCAACGATGAAGAACGTAGCAAACTGACC
>1104:28274:17593__T593__S_1463
AAGTCGTAACAAGGTTTCCGTAGGTGAACCTGCGGAAGGATCATTAGAATATTAGGAAGATTTTTTATCTTTCCAATACTTTACTCAAAATTTTCGGTCTTATATATATATACTTTAAACATTTTTTAAAAAAAAATTTGATAACTTTCAACAACGGATCTCTTGGCTCTTGCATCGATGAAGAACGTAGCAAAGATTAGCTGTCTCTTATACACATCTCCGA
>1101:12183:12527__T593__S_0332
AAGTCGTAACAAGGTTTCCGTAGGTGAACCTGCGGAAGGATCATTAACGTATGTATATGTAAGTAAGAGTGAGGTAGTGGGGGTGGTTCAAGCCGCCCCTATGAAGATTTTAAATACAAGTAGAATAATTTATAAATGAGGATAACTTTTAACAATGGATCTCTAGGCTCTCGCAACGATGAAGAACGCAGCGAACAACTGTCTCTTATACACATCTCCGAGCCC
>1101:27853:18634__T593__S_0722
AAGTCCGGAAGGATCATTATTGAATCTAGCAAGCCTAGCATTTATTTGCAAGGTTTGCGCATATTTAAAATCCCACACTTTTGAATATATTATATATATTTTACTATGAGTAATTAAAAGGTCACTTTCAACAGCGGATCTCTTGACTCTCGCATCGATGAAGAACGCAGCAAAACACTGTCTCTTATACACATCTCCGAGCCCACGAGACAGCAAGG
>1103:21543:9362__T593__S_0405
AAGTCGTAACAAGGTTTCCGTAGGTGAACCTGCGGAAGGATCATTACCGATTTTTAGCGGACCTGATCTTTTGGTCATGGTCTCGCGAAAAACTTGTATTTAAAACCCCACTCATAAAAAAAAAAATTTTTTTCATATAAAAATAAATAAAGATCACTTTCAACAACGGATCTCTTGGCTCTCGCATCGATGAAGAACGTAGTAAAAAACCCTGTCTCTTAT
>1103:26251:11002__T593__S_0781
AAGTCGTAACAAGGTTTCCGTAGGTGAACCTGCGGAAGGATCATTACCAACTCTTAGTGAGCCTGGACTCGTCCACGGTCTCGCGAAATCTTGTATTTAAAACCCCACTCTTTATAAATTGAATCATTTAATTATTATAATAAATAAAGATCACTTTCAACAACGGATCTCTTGGCTCTCGCATCGATGAAGAACGTAGTAAACGTCTGTCTCTTATACACAT
>2105:19871:25170__T593__S_0962
AAGTCGTAACAAGGTTTCCGTAGGTGAACCTGCGGAAGGATCATTATTGATTTGGCGAACCGAACGTTAGCGAGGTTCTGCGATCATTTATATTTAAAATCCCACTCTTGAACGTATAAAATCTGTTATTATAATGATAAAATAAAGATCACTTTCAACAACGGATCTCTTGGCTCTCCCATCGATGAAGAACGCAGCGAAGTGGCCTGTCTCTTATACACA
>1103:8730:21521__T604__S_1079
AAGTCGTAACAAGGTTTCCGTAGGTGAACCTGCGGAAGGATCATTAATAATCTTTTTTTAAACCCTTCATTTTTTGGGGGGGGGGTTTATTTGTATTCAAATCCCACTCTTAAAATTTAACATATTTTATAATAATAATATAAAAAAAGACAACTTTCAACAACGGATCTCTTGGCTCTCGCATCGATGAAGAACGCAGTGAACCCCTGTCTCTTATACACAT
>1104:4742:21506__T604__S_1061
AAGTCGTAACAAGGTTTCCGTAGGTGAACCTGCGGAAGGATCATTAGAACATTAGGAAAATTTTTTTTCCTAACACTTTATTCAAAACGTTTCAACCTAAAAAATTACAATTTTAAATAAAAATAAAATTTGATAACTTTCAACAACGGATCTCTTGGCTCTTGCATCGATGAAGAACGCAGCAAAAAGCTCCTGTCTCTTATACACTTCTCCGAGCCCACG
>1111:18595:20984__T604__S_0471
AAGTCGTAACAAGGTTTCCGTAGGTGAACCTGCGGAAGGATCATTAAAAAATTTGGGGGTATTTATACCTCTTGTATTTAAAACCCAACTCTGTAAACTTAAATTTTTAATAAAATAAAAAACTTTCAACAACGGATCTCTTGGCTCTCGCATCGATGAAGAACGTAGCGAACACATACTGTCTCTTATACACATCTCCGAGCCCACGAGACACCTCTACAT
>1102:24055:15591__T593__S_0630
AAGTCGTAACAAGGTTTCCGTAGGTGAACCTGCGGAAGGATCATTACCGATTTTTAGCGGACCTGATCTTTGGTCATGGTCTCGCGAAAACTTGTATTTAAAACCCGCTCATAAGTTAAAACAATAATTTTTTGTTATTATTATAATAATAAAGATCACTTTCAACAACGGATCTCTTGGCTCTCGCATCGATGAAGAACGTAGCAAATCCCTGTCTCTTATAC
>2105:26556:15184__T593__S_0022
AAGTCGTAACAAGGTTTCCGTAGGTGAACCTGCGGAAGGATCATTAAAAACTTTTATCCAGGAATTCGTTTCGTTTTCCCGGATTATTTGTATTCAAATCCCACTCTTTATAAATATATCAATTATATAAAACAATAAAAAAAAAAGAAAACTTTCAACAACGGATCTCTTGGCTCTCGCATCGATGAAGAACGCAGTAAAGGAGAACTGTCTCTTATACAC
>1102:20838:20431__T604__S_0066
AAGTCGTAACAAGGTTTCCGTAGGTGAACCTGCGGAAGGATCATTATTGATTTTAGCGAGCCAAGCTTGCGAAAAATTTTGTATTTAAAACAACCCACCCTTTAAAAAATTAAAAAAAATTATAATTATTAATGTAATAATTAAAGATCACTTTCAACAACGGATCTCTTGGCTCTCGCATCGATGAAGAACGCAGCAAATGACTGTCTCTTATACACATCT
>1103:12732:27866__T604__S_0907
AAGTCGTAACAAGGTTTCCGTAGGTGAACCTGCGGAAGGATCATTACAAATCACGGCGAACCTCAGGTTTTGCGTCCGTTTTTCGTATTTAAAACATCCCACTCTTTAAAAAAAAAAAATTATCTAATAAATAAAAAGATCACTTTCAACAACGGATCTCTTGGTTCTCGCATCGATGAAGAACGTAGTAAAGGCCAGCTGTCTCTTATACACATCTCCGA
>1107:14078:13853__T604__S_1057
AAGTCGTAACAAGGTTTCCGTAGGTGAACCTGCGGAAGGATCATTATTAATTTTAAGCGGACCGAGCTTTTTTTTGGTGAGGTCTTGCGAAAGTTGTATTTAAAACGCCCGCTCGTAAAAAAAAATTTAATTAAAAAATTTTATAAAAGATCACTTTCAACAACGGATCTCTTGGCTCTCGCATCGATGAAGAACGTAGCAAAGGAAACTGTCTCTTATACA
>1113:20526:15801__T593__S_0963
AAGTCGTAACAAGGTTTCCGTAGGTGAACCTGCGGAAGGATCATTACCAATTTTAGCGAACCTGACCCTTTGGGTCATGATCTCGCGAAAACTGTATTTAAAACCCCACTCTTTATAAATTGAATCATTTAATTATTATAATAAATAAAGATCACTTTCAACAACGGATCTCTTGGCTCTCGCATCGATGAAGAACGTAGCAAAGCTCCTGTCTCTTATACACA
>1103:3024:21014__T604__S_0025
AAGTCGTAACAAGGTTTCCGTAGGTGAACCTGCGGAAGGATCATTAGAATAATAGGAAATTATTTTCCTAATGCTTTATTCAAAAATTTTATTCTACAAATTTTTTTTTTTTAAAATAAAAACTTAAAAAAATAAGATAACTTTCAACAACGGATCTCTTGGTTCTTGCATCGATGAAGAACGTAGCAAACACCCCCTGTCTCTTATACACATCTCCG
>1108:11622:21985__T604__S_0066
AAGTCGTAACAAGGTTTCCGTAGGTGAACCTGCGGAAGGATCATTAATGATTTTTTTTTTAGCGAACTTAACTATATTTTTGGTGAAGTTTCGCAAAAATTATTTGTATTTAAAACTCTCATTCTTGTAAAAAAAAAATTTATTATTAAATTTTGTAATAAAAAAAAAGATCACTTTCAACAACGGATCTCTTGGTTCTCGCATCGATGAAGAACGTAGTGA
>2113:14399:12452__T604__S_1252
AAGTCGTAACAAGGTTTCCGTAGGTGAACCTGCGGAAGGATCATTACCAATCTTTTTAGCGGGCCCTGGCTTTGTCCATGGTCTCGCAAAAAAAACTGTATTTAAAACCCGCCCATAAATTATAAAACATAATTTTTTGTTATTATTGTAATAATAAAGATCACTTTCAACAACGGATCTCTTGGCTCTCGCATCGATGAAGAACGTAGCGAACGCAGGCTG
>1101:10184:9444__T593__S_0682
AAGTCGTAACAAGGTTTCCGTAGGTGAACCTGCGGAAGGATCATTACCGATTTTTAGCGGACCTGATCTTTGGTCATGGTCTCGCGAAAACTTGTATTTAAAACCCCCACTCATAAAAAAAAAAAAATTTTCATATATAAAATAAATAAAGATCACTTTCAACAACGGATCTCTTGGTTCTCGCATCGATGAAGAACGCAGTGAACCAACTGTCTCTTATACAC
>1101:14716:10281__T593__S_0252
AGTTGTAACAAGGTTTCCGTAAGTGAACCTGCGGAAGGATCATTATTGATTTTAGCTTAACCTGGCTTTTTTAAGTTAAGGTTAATGCGAAATTCTTGTATTTAAAACTCACTCTTACATGAATCAATTTTTTTTTTTTATTATAATAATAAAGATCACTTTCAACAACGGATCTCTTGGCTCTCGCATCGATGAAGAACGTAGTGAAAAGCTGTCTCTTATAC
>1106:25345:19116__T593__S_0762
AAGTCGTAACAAGGTTTCCGTAGGTGAACCTGCGGAAGGATCATTAGAAATCTGATTTTTTTATTCAAAAAAAATTTAATCTTTTTTAAAATAAAATCTAAAAATTTTATAATAATATTAAGACAACTTTCAACAACGGATCTCTTGGCTCTTGCATCGATGAAGAACGTAGCGAAACATCTGTCTCTTATACACATCTCCGAGCCCACGAGACGACTACACAT
>2104:22171:10070__T593__S_0910
AAGTCGTAACAAGGTTTCCGTAGGTGAACCTGCGGAAGGATCATTACCAATCTTTAGCGGGCCTTAGGCTTGTCCATGGTCTCGCAAAAAACCCTGTATTTAAAACCCGCTCATAAATTATAAAACATAATTTTTGTTATTTTATTATAATAATAAAAGATCACTTTCAACAACGGATCTCTTGGCTCTCGCATCGATGAAGAACGTAGTAAATAACGACTGT
>1101:14495:14117__T604__S_0124
AAGTCGTAACAAGGTTTCCGTAGGTGAACCTGCGGAAGGATCATTAGAATATTAGGAAGGTTTTTAAAATCTTTCTAACACTTTTATTCAAAAATTTCGGTCTTATATATTTTTTTAAAAATATTTTTAAAAAAAATTAAGATAACTTTCAACAACGGATCTCTTGGCTCTTGCATCGATGAAGAACGCAGTGAAGTAAGCTGTCTCTTATACACATC
>1102:8695:7290__T604__S_0871
AAGTCGTAACAAGGTTTCCGTAGGTGAACCTGCGGAAGGATCATTAGAAATTTTGATTTTTTTATTCAAAAAATTTAATCTTAATAAAATATTTCTGTATATGTATATATATCATAATATTAAGACAACTTTCAACAACGGATCTCTTGGCTCTTGCATCGATGAAGAACGCAGCGAAGCCCACTGTCTCTTATACACATCTCCGAGCCCACGAGACGACATGTC
>1104:23437:17434__T604__S_1037
AAGTCGTAACAAGGTTTCCGTAGGTGAACCTGCGGAAGGATCATTATTGATTTTAGCGAGCCAAGCTTGCGAAAAATTTTGTATTTAAAACACCCACCCTTTAAAAAATGTTAATTTATAATTATTAATGTAATAATAATTAAAGATCACTTTCAACAACGGATCTCTTGGCTCTCGCATCGATGAAGAACGCAGCGAAAGGTCCTGTCTCTTATACACATCTCC
>1106:13351:8427__T604__S_0078
AAGTCGTAACAAGGTTTCCGTAGGTGAACCTGCGGAAGGATCATTACTGATTTAGCGAACCGAGCGTTTGCGATCATATTTATATTTAAAACCCACTCTTGAACGTATAAAATTTATGTATTATGATAAAAAAAGATCACTTTCAACAACGGATCTCTTGGCTCTCGCATCGATGAAGAACGTAGTGAAAGCCCCTGTCTCTTATACACATCTCCGAGCCCACG
>1107:21440:15187__T604__S_0030
AAGTCGTAACAAGGTTTCCGTAGGTGAACCTGCGGAAGGATCATTAGAATTGATTTTTTTTATTCAAAAAATTTAATCTTTTAAGATAAAATTTAAAAATTTTATTAATAATATTAAGACAACTTTCAACAACGGATCTCTTGGCTCTTGCATCGATGAAGAACGTAGTGAATATACTGTCTCTTATACACATCTCCGAGCCCACGAGACTGCTGTAGATCT
>1108:3748:22479__T604__S_1071
AAGTCGTAACAAGGTTTCCGTAGGTGAACCTGCGGAAGGATCATTACAAATTATCGCCATCATATTTCGTATTTAAAACATTCGCTCTTTATAAAAAATTTATTTATGATAAAATTAAAAAAAAGATCACTTTCAACAACGGATCTCTTGGCTCTCGCATCGATGAAGAACGCAGCAAAATATGCTGTCTCTTATACACATCTCCGAGCCCACGAGACTCCAC
>2112:19594:10015__T604__S_1100
AAGTCGTAACAAGGTTTCCGTAGGTGAACCTGCGGAAGGATCATTAAAGATTTTTTCTGCGAACCGTTTTTTCGGCGGTTTCGCGAAAATATTTGTATTTAAAACTCCCCACTCTTGTAAAAAAAAAAAAAATTTTTTTTTTT
>1101:11645:3938__T593__S_0662
AAGTCGTAACAAGGTTTCCGTAGGTGAACCTGCGGAAGGATCATTAATGATTTTTTCTGCGAAGCCGTTTTTTTCGGCGGTTTCGCGAAAATTTTTGTACTTAAAACTCCCCACTCTTTAAAATTAAAATAAAATAAAATTTATTATTCGTAATAAAAAAAAAGATCACTTTCAACAACGGATCTCTTGGTTCTCGCATCGATGAAGAACGCAGTAAATTCC
>1101:12974:23740__T604__S_0239
AAGTCGTAACAAGGTTTCCGTAGGTGAACCTGCGGAAGGATCATTACAAATCATGGTGAACCTCGCGGTTTCGCGAGGTCATGCGTCCATTTTTTTCGTATTTAAAACATCCCACTCTTTTACAAAAAAAACATTTATCTAATGATAAAAATAAAAAGATCACTTTCAACAACGGATCTCTTGGCTCTCGCATCGATGAAGAACGTAGTAAAGACCCTGTCTC
>1107:14374:5546__T604__S_0139
AAGTCGTAACAAGGTTTCCGTAGGTGAACCTGCGGAAGGATCATTAGAATTTTTATATATCTTATTCAAAAATTTCCATCCTATTAAAATAAAAATTTTTTTAAATTTTACTAAAAAAAAAAAATAAAGACAACTTTCAACAACGGATCTCTTGGCTCTTGCATCGATGAAGAACGTAGCGAAGACCTGTCTCTTATACACATCTCCGAGCCCACGAGACGTAC
>1109:5857:12404__T604__S_0983
AAGTCATAACAAGGTTTCTATAGGTGAATCTGCGGAAGAATCATTAAAAAATGAGGTATTTTATACCTTTTGTATTTAAAACCCAACTCTTTTTAAAATATAAAATTTTTTTTTAAAAAAAAAAAAACTTTCAACAATGAATCTCTTGGTTTTCACATCGATGAAGAACGTAGCAAACCCACGCTGTCTCTTATACACATCTCCGAGCCCACGAGACCTAGG
>1104:8587:8810__T593__S_0926
AAGTCGTAACAAGGTTTCCGTAGGTGAACCTGCGGAAGGATCATTACCAATCTTTTTAGCGAGCCATGGCTTTGTTCATGGTCTCGCGAAAACTTGTATTTAAAACCCGCTCATAAGTTAAAACATAATTTTTGTTATTATTATAATAATAAAGATCACTTTCAACAACGGATCTCTTGGCTCTCGCATCGATGAAGAACGTAGTGAACCTACCTGTCTCTTA
>1111:19631:6135__T593__S_1046
AAGTCGTAACAAGGTTTCCGTAGGTGAACCTGCGGAAGGATCATTACCAATTTTCTAGCGGGCCTTGGTTTTGTTCATGGTCTCGCAAAAAACTCTGTATTTTTAAAACCCGCTCATAAATTATAAAACAATTTTTGTTATTTATTATAATAATAAAGATCACTTTCAACAACGGATCTCTTGGCTCTCGCATCGATGAAGAACGCAGTAAACCGCTCTGTCTCT
>1103:19739:24814__T604__S_0351
AAGTCGTAACAAGGTTTCCGTAGGTGAACCTGCGGAAGGATCATTAGAATAATAGGAAATTATTTAAATTTTTTCCTAGTACTTTATTCAAAAATTTCATTCTACAATTTTTTTTAAAAAAATAAAATTTTAAATTAAGATAACTTTCAACAACGGATCTCTTGGTTCTTGCATCGATGAAGAACGTAGTGAAACACTGTCTCTTATACACATCTCCGAGCC
>1107:22200:16666__T604__S_0863
AAGTCGTAACAAGGTTTCCGTAGGTGAACCTGCGGAAGGATCATTACTGATTTGGCGAACCGAGCGTTAGCGAGGTTCTGCGATCATTTATATTTAAAACCCACTCTTAAACGTATAAAATTTATGTATTAATGATGAATAAAGATCACTTTCAACAACGGATCTCTTGGCTCTCGCATCGATGAAGAACGTAGCGAAGAATCTGTCTCTTATACACATCTCCG
>1108:18790:4844__T604__S_1082
AAGTCGTAACAAGGTTTCCGTAGGTGAACCTGCGGAAGGATCATTACTGATTTAGCGAACCGAGCGTTAGCAAGGTTTTGCGATCAATTTTTATATTTAAAACCCACTCTTTTGGACGTATAAAAAAATTTTATGTATCATAATGATAAAATAAAGATCACTTTCAACAACGGATCTCTTGGTTCTGGCATCGATGAAGAACGTAGTGAAATAACTGTCTCT
>1110:16376:25581__T604__S_0649
AAGTCGTAACAAGGTTTCCGTAGGTGAACCTGCGGAAGGATCATTAACGTATGTATATGTAAGTATGAGTGAGGTAGTGGGGGTGCAAGCCCCTATGAAGAATATAAACAATTAGTAGAATAATTTATAAATGAGGATAACTTTTAACAACGGATCTCTTGGCTCTCGCATCGATGAAGAACGCAGCAAACGTTGCTGTCTCTTATACACATCTCCGAGCCCAC
>1110:26897:7553__T604__S_0028
AAGTCGTAACAAGGTTTCCGTAGGTGAACCTGCGGAAGGATCATTATCGATTGAAGCGAGTCTCGTTCTTTCGAGATTTCGCGTTCCTTCTTGTATTTAAAACCCGCTCTTTTAAATGTTATATTTTTATCTGAATCGAAATGAGTAAAATTAAGATCACTTTCAACAACGGATCTCTTGGCTCTCACATCGATGAAGAACGTAGCAAATGGGCCTGTCT
>1101:15190:3641__T593__S_1168
AAGTCGTAACAAGGTTTCCGTAGGTGAACCTGCGGAAGGATCATTACCAATCTTTTAGCGGGCCTTGGCTTTTTTGTCCATGGTCTCGCGAAAAACTCTGTATTTAAAACCCGCTCATAAGTTAAACATAATTTTATAATAATAAAGATCACTTTCAACAACGGATCTCTTGGCTCTCGCATCGATGAAGAACGCAGCAAAGCCCCTGTCTCTTATACACAT
>1108:21357:3603__T593__S_0032
AGGTCATAACAAGGTTTCCGTAGGTGAACCTGCGGAAGGATCATTACTGATTTGGCGAACCGAGGTTCTGCGATCGTTTATATTTAAAACCCACTCTTGAATGTATAAAATTTTTTATGTATTAATGATAAAAATAAAGATCACTTTCAACAACGGATCTCTTGGCTCTCGCATCGATGAAGAACGCAGCGAATCACTGTCTCTTATACACATCTCCGAGCCCAC
>1108:24019:11683__T593__S_0838
AAGTCGTAACAAGGTTTCCGTAGGTGAACCTGCGGAAGGATCATTACCAATCTTTTTAGCGGGCCTTGGGTTTTGTCCATGGTCTCGCAAAAAAAACCTGTATTTAAAACCCGCTCATGTAAATTTTTTTTAAACGTATGTTATGTTATATATAAATAAAGATCACTTTCAACAACGGATCTCTTGGCTCTCGCATCGATGAAGAACGTAGTAAACCCTCTGTCT
>1110:3493:14615__T593__S_0277
AAGTCGTAACAAGGTTTCCGTAGGTGAACCTGCGGAAGGATCATTATTGATTTTAGCTTAACCTGGCTTTTAGCCAAGGTTAATGCGAAATTCTTGTATTTAAAACCCACTCTTACATGAATCAAATTTTTTTATTGTGATAAAAAAGATCACTTTCAACAACTGGTTCTCGCATTGATGAAGAACGTAGCGAACGATCTGTCTCTTATACACATCTCCGAG
>1111:13419:9393__T593__S_0690
AAGTCGTAACAAGGTTTCCGTAGGTGAACCTGCGGAAGGATCATTACCGATTTTAGCGAACCTGACCTTTGGTTATGGTCTCGCGAAAACTTTATATTTAAAACCCCACTCATATAAATTGAATCCATTTATTATTTAATAAATAAAAAAGATCACTTTCAACAACGGATCTCTTGGTTCTCGCATCGATGAAGAACGCAGCGAAATAACCTGTCTCTTATACA
>1101:20260:4568__T604__S_0914
AAGTCGTAACAAGGTTTCCGTAGGTGAACCTGCGGAAGGATCATTACTGATTTAGCGAACCCAGCGTTAGCAAGGTTTTGCGATCATTTATATTTAAAACCCACTCCTAAATATTTATTTGTATTTAAATGATAAAATTAAAGATCACTTTCAACAACGGATCTCTTGGCTCTCGCATCGATGAAGAACGCAGCAAACTTCTGTCTCTTATACACATCTCCGAG
>1101:9517:20163__T604__S_0888
AAGTCGTAACAAGGTTTCCGTAGGTGAACCTGCGGAAGGATCATTACCAATCTTTTAGCGAGCCTTGGCTTTGCCCATGGTCTTGCAAAACTCTGTATTTAAAACCCGCTCATAAATTATAAACATATAAACTTTTTATTATGATAATAAAGATCACTTTCAACAACGGATCTCTTGGCTCTCGCATCGATGAAGAACGCAGCAAACCCTGCCTGTCTCTTAT
>1103:27074:9800__T593__S_0692
AAGTCGTAACAAGGTTTCCGTAGGTGAACCTGCGGAAGGATCATTAACGAACAAAAGATTCTTTATGAATCTTTTGGGATCAACCAAAAACCAGTGAATAATAAGTATTTGATCATTGTATTGAATACGCTCTATTATATAAATAAAATATTACAAAACTTTCAACAACGGATCTCTTGGCTCTTGCATCGATGAAGAACGTAGTAAAATCAGCCTGTCTCTTA
>1108:4851:9054__T593__S_1111
AAGTCGTAACAAGGTTTCCGTAGGTAAGTAGTGGTCGTGTCCTTTTCTCCTTGGTCAACATATGCTAACGTGAAATTTCTAGGTGAACCTGCGGAAGGATCATTACCAATCTTTTAGCGGGCCATGGGCTTGTCCATGGTCTCGCGAAACTTTGTATTTAAAACCCGCTCATGTAAATTTTTTTAAACGTATGTTATGTTATATATAAATAAAGATCACTTTCA
>1114:18216:17155__T593__S_1218
AAGTCGTAACAAGGTTTCCGTAGGTGAACCTGCGGAAGGATCATCACTAAGGATGTTATATCCAAGGTATCTGGCGATAATTGAGGAGTGTTGGTAGGATTTTCTACCAGTACTAACAAACTATCTAATAAAACAACCTAATTATAAAACAAAAAAAAACACAACTTTCAACAATGGATCTCTTGGCTCTCGTATCGATGAAGAACGTAGCGAACCTCT
>1102:18745:21077__T604__S_0800
AAGTCGTAACAAGGTTTCCGTAGGTGAACCTGCGGAAGGATCATTACCAATCTTTAGCGGGCCTTGGGCTTGTCCATGGTCTCGCGAAACTTTGTATTTAAAACCCCCACTCTTCATATAAAAATTGAATCTATTTATATAAAATAATAAATAAAGATCACTTTCAACAACGGATCTCTTGGCTCTCGCATCGATGAAGAACGTAGTGAACATCCTGTCTCTTA
>1103:22188:15405__T604__S_0321
AAGTCGTAACAAGGTCTCCGTTGGTGAACCAGCGGAGGGATCATTATCGATTGAAGCGAGTCTCGTTCTTTCGAGGTTTCGCGTTCCTTCTTGTATTTAAAACCCGCTCTTTTAAATGTTATATTTTATCGTTTATCTGAATCGAAATGAGTAAAATTTAAGATCACTTTCAACAACGGATCTCTTGGCTCTCGCACCGATGAAGAACGTAGCGAACACCTGTC
>1105:11728:18578__T604__S_1008
AAGTCGTAACAAGGTTTCCGTAGGTGAACCTGCGGAAGGATCATTAATATTTGAGTAGAGTACACTACTACAATAGTGGACTTCGCCCAAATATTCTTAATTTTTTTAAGGAGCAAGATACTTTATATTTAAAACCCACTCCTAAATATTTATTTGTATTTAAATGATAAAATTAAAGATCACTTTCAACAACGGATCTCTTGGCTCTCGCATCGATGAAGAACG
>1113:4654:22356__T604__S_0871
AAGTCGTAACAAGGTTTCCGTAGGTGAACCTGCGGAAGGATCATTAGAAATTTTGATTTTTTATTCAAAAAATTTAATCTTAATATATAAAATATTTCTGTATATATCATAATATTAAGACAACTTTCAACAACGGATCTCTTGGCTCTTGCATCGATGAAGAACGTAGCAAATTCCCTGTCTCTTATACACATCTCCGAGCCCACGAGACGACATGTCATC
>2106:14432:21366__T593__S_0838
AAGTCGTAACAAGGTTTCCGTAGGTGAACCTGCGGAAGGATCATTACCAATCTTTAGCGGGCCTTGGGCTTGTCCATGGTCTTGCGAAACTTCGTATTTAAAACCCGCTCATAAATTATAAAACATAATTTGTTATTTATTATAATAATAAAGATCACTTTCAACAACGGATCTCTTGGCTCTCGCATCGATGAAGAACGCAGTAAAAGGGCTGTCTCTTATACA
>1101:20665:16213__T604__S_0764
AAGTCGTAACAAGGTTTCCGTAGGTGAAACTGCGGAAGGATCATTAGAATAACGGAAGATTATTTTGATCTTTCTAATATCTTACTCAAATCTCATTCTATAAAAATTTTTTTAAAGTAAAAAAAGATTTAATAAATTATGATAACTTTCAACAACGGATCTCTTGGCTCTTGCATCGATGAAGAACGTAGCGAACTGCCGCTGTCTCTTAT
>1103:24506:19090__T604__S_0887
AAGTCGTAACAAGGTTTCCGTAGGTGAACCTGCGGAAGGATCATTACCAATCTTAGCGGGGACCCTTAGGTTTTCGCGTATATACTTAAAACCCAACTCTTATGAATCAAATAAATAATCGTCATATTTTTATGAATAAATAAAAAAAGATCACTTTCAACAACGGATCTCTTGGCTCTTGCATCGATGAAGAACGTAGTAAACTCCTGTCTCTTATACACATC
>1104:24463:14393__T604__S_0343
AAGTCGTAACAAGGTTTCCGTAGGTGAACCTGCGGAAGGATCATTACAAATCTTAGAGGCCCACTTTTGGGTCTATATGTTCGGGGCAGCAATGCTTCGTTACATTTACGCTTGTATGTTTGACAGAGTTAGTGTGACTTTAAAATATAGACAACTTTTAACAATGGATCTCTTGGCTCTTGCAACGATGAAGAACGTAGTAAAATCGCCTGTCTCTTATAC
>1112:14481:21233__T604__S_0039
AAGTCGTAACAAGGTTTCCGTAGGTGAACCTGCGGAAGGATCATTACCAATCTTTTAGCGGACCTTGGTTTTGTCCATGGTCTTGCAAAAACTCTGTATTTAAAACCCGCTCGAGTTAAAACAATAATTTTTGTTATTATTATAATAATTAAGATCACTTTCAACAACGGATCTCTTGGCTCTCGCATCGATGAAGAACGTAGCAAACGATAGCTGTCTCTTA
>2101:9909:6270__T604__S_1109
AAGTCGTAACAAGGTTTCCGTAGGTGAACCTGCGGAAGGATCATTACCAATCTTTAGCGGGCCTTGGACTTGTCCATGGTCTTGCGAAACTTGTATTTAAAACCCGCTCATGTAAACTTTTAAATGTATGTTATTATCATATAAATAAAGATCACTTTCAACAACGGATCTCTTGGCTCTCGCATCGATGAAGAACGTAGCGAAAATGGCTGTCTCTTATACAC
>2107:20916:14247__T604__S_0166
AAGTCGTAACAAGGTTTCCGTAGGTGAACCTGCGGAAGGATCATTAAAAAGTAAGGTATTTTATACCTCTTGTATTTAAAACCCAACTCTTTTATTAAAATATAAAATTTTTTTTAAAAAAAAAAAAAACTTTCAACAATGGATCTCTTGGCTCTCGCATCAATGAAGAACGTAGTGAAACTCACTG
>1104:17892:24845__T593__S_1258
AAGTCGTAACAAGGTTTCCGTAGGTGAACCTGCGGAAGGATCATTACCGATTTTTAGCGGACCTGATCTTTGGTCATGGTCTCGCGAAATTTTGTATTTAAAACCCACACTTTTTGTAATAATTTTTTTTTTAATCATGTTATGATAAAAATAAAGATCACTTTCAACAACGGATCTCTTGGTTCTCGCATCGATGAAGAACGCAGCAAAGTTCTCTGTCTCTT
>2103:11397:3896__T593__S_1263
AAGTCGTAACAAGGTTTCCGTAGGTGAACCTGCGGAAGGATCATTACCGATTTTTAGCGGACCTGATCTTTGGTCATGGTCTCGCGAAAACTTTATATTTAAAACCCCACTCATAAAAAAAAAAAATTTTTTTCATATAAATAAATAAAGATCACTTTCAACAACGGATCTCTTGGCTCTCGCATCGATGAAGAACGCAGTAAACTTAATCTGTCT
>2113:24405:7023__T593__S_1346
AAGTCGTAACAAGGTTTCCGTAGGTGAACCTGCGGAAGGATCATTACCGATTTTTAGCGGACCTGATCTTTGGTCATGGTCTCGCGAAAACTTGTATTTAAAACCCCACTCCTATAAATTAAATCATTTTATATGTATATAATAAATAAAGATCACTTTCAACAACGGCTCTCTTGGTTCTGGCATCGATGAAGAACGTAGCGAAAGGCTGTCTCTTATACAC
>2102:20076:2746__T593__S_1276
AAGTCGTAACAAGGTTTCCGTAGGTGAACCTGCGGAAGGATCATTACCGATTTTTAGCGGACCTGGACTCTTTGGTCATGGTCTCGCGAAAACTTGTATTTAAAACCCCACTCTTATAAATTGAATCATTTTATATTATGTAAATAAAGATCACTTTCAACAACGGATCTCTTGGCTCTCGCATCGATGAAGAACGCAGCAAAATTTGACTGTCTCTTATA
>1108:12431:4900__T604__S_0862
AAGTCGTAACAAGGTTTCCGTAGGTGAACCTGCGGAAGGATCATTATTGATTTTAGCGAACCAAGCTTGCGAAAAATTTTGTATTTAAAACACCCACCCTTTAAAAAATTAAAAATATTTTATATTATTAAATTAATGTAATAATTAAAGATCACTTTCAACAACGGATCTCTTGGCTCTCGCATCGATGAAGAACGTAGTGAAATATCCTGTCTCTTATAC
>1113:4156:14219__T604__S_1026
AAGTCGTAACAAGGTTTCCGTAGGTGAACCTGCGGAAGGATCATTACCAATATCTAGCGAACCTTGGCTTTGCCATGGTCTCGCGAACCCTTGTATTTAAAACCCAACTCATAGTAAAATAAAAATAATACTTTTATCATTATGATATATAAGATCACTTTCAACAACGGATCTCTTGGTTCTGGCATCGATGAAGAACGTAGCGAACATCTCTGTCTCTTAT
>2102:16027:2982__T604__S_1099
AAGTCGTAACAAGGTTTCCGTAGGTGAACCTGCGGAAGGATCATTACCAATTTTAGCGAACCTGATCCTTTGGGTTATGGTCTCGCGAAAAAACTTGTATTTAAAACCCCACTCTTATAAATTAAATCATTTATACAATGTATATAATAAATAAAGATCACTTTCAACAACGGATCTCTTGGCTCTCGCATCGATGAAGAACGCAGCAAAAGTGCTGTCTCTT
>2101:13531:19316__T593__S_0146
AAGTCGTAACAAGGTTTCCGTAGGTGAACCTGCGGAAGGATCATTACCAATTTTTAGCGGACCTGATCTTTGATCATGGTCTCGCGAAAACTTGTATTTAAAACCCCACTCATAAAAAAAAAAAATTTTTTCATATAAAAATAAAGATCACTTTCAACAACGGATCTCTTGGCTCTCGCATCGATGAAGAACGCAGTGAAATACTGTCTCTTATACA
>2109:6823:14111__T593__S_0978
AAGTCGTAACAAGGTTTCCGTAGGTGAACCTGCGGAAGGATCATTACCAATTTTTAGCGGACCTGATCTTTGGTCATGGTCTCGCGAAACTTTGTATTTAAAACCCGCTCATGTAAATTTTTTAAATATATCTGTTATGTTATATAAATAAAGATCACTTTCAACAACGGATCTCTTGGCTCTCGCATCGATGAAGAACGTAGCAAAGGGAACCTGTCTCTTA
>2104:20381:13072__T604__S_0381
AAGTCGTAACAAGGTTTCCGTAGGTGAACCTGCGGAAGGATCATTAGAATTTGATTTTTTTTTTATTCAAAAAATTATAATCTTTTTAAAATCTAAATTAAAAAAATTAAGACAATATATTAAGACAACTTTCAACAACGGATCTCTTGGCTCTTGCATCGATGAAGAACGTAGTGAACGACGACTGTCTCTTATACACATCTCCGAGCCCACGAGACCTAGTCC
>2106:15217:19958__T593__S_0601
AAGTCGTAACAAGGTCTCCGTTGGTGAACCAGCGGAGGGATCATTACCAATCTTTTAGCGGGCCTTGGCTTTTGTCCATGGTCTCGCAAAAAACTCTGTATTTAAAACCCGCTCATAAATAATTTGTTATTATTATAATAATAAAGATCACTTTCAACAACGGATCTCTTGGCTCTCGCATCGATGAAGAACGCAGTAAAGTACACTGTCTCTTATACACATC
>2109:25340:11698__T593__S_1113
AAGTCGTAACAAGGTTTCCGTAGGTGAACCTGCGGAAGGATCATTACCAATCTTTTAGCGGGCCTTGGCTTTGTCCATGGTCACGCAAAAAACTCTGTATTTAAAACCCGCTCATGTAAATTTTTTTTAAACGTATGTTATTATATATAAGTAAAGATCACTTTCAACAACGGATCTCTTGGCTCTCGCATCGATGAAGAACGTAGTAAAAAGGGCTGTCTCTT
>2111:18341:12661__T593__S_0753
AAGTTGTAACAAGGTTTCTGTAGGCGAACCTGCGGAAGGATCATTAGAATAACGGAAGATTATTTAGATCTTTCTAATATCTTATTCAAAATCTCATCTTAAATTTTTAAAATAAGAAAGACTTAATAAATTATGATAACTTTCAACAACGGATCTCTTGGTTCTTGCATCGATGAAGAACGCAGTAAACCCCTGTCTCTTATACACATCTCCGAGCCCACGAG
>1108:7685:6032__T604__S_1127
AAGTCGTAACAAGGTTTCCGTAGGTGAACCTGCGGAAGGATCATTACCAATTTTAGCGAACCTAACCTTTCGGTTATGGTCTCGCGAAAAAACTGTATTTAAAACCCTACTCTTCATATAATAAAAATTGAATCTATTTATATAAAATAATAAATAAAGATCACTTTCAACAACGGATCTCTTGGCTCTCGCATCGATGAAGAACGTAGCAAACAGCGACTG
>2102:18324:20391__T604__S_1110
AAGTCGTAACAAGGTTTCCGTAGGTGAACCTGCGGAAGGATCATTAAAAAATTGAGGTATTTTATATATACCTCTTGTATTTAAAACCCTACTCTTTTAAATATAAATTTTATTAAAAAAAGAAAACTTTCAACAATGGATCTCTTGGCTCTCGCATCGATGAAGAACGCAGTGAAATGGCCCTGTCTCTTATACACATCTCCGAGCCCACGAGACTAGGAT
>2104:23895:12773__T604__S_0145
AAGTCGTAACAAGGTTTCCGTAGGTGAACCTGCGGAAGGATCATTAAAAAATTGAGGTATTTTATACCTCTTGTATTTAAAACCCTACTCTTTTTTTAAATATAAATTTTATTAAAAAACTTTCAACAATGGATCTCTTGGCTCTCGCATCGATGAAGAACGTAGCAAAATCAGACTGTCTCTTATACACGTCTCCGAGCCCACGAGACAACCGGAAATCTCGTA
>2107:10105:18999__T604__S_0949
AAGTCGTAACAAGGTTTCCGTAGGTGTACCTGCGGAAGGATCATTACCAATCTCAGTGGGATCTTGGCTCGTCCATGGTCTCGCGAAACTTTGTATCTAAAACCCAACTCATTAAAAAAAAAAAATTATACTTATCATTATGATATTTTTATATAAATAAAGATCACTTTCAACAACGGATCTCTTGGCTCTCGCATCGATGAAGAACGCAGCAAAAGAAC
>2111:17109:7174__T604__S_1148
AAGTCGTAACAAGGTTTCCGTAGGTGAACCTGCGGAAGGATCATTACAAATCTTTTGCGAGTCTGTGTGCTTTACGGCCACAGTTCTCACAACATTAGCACAAGGTCGCAAGATCTTGATGTTTACGCTTGTTTGTTTGACAGAGTTAGTTGAGAATAAAAAAGACAACTTTTAACAACGGATCTCTTGGTTCTGGCATCGATGAAGAACGTAGCAAATCAGTC
>2110:19037:3740__T593__S_0016
AAGTCGTAACAAGGTTTCCGTAGGTGAACCTGCGGAAGGATCATTATAAAATTTTCATATATTTAATTAATATATAAAATATATACAAAATGTATTCAAAACCCACACTCTTTAAACCATTTATAAAAATGTGTTATATCTCGTATATAATAATAACAAAAAACAACTTTCAACAACGGATCTCTTGGCTCTCGCATCGATGAAGAACGCAGTGAACAGAAGCT
>2114:7396:6293__T593__S_0815
AAGTCGTAACAAGGTTTCCGTAGGTGAACCTGCGGAAGGATCATTACCAATCTTTTAGCGGGCCTTGGCTTGTCCATGGTCTCGCAAAAAACCCTGTATTTAAAACCCGCTCATAAATTATAAAACATAATTTTTGTTATTTATTATAATAATAATGAATCACAACTTTCAACAACGGATCTCTTGGCTCTCGCATCGATGAAGAACGCAGTAAATGTAACCTGT
>2104:6750:9732__T604__S_0927
AAGTCGTAACAAGGTCTCCGTAGGTGAACCTGCGGAGGGATCATTACCGAGTTTTTTAGTGAGTCTTGGACTTGTCCGTGGTCTTGCAAAATTCTGTATTTAAAACCCGCTTATATAACTAAAACATGTAGTAATATATGATAATTAAAGATTACTTTCAATAATGGATCTCTTGGCTCTCGCATCGATGAAGAACGCAGCGAAACATACCTGTCTCTTATA
>2107:5984:8241__T604__S_1070
AAGTCGTAACAAGGTCTCCGTAGGTGAACCTGCGGAGGGATCATTACCGATTTAGCGAACCGAGCGTTAGCGCAAGGTTTTGCGATCATTTATATTTAAAACCCACTCTTGAACGTATAAAATTTATGTATTATAATGATAAAAAAAGATCACTTTCAACAACGGATCTCTTGGCTCTCGCATCGATGAAGAACGCAGTGAAGTCAACTGTCTCTTATACAC
>2108:15492:23001__T604__S_1102
AAGTCGTAACAAGGTTTCCGTAGGTGAACCTGCGGAAGGATCATTACCAATTTTAGCGAACCTGATCCTTTGGGTTATGGTCTCGCGAAAACTTGTATTTAAAACCCCACTCTTATAAATTGAATCATTTTTTATATTATGTATATAATAAATAAAGATCACTTTCAACAACGGATCTCTTGGTTCTCGCATCGATGAAGAACGTAGCGAACAGGAACTGTC
>2102:24896:19554__T593__S_0841
AAGTCGTAACGAGGTTTCCGTAGGTGAACCTGCGGAAGGATCATTATTATTTAGGTGGGGGTTTGCTGCTCATGACTGGTGTCTCGAATTTATAAGTAGTAAACTCTTACCTGAATAAAATTCCTAGGAGCGAGATAAACTTATATTTAAAACCCGACCTTAACATATTTTTGTTTGTATTTTGAATGATAAATTAAAGATCACTTTCAACAACGGATCTCT
>2101:14108:6398__T604__S_1158
AAGTCGTAACAAGGTTTCCGTAGGTAAACCTGCGGAAGGATCATTATTGATTTAGCGAACCGAGCGTTAGCGAGGTTCTGCGATCGTTTATATTTAAAACCCACTCTTGAATGTATAAAAATTTATGTATTAATGATAAATAAAAAGATCACTTTCAACAACGGATCTCTTGGTTCTCGCATCGATGAAGAACGCAGTGAATACTACCTGTCTCTTATACACATC
>2108:10258:9475__T604__S_0543
AAGTCGTAACAAGGTCTCCGTTGGTGAACCAGCGGAGGGATCATTACCGATATTCATCTTCATCTTATGGTACATACTTATACAATATAAAACTTTCAACAATGGATCTCTTGGCTCTGGCATCGATGAAGAACGCAGCAAAGCCTGCCTGTCTCTTATACACATCTCCGAGCCCACGAGACATGCAAGGATCTCGTATGCCGTCTTCTGCTTGAAAAAAAAA
>2108:24926:6341__T604__S_0325
AAGTCGTAACAAGGTTTCCGTAGGTGAACCTGCGGAAGGATCATTACCAATTTTAGCGAACCTAACCTTTTGGGTTTATGGTCTCGCGAAAAAAAACTGTATTTAAAACCCACTCTTTATAATAAAATGAAATTTATTTATTTAATAAACAAAGATCACTTTCAACAACGGATCTCTTGGCTCTCGCATCGATGAAGAACGCAGTAAAAATGCCCTGTCTCT
>2113:15875:5677__T604__S_1077
AAGTCGTAACAAGGTTTCCGTAGGTGAACCTGCGGAAGGATCATTATTATTTGGGTCGGGTTTACTACTTATAACTGTTGCTCTTGTGTCTCAAATGTAAAGTAGTAAACTTTTACCAAATAATCCTATTTCCAAATAGGAGCAAGATGAATTATTTAAAACCCGACCTTAAAATATTTTTGTTTGTATTTTGAATGATAAAATTAAAGATCACTTTCA
>2108:11095:5549__T604__S_0256
AAGTCGTAACAAGGTCTCCGTTGGTGAACCAGCGGAGGGATCATTACAAATTATGGCGAACCTCGCGTTTCGAGAGGTTCTGCGTCCATTTTCGTATTTAAAACATCCCCACTCTTTAAAAAAAAAAATTTATCTAATGATAATAAAAAAGATCACTTTCAACAACGGATCTCTTGGCTCTCGCATCGATGAAGAACGCAGCAAACCCACTGTCTCTTATACA
>2113:5324:12987__T604__S_1078
AAGTCGTAATAAGGTTTCCGTAGGTGAACCTGCGGAAGGATCATTACCAATCTTTTAGCTGGCCTTGGACTTGTCCATGGTCTCGCGAAACTTTGTATTTAAAACCCGCTCATGTGAATTTTTTTAAACGTATGTTATATTATATAAATAAAGATCACTTTCAACAACGGATCTCTTGGCTCTCGCATCGATGAAGAACGCAGTGAAAGAGCTGTCTCTTATACA
>2114:15011:21542__T604__S_0997
AAGTCGTAACAAGGTTTCCGTAGGTGAACCTGCGGAAGGATCATTACCAATCTTTAGCGGGCCTTGGGCTTGTTCATGGTCTCGCGAACTCTGTATTTAAAACCCGCTCATGTAAATTTTTTAAATTATATTTATATTGATTATATAAATTAAGATCACTTTCAACAACGGATCTCTTGGCTCTCGCATCGATGAAGAACGTAGTAAACCTAACTGTCTCTTATA
>2114:9151:23736__T604__S_1138
AAGTCGTAACAAGGTTTCCGTAGGTGAACCTGCGGAAGGATCATTACAAATTATGGCGAACCTAGCGTTAGCAAAGGTTTTGCGATCATTTATATTTAAAACCCACTCTTGAACGTATAAAATTTTTGTGTATTATAATGATAAAATAAAGATCACTTTCAACAACGGATCTCTTGGCTCTCGCATCGATGAAGAACGTAGTAAAACCCTCTGTCTCTTATA
>2101:17944:7836__T593__S_0343
AAGTCGTAACAAGGTTTCCGTAGGTGAACCTGCGGAAGGATCATTATTGATTTTAGCTTAACCTGGCTTTTTAGCCAAGGTTAATGCGAAATTCTTGTATTTAAAACCCACTCTTACATGAATCAAATTTTTTTTATTGTAATAAAAAAGATCACTTTCAACAACGGATCTCTTGGTTCTCGCATCGATGAAGAACGCAGCAAAAAACTGTCTCTTATACACAT
>1102:27653:20795__T593__S_1080
AAGTCGTAACAAGGTTTCCGTAGGTGAACCTGCGGAAGGATCATTACCAATCTTTTAGCGGGCCATGGGCTTGTCCATGGTCTCGCGAAACTTTGTATTTAAAACCCGCTCATGTAAATTTTTTTAAACGTATGTTATGTTATATATAAATAAAGATCACTTTCAACAACGGATCTCTTGGCTCTCGCATCGATGAAGAACGTAGTAAAATTAGACTGTCTCT
>1105:22878:16627__T593__S_0151
AAGTCGTAACAAGGTTTCCGTAGGTGAACCTGCGGAAGGATCATTACCGATTTTTAGCGGACCTGATCTTTGGTCATGGTCTCGCGAAAACTTGTATTTAAAACCCCACTCTTTTATAAATTGAATCATTTTAATTATAATAATAAATAAAGATCACTTTCAACAACGGATCTCTTGGCTCTCGCATCGATGAAGAACGCAGCAAAAAACTGTCTCTTATACACA
>1105:7946:9542__T604__S_1520
AAGTCGTAACAAGGTTTCCGTAGGTGAACCTGCGGAAGGATCATTACCAATTTTTAGCGGACCTGATCTTTGGTCATGGTCTCGCGAAAACTTGTATTTAAAACCCACTCTTTATAAATTGAATCATTTAATTATTAATAAATAAAGATCACTTTCAACAACGGATCTCTTGGCTCTCGCATCGATGAAGAACGTAGCGAAAGACGCTGTCTCTTATACACAT
>2110:28655:14177__T593__S_1012
AAGTCGTAACAAGGTTTCCGTAGGTGAACCTGCGGAAGGATCATTACCAATCTTTTAGCGGGCCTTGGGCTTGTCCATGGTCTCGCGAAACTTTGTATTTAAAACCCGCTCATGTAAATTTTTTAAATATATCTTGTTATATTATATAAATAAAGATCACTTTCAACAACGGATCTCTTGGCTCTCGCATCGATGAAGAACGTAGCAAATGAACACT
>1101:10410:19978__T593__S_0455
AAGTCGTAACAAGGTTTCCGTAGGTGAACCTGCGGAAGGATCATTACAAATTATGGCGAACTTCGCGTTTCGTGAGGTTTTGCGTCCAAATATATATTTAAAACATCCCACTCCTTAAAAAAAAATTATCTAATGATAAATAAAAAGATCACTTTCAACAACGGATCTCTTGGTTCTCGCATCGATGAAGAACGCAGTGAATAGTTCTGTCTCTTATACACATCT
>1102:23105:7778__T604__S_1144
AAGTCGTAACAAGGTTTCCGTAGGTGAACCTGCGGAAGGATCATTATCGATTGAAGCGAGTCTCGTTCTTTCGAGGTTTCGCGTTCCTTCTTGTATTTAAAACCCGCTCTTTTAAATGTTATATATTTTATCGTTAATCTGAATCGAAATGAGTAAAATTAAGATCACTTTCAACAACGGATCTCTTGGCTCTCGCATCGATGAAGAACGCAGCAAAGCCTG
>1112:19832:2572__T593__S_0659
AAGTCGTAACAAGGTTTCCGTAGGTGAACCTGCGGAAGGATCATTATTATTTGGGTCGGGTTTACTACTTATAACTGTTGCTCTTGTGTCTCAATGTAAAGTAGTAAACTTTTACCAAATAATCCTATTTTCCTATAGGAGCAAGATTAATTATTTAAAACCCACTCTTAAAATATTATGTATTTTGAATGATAAAATAAAGATCACTTTCAACAACGGATCTCTTG
>1112:14613:14561__T593__S_0698
AAGTCGTAACAAGGTTTCCGTAGGTGAACCTGCGGAAGGATCATTACAAATTATGGCGAACTTCGCGTTTCGCGAGGTTTTGCGTCCAAATATATATTTAAAACACCCACTCTTTAAAAAAAAAATTATCTAATGATAAATAAAAAGATCACTTTCAACAACGGATCTCTTGGTTCTCGCATCGATGAAGAACGTAGCAAAGCTAACTGTCTCT
>2107:9313:25213__T604__S_0325
AAGTCGTAACAAGGTTTCCGTAGGTGAACCTGCGGAAGGATCATTACCAATTTTAGCGAACCTAACCTTTTGGGTTTATGGTCTCGCGAAAAAAACTGTATTTAAAACCCCACTCTTTTTATAATAAAATGAATCTATTTATATAATAAATAAAATAAAGATCACTTTCAACAACGGATCTCTTGGCTCTCGCATCGATGAAGAACGCAGCAAACGCACTGTC
>2107:11896:22423__T593__S_0633
AAGTCGTAACAAGGTTTCCGTAGGTGAACCTGCGGAAGGATCATTACCAATCTTTTAGCGGGCCCTTGGCTTTGTCCATGGTCTCGCAAAAAACTCTGTATTTAAAACCCGCTCATAAGTTAAAACAATAATTTTTGTTGTTATTATAATAATAAAGATCACTTTCAACAACGGATCTCTTGGCTCTCGCATCGATGAAGAACGCAGTAAAGGTCACTGTCTC
>1106:13209:4153__T593__S_0656
AAGTCGTAACAAGGTTTCCGTAGGTGAACCTGCGGAAGGATCATTACTGATTTAGCGAACCGAGCGTTTAGCAAGGTTTTGCGATCAACTTGTATTTAAAACCCACTCTTGAACGTATAAAATTTATGTTATTATAATGATAAATAAAAGATCACTTTCAACAACGGATCTCTTGGCTCTCGCATCGATGAAGAACGTAGCAAACTACTGTCTCTTATACACATC
>2103:15704:1462__T593__S_0658
AAGTCGTAACAAGGTTTCCGTAGGTGAACCTGCGGAAGGATCATTACCAATATAGCGAACCGAGCTTTAGCGAGGCTTCGCGATCAATTTGTATTTAAAACCCAACTCTTTAAATGTATATATTATTATTATATTTTAAATAATAAAAAGATCACTTTCAACAACGGATCTCTTGGCTCTCGCATCGATGAAGAACGCAGCAAAATACTGTCTCTTATACACAT
>1105:18780:11758__T593__S_0889
AAGTCGTAACAAGGTTTCCGTAGGTGAACCTGCGGAAGGATCATTACCAATCTTTTAGCGGGCCTTGGGCTTTGTCCATGGTCTCGCAAAAAAAAACCTGTATTTAAAACCCGCTCATAAATTATAAAACATAATTCTTGTTATTATATTATAATAATAAAGATCACTTTCAACAACGGATCTCTTGGCTCTCGCATCGATGAAGAACGTAGCAAAGACGCC
>1101:15654:6751__T593__S_0995
AAGTCGTAACAAGGTTTCCGTAGGTGAACCTGCGGAAGGATCATTACCAATCTTTTTGCGGGACCCTGTGGGTCCTGCGAAAAAAACCATGTATTTAAAACCCAACTCATGATATTAACAAAATATACTGTATCAATGTGATATGTAATTAAAGATCACTTTCAACAACGGATCTCTTGGCTCTCGCATCGATGAAGAACGCAGCGAAGATATACTGTCTCT
>2106:15532:9153__T593__S_0969
AAGTCGTAACAAGGTTTCCGTAGGTGAACCTGCGGAAGGATCATTACCAATCTTTTTGCGGGACCCTGTGGGTCCTGCGAAAAAAAACCATGTATTTAAAACCCAACTCATGATATTAACAAAAATATACTGTATCAATGTGATATGTAATTAAAGATCACTTTCAACAACGGATCTCTTGGCTCTCGCATCGATGAAGAACGTAGTAAACCACCTG
>1113:15558:20659__T604__S_1144
AAGTCGTAACAAGGTTTCCGTAGGTGAACCTGCGGAAGGATCATTATCGATTGAAGCGAGCCTCGTTCTTGAGGTTTCGCGTTCCTTCTTGTATTTAAAACCCGCTCTTTTTAAATAATATTATAATATATTTTATCGTTTATCTGAATCGAAATGAGTAAATAAAGATCACTTTCAACAACGGATCTCTTGGCTCTCGCATCGATGAAGAACGCAGCAAATCG
>1104:22965:20162__T604__S_0943
AAGTCGTAACAAGGTTTCCGTAGGTGAACCTGCGGAAGGATCATTATCGATTTTTGTCGAGCCTGGCTCGCGAAAAACTTTGTATTTAAAACACCCACCCTTTAAAAAATTAAAAATATTTTATATTATTAATTAATGTAATAATTAAAGATCACTTTCAACAACGGATCTCTTGGCTCTCGCATCGATGAAGAACGCAGCGAACCTGCTGTCTCTTATAC
>1112:12291:7962__T604__S_0893
AAGTCGTAACAAGGTTTCCGTAGGTGAACCTGCGGAAGGATCATTACCAATCTCTAGCGAACCTTGGCTTTGCCATGGTCTCGCGAACCCTTGTATTTAAAACCCAACTCATAGTAAAATAAATAATACTTTTATCATTATGATGATATATAAGATCACTTTCAACAACGGATCTCTTGGCTCTCGCATCGATGAAGAACGCAGCAAAAAACTGTCTCTTATACA
>1104:11973:24009__T604__S_1141
AAGTCGTAACAAGGTTTCCGTAGGTGAACCTGCGGAAGGATCATTACCAATCTTTAGCGGGCCTTGGGCTTGTCCATGGTCTCGCGAACTCTGTATTTAAAACCCGCTCATGTAAATTTTTTTAAATGTATGTTATTATCATATAAATAAAGATCACTTTCAACAACGGATCTCTTGGCTCTCGCATCGATGAAGAACGCAGCAAACAACTGTCTCTTATACAC
>1110:22107:16349__T604__S_0919
AAGTCGTAACAAGGTTTCCGTAGGTGAACCTGCGGAAGGATCATTACCAATTTTAGCGAACCTGATCCTTTGGGTTATGGTTTCGCGAAAAAACTGTATTTAAAACCCACTCTTTATATAAAATGAATCGATTATATAATAAATAAAGATCACTTTCAACAACGGATCTCTTGGCTCTCGCATCGATGAAGAACGCAGCAAAAAACTGTCTCTTATACACATCT
>2113:17883:21777__T593__S_0616
AAGTCGTAACAAGGTTTCCGTAGGTGAACCTGCGGAAGGATCATTACTGATTTAGCGAACCGAGCGTTAGCAAGGTTTTGCGATCATTTATATTTTAAAACCCACTCTTGAACGTATAAAATTTGTATTATAATGATAAAATAAAGATCACTTTCAACAACGGATCTCTTGGCTCTCGCATCGATGAAGAACGAGCAAACCCCGGCTGTCTCTTATACACATC
>1113:19618:23181__T604__S_0171
AAGTCGTAACAAGGTTTCCGTAGGTGAACCTGCGGAAGGATCATTACCAATCTTTTAGCGGGCCTTGGCTTGTCCATGGTCTCGCAAAAAACCCTGTATTTAAAACCCGCTCATAAATTATAAAACAATTTTTGTTATTTATTATTATAATAATAAAGATCACTTTCAACAACGGATCTCTTGGCTCTCGCATCGATGAAGAACGTAGCAAAACATGCTG
>1102:5716:19240__T593__S_0455
AAGTCGTAACAAGGTTTCCGTAGGTGAACCTGCGGAAGGATCATTACAAATTATGGCGAACTTCGCGTTTCGCGAGGTTTTGCGTCCAAATATTATATATTTAAAACATCCCACTCTAAAAAAAAAAATTATCTAATGATAAATAAAAAGATCACTTTCAACAACGGATCTCTTGGTTCTCGCATCGATGAAGAACGCAGCAAAACAAAACTGTCTCTTATACAC
>2105:18245:15515__T593__S_1082
AAGTCGTAACAAGGTTTCCGTAGGTGAACCTGCGGAAGGATCATTACCAATCTTTTAGCGGGCCATGGGCTTGTTCATGGTCTCGCGAAACTTTGTATTTAAAACCCGCTCATGTAAATTTTTTTTAAACGTATGTTATTATATATAAATAAAGATCACTTTCAACAACGGATCTCTTGGCTCTCGCATCGATGAAGAACGCAGCGAAATCCTCTG
>1101:12686:11032__T593__S_1044
AAGTCGTAACAAGGTTTCCGTAGGTGAACCTGCGGAAGGATCATTACCAATCTTTTAGCTGGCCTTGGCTTTGTCCATGGTCTCGCAAAAACTCTGTATTTAAAACCCGCTCATAAATTAAAACATAATAATTTTTGTTATTATTATTATAATAAAGATCACTTTCAACAACGGATCTCTTGGCTCTCGCATCGATGAAGAACGCAGTGAACAGTCTGTCTCTTA
>1107:14174:14732__T604__S_1057
AAGTCGTAACAAGGTTTCCGTAGGTGAACCTGCGGAAGGATCATTATTATTTAGGTGGGGGTTTGCTGCTCATAACTGTTGCTCTTGTGTCTCGAATTTATAAACAGTAAATTCTTACCTGAATAAAATTCCTATTTCGAAATAGGAGCGAGATAAACTTATATTTAAAACCCACTCTTGAACGTATAAAATTTATGTATTAATGATAAAATTAAAGATCACTTTC
>2113:17552:3049__T593__S_0634
AAGTCGTAACAAGGTTTCCGTAGGTGAACCTGCGGAAGGATCATTATCGATTTCCGCGCGATCTTTTTCGCGCGCGTATTTAAAACCCACACTTTGAAAAATGAAAAAATTTTTAAATCAATTCTTACTTTGAAATAAGTAATTAAAAAAAAGATCACTTTCAACAACGGATCTCTTGGTTCTCGCATCGATGAAGAACGCAGCAAACCCTCTGTCTCTTATAC
>1101:17465:15968__T604__S_1102
AAGTCGTAACAAGGTTTCCGTAGGTGAACCTGCGGAAGGATCATTACCAATTTTAGCGAACCTAACCTTTGGGTTATGGTTTCGCGAAAAAACTGTATTTAAAACCCCACTCTTTTATATAAAATGAATCTATTATATAAATAATAAATAAAGATCACTTTCAACAACGGATCTCTTGGCTCTCGCATCGATGAAGAACGCAGTGAAACAAAACTGTCTCTT
>1104:24616:14357__T593__S_0275
AAGTCGTAACAAGGTTTCCGTAGGTGAACCTGCGGAAGGATCATTACCAATCTTTTAGCGGGCCTTGGCTTTTTTGTCCATGGTCTCGCGAAAAACTCTGTATTTAAAACCCGCTCATAAGTTAAACATAATTTTTGTTATTATTATAATAATAAAGATCACTTTCAACAACGGATCTCTTGGCTCTCGCATCGATGAAGAACGTAGTAAAGTAACCTGTCT
>2102:10051:4823__T604__S_0239
AAGTCGTAACAAGGTTTCCGTAGGTGAACCTGCGGAAGGATCATTACCAATCTTTTAGCGGGCCCTTGGCTTTTTGTCCATGGTCTTGCAAAAACTCTGTATTTAAAACCCGCTCATAAATTATAAAACATAATTTTGTTATTATTATAATAATAAAGATCACTTTCAACAACGGATCTCTTGGCTCTCGCATCGATGAAGAACGTAGCGAAAAATCTGTCTCT
>1101:14309:9775__T604__S_0303
AAGTCGTAACAAGGTTTCCGTAGGTGAACCTGCGGAAGGATCATTACTGATTTAGCGAACCTAGCGTTAGCAAGGTTTTGCGATCATTTATATTTAAAATCCACTCTTAAACGTATAAAATTTGTTATTATAATGATAAAATAAAGATCACTTTCAACAACGGATCTCTTGGCTCTCGCATCGATGAAGAACGCAGTAAATCACTGTCTCTTATACACATCTCC
>1110:15432:20876__T604__S_0829
AAGTCGTAACAAGGTTTCCGTAGGTGAACCTGCGGAAGGATCATTACCAACCTTTTTAGTGGGCCTTGGACTTGTCCGTGGTCTCGCGAAATTCTGTACTTAAAACCCGCTCATATAACTAAAACATGTAGTAATATATGATAATTAAAGATCACTTTCAACAACGGATCTCTTGGCTCTCGCATCGATGAAGAACGTAGCGAACCCCTGTCTCTTATACACATC
>1107:3622:15170__T604__S_1087
AAGTCGTAACAAGGTTTCCGTAGGTGAACCTGCGGAAGGATCATTACTGATTTAGCGAACCGAGCGTTAGCAAGGTTTTGCGATCAATTTATATTTAAAACCCACTCTTAAACGTATAAAATTTATGTATTTTTATTATATGATAAAATAAAGATCACTTTCAACAACGGATCTCTTGGCTCTCGCATCGATGAAGAACGCAGTAAAAAACTGTCTCTTATAC
>1109:11490:22942__T604__S_0122
AAGTCGTAACAAGGTTTCCGTAGGTGAACCTGCGGAAGGATCATTATCGATTTTTGTCGAGCCTGGCTCGCGAAAACTTTGTATTTAAAACACCCACCCTTTAAAAAATTAAAAAAAAATTATAATTATTAATGTAATAATTAAAGATCACTTTCAACAACGGATCTCTTGGCTCTCGCATCGATGAAGAACGCAGCAAAAAACTGTCTCTTATACACATCTCC
>1110:21534:11353__T604__S_1104
AAGTCGTAACAAGGTTTCCGTAGGTGAACCTGCGGAAGGATCATTAAAAATTTTGATCTCGGGGGTCGCGAGAGCGCCCCCCAGTGCTTAAAACCCCCCACTCTTAATGTGTAGTTATGTGTATATAAATATTTTTAATAATAAAAATAACGTTATGAACACTTTCAACAACGGATCTCTTGGCTCTCGCATCGATGAAGAACGCAGCAAAGACAAACTG
>1105:5385:15650__T593__S_0028
AAGTCGTAACAAGGTTTCCGTAGGTGAACCTGCGGAAGGATCATTACCAATTCTTAGTGAGCCTGGACTCGTCCACGGTCTCGCGAAATCTTGTATTTAAAACCTACTCTTATAATTAAAAATAAGTATCATGACAAAAGTTAAAGATCACTTTCAACAACGGATCTCTTGGCTCTCGCATCGATGAAGAACGTAGTAAATGTGCTGTCTCTTATACACATC
>2113:21048:9082__T593__S_0038
AAGTCGTAACAAGGTTTCCGTAGGTGAACCTGCGGAAGGATCATTACAAATTATGGCGAACCTCGCGTTTCGCGAGGTTTTTGCGTCCATTTTCGTATTTAAAACATCCCACTCTTTAAAAAAAAAAATTATGATATATATAAAAAAAAGATCACTTTCAACAACGGATCTCTTGGCTCTCGCATCGATGAAGAACGCAGCAAAAGCT
>1106:7418:13429__T604__S_1520
AAGTCGTAACAAGGTTTCCGTAGGTGAACCTGCGGAAGGATCATTACCAATTTTAGCGGACCTGATCTTTGGTCATGGTCTCGCGAAAACTTTATATTTAAAACCCCACTCGTAAAAAAAAAAATTTTTTCATATATAAATAAATAAAGATCACTTTCAACAACGGATCTCTTGGCTCTCGCATCGATGAAGAACGCAGCAAAATCCGCTGTCTCTTATA
>1101:19529:12633__T593__S_0679
AAGTCGTAACAAGGTTTCCGTAGGTGAACCTGCGGAAGGATCATTACAATATAGCGAACCGAGCGTTAGCGAGGCTTCGCGATCAAATTTGTATTTAAAACCCAACTCTTTAAATGTATATTATTATTGTATTTTTAAATAATAAAAAGATCACTTTCAACAACGGATCTCTTGGCTCTCGCATCGATGAAGAACGTAGCGAAGTTTTTCTGTCTCTTATAC
>1109:10517:11125__T604__S_0869
AAGTCGTAACAAGGTTTCCGTAGGTGAACCTGCGGAAGGATCATTACCAATTTTAGCGAACCTAACCTTTGGGTTATGGTCTCGCAAAAAACTGTATTTAAAACCCCACTCTTTATAAAATGAATCTATTTATAATAATAATAAATAAAGATCACTTTCAACAACGGATCTCTTGGCTCTCGCATCGATGAAGAACGCAGTAAAGGCGGCTG
>2106:8579:14950__T593__S_0633
AAGTCGTAACAAGGTTTCCGTAGGTGAACCTGCGGAAGGATCATTACCAATCTTTTAGCGGGCCTTGGCTTTTTTGTCCATGGTCTCGCAAAAAACTCTGTATTTAAAACCCGCTCATAAATTATAAAACGTAATTTTTGTTATTATTATAAATAATAAAGATCACTTTCAACAACGGATCTCTTGGTTCTCGCATCGATGAAGAACGCAGCAAACAAGG
>1108:12248:10571__T604__S_0864
AAGTCTTCCCCAGGTTTCCGTAGGTGAACCTGCGGAAGGATCATTACTGATTTAGCGAACCTAGCGTTAGCAAGGTTTTGCGATCATTTATATTTAAAACTCACTCTTGAATGTATAAAATTTATGTATTATAATGATAAAATAAAGATCACTTTCAACAACGGATCTCTTGGCTCTCGCATCGATGAAGAACGCAGTGAAACAGTCTGTCTCTTATACACATC
>1102:22126:19607__T604__S_0941
AAGTCGTAACAAGGTTTCCGTAGGTGAACCTGCGGAAGGATCATTATCAATTTCTAGTGGGCCTCGTAAATGAGTCTCACGAAACTTCTGTATTTAAAACCCAACTCTTAAAATAAAAAAAATACATACACGTTATATGTAAATAAAGATCACTTTCAACAACGGATCTCTTGGCTCTCGCATCGATGAAGAACGTAGCGAAATACTGTCTCTTATACACATC
>1110:9649:14639__T593__S_0877
AAGTCGTAACAAGGTTTCCGTAGGTGAACCTGCGGAAGGATCATTACCAATTTTCTAGCGGGCCTTGGTTTTGTTCATGGTCTCGCAAAAAACTCTGTATTTAAAACCCGCTCATAAGTTAAAACAATAATTTTTGTTATTATTATAATAATAAAGATCACTTTCAACAACGGATCTCTTGGCTCTCGCATCGATGAAGAACGTAGTAAATACCTCCTG
>1104:11675:19109__T593__S_1228
AAGTCGTAACAAGGTTTCCGTAGGTGAACCTGCGGAAGGATCATTACAAATTATGGCGAACTTCGCGTCTCGCGAGGTTTTGCGTCCAAACTTTTTATTTAAAACATCCCACTCTTTAAAAAAAAAAAAATTATCTAATGATAAATAAAAAGATCACTTTCAACAACGGATCTCTTGGTTCTCGCATCGATGAAGAACGCAGCAAAAATGTGCT
>1102:12084:22144__T604__S_0650
AAGTCGTAACAAGGTTTCCGTAGGTGAACCTGCGGAAGGATCATTACCAATCTTTTAGCGGGCCTTGGCTTTGTCTATGGTCTCGCAAAAACTTTGTATTTAAAACCCGCTCATAAATTTAAAACATAATTTTTGTTATTATTACAATAATAAAGATCACTTTTAACAACGGATCTCTTGGCTCTCGCATCGATGAAGAACGTAGTGAAACTTCTGTCTCTT
>1113:13150:4898__T604__S_1144
AAGTCGTAACAAGGTTTCCGTAGGTGAACCTGCGGAAGGATCATTATCGATTGAAGCGAGCCTCGTTCTTGAGGTTTCGCGTTCCTTCTTGTATTTAAAACCCGCTCTTTTAAATAATATCGTTTATCTGAATCGAAATGAGTAAATAAAGATCACTTTCAACAACGGATCTCTTGGCTCTCGCATCGATGAAGAACGTAGCAAACAAACTGTCTCTTATACAC
>1106:12313:23095__T604__S_0206
AAGTCGTAACAAGGTTTCCGTAGGTGAACCTGCGGAAGGATCATTACCAATCTTTTTAGCGTGCCTTGGCTTTGTCCATGGTCTCGCAAAACTCTGTATTTAAAACCCGCTCATAAATTAAAACATAATTTTTGTTATTATTATTACGATAATAAAGATCACTTTCAACAACGGATCTCTTGGCTCTCGCATCGATGAAGAACGTAGTAAACAAAGA
>1107:18803:9698__T604__S_1144
AAGTCGTAACAAGGTTTCCGTAGGTGAACCTGCGGAAGGATCATTATAAATTAAAGCGAGCCGAGCTTCTTTGTGAGGTTTCGCGTTCCTTTTTATATTTAAAACCCAACTCTTTTAAATATAATTTAATTTATTTTAATTAATAAATAAAGATCACTTTCAACAACGGATCTCTTGGCTCTCGCATCGATGAAGAACGCAGCGAAAAACTGTCTCTTATACAC
>2101:14849:25493__T593__S_0277
AAGTCGTAACAAGGTTTCCGTAGGTGAACCTGCGGAAGGATCATTATTGATTTTAGCTTGACTTGGCTTTTAGCCAAGGTTAATGCGAAATTTTTGTATTTAAAACCCACTCTTATCATGAATCAAATTTTTTTATAATGATAAAAAAGATCACTTTCAACAACGGATCTCTTGGTTCTCGCATCGATGAAGAACGTAGCGAAACACAGCTGTC
>1104:15262:12254__T604__S_1057
AAGTCGTAACAAGGTTTCCGTAGGTGAACCTGCGGAAGGATCATTATCGATTTTTGTCGAGCCTGGCTCGCGAAAACTTTGTATTTAAAACACCCACCCTTTTAAAAATATTTTATAATTATTAATAATGTAATAATTAAAGATCACTTTCAACAACGGATCTCTTGGCTCTCGCATCGATGAAGAACGTAGTGAATGTCGGCTGTCTCTTATACACATCTCC
>1102:16528:9396__T593__S_1281
AAGTCGTAACAAGGTTTCCGTAGGTGAACCTGCGGAAGGATCATTACCGATTTTTAGCGGACCTGATCTTTGGTCATGGTCTCGCGAAAACTTGTATTTAAAACCCCACTCTTTATAAATTGAATCCATTTAATAATTATAATAATAAATAAAGATCACTTTCAACAACGGATCTCTTGGCTCTCGCATCGATGAAGAACGCAGTGAATATACCTGTCTCTTTAC
>2101:16961:20037__T604__S_1150
AAGTCGTAACAAGGTTTCCGTAGGTGAACCTGCGGAAGGATCATTACCAATCTTAGCGGGGACCCTTAGGTTTTCGCGTATATACTTAAAACCCAACTCTTATGAATCAAATATAATCATATTTTTTTTATGAAATAAAATTAAAAAAAGATCACTTTCAACAACGGATCTCTTGGCTCTCGCATCGATGAAGAACGTAGTGAACGAACTGTCTCTTATACACA
>1104:16808:26768__T604__S_1088
AAGTCGTAACAAGGTTTCCGTAGGTGAACCTGCGGAAGGATCATTACCAATCTCTAGCGAACCTTGGCTTTGCCATGGTCTCGCGAACCCTTGTATTTAAAACCCAACTCAGTAAAATAAATAAAATACTTTTATCATTATGATATAAGATCACTTTCAACAACGGATCTCTTGGCTCTCGCATCGATGAAGAACGTAGCAAAAAAACTGTCTCTTATACACAT
>1105:9971:22692__T593__S_1114
AAGTCGTAACAAGGTTTCCGTAGGTGAACCTGCGGAAGGATCATTACCAATCTTTTAGCGGGCCATGGGCTTGTCCATGGTCTCGCGAAACTTCGTATTTAAGACCCGCTCATGTAAATTTTTGAACTATATTTGTATTATCATATAAATAAAGATCACTTTCAACAACGGATCTCTTGGCTCTCGCATCGATGAAGAACGTAGTGAATGTCCTCTGTCTTTATA
>1105:10268:6908__T593__S_1231
AAGTCGTAACAAGGTTTCCGTAGGTGAACCTGCGGAAGGATCATTACCAATCTTTTTAGCGGGCCTTGGCTTTGTCTATGGTCTCGCAAAAAAAACCTGTATTTAAAACCCGCTCATAAATTATAAAACATAATTTTTGTTATTATTATAAATAATAAAGATCACTTTCAACAACGGATCTCTTGGCTCTCGCATCGATGAAGAACGCAGTGAAGGGCTCTGT
>1101:9652:21026__T604__S_0148
AAGTCGTAACAAGGTTTCCGTAGGTGAACCTGCGGAAGGATCATTACCAATCTTTTAGTGAGCCTTGGCTTTGTCCATGGTCTCGCAAAAACTTTATTTAAAACCCGCTCATAAATTAAAACATAATTTTTGTTATTGTTATAATAATAAAGATCACTTTCAACAACGGATCTCTTGGCTCTCGCATCGATGAAGAACGCAGCGAACACCCTGTCTCTTATACAC
>1111:24467:18311__T593__S_0016
AAGTCGTAACAAGGTTTCCGTAGGTGAACCTGCGGAAGGATCATTACCAATTTTAGCGAGCCTGGCATTACGTCCATGGTCTCGTGAAATTATTGTATTTAAAACCCACTCTTCTATAATAAAATAATATATGTATTATGATAAAAAATTAAAGATCACTTTCAACAACGGATCTCTTGGCTCTCGCATCGATGAAGAACGTAGCAAACAACTGTCTCTTATACA
>1103:8986:24653__T593__S_1508
AAGTCGTAACAAGGTTTCCGTAGGTGAACCTGCGGAAGGATCATTACCAATTTTAGCGAGCCTGGCATCACGTCCATGGTCTCGTGAAATTATTGTATTTAAAACCCACACTTCTATAATAAAAATAACATGTATCATGATAAAAAATTAAAGATCACTTTCAACAACGGATCTCTTGGCTCTCGCATCGATGAAGAACGCAGTGAAACTTGCTGTCTCTTAT
>1102:28110:17681__T593__S_0781
AAGTCGTAACAAGGTTTCCGTAGGTGAACCTGCGGAAGGATCATTACCAATTTTTAGCGGACCTGATCTTGGTCATGGTCTCGCGAAAACTTTGTATTTAAAACCCCACTCTTTATAAATTGAATCATTTAATTATTATAATAAATTAAGATCACTTTCAACAACGGATCTCTTGGCTCTCGCATCGATGAAGAACGCAGCGAACAGCTGTCTCTCACATCT
>1113:12333:4902__T604__S_1080
AAGTCGTAACAAGGTTTCCGTAGGTGAACCTGCGGAAGGATCATTACCGATTTTAGCGAACCTAACCATTTGGGTTATGGTCTCGCGAAAAAACTGTATTTAAAACCCCACTCTTTATAAAATGAATCTATTTATATAATAATAAAAATAAAGATCACTTTCAACAACGGATCTCTTGGCTCTCGCATCGATGAAGAACGCAGCAAAAATCTG
>1103:20529:22263__T593__S_0497
AAGTCGTAACAAGGTTTCCGTAGGTGAACCTGCGGAAGGATCATTAAAAGGGGTCGAAAGACCTATTTTGTTCGATTGAAACTTTACTACCGTCTCAAAAGACATTGTAGAGTTTTTTGAAAATCCAAGAAAAAATATCGTCTCTAGACGAAATCAAAAATAAAAAATTCTAAAAACTTTCAACAATGGATCTCTTGGCTCTCGCATCGATGAAGAACGCAGCAA
>2111:19999:9672__T593__S_0014
AAGTCGTAACAAGGTTTCCGTAGGTGAACCTGCGGAAGGATCATTACCAATCTTTTTAGCGTGCCTTGGCTTTGTCCATGGTCTCGCAAAACTCTGTATTTAAAACCCGCTCATATAAATTTAAAACATAATTTTTATTATTATGATAATAAAGATCACTTTCAACAACGGATCTCTTGGCTCTCGCATCGATGAAGAACATAGTGAAAATTCTGTCTCTTAT
>1101:17607:23083__T604__S_0810
AAGTCGTAACAAGGTTTCCGTAGGTGAACCTGCGGAAGGATCATTACCAATTTTAGCGGACCTGATCTTTGGTCATGGTCTCGCGAAAACTTGTATTTAAAACCCACTCTTTATAAATTGAATCATTTAATTATAATAATAAATTAAGATCACTTTCAACAACGGATCTCTTGGCTCTCGCATCGATGAAGAACGTAGCGAATTCCTACTGTCTTTATACACAT
>1113:7653:6282__T604__S_0041
AAGTCGTAACAAGGTTTCCGTAGGTGAACCTGCGGAAGGATCATTAGAATATTAGGAAGATTTTTAAATCTTTCTAACACTTATTCAAAAATTTCGATCTTATATACCATATATATTTAAACATTTTTTAAAAATTTTGATAACTTTCAACAACGGATCTCTTGGCTCTTGCATCGATGAAGAACGTAGTAAAGAACTGTCTCTTATACACATCTCCGAGCCCA
>1102:12240:3691__T593__S_0405
AAGTCGTAACAAGGTTTCCGTAGGTGAACCTGCGGAAGGATCATTACCGATTTTTAGCGGACCTGATCTTTGGTCATGGTCTCGCGAAAACTTGTATTTAAAACCCCCCACTCTTTTATAAATTGAATCATTTTATTATAATAATAAATAAAGATCACTTTCAACAACGGATCTCTTGGCTCTCGCATCGATGAAGAACGTAGTGAAATTCCTGTCTTTATAC
>2103:15162:15302__T593__S_0659
AAGTCGTAACAAGGTTTCCGTAGGTGAACCTGCGGAAGGATCATTATTATTTGGGTGGGGGTTTATTGCTCATATCTGTTGCTCTTGTGGTGTCTCGAATTTAAGTGATAAACCCTTCCCTAAATAAAATTCCTATTCCAAATAGGAGCGAGATAAACTTATATTTAAAACCCACTCTTGAACGTATAAAATTTATGTATTAATGATAAAATTAAAGATCACTTTC
>1101:14927:4781__T604__S_0955
ATGTCGTAACAAGGTTTCCGTAGGTGAACCTGCGGAAGGATCATTACCAATCTCTAGCGAACCTTGGCGCTTTGCCATGGTCTCGCGAACCCTTGTATTTAAAACCCAACTCAGTAAAATAAATAATACTTTATCATTATGATATGTAAAAGATCACTTTCAACAACGGATCTCTTGGCTCTCGCATCGATGAAGAACGCAGCAAATATGCGCTGTCTCTTAT
>2106:18300:15260__T604__S_0947
AAGTCGTAACAAGGTTTCCGTAGGTGAACCTGCGGAAGGATCATTACCAATCTCTAGCGGGGCTCGTGAGTGGGTCTCGCGAAACTTTTCTGTATTTAAAACCCAACTCATGAAATAAAAAAAAAAAATACATACATACACGTTATATGTAAATAAAGATCACTTTCAACAACGGATCTCTTGGCTCTCGCATCGATGAAGAACGCAGCAAAC
>2104:13584:22555__T593__S_0690
AAGTCGTAACAAGGTTTCCGTAGGTGAACCTGCGGAAGGATCATTACCGATTTTTAGCGGACCTGATCTTTGGTCATGGTCTCGCGAAGACTTGTATTTAAAACCCCACTCTTATAAATTGAATCCATTTATTATTTAATAAATAAAAAAGATCACTTTCAACAACGGATCTCTTGGTTCTCGCATCGATGAAGAACGTAGCAAATAACTGTCTCTTATACACA
>1104:11483:11349__T593__S_0683
AAGTCGTAACAAGGTTTCCGTAGGTGAACCTGCGGAAGGATCATTACCGATTTTTAGCGGACCTGATCTTTGGTCATGGTCTCGCGAAAACTTGTATTTAAAACCCCACTCTTTATAAATTGAATCCATTTAATAATTATAATAATAAAGATCACTTTCAACAACGGATCTCTTGGCTCTCGCATCGATGAAGAACGCGCAAAAGTGTGCTGTCTCTTATACA
>1102:19803:25901__T604__S_1054
AAGTCGTAACAAGGTTTCCGTAGGTGAACCTGCGGAAGGATCATTACCAATTTTAGCGAACCTAACCTTTCGGTTATGGTCTCGCGAAAAAACTGTATTTAAAACCCTACTCTTTTATATAAAATGAATCTATTTTTTTTATAAATAATAAATAAAGATCACTTTCAACAACGGATCTCTTGGCTCTCGCATCGATGAAGAACGCAGCAAACAATATC
>1103:15329:8203__T593__S_0344
AAGTCGTAACAAGGTTTCCGTAGGTGAACCTGCGGAAGGATCATTATTGATTTTAGCGGGCCTTGGCTTGTTCATGGTCTCGCAAAAAACCCCTGTATTTAAAACCCGCTCATAAATTATAAAACATAATTTGTTATTTATTATAATAATAAGGATCACTTTCAACAACGGATCTCTTGGCTCTCGCATCGATGAAGAACGTAGCGAAAAGACACTGTCTCTT
>1103:18338:6826__T593__S_0773
AAGTCGTAACAAGGTTTCCGTAGGTGAACCTGCGGAAGGATCATTACTGATTTGGCGAACCGAACGTTAGCGAGGTTCTGCGATCATTTATATTTAAAACCCCACTCTTGAACGTATAAAATTTGTTATTATAATGATAAATAAAAGATCACTTTCAACAACGGATCTCTTGGCTCTCGCATCGATGAAGAACGTAGTAAAACTCGCTGTCTCTTATACACAT
>2111:13753:22627__T593__S_1016
AAGTCGTAACAAGGTTTCCGTAGGTGAACCTGCGGAAGGATCATTACCAATCTTTAGCGGGCCTTGGGCTTGTCCATGGTCTCGCGAAACTTTGTATTTAAAACCCGCTCATGTAAATTTTTAAATATATATCTGTTATTATATAAATTATATAAATAAAGATCACTTTCAACAACGGATCTCTTGGCTCTCGCATCGATGAAGAACGTAGCAAACCTACTGTC
>1107:17309:16026__T593__S_0620
AAGTCGTAACAAGGTTTCCGTAGGTGAACCTGCGGAAGGATCATTACCAATCTTTTAGCGGGCCTTGGCTTTTTTGTCCATGGTCTTGCAAAAACTCTGTATTTAAAACCCGCTCATAAGTTAAAACAATAATTTTTTGTTATTATTATAATAATAAAGATCACTTTCAACAACGGATCTCTTGGCTCTCGCATCGATGAAGAACGCAGCAAAATTCGTCTGTC
>2102:23924:9761__T593__S_0633
AAGTCGTAACAAGGTTTCCGTAGGTGAACCTGCGGAAGGATCATTACCAATCTTTTAGCGGGCCTTGGCTTGTTCATGGTCTCGCAAAAAACCCTGTATTTAAAACCCGCTCATAAATTATAAAACATAATTTGTTATTTATTATAATAATAAAGATCACTTTCAACAACGGATCTCTTGGTTCTCGCATCGATGAAGAACGTAGCAAACATCTGTCTCTTATA
>1101:18763:26259__T593__S_0134
AAGTCGTAACAAGGTTTCCGTAGGTGAACCTGCGGAATGATCATTACCAATCTTTTAGCGGACCTTGGCTTTGTCCATGGTCTCGCAAAAACTCTGTATTTAAAACCCACTCATAAATTAAAACAATAATTGTTATTATAATAATTAAGATCACTTTCAACAACGGATCTCTTGGCTCTCGCATCGATGAAGAACGTAGTAAAAGAAAGCTGTCTCTTATACA
>1101:10525:17065__T604__S_0122
AAGTCGTAACAAGGTTTCCGTAGGTGAACCTGCGGAAGGATCATTATCGATTTTTGTCGAGCCTGGCTCGCGAAAAATTTTGTATTTAAAACACCCACCCTTTAAAAAATTAAAAAATCATGATTATTAATGTAATAATAATTAAAGATCACTTTCAACAACGGATCTCTTGGCTCTCGCATCGATGAAGAACGTAGCAAAGACCTGTCTCTTATACACATCT
>1111:19566:9467__T604__S_0631
AAGTCGTAACAAGGTTTCCGTAGGTGAACCTGCGGAAGGATCATTAAAAAAAGGGTCGAAAGACCTATTTTCTACTGAAACTTTACCATCTTTTTAGAGGGTAGATGTTTCTTTAAAATCCAATAAAACATATCGTCTTTAGACGAACTAAAAATAAAATTCTAAAAACTTTCAACAATGGATCTCTTGGCTCTCGCATCGATGAAGAACGTAGCGAATAAT
>1102:21782:21286__T604__S_0364
AAGTCGTAACAAGGTTTCCGTAGGTGAACCTGCGGAAGGATCATTAAAAGAGGGTCGCAAGACCCATTTTTAAAACCTACCACCGCCTCTCATTGAGATGGAGGAGGTATGGTTTTTTAAAGTCCACTTATAAAATTTATATCGTCTAATGACGAAAAATAAAAAAATATTTAAAAACTTTCAACAATGGATCTCTTGGCTCTCGCATCGATGAAGAACGTAGTA
>2106:2802:13213__T593__S_1137
AAGTCGTAACAAGGTTTCCGTAGGTGAACCTGCGGAAGGATCATTACCAATCTTTTAGCGGGCCTTGGCTTTTTGTCCATGGTCTCGCAAAAAAACCTGTATTTATAACCCGCTCATAAATTATAAAACATAATTTTTGTTATTATTATAATAATAAAGATCACTTTCAACAACGGATCTCTTGGCTCTCGCATCGATGAAGAACGCAGTAACTCTTA
>1102:16223:25781__T604__S_0045
AAGTCGTAACAAGGTTTCCGTAGGTGAACCTGCGGAAGGATCATTACTGGTTTAGCGAACCGAGCGTTAGCGAGGTTTTGCGATCATTTATATTTAAAACCCACTCTTGAACGTATAAAAATTTATGTATTATAATGATAAATTAATTAAAGATCACTTTCAACAACGGATCTCTTGGCTCTCGCATCGATGAAGAACGCAGCAAACCTACTGTCTCTTATA
>1110:23232:4950__T593__S_0740
AAGTCGTAACAAGGTTTCCGTAGGTGAACCTGCGGAAGGATCATTACCAATATAGCGAACCGAGCGTTAGCGAGGCTTCGCGATCAAATTTGTATTTAAAACCCAACTCTTTAAATTTATATTATTATATTTTAAATAATAAAAAGATCACTTTCAACAACGGATCTCTTGGCTCTCGCATCGATGAAGAACGTAGTAAAGCTCCTGTCTCTCATACAC
>2103:10287:15694__T604__S_0064
AAGTCGTAACAAGGTTTCCGTAGGTGAACCTGCGGAAGGATCATTACCAATCTTTAGCGGGCCTTGGGCTTGTCCATGGTCTCGCGAAACTTATATTTAAAACCCACTCATGTAAATTTTTAAATTATATGTATATTATATAAATTAAGATCACTTTCAACAACGGATCTCTTGGCTCTCGCATCGATGAAGAACGCAGCGAAAATCTGTCTCTTATACACA
>1106:16090:20647__T593__S_0697
AAGTCGTAACAAGGTTTCCGTAGGTGAACCTGCGGAAGGATCATTATAAAATTTTCGTATATTTATTTTTTTAAATATATAAAAAATCATATACATGTATTCAAAACCCACAACGCTTGTAACCAATTTTAACAAAACATTATATCTCACGTATAATGATAATTAAAAAACAACTTTCAACAACGGATCTCTTGGCTCTCGCATCGATGAAGAACGCAGCGAAAC
>1103:25380:8821__T604__S_1098
AAGTCGTAACAAGGTTTCCGTAGGTGAACCTGCGGAAGGATCATTAAAAATTTCGATCTCAGGGCGCGATAAGCGCCCCGTGCTTAAAACCCCCCACTCTTAAAATATAAATACGTTAATAATAATTAACGATAATGTTATGAACACTTTCAACAACGGATCTCTTGGTTCTCGCATCGATGAAGAACGTAGTAAAATACTGTCTCTTATACACATCTCCGAGCC
>1104:5971:15040__T604__S_0328
AAGTCGTAACAAGGTTTCCGTAGGTGAACCTGCGGAAGGATCATTATCGATTGAAGCGAGTCTCGTTCTTTCGAGATTTCGCGTTCCTTCTTGTATTTAAAACCTGCTCTTTTAAATGTTACGAAATGAGTAAAATTTAAGATCACTTTCAACAACAGATCTCTTGGCTCTTGCATCGATGAAGAACGTAGCGAAAAGCTGTCTCTTATACACATCTCCGAGCC
>1106:6565:25859__T604__S_0944
AAGTCATAACAAGGTTTTTGTAGGTGAACCTGCAGAAGGATCATTACCAACTTTTTTAGTGAGTCTTGGACTTGTCCGTGATCTTGCAAAATTCTGTATTTAAAACCCGCTCATATAACTAAAACATGTAGTAATATATGATAATTAAAGATCACTTTCAATAATGGATCTCTTGGCTCTCGCATCGATGAAGAACGCAGCAAAAAACTGTCTCTTATACACAT
>1109:9752:10312__T593__S_0672
AAGTCGTAACAAGGTTTCCGTAGGTGAACCTGCGGAAGGATCATTACCAATATAGCGAACCGAGCGTTAGCGAGGCTTCGCGATCAATTTGTATTTAAAACCCAACTCTTTAAATGTATATTATTATTGTATTTAAGTAATAAAAGATCACTTTCAACAACGGATCTCTTGGCTCTCGCATCGATGAAGAACGCAGCGAATTACCCTGTCTCTTATACACAT
>1103:9437:7319__T604__S_1141
AAGTCGTAACAAGGTTTCCGTAGGTGAACCTGCGGAAGGATCATTACCAATCTTTAGCGGACCTTGGGCTTGTCCATGGTCTCGTGAAACTTTGTACTTAAAACCCACTCATGTAAATTTTTTAAATGTATGTTATTACATAAATAAAGATCACTTTCAACAACGGATCTCTTGGCTCTCGCATCGATGAAGAACGCAGCAAAACCCTGTCTCTTATACACATCT
>2107:23198:22597__T593__S_0134
AAGTCGTAACAAGGTTTCCGTAGGTGAACCTGCGGAAGGATCATTACCAATCTTTTAGCGGGCCTTGGCTTGTCCATGGTCTCGCAAAAAACCCTGTATTTAAAACCCGCTCATAAATTATAAAACATAATTTGTTATTTATTATAATAAAGATCACTTTCAACAACGGATCTCTTGGCTCTCGCATCGATGAAGAACGCAGTAAATCGCCAC
>1103:9382:19899__T604__S_0066
AAGTCGTAACAAGGTTTCCGTAGGTGAACCTGCGGAAGGATCATTATCGATTTTTGTCGAGCCTGGCTCGCGAAAAACTTTGTATTTAAAACACCCACCCTTTTAAAAAAATATTTTATAATTATTAATGTATAATTAAAGATCACTTTCAACAACGGATCTCTTGGCTCTCGCATCGATGAAGAACGTAGTAAACATGCTCTGTCTCTTATACACATCTCCGA
>1109:22526:17063__T593__S_0928
AAGTCGTAACAAGGTTTCCGTAGGTGAACCTGCGGAAGGATCATTACCAATCTTTAGCGGGCCTTGGGCTTGTCCATGGTCTCGCGAAACTTCGTATTTAAAACCCGCTCATGTAAATTTTTAAGTATATATCTGTTATTATATAAATAAAGATCACTTTCAACAACGGATCTCTTGGTTCCGACAACGATGAAGAACGTAGTGAATTGTACTGTCTCTTATACA
>1108:16286:5928__T593__S_1019
AAGTCGTAACAAGGTTTCCGTAGGTGAACCTGCGGAAGGATCATTACCAATCTTTTTAGCGGGCCCTTGGGCTTTGTCCATGGTCTCGCAAAAAAAACCCGTATTTAAAACCCGCTCATAAATTATAAAACATAATTTTTTGTTATTATTATAATAATAAAGATCACTTTCAACAACGGATCTCTTGGCTCTCGCATCGATGAAGAACGTAGTAAAATATCT
>2108:28409:16855__T604__S_1086
AAGTCGTAACAAGGTTTCCGTAGGTGAACCTGCGGAAGGATCATTAATAAGTTTTTGCTTGGTTTTCTTCAAAACCAAGTCAAACCTTTACTACCCATGTGCACTGATTGATTTCCAATCTATCCTGGTTATCTTGACTGATTTTTTTTTTAAATAAAATAAAATTTGATAACTTTCAACAACGGATCTCTTGGCTCTCGCATCGATGAAGAACGCAGCGAAGA
>1102:26073:19086__T593__S_0032
AAGTCGTAACAAGGTTTCCGTAGGTGAACCTGCGGAAGGATCATTATTGATTTAGCGGACCGAGCGTTAGCGAGGTTCTGCGATCGTTTGTATTTAAAACCCACTCTTGAATGTATAAAATTTGTATTAATGATAAAAATAAAGATCACTTTCAACAACGGATCTCTTGGCTCTCGCATCGATGAAGAACGTAGTAAAAACCTGTCTCTTATACACATCTCCG
>2111:12990:8473__T604__S_0767
AAGTCGTAACAAGGTTTCCGTAGGTGAACCTGCGGAAGGATCATTACCAATCTTTTAGCGGGCCTTGGCTTTGTCCATGGTCTCGTAAAAAACTCTGTATTTAAAACCCGCTCATAATAATTTTTGTTATTATTATAATAATAAAGATCACTTTCAACAACGGATCTCTTGGCTCTCGCATCGATGAAGAACGTAGCAAACAGCTGTCTCTTATACACATCT
>1104:22742:6275__T593__S_0651
AAGTCGTAACAAGGTTTCCGTAGGTGAACCTGCGGAAGGATCATTATCGATTTCCGCGCGATCTTTTTCGCGCGCGTATTTAAAACCCACACTTTGAAAAATGAAAAATTTTTATATATCATTCTTACTTTGAAAATAAGTAATTAAAAAAAGATCACTTTCAACAACGGATCTCTTGGTTCTCGCATCGATGAAGAACGCAGTAAAACATCTCTGTCTCTT
>1102:21422:24241__T593__S_0682
AAGTCGTAACAAGGTTTCCGTAGGTGAACCTGCGGAAGGATCATTACCGATTTTTAGCGGACCTGATCTTTGGTCATGGTCTCGCGAAAACTTGTATTTAAAACCCCACTCTTATAAATATTGAATCACTTATGTATATAATAAATTAAGATCACTTTCAACAACGGATCTCTTGGTTCTCGCATCGATGAAGAACGTAGTAAAACACTGTCTCTTATACACAT
>1112:7267:13091__T593__S_0705
AAGTCGTAACAAGGTTTCCGTAGGTGAACCTGCGGAAGGATCATTATCAATTCTAGCAAGCACCCTTTAAGGTTCTTGCGCACGTATTTAAAACCCCACACTTTATGAAATTTTTTATATATATTTTACTTAAATAAGTAATAAAAGATCACTTTCAACAACGGATCTCTTGGCTCTCGCATCGATGAAGAACGCAGCAAAAACCTGTCTCTTATACACATCT
>1110:18501:25792__T604__S_0743
AAGTCGTAACAAGGTTTCCGTAGGTGAACCTGCGGAAGGATCATTACCGATTTTTAGCGAGCCTGGTCTCGCGAAAACTTTGTATTTAAAACCCCACTCTTATAAATTTTGAATCATCTTATTATGTATTATAATAAATAAAGATCACTTTCAACAACGGATCTCTTGGTTCTCGCATCGATGAAGAACGTAGTAAAACACTGTCTCTTATACACATCTCCG
>1111:19462:20305__T593__S_1307
AAGTCGTAACAAGGTTTCCGTAGGTGAACCTGCGGAAGGATCATTACCGATTTTAGCGAACCTGACCTTTGGTTATGGTCTCGCGAAAACTTTATTTAAAACCCCACTCTTAAAAAAAAATTTTTTTCATATATAAATAAATTAAGATCACTTTCAACAACGGATCTCTTGGCTCTCGCATCGATGAAGAACGCAGTGAAAACAATCTGTCTCTTATACACA
>2111:6148:12161__T593__S_0965
AAGTCGTAACAAGGTTTCCGTAGGTGAACCTGCGGAAGGATCATTATCAATTCTGCGCGATCTTTTTCGCGCGTGTATTTAAAACCCACACTTTTTTGAAAAAAAAAATTTTTTACATATTTTTTACTTGAAATGAGTAATTAAAAAGATCACTTTCAACAACGGATCTCTTGGTTCTCGCATCGATGAAGAACGTAGTAAACAACTGTCTCTTATACACATCTC
>2113:13450:11932__T593__S_1264
AAGTCGTAACAAGGTTTCCGTAGGTGAACCTGCGGAAGGATCATTACCGATTTTAGCGTGCCTGGTCAATTGACCATGGTCTCGCGAAATTTTGTATTTAAAACCCACACTTTTTGTAATAATTTTTTTTTTAATCATGTTATGATAAAAATAAAGATCACTTTCAACAACGGATCTCTTGGTTCTCGCATCGATGAAGAACGTAGCGAATGACTGTCTCTTA
>1102:10022:23024__T593__S_0731
AAGTCGTAACAAGGTTTCCGTAGGTGAACCTGCGGAAGGATCATTACCGATTTTTAGCGGATCTGATCTTTGGTCATGATCTCGCGAAAAACTTGTATTTAAAACCCCACTCTTATAAATTAAATCATTTATACAATGTATATAATAAATAAAGATCACTTTCAACAACGGATCTCTTGGCTCTTGCATCGATGAAGAACGTAGCGAACAAAGCTGTCTCTT
>1102:17215:16003__T604__S_1150
AAGTCGTAACAAGGTTTCCGTAGGTGAACCTGCGGAAGGATCATTACCAATCTTAGCGAGACCTTCGATTTCGGGAGGTTTTCGCGCACATATACTTAAAACCCAACTCTTATGAATCAAATAAATAATCGTCATATTTTTATGAATAAATAAAAAAAGATCACTTTCAACAACGGATCTCTTGGCTCTTGCATCGATGAAGAACGTAGTAAAAAAAATCTGTC
>1106:18588:12650__T604__S_0341
AAGTCGTAACAAGGTTTCCGTAGGTGAACCTGCGGAAGGATCATTATCGATTGAAGCGAGCCTCGTTCTTGGGGTTTCGCGTTCCTTCTTGTATTTAAAACCCGCTCTTTTTAAATAATGTATATATTTTATCGTTTATCTGAATCGAAATGAGTAAATAAAGATCACTTTCAACAACGGATCTCTTGGCTCTGGCATTGATGAAGAACGTAGTGAAAGTTCCTG
>1113:7098:23638__T593__S_1524
AAGTCGTAACAAGGTTTCCGTAGGTGAACCTGCGGAAGGATCATTAAAAAATTTTGAGGTATTTTATACCTCTTGTATTTAAAACCCAACTCTTTTAAACCTAATTTTTTAATAAAAAAAAAAAAACTTTCAACAACGGATCTCTTGGCTCTCCCATCGATGAA
>1101:3408:12672__T593__S_0851
AAGTCGTAACAAGGTTTCCGTAGGTGAACCTGCGGAAGGATCATTACCAATCTTTTTAGCGAGCCATGGCTTTGTCCATGGTCTTGCAAACTTTGTATTTAAAACCCGCTCATAAATTTAAAACATACAGTTTTGTTATTATTATAATAATAAAGATCACTTTCAACAACGGATCTCTTGGCTCTCGCATCGATGAAGAACGCAGCGAAAGTTGCC
>1107:15215:24053__T593__S_1222
AAGTCGTAACAAGGTTTCCGTAGGTGAACCTGCGGAAGGATCATTAGAATATTAGGAAGATTTTCTAAATCTTTCCAATACTTATTCAAAAATTTCGATCTTATATATTATTATATGTATTTAAACATTTTTAAAAATTTTTTGATAACTTTCAACAACGGATCTCTTGGTTCTTGCATCGATGAAGAACGCAGTGAATAACTGTCTCTTATACACATCTCCGAG
>1101:20531:21972__T593__S_1258
AAGTCGTAACAAGGTTTCCGTAGGTGAACCTGCGGAAGGATCATTACCGATTTTAGCGAACCTGACCTTTGGTTATGGTCTCGCGAAAACTTTATATTTAAAACCCACTCATAAAAAAAAAAATTTTTTCATATATAAATAAATTAAGATCACTTTCAACAACGGATCTCTTGGCTCTCCCATCGATGAAGAACGTAGCAAAGCATACTGTCTCTTATACA
>2113:9169:5316__T604__S_0138
AAGTCGTAACAAGGTTTCCGTAGGTGAACCTGCGGAAGGATCATTAGAATATTAGGAAGATTTTTTAAAATCTTTCTTAATACTTTATTCAAAAAATTTCGGTCTTATATATTTTTTAAATTTAAATAATTTTTTTTAAAAAAATTTAAGATAACTTTCAACAACGGATCTCTTGGCTCTTGCATCGATGAAGAACGCAGCAAAAAACTGTCTCTTATACACAT
>1103:10717:13054__T604__S_1054
AAGTCGTAACAAGGTTTCCGTAGGTGAACCTGCGGAAGGATCATTACCAATTTTAGCGAACCTAACCTTTTGGGTTTATGGTCTCGCGAAAAATCTGTATTTAAAACCCCACTCTTTGTAATAAAATGAAATTTATTTATATAATAATAAACAAAGATCACTTTCAACAACGGATCTCTTGGCTCTCGCATCGATGAAGAACGTAGCGAAACCCTGTCTCTTATA
>1101:25253:13000__T593__S_1014
AAGTCGTAACAAGGTTTCCGTAGGTGAACCTGCGGAAGGATCATTATAAATATTAAGCTTGCCTTGGCTTTTATAAGTCCTGGCTTGCGAATCCTTCGTATTTAAAACCCCCACTCTTTTTAAGATGAATCATATTTTTTATGTTAAAAAATAATATAAAGATCACTTTCAACAACGGATCTCTTGGCTCTCGCATCGATGAAGACGCAGCGAAAAAACTGT
>1101:10964:18826__T593__S_0032
AAGTCGTAACAAGGTTTCCGTAGGTGAACCTGCGGAAGGATCATTAATATTTGGGTAGAGTCCACTACTACAATAGTGGACTTCGCCCAAATATTCTTTATTTTTTAAAGGAGCAAGATAACACTTATATTTAAAACCCACTCTTGAACGTATAAAATTTTTATGTATTAATGATAAATTAAAGATCACTTTCAACAACGGATCTCTTGGCTCTCGCATCGATGA
>1109:12265:21306__T593__S_0616
AAGTCGTAACAAGGTTTCCGTAGGTGAACCTGCGGAAGGATCATTATTGATTTAGCGGACTGAGCGTTAGCAAGGTTTTGCGATCATTTATATTTAAAACCCACTCTTGAACGTATAAAATTTATGTATTATAATGATGAAATAAAGATCACTTTCAACAACGGATCTCTTGGCTCTCGCATTGATGAAGAACGTAGCAAATTGCGCTGTCTCTTATACACATC
>1111:13605:20385__T604__S_0817
AAGTCGTAACAAGGTTTCCGTAGGTGAACCTGCGGAAGGATCATTACCAATCTTTTAGCGGGCCATGGGCTTGTCCATGGTCTCGCGAAACTTTGTATTTAAAACCCGCTCATGTAAATTTTTGAACTATATTTGTATTATCATATTATCATATAAATAAAGATCACTTTCAACAACGGATCTCTTGGCTCTCGCATCGATGAAGAACGTAGCAAAGCACCTGT
>1107:27172:10814__T604__S_1100
AAGTCGTAACAAGGTTTCCGTAGGTGAACCTGCGGAAGGATCATTAATATTTTTTTTAGCGAACTGAACTATTTTTGGTGTGTTTCGCGAAAATTATTTGTATTTAAAACTCCCACTCTTGTAAAAAAAAAAAAATTTATTAAATTTTGTTAATAAAAAAAGATCACTTTCAACAATGGATC
>1112:11529:23644__T604__S_0171
AAGTCGTAACAAGGTTTCCGTAGGTGAACCTGCGGAAGGATCATTACCAATCTTTTAGCGGGCCTTGGCTTTTTTGTCCATGGTCTTGCAAAAACTCTATTTAAAACCCGCTCATAAATTATAAAACATAATTTTTGTTATTATTATTATAATAATAAAGATCACTTTCAACAACGGATCTCTTGGCTCTCGCATCGATGAAGAACGCAGTAAAATAGAGCTGTC
>1106:20371:6481__T593__S_0184
AAGTCGTAACAAGGTTTCCGTAGGTGAACCTGCGGAAGGATCATTAGTAATCTTTTTAGCGAGCCTTGGCTTTGCCCATGGTCTTGCAAAAAATTCTGTATTTAAAACCCGCTCATAAATTAAAACAATTTTGTTATTATTATAATAATAAAGATCACTTTCAACAACGGATCTCTTGGCTCTCGCATCGATGAAGAACGCAGTAAATGAAC
>2105:7703:10921__T604__S_0001
GAGTCGTAACAAGGTTTCCGTAGGTGAACCTGCGGAAGGATCATTATTATTTGGGTCGGGTTTACTACTTATAACTGTTGCTCTTGTGTCTCAAATGTAAAGTAGTAAACTTTTACCAAATAATCCTATTTCCAAATAGGAGCAAGATGAATTTACTTAAAACCCCCACTCTTAAATATTTTTATGTATTTTGAATGATAAAATAAAGATCACTTTCAACAACGG
>1113:4741:20425__T593__S_0122
AAGTCGTAACAAGGTTTCCGTAGGTGAACCTGCGGAAGGATCATTACTGATTTAGCAAACCGAGCGTTAGCAAGGTTTTGCGATCATTTATATTAAAAACCCACTCTTGAACTTAAAAAATTTATGTATTACAATGATAAAATAAAGATCACTTTCAACAACGGATCTCTTGGCTCTCGCATCGATGAAGAACGTAGTAAAATCGCCTGTCTCTTATACACA
>1105:12514:9105__T604__S_1087
AAGTCGTAACAAGGTTTCCGTAGGTGAACCTGCGGAAGGATCATTACCAATCTCTAGCGGGACTCGTAAGTGGGTCTCGCGAAACCTCTGTATTTAAAACCCAACTCATGAAAAAAAAAATACATACACGTTATACGTAAATTAAGATCACTTTCAACAACGGATCTCTTGGCTCTCGCATCGATGAAGAACGCAGCAAATCCGCCCTGTCTCTTATACA
>1101:6180:21318__T604__S_1453
AAGTCGTAACAAGGTTTCCGTAGGTGAACCTGCGGAAGGATCATTAGAATAATGGAAAACTATTTTCCTAATACTTTATTCAAAAATTTCATTCTTAAAATTTTTTTTTAAAATAAAAACTTAAATTAAGATAACTTTCAACAACGGATCTCTTGGCTCTTGCATCGATGAAGAACGCAGCAAACTCCTGTCTCTTATACACATCTCCGAGCCCACGAGACC
>1103:11574:18744__T604__S_0222
AAGTCGTAACAAGGTTTCCGTAGGTGAACCTGCGGAAGGATCATTACCGATTTTAGCGAACCTGATCTTTTGGTCATGGTCTCGCGAAAACTTTGTATTTAAAACCCCACTCTTATAAATTTTGAATCATCTTATTATGTATATAATAAATAAAGATCACTTTCAACAACGGATCTCTTGGCTCTCGCATCGATGAAGAACGTAGCAAAGAACTGTCTCTTATAC
>1101:12596:19203__T604__S_0946
AAGTCGTAACAAGGTTTCCGTAGGTGAACCTGCGGAAGGATCATTATTGTACTAGAGTCACCAACTTGGCAACACCAAGTTGGTGATATTAGTACATTACCGATTTACTGGGTTTTTTTAATTAAAAACCCCAATCCTAATTCTTATAATTTTATAATTCAAAAACTATATAAAAAAAAAAGATCACTTTCAACAACGGATCTCTTGGCTCTCGCATCGATGAAG
>1101:25260:16019__T593__S_1081
AAGTCGTAACAAGGTTTCCGTAGGTGAACCTGCGGAAGGATCATTACCAATCTCTAGCGGGGCTCGTAAGTGGGTCTCGCGAAACTTCTGTATTTAAAACCCAACTCATAAAATAAAAACATACACGTTATATGTAAATATAAAGATCACTTTCAACAACGGATCTCTTGGCTCTCGCATCGATGAAGAACGCAGCGAAACCCTGTCTCTTATACACATCTCCGA
>1101:24157:4556__T593__S_0659
AAGTCGTAACAAGGTTTCCGTAGGTGAACCTGCGGAAGGATCATTACTGGTTGGCGAACCGAGCGTTAGCGAGGTTCTGCGATCGCTTATATTTAAAACCCACTCTTGAACGTATAAAATTTATGTATTAATGATAAAATTAAAGATCACTTTCAACAACGGATCTCTTGGCTCTCGCATCGATGAAGAACGCAGCGAAGCGGCCCTGTCTCTTATAC
>1109:16336:20731__T593__S_0655
AAGTCGTAACAAGGTTTCCGTAGGTGAACCTGCGGAAGGATCATTAATGATTTTCAAAGCAAAACCAAAGCGAAAAGCGAGGTTTTTGCGAATATATTTAAAACCCCACACTTTTAAAAAGAAAATTTTTCATTCGTAATGTGAATAAAAAAAGATCACTTTCAACAACGGATCTCTTGGCTCTCGCATCGATGAAGAACGCAGCAAAAAACTGTCTCTTATACA
>2101:26311:13242__T593__S_0956
AAGTCGTAACAAGGTTTCCGTAGGTGAACCTGCGGAAGGATCATTACAAATTATGGCGAACTTTGCGTTTCGCGAGGTTTTGCGTCCAAATGTATTTAAAACATCCCACTCTTTTAAAAAAAAAAAATTATCTAATGATAAATAAAAGATCACTTTCAACAACGGATCTCTTGGCTCTCGCATCGATGAAGAACGTAGTGAAGCCCATCTG
>1104:27537:17561__T593__S_0147
AAGTCGTAACAAGGTTTCCGTAGGTGAACCTGCGGAAGGATCATTACCAATCTTTTTAGCGAGCCTTGGCTTTGCCCATGGTCTTGCAAAAAAAACTCTATATTTAAAACCCGCTCATAAATTATGAAACAATATAAACTTTTGTTATTATTATGATAATAAAGATCACTTTCAACAACGGATCTCTTGGCTCTCGCATCGATGAAGAACGTAGCAAAAAAC
>1105:27243:15975__T593__S_0943
AAGTCGTAACAAGGTTTCCGTAGGTGAACCTGCGGAAGGATCATTAAAATGTTTAGGAACTTATTTTCCTATTACTTTATTCAAAAAATTTTCAATCTAAAAATTTAATTTTTTTAATTAAAAATAATTTTAAATAAAAAAGATAACTTTCAACAACGGATCTCTTGGCTCTTGCATCGATGAAGAACGTAGTGAAAAACTGTCTCTTATACACATCTCCGAG
>1102:17243:26943__T604__S_0871
AAGTCGTAACAAGGTTTCCGTAGGTGAACCTGCGGAAGGATCATTACCAATCTCTTAGCGGGGCCTTGGCTCGTCCATGGTTCCGCAAAATCTTGTATTTAAAACCCAACTCATAAATGAATCATACTTTTTATATCAAATGATGTAAATATTAAGATCACTTTCAACAACGGATCTCTTGGCTCTCGCATCGATGAAGAACGCAGTAAACACATCTGTCTCTT
>1101:17965:15467__T604__S_1080
AAGTCGTAACAAGGTTTCCGTAGGTGAACCTGCGGAAGGATCATTACCAATTTTAGCGAACCTTGATCCTCTGGGTTATGGTCTCGCGAAAAAAACTGTATTTAAAACCCCACTCTTTATATTAAATGAATCAAATTTATATTAATATTAAATTAAGATCACTTTCAACAACGGATCTCTTGGCTCTCGCATCGATGAAGAACGTAGTAAACCTGAC
>2103:21763:7393__T604__S_0353
AAGTCGTAACAAGGTTTCCGTAGGTGAACCTGCGGAAGGATCATTATCAATTTTCGGCGCGAAGGTAATTCGCGCACGTATTTAAAACCCACACCTTTTGAAAAAAATATATATATATATATATAATTAATTAAAAAGATCACTTTCAACAACGGATCTCTTGGTTCTCGCATCGATGAAGAACGTAGTAAATCAACTGTCTCTTATAC
>2104:15534:24904__T604__S_1092
AAGTCGTAACAAGGTTTCCGTAGGTGAACCTGCGGAAGGATCATTACCAATCTCTAGCGGGGCTCTTAAGTAGGTCTCGCGAAACCTCTGTATTTAAAACCCAACTCATGAGATAAAAAAAAATACATACACGTTATACGTAAATAAAGATCACTTTCAACAACGGATCTCTTGGTTCTCGCATCGATGAAGAACGTAGTAAAAGACACT
>1101:12311:28312__T604__S_0650
AAGTCGTAACAAGGTTTCCGTAGGTGAACCTGCGGAAGGATCATTACCAATCTTTTAGTGAGCCTTGGCTTTGTCCATGGTCTCTGTATTTAAAACCCGCTCATAAATTAAAACATAATTTTTGTTATTGTTATAATAATAAAGATCACTTTCAACAACGGATCTCTTGGCTCTCGCATCGATGAAGAACGCAGTAAACTCAAACTGTCTCTTATACACATCTC
>2109:13197:6314__T604__S_0325
AAGTCGTAACAAGGTTTCCGTAGGTGAACCTGCGGAAGGATCATTACCAATTTTAGCGAACCTGACCCTTTGGGTCATGATCTCGCGAAAACTGTATTTAAAACCCACTCTTTATAATAAAATGAAATTTATTTATTTAATAAACAAAGATCACTTTCAACAACGGATCTCTTGGCTCTCGCATCGATGAAGAACGTAGTAAACCACTGTCTCTTATACACATCT
>1105:18319:25458__T604__S_0066
AAGTCGTAACAAGGTTTCCGTAGGTGAACCTGCGGAAGGATCATTATCGATTTTTGTCGAGCCTGGCTCGCGAAAAACTTTGTATTTAAAACACCCACCCTTTTAAAAGATTTAAAAATATTTTATAATTATTAATGTAATAATAATTAAAGATCACTTTCAACAACGGATCTCTTGGCTCTCGCATCGATGAAGAACGCAGTAAATAGGC
>1104:17619:4957__T604__S_1092
AAGTCGTAACAAGGTTTCCGTAGGTGAACCTGCGGAAGGATCATTAATATTTTTTTTTAGCGAACTGAACTATTTTTGGTGTGTTTCGCGAAAATTATTTGTATTTAAAACTCCCACTCTTGTAAAAAAAATTTATTAAATTTTGTAATAAAAAAGATCACTTTCAACAACGGATCTCTTGGTTCTCGCATCGATGAAGAACGTAGCGAATCACTGTCTCTTATA
>1102:13161:4331__T593__S_0658
AAGTCGTAACAAGGTTTCCGTAGGTGAACCTGCGGAAGGATCATTACAAATTATGGCGAACCTCGCGAAACGCGAAGTTCTGCGTCCATTTTCGTATTTAAAACATCCCACTCTTAAAAAAAAAAAAATTTATCTAATGATAAAATAAAAAAGATCACTTTCAACAACGGATCTCTTGGCTCTCGCATCGATGAAGAACGCAGCAAATCCCTGTCTCTTATACA
>1102:7474:9263__T593__S_0882
AAGTCGTAACAAGGTTTCCGTAGGTGAACCTGCGGAAGGATCATTACCAATCTTTTAGCGGGCCTTGAAGGGCTTTGTCCATGGTCTCGCAAAAAAAAACCTGTATTTAAAACCCGCTCATAAGTTAAAACAATAATTTTTGTTATTATTATAATAATAAAGATCACTTTCAACAACGGATCTCTTGGCTCTCGCATCGATGAAGAACGTAGTAAACATCATCT
>1103:5972:9949__T604__S_0796
AAGTCGTAACAAGGTTTCCGTAGGTGAACCTGCGGAAGGATCATTAAAAATGTTAGGAAAATGTTTAAATTTTCCCATTGCTTTATTCAAAAATTTTCATTCTATAATTTATTTTTTAAATGAATTCTAAAAAAATTAAGATAACTTTCAACAACGGATCTCTTGGCTCTTGCATCGATGAAGAACGTAGCAAATAACTGTCTCTTATACACATCTCCGAGCC
>1105:18634:5782__T604__S_0927
AAGTCGTAACAAGGTTTCCGTAGGTGAACCTGCGGAAGGATCATTACCAACCTTTTTAGTGAGCCTTGGACTTGTCCGTGGTCTCGCGAAATATTCTGTATTTAAAACCCGCTCATATAACTAAAACATGTAGTAATATATGATAATTAAAGATTACTTTCAATAATGGATCTCTTGGCTCTCGCATCGATGAAGAACGTAGTAAACGACGACTGTCTCTTA
>1102:10658:20809__T593__S_0032
AAGTCGTAACAAGGTTTCCGTAGGTGAACCTGCGGAAGGATCATTATTGATTTAGCAAACCGAGCGTATGCGAGGTTTTGCGATCGTTTATATTTAAAACCCACTCTTGAATGTATAAAATTTATGTATTAATGATAAAATTAAAGATCACTTTCAACAACGGATCTCTTGGCTCTCGTATCGATGAAGAACGTAGTAAAAGAAGCCTGTCTCTTATACACA
>1104:9953:17608__T604__S_1100
AAGTCGTAACAAGGTTTCCGTAGGTGAACCTGCGGAAGGATCATTATTGATTTTAAGCGGACCGAACTTTTTTGGTAAGGTCTTGCGAAAATTATATTTAAAACATCCCACTCTTAAAAAAAAATTATGAATCATTATAATAAAGATCACTTTCAACAACGGATCTCTTGGCTCTCGCATCGATGAAGAACGTAGCGAAGCCGCTGTCTCTTATACACATCT
>1113:4408:8427__T604__S_0877
AAGTCGTAACAAGGTTTCCGTAGGTGAACCTGCGGAAGGATCATTATTGATTTTAAGCGGACCGAACTTTTTTGGTGAGGCCTTGCGAAAATTTATATTTAAAACATCCCACTCGTAAAAAAAATATATTATGAATCATTATAATTAAGATCACTTTCAACAACGGATCTCTTGGCTCTCGCATCGATGAAGAACGCAGCAAATTGACTGTCTCTTATACACATC
>1102:16614:24287__T604__S_0946
AAGTCGTAACAAGGTTTCCGTAGGTGAACCTGCGGAAGGATCATTACCGATTTTTAGCGGACCTGATCTTTGGTCATGGTCTCGCGAAAACTTGTATTTAAAACCCCACTCTTATAAATTGAATCATTTTTTATATTATGTATATAATAATTGATCACTTTCAACAACGGATCTCTTGGCTCTCGCATCGATGAAGAACGTAGTAAATATCTGTCTCTTATACAC
>1102:16248:10259__T604__S_0950
AAGTCGTAACAAGGTTTCCGTAGGTGAACCTGCGGAAGGATCATTAAAGAAGGCGAGAATTTTTTATAGATTCTTGCTTGATCAACACAGTCCAAGTTTTGTATGAAATGGGATTCCCCATAATTTATTTAATAAAATGAAATAAAACTTTCAACAACGGATCTCTTGGCTCTTGCATCGATGAAGAACGCAGCAAAAAACTGTCTCTTATACACATCTCCGAGC
>1101:11491:7156__T593__S_0019
AAGTCGTAACAAGGTTTCCGTAGGTGAACCTGCGGAAGGATCATTACCAATTTTTAGCGGACCTGATCTTTGGTCATGGTCTCGCGAAACTTTATATTTAAAACCCCACCCATAAAAAAAAATTTTTTCATATATAAATAAATAAAGATCACTTTCAACAACGGATCTCTTGGCTCTCGCATCGATGAAGAACGTAGTGAAGAACTGTCTCTTATACACATCT
>1102:9509:22912__T604__S_0112
AAGTCGCAACAAGGTTTCCGTAGGTGAACCTGCGGAAGGATCATTACAAATCATGGCGAACCTCGTGTTTCGCGAGGTCTTACGTCCATTTTTCGTATTTAAAACATCCCACTCTTTAAAAAAATATTTATCTAATGATAAAAATAAAAATAAGATCACTTTCAACAACGGATCTCTTGGCTCTCGCATCGATGAAGAACGTAGTAAACTACTGTCTCTTATAC
>1104:11142:11704__T604__S_0139
AAGTCGTAACAAGGTTTCCGTAGGTGAACCTGCGGAAGGATCATTACCAATCTTTTAGTGGGCCTTGGCTTTGTCCATGGTCTCGCAAAAAAACCTGTATTTAAAACCCGCTCATAATTATAAAACATAAAATTTGTTATTTATTATAATAATAAAGATCACTTTCAACAACGGATCTCTTGGCTCTCGCATCGATGAAGAACGCAGCGAAAACAACCTG
>1101:10621:20186__T604__S_1007
AAGTCGTAACAAGGTTTCCGTAGGTGAACCTGCGGAAGGATCATTATCGATTTTTGTCGAGCCTGGCTCGCGAAAAATTTTGTATTTAAAACACCCACTCTTTTAAAAATGTTAATTTATAATTATTAATGTAATAATAATTAAAGATCACTTTCAACAACGGATCTCTTGGCTCTCGCATCGATGAAGAACGTAGTAAATAGCATCTGTCTCTTATACACATC
>1105:6497:16414__T604__S_0178
AAGTCGTAACAAGGTTTCCGTAGGTGAACCTGCGGAAGGATCATTAAAAAAGAATCGAAAGATTCTGTTTTTTTGAAACTCTACTACCACTACTTTGTAGGCAGTGGAGTTTTTTCCAAACTCTTATAAAAATATCGTCGCATTGACGAAATCTAAAATAAAAATCAAAAAACTTTCAACAATGGATCTCTTGGCTCTCGCATCGATGAAGAACGCAGCGAATA
>2108:20759:2429__T604__S_0145
AAGTCGTAACAAGGTTTCCGTAGGTGAACCTGCGGAAGGATCATTACTGATTTAGCGAACCGAGCGTTAGCGAGGTTTCGCGATCACTTGTATTTAAAACCCACTCTTGAACGTATAAAATTTATGTTATTATAATGATAAATAAAAGATCACTTTCAACAACGGATCTCTTGGCTCTCGCATCGATGAAGAACGCAGTGAAACCCTCCT
>1108:14289:10976__T593__S_0675
AAGTCGTAACAAGGTTTCCGTAGGTGAACCTGCGGAAGGATCATTAAAAAAAAATGAATTTGTCGGGGCGGATATTTTTTCTGCCCCGCGTATTCAACCAACCCGCTCTTGTATTTGGATCAAACGTCAAACAAAAACTTTTATATATTATAATAAAAAAATAAACTTTCAACAACGGATCTCTTGGCTCTCGCATCGATGAAGAACGTAGTAAAAAATC
>1101:16286:9806__T604__S_0944
AAGTCGTAACAAGGTTTCCGTAGGTGAACCTGCGGAAGGATCATTACCAATCTTTTAGCGGATCTTGGGCTTGTCCATGGTCTCGCGAAACTTGTATTTAAAACCCACTCGTGTAAATTTTTAAATAATAATATATGTATTATATAAATAAAAGATCACTTTCAACAACGGATCTCTTGGCTCTCGCATCGATGAAGAACGCAGTGAATCGACTGTCTCTTA
>1112:14142:28425__T604__S_1079
AAGTCGTAACAAGGTTTCCGTAGGTGAACCTGCGGAAGGATCATTCCCAATCTCAGTGGGACCTTGGCTAGTCCATGGTCTTGCGAAACTTGTATTTAAAACCAACTCATAAATAATTAATATACTTTATATATCGAATGGTATAAATAAAGATCACTTTCAACAACGGATCTCTTGGCTCTCGCATCGATGAAGAACGTAGCAAAAAACTGTCTCTTATACACA
>1102:17400:7655__T593__S_0032
AAGTCGTAACAAGGTTTCCGTAGGTGAACCTGCGGAAGGATCATTATTATTTGGGTCGGGTTTACTACTTATGCTCATGTGTCTCAAATGTAAAGTAGTAAACTTTTACCAAATAATCCTATTTCCAAATAGGAGCAAGATGAATTTATATTTAAAACCCACTCTTAAAATATTTATGTATTTTTGAATGATAAAATAAAAGATCACTTTCAACAACGGATCTCTT
>1107:6753:20611__T604__S_1091
AAGTCGTAACAAGGTTTCCGTAGGTGAACCTGCGGAAGGATCATTACCAATCTTTAGCGGGCCCTTGGGCTTGTCCATGGTCTCGCGAAACTTGTATTTAAAACCCGCTCATGTAAATTTTTTAAATATAATATATGTATTATACAAATACAAATAATAAAGATCACTTTCAACAACGGATCTCTTGGCTCTCGCATCGATGAAGAACGCAGCAAAATACC
>1101:13949:8821__T593__S_1103
AAGTCGTAACAAGGTTTCCGTAGGTGAACCTGCGGAAGGATCATTAGAATATTAGGAATTTATTTTCCTATTACTTTATTTAAAAAAATTTTCAATCTAAAAAATATATTTTTAAAAATAAAAATTCTAAATTAAGATAACTTTCAACAACGGATCTCTTGGCTCTTGCATCGATGAAGAACGTAGCAAAAGCGTCTGTCTCTTATACACATCTCCGAGCCAC
>1102:18890:10882__T593__S_0340
AAGTCGTAACAAGGTTTCCGTAGGTGAACCTGCGGAAGGATCATTACCAATCTTTTAGCGGGCCTTGGCTGTTCATGGTCTCGCAAAAACCTCTATTTAAAACCCGCTCATAAATTAAAACATAATTTTTGTTATTATTATAATAATAAAGATCACTTTCAACAACGGATCTCTTGGCTCTCGCATCGATGAAGAACGCAGTAAATCCAACTGTCTCTTATAC
>1113:20766:5488__T604__S_0997
AAGTCGTAACAAGGTTTCCGTAGGTGAACCTGCGGAAGGATCATTACCAATCTTTAGCGGGCCCTTGGGCTTGTCCATGGTCTCGCAAAACTGTATTTAAAACCCGCTCATGTAAATTTTTTAAAAATCTTATTATATAAATAAAGATCACTTTCAACAACGGATCTCTTGGCTCTCGCATCGATGAAGAACGTAGTAAACCGCCTGTCTCTTATACACATCTC
>2104:16569:1954__T604__S_0944
AAGTCGTAACAAGGTTTCCGTAGGTGAACCTGCGGAAGGATCATTACCAATCTTTAGTGGGCCTTGGGCTTGTCCATGGTCTCGCGAAACTTGTATTTAAAACCCGCTCATGTAAATTTTTTAAATATAATATATGTATTATATAAATAATAAAGATCACTTTTAACAACGGATCTCTTGGCTCTCGCATCGATGAAGAACGCAGCAAACAGCGGCTGTCTC
>1104:24510:9321__T604__S_1219
AAGTCGTAACAAGGTTTCCGTAGGTGAACCTGCGGAAGGATCATTACTGGTTTAGCGAACCGAGCGTTAGCGAGGTTTTGCGATCAAAATTTATATTTAAAACCCACTCTTGAACGTATAAAAATTTTTGTTATTATAATGATAAAATAAAGATCACTTTCAACAACGGATCTCTTGGCTCTCGCATCGATGAAGAACGCAGTAAAAACCACCTGTCTCTTA
>2106:26742:8871__T604__S_0066
AAGTCGTAACAAGGTTTCCGTAGGTGAACCTGCGGAAGGATCATTATCGATTTTTGTCGAGCCTGGCTCGCGAAAAACTTTGTATTTAAAACACCCACCCTTTTAAAAAAATATTTTATAATTATCAATTATTAATGTAATAATAATTAAAGATCACTTTCAACAACGGATCTCTTGGCTCTCGCATCGATGAAGAACGCAGCGAAACACTGTCTCTTATACA
>1105:20716:26766__T604__S_0034
AAGTCGTAACAAGGTTTCCGTAGGTGAACCTGCGGAAGGATCATTATCGATTTCCGCGCGATCTTTTTCGCGCGCGTATTTAAAACCCACACTTTGAAAAATGAAAAATTTAAGTTATCTTACTTTTGAAATAAGTAATTAAAAAGATCACTTTCAACAACGGATCTCTTGGTTCTCGCATCGATGAAGAACGCAGCAAAAAAACTGTCTCTTATACACATCTC
>1111:23969:15107__T593__S_1517
AAGTCGTAACAAGGTTTCCGTAGGTGAACCTGCGGAAGGATCATTACCAATTTTTAGCGGACCTGATTTTTGGTCATGGTCTCACGAAAACTTGTATTTAAAACCCCACTCTTTATATATTGAATCATTTTATCATAATAATAAATTAAGATCACTTTCAACAACGGATCTCTTGGCTCTCGCATCGATGAAGAACGTAGTAAAAGAATTCTGTCTCTTATACA
>1101:19532:6071__T593__S_1084
AAGTCGTAACAAGGTTTCCGTAGGTGAATCTGCGGAAGGATCATTACCAATCTCTAGCGGGGCTCGTAAGCGGGTCTCGCGAAACTTCTGTATTTAAAACCCAACTCATAAAATAAAAAAAATATACATACACGTTATATGTAAATATAAAGATCACTTTCAACAACGGATCTCTTGGTTCTCGCATCGATGAAGAACGCAGTGAAAGGGGACTGTCTCTTAT
>1101:22651:14498__T593__S_1216
AAGTCGTAACAAGGTTTCCGTAGGTGAACCTGCGGAAGGATCATTAGAATATTAGGAAGATTTTTTAAATCTTTCTAACACTTATTCAAAAATTTCGATCTTATATATATATTTTAAACATTTTAAAAAAATTTTTTGATAACTTTCAACAACGGATCTCTTGGCTCTTGCATCGATGAAGAACGCAGCGAAACCACACTGTCTCTTATACACATCTCCGAGC
>1113:27996:8885__T604__S_0325
AAGTCGTAACAAGGTTTCCGTAGGTGAACCTGCGGAAGGATCATTAGAATATTAGGAAGATTTTTTAAAATCTTTCTTAATACTTTATTCAAAAAATTTCGGTCTTATATATTTTTTAAATAATTTTTTTTAAAAAAAAATTTAAGATAACTTTCAACAACGGATCTCTTGGCTCTTGCATCGATGAAGAACGCAGCAAATCGGATCTGTCTCTTATA
>2107:17659:21507__T604__S_1064
AAGTCGTAACAAGGTTTCCGTAGGTGAACCTGCGGAAGGATCATTACCGATTTGAGCGAGCCTGGTCTTTTTTTGGATCACGGTCTTGCTAAATTTTGTATTTAAAACCCCACTCTTCGTAATTTTTAATAATAATTATATATCTATATAATAAATAAAGATCACTTTCAACAACGGATCTCTTGGCTCTCGCATCGATGAAGAACGTAGTAAACTCAACTG
>1102:5787:9682__T604__S_1053
AAGTCGTAACAAGGTTTCCGTAGGTGAACCTGCGGAAGGATCAACCTTAGCGGGGGACCCTCGAGGTTTTTCGCGTATATACTTAAAACCCAACTCTGTGAATCGTATTAAATTTCTTATGAAATGTAAAAAAAAAAGATCACTTTCAACAACGGATCTCTTGGCTCTCGCATCGATGAAGAACGCAGTAAAATAGAGCTGTCTCTTATACACATCTCCGAGCC
>1114:14336:9751__T593__S_1494
AAGTCGTAACAAGGTTTCCGTAGGTGAACCTGCGGAAGGATCATTACCAATCTTTTAGCGAGCCTTGGCTTTTGTCCATGGTCTCGCAAAAACTCTGTATTTAAAACCCGCTCATAAATTTAAAACATAATTTTTGTTATTATTATAATAATAAAGATCACTTTCAACAATGGATCTCTTGGTTCCGGCATCGATGAAGAACGCAGCGAATGAATTCTGTCTCTT
>1110:13549:7234__T593__S_0634
AAGTCGTAACAAGGTTTCCGTAGGTGAACCTGCGGAAGGATCATTACCAATCTTTTAGCGGGCCTTGGCTTTTGCCACGGTCTCGCAGAAACTTCTGTATTTAAAACCCGCTCATAAATTATAAAACATAATTTTTGTTATTATTATAATAATAAAGATCACTTTCAACAACGGATCTCTTGGCTCTCGCATCGATGAAGAACGCAGTGAAGCTCCTGTCTCTTA
>1106:23023:18533__T593__S_0147
AAGTCGTAACAAGGTTTCCGTAGGTGAACCTGCGGAAGGATCATTACTGATTTAGCGGACCGAGCGTTAGCAAGGTTTTGCGATCATTTATATTTAAAACCCACTCTTGAACGTATAAATTTTTTTGTATTATAATGATAAAATAAAGATCACTCTCAACAACGGATCTCTTGGTTCTGGCATCGATGAAGAACGTAGCGAACTAAAACTGTCTCTTATACA
>1101:5827:15344__T593__S_0754
AAGTCGTAACAAGGTTTCCGTAGGTGAACCTGCGGAAGGATCATTAACGAACAAAAGATTTACTTGTTTTAAATCTTTTGGGATCAACCAAACACCTGTAACAAGTACAAGTAGTACATTATAATAAATATTACAAAACTTTCAACAACGGATCTCTTGGCTCTTGCATCGATGAAGAACGTAGCAAACCAACTGTCTCTTATACACATCTCCGAGCCCACGAG
>2104:19589:15947__T593__S_0726
AAGTCGTAACAAGGTTTCCGTAGGTGAACCTGCGGAAGGATCATTAGAAATCAAAATTTTTTTATTCAAAAAATTTAATCTTTTTAAAATCAAAACTAAAAAATTAAGATAATTAAGACAACTTTCAACAACGGATCTCTTGGCTCTTGCATCGATGAAGAACGCAGCAAAAAACTGTCTCTTATACACATCTCCGAGCCCACGAGACGCATGGAAATCTCGTAT
>2104:26972:16504__T604__S_1092
AAGTCGTAACAAGGTTTCCGTAGGTGAACCTGCAGAAGGATCATTACCAATCTCTAGCGGGGCTCATAAATGGGTCTTGCAAAACTCTGTATTTAAAACCCAACTCTAAAAATAAAAAAATACATACACATTATATGTAAATAAAGATCACTTTCAACAACGGATCTCTTGGCTCTCGCATCGATGAAGAACGCAGCAAAGAGACCC
>1101:16880:25391__T593__S_0863
AAGTCGTAACAAGGTTTCCGTAGGTGAACCTGCGGAAGGATCATTACCAATTTTAGCGAACCTGACCCTTTGGGTCATGATCTCGCGAAAACTGTATTTAAAACCCACTCTTATATAAAATAAATAAATCTAATTTTATTAATAAAGATCACTTTCAACAACGGATCTCTTGGTTCTGGCATCGATGAAGAACGTAGTGAATGATATCTGTCTCTTATACACA
>1102:10658:13930__T604__S_0957
AAGTCGTAACAAGGTTTCCGTAGGTGAACCTGCGGAAGGATCATTACCAATCTTTTAGCGGGCCTTGGCTTTTGTCCATGGTCTCGCAAAAAAACCTGTATTTAAAACCCGCTCATAAATTTATAGAACAATTTTTGTTATTATTATAATAATAAAGATCACTTTCAACAACGGATCTCTTGGCTCTCGCATCGATGAAGAACGTAGTGAAAAAGGCCTGTCT
>1102:10344:8623__T604__S_0378
AAGTCGTAACAAGGTTTCCGTAGGTGAACCTGCGGAAGGATCATTATCGATTTTTGTCGAGCCTGGCTCGCGAAAAACTTTGTATTTAAAACACCCACCCTTTAAAAGATTAAAAAAATATTTTATAATTATTAATTAAAATAATTAAAGATCACTTTCAACAACGGATCTCTTGGCTCTCGCATCGATGAAGAACGTAGCAAACGATAGCTGTCTCTTATA
>1102:6489:5719__T604__S_0958
AAGTCGTAACAAGGTTTCCGTAGGTGAACCTGCGGAAGGATCATTACCAATCTTTAGCGGGCCCTTGGGCTTGTCCATGGTCTCGCGAAACTTTGTATTTAAAACCCGCTCATGGTAAATATTTTAAATATATCTGTTATGTTATATAAATAAAGATCACTTTCAACAACGGATCTCTTGGCTCTCGCATCGATGAAGAACGCAGCAAACATAACCTGTCTC
>1101:15472:24594__T604__S_1396
AAGTCGTAACAAGGTTTCCGTAGGTGAACCTGCGGAAGGATCATTAGAATATTAGGAAGATTTTTTAAATCTTTCAACACTTATTCAAAAATTTCGATCATATATATACTATATATTTTAAACATTTTAAAAAATTTTTTTGATAACTTTCAACAACGGATCTCTTGGCTCTTGCATCGATGAAGAACGTAGCAAAATACTGTCTCTTATACACATCTCCGAGCC
>2113:17989:23325__T593__S_0119
AAGTCGTAACAAGGTTTCCGTAGGTGAACCTGCGGAAGGATCATTACAAATTATGGCGAACTTCGCGTTCCGCGAGGTTTTGTGTCCAAATATATATTTAAAACATCCCACTCTTTAAAAAAAAATTATCTAATGATAAATAAAAAGATCACTTTCAACAACGGATCTCTTGGTTCTCGCATCGATGAAGAACGCAGCAAAATCCTGTCTCACACATCTCCGA
>1109:12627:21584__T604__S_1033
AAGTCGTAACAAGGTTTCCGTAGGTGAACCTGCGGAAGGATCATTACAAATCACGGCGAACCTCGCGTTTCGCGAGGTTTTGCGTCCATTTTTCGTATTTAAAACATACCACTCTTTAAAAAATTATCTAATGGTAAATAAATAAAAAGATCACTTTCAACAACGGATCTCTTGGCTCTCGCATCGATGAAGAACGTAGTAAAACCCTGTCTCTTATACACATC
>1101:14379:10689__T593__S_1099
AAGTCGTAACAAGGTTTCCGTAGGTGAACCTGCGGAAGGATCATTATCGATTTCAGCGCGATTTTTTTCGCGCATGTATTTAAAACCCCACTCTTATAAATATTTTATCATGATTTTTTTTACTTAATAAGTAATTTAAAAGATCACTTTCAACAACGGATCTCTTGGTTCTCGCATCGATGAAGAACGTAGTGAACTTTCCTGTCTCTTATACACATCTCC
>1103:17722:12369__T593__S_0698
AAGTCGTAACAAGGTTTCCGTAGGTGAACCTGCGGAAGGATCATTAATATTTGAATAGAGTCTACTACTACAATAGTGGACTTCGCTCAAATATATATTGATATCCTTAAATTTTTTTAAGGAGCAAGATACTTTATATTTAAAACCCACTCTTCGAACGTATAAATTTATGTATTAATGATAAATTAAAGATCACTTTCAACAACGGATCTCTTGGCTCTCGCAT
>1102:25003:4852__T593__S_0115
AAGTCGTAACAAGGTTTCCGTAGGTGAACCTGCGGAAGGATCATTACCATTTTTAGCGGGCCTTGGCTTTGTCCGTGGTCTCGCAAAAAAACTGTATTTAAAACCCGCTCATAAATTATAAAACAATTTTTGTTATTATTGTAATAATAAAGATCACTTTCAACAACGGATCTCTTGGCTCTCGCATCGATGAAGAACGCAGTAAACAACTGTCTCTTATAC
>1102:5345:7505__T593__S_0216
AAGTCGTAACAAGGTTTCCGTAGGTGAACCTGCGGAAGGATCATTATCAATTTCTGCGCGATTTTTTTTTGCGCATGTATTTAAAACCCACACTCTTTTTTGAAAAATTGACATATTTTTTACTTGAAATTAAGTAATTAAAAAGATCACTTTCAACAACGGATCTCTTGGCTCTCGCATCGATGAAGAACGCAGCGAAAATCACTGTCTCTTATACACAT
>1107:18589:9482__T604__S_0132
AAGTCGTAACAAGGTTTCCGTAGGTGAACCTGCGGAAGGATCATTACTGGTTTAGCGAACCGAGCGTTAGCAAGGTTTTGCGATCATTTTATATTTAAAACCCACTCTTGAACGTATAAAATTTATATATTATAATGATAAATAAAGATCACTTTCAACAATGGATCTCTTGGTTCCGGCATCGATGAAGAACGCAGTGAACTTTCCTGTCTCTTATACACATC
>1104:15341:7697__T604__S_0803
AAGTCGTAACAAGGTTTCCGTAGGTGAACCTGCGGAAGGATCATTACCAATTTTAGCGAACCTAACCTTTCGGTTATGGTCTCGCGAAAAAACTGTATTTAAAACCCTACTCTTTTATATCTATTTTTTTATAAATAATAAATAAAGATCACTTTCAACAACGGATCTCTTGGCTCTCGCATCGATGAAGAACGTAGTAAATCACACTGTCTCTTATACACA
>1104:9259:6081__T604__S_0792
AAGTCGTAACAAGGTTTCCGTAGGTGAACCTGCGGAAGGATCATTAGAATACTAGGAATTTATTTTCCTATTACTTTATTCAAAAAAATTTTCAACCTAAAAAATTTATTTTTAAAAAAAAAATAAGAATTTTTAAATAAAAAGATAACTTTCAACAACGGATCTCTTGGCTCTTGCATCGATGAAGAACGCAGCGAACAAACCTGTCTCTTATACACATCT
>1101:23514:8711__T604__S_1068
AAGTCGTAACAAGGTTTCCATAAGTGAACCTGCGGAAGGATCATTACTGGTTGGCGAACCGAGCGTTAGCGAGGTTCTGCGATCGCTTATATTTAAAACCCACTCTTAAACGTATAAAATTTTATGTATTATAATTATAAAATAAAGATCACTTTCAACAACGGATCTCTTGGCTCTCGCATTGATGAAGAACGCAGCGAAAAACTGTCTCTTATACACATCTCC
>1103:20070:4638__T604__S_0075
AAGTCGTAACAAGGTTTCCGTAGGTGAACCTGCGGAAGGATCATTATTATTTGGGTCGAGTTTACTTCTTATAGTTCGTTTCGTGTTCTTTTTTTTATCGAAGGAAGTAAACTTTTACCAAATAAAAAGTTTGAATTCTCTAATCTTCCTATATTTTTTAAATATAGGAGCAAGATGAATCTTATTTAAAACCATCAATTCTTGTAATTTTAAATATAATACATT
>1112:13392:4334__T604__S_0521
AAGTCGTAACAAGGTTTCCGTAGGTGAACCTGCGGAAGGATCATTACCAATCTTTTTAGCGGGCCTTGGCTTTTTCCATGGTCTCGCAAAAAAAACCTGTATTTAAAACCCGCTCATAAATTATAAAACGTAATTTTTGTTATTATATTATAATAATAATTAAGATCACTTTCAACAACGGATCTCTTGGCTCTCGCATCGATGAAGAACGCAGTAAATAGTA
>1106:20290:24872__T604__S_0031
AAGTCGTAACAAGGTTTCCGTAGGTGAACCTGCGGAAGGATCATTAGAATATTGGGAAGATTTTTAAGTCTTTCTTAACACTTATTCAAAAATTTCGATCTTATACCATATATATTTAAACATTTTTAAAAAATTTTGATAACTTTCAACAACGGATCTCTTGGCTCTTGCATCGATGAAGAACGTAGTGAACGAAGCTGTCTCTTATACACATCTCCGACCCAC
>1103:11232:21750__T593__S_0277
AGTTGTAACAAGGTTTCCGTAAGTGAACCTGCGGAAGGATCATTATTGATTTTAGCTTAACCTAGCTTTTTTAAGTTAAGGTTAATGCGAAATTCTTGTATTAAAACTCACTCTTACATGAATCAAATTTTTTTTTTATTGTAATAAAAAAAGATCACTTTCAACAATGGATCTCTTGGTTCTCGCATTGATGAAGAACGCAGTAAAATCCTGTCTCTTATACAC
>1102:11822:13782__T604__S_0365
AAGTCGTAACAAGGTTTCCGTAGGTGAACCTGCGGAAGGATCATTAGAATATTAGGAAGATTTTTAAATCTTTCCAATACTTATTCAAAAATTTCGATCTTATATACTATATATATTTAAACATTTTTAAAAAAATTTTCGATAACTTTCAACAACGGATCTCTTGGCTCTTGCATCGATGAAGAACGTAGCGAATTAACCCTGTCTCTTATACACATCTCCG
>2105:5793:7348__T604__S_0631
AAGTCGTAACAAGGTTTCCGTAGGTGAACCTGCGGAAGGATCATTAAAAGGGGTCGAAAGACCTATTTTGTTCGATTGAAACTCTACTATCTTTTTTAGATGGTAGATGTTTCTTTAAAATCCAATAAAACATATCGTCTTTGGACGAACTAAAAATAAAATTCTAAAAAACTTTCAACAATGGATCTCTTGGCTCTCGCATCGATGAAGAACGTAGCAAA
>1108:24117:19630__T604__S_0344
AAGTCGTAACAAGGTTTCCGTAGGTGAACCTGCGGAAGGATCATTACTGGTTGGCGAACCGAGCGTTAGCATGGTTTTGCGATCACTTGTATTTAAAACCCACTCTTGAACGTATAAAATTTGTTATTTATAATGATAAATAAAAGATCACTTTCAACAACGGATCTCTTGGCTCTCGCATCGATGAAGAACGCAGTAAATACCTGTCTCTTATACACATCTCC
>1101:12178:2070__T604__S_0325
AAGTCGTAACAAGGTTTCCGTAGGTGAACCTGCGGAAGGATCATTAGAATATTAGGAAGATTTTTTAAAAATCTTTCTTAATACTTTATTCAAAAAATTTCAGTCTTATATATTTTTTTAAAAATTATTTTTTTTTTAAAAAAAATTTAAGATAACTTTCAACAACGGATCTCTTGGCTCTTGCATCGATGAAGAACGTAGTGAAACT
>1107:6230:15310__T593__S_0670
AAGTCGTAACAAGGTTTCCGTAGGTGAACCTGCGGAAGGATCATTAGTGATTTCAGCAAGCGCAAGCTTGCGAAAACCATGTATTTAAAACACCCACTCTTGTAAAAAAAATATTATTACTAAATGATAATTAAAGATCACTTTCAACAACGGATCTCTTGGCTCTCGCATCGATGAAGAACGCAGCAAAAAACTGTCTCTTATACACATCTCCGAGCCCACGA
>1102:10291:24664__T604__S_1036
AAGTCGTAACAAGGTTTCCGTAGGTGAACCTGCGGAAGGATCATTAAAAAGTGAGGTATTTTATACCTCTTGTATTTAAAACCCAACTCTTTTATTAAAATATAAAATTTTAAAATAAAAAAAAAACTTTCAATAATGGATCTCTTGGTTCTCGCATCGATGAAGAACGCAGAAAAAGTCCTGTCTCTTATACACATCT
>1101:16179:5701__T604__S_0871
AAGTCGTAACAAGGTTTCCGTAGGTGAACCTGCGGAAGGATCATTACCAATCTTTAGCGAACCTTGGCTTTGCCATGGTCTCGCGAACCCTTGTATTTAAAACCCAACTCATAGTAAAATAATAATACTTTTATCATTATGATATAAGATCACTTTCAACAACGGATCTCTTGGCTCTCGCATCGATGAAGAACGCAGTGAACCACAGCTGTCTCTTATACAC
>1105:10784:14320__T604__S_0323
AAGTCGTAACAAGGTTTCCGTAGGTGAACCTGCGGAAGGATCATTACCAATCTTTTAGAGGGCCTTGGGCTTGTCCATGGTCTCGCGAAACTTTGTATTTAGAACCCGCTCATGTAAATTTTTTTTAAACGTATGTTATTATATATAATAAATAAAGATCACTTTCAACAACGGATCTCTTGGTTCTCGCATCGATGAAGAACGCAGTGAACGAACTGTCTCTTA
>1102:6665:6359__T604__S_0942
AAGTCGTAACAAGGTTTCCGTAGGTGAACCTGCGGAAGGATCATTACCAATTTTAGCGAACCTGATCCTTTTGGTTACGGTCTCGCGAAAAAACTGTATTTAAAACCCCACTCTTATATAAAATAAATGAATCTTATAATAATAAATAAAGATCACTTTCAACAACGGATCTCTTGGCTCTCGCATCGATGAAGAACGTAGTAAAAATACTGTCTCTTATAC
>1103:14272:6243__T593__S_0016
AAGTCGTAACAAGGTTTCCGTAGGTGAACCTGCGGAAGGATCATTACCAATCTTTTAGCGGGCCTTGGCTTTGTCTATGGTCTCGCAAAAAACTCTGTATTTAAAACCCGCTCATAAGTTAAAACATAATTTTTGTTATATTATATTATAATAATAAAGATCACTTTCAACAACGGATCTCTTGGCTCTCGCATCGATGAAGAACGTAGCGAAGGTCTGTCTCTT
>1106:8285:25478__T604__S_1447
AAGTCGTAACAAGGTTTCCGTAGGTGAACCTGCGGAAGGATCATTAGAATATTAGGAAGATTTTTAAATCTTTCTAACACTTATTCAAAATTTTCTATCTTATATATACTATATATATTTAAACATTTTAAAAAAATTTTTGATAACTTTCAACAACGGATCTCTTGGCTCTTGCATCGATGAAGAACGCAGCAAACTCTCTGTCTCTTATACACATCTCCGAG
>2101:23022:3847__T604__S_1053
AAGTCGTAACAAGGTTTCCGTAGGTGAACCTGCGGAAGGATCATTAGAATAATGGAAATTTATTTTCCTAATACTTTATTCAAAAAATTTCAATCTATAAAAATTTTTTTTTAAAATAAAAAACTTAAATTAAGATAACTTTCAACAACGGATCTCTTGGCTCTTGCATCGATGAAGAACGTAGTGAAAAACTGTCTCTTATACACATCTCCGAGCCCACGA
>1102:17762:12675__T593__S_0018
AAGTCGTAACAAGGTTTCCGTAGGTGAACCTGCGGAAGGATCATTAACAAAGATTTTTTTAATAATCTTGGATCAACCTGTGAATCACTTTTTTTATAATTTATTACATAATCCACCTTTTTTGTTTTATTTTTTTCTAAACTATAATAAAATTAAATATTATAAAACTTTCAGCAACGGATCTCTAGGCTCTTGCATCGATGAAGAACGCAGCGAACCCTA
>1104:27820:10754__T593__S_1261
AAGTCGTAACAAGGTTTCCGTAGGTGAACCTGCGGAAGGATCATTACCGATTTTAGCGTGCCTGGTTAATTGACCATGGTCTCGCGAAATTTTGTATTTAAAACCCACACTTTGTAATAATTTTTTTAAATCATATATCATGATAAAAATAAAGATCACTTTCAACAACGGATCTCTTGGTTCTCGCATCGATGAAGAACGCAGTAAAAACCTGTCTCTTATACA
>2112:25742:7370__T604__S_0045
AAGTCGTAACAAGGTTTCCGTAGGTGAACCTGCGGAAGGATCATTATTATTTGGGTGGGGGTTTGCTGCTCATAACTGTTGCTCTTGTGGTGTCTTGAATTTATAAACAGTAAACTCTTACCTAAATAAAATTCCTATTTCCAAATAGGAGCGAGATAAACTTATATTTAAAACCCACTCTTGAACGTATAAAAATTTATGTATTATAATGATAAAATAAAGA
>1112:11892:19813__T604__S_1396
AAGTCGTAACAAGGTTTCCGTAGGTGAACCTGCGGAAGGATCATTAGAATATTGGGAAGATTTTTAAATCTTTCTTAACACTTATTCAAAAATTTCGATCTTATATCATATATTTAAACATTTTTAAAAAATTTTTGATAACTTTCAACAACGGATCTCTTGGCTCTTGCATCGATGAAGAACGCAGCGAAACACCTGTCTCTTATACACATCTCCGAGCCCACG
>1109:10809:9519__T604__S_1368
AAGTCGTAACAAGGTTTCCGTAGGTGAACCTGCGGAAGGATCATTATCGATTTCAGCGCGATTTTTTTCGCGCACGTATTTAAAACCCCCACTCTTATAAATATTTTTATCATGATTTTTTTTACTTTAAGTAAATTAAAAGATCACTTTCAACAACGGATCTCTTGGTTCGGGTATTGATGAAGAACGCAGTGAAACTCCACTGTCTCTTATACACATCTCCG
>1107:23381:7531__T593__S_0780
AAGTCGTAACAAGGTTTCCGTAGGTGAACCTGCGGAAGGATCATTACCAATCTTTAGCGGGCCATGGGCTTGTCCATGGTCTCGCAAAAAACTCTGTATTTAAAACCCGCTCATAAATTATAAAACATAATTTGTTATTTATTATAATAATAAAGATCACTTTCAACAACGGATCTCTTGGCTCTCGCATCGATGAAGAACGCAGTAAACACCAACTG
>1103:12116:17458__T593__S_0157
AAGTCGTAACAAGGTTTCCGTAGGTGAACCTGCGGAAGGATCATTACCAATCTTTTAGCGAGCCTTGGCTTTGCCCATGGTCTCGCAAAACTCTGTATTTAAAACCCGTTCATAAATTTAAAACACAATTTTTGTTATTATTATTATAATAAAGATCACTTTCAACAACGGATCTCTTGGCTCTCGCATCGATGAAGAACGCAGTAAACCGCCCTGTCTCTT
>1103:9109:9632__T604__S_1074
AAGTCGTAACAAGGTTTCCGTAGGTGAACCTGCGGAAGGATCATTACCAATCTCTCAGTGGGATCTTGGTTTACCCATGGTCTCGCGAAACTTTGTATTTAAAACCAACTCAAAAAATAATACTTATAATATCAAATGGTATAAATAAAGATCACTTTCAACAACGGATCTCTTGGCTCTCGCATCGATGAAGAACGCAGCAAAAGTCTGTCTCTTATACACAT
>2110:21207:9263__T593__S_1465
AAGTCGTAACAAGGTTTCCGTAGGTGAACCTGCGGAAGGATCATTACCAATCTTTTAGCGAGCCTTGGCTTTGTCCATGGTCTTGCAAAGTTCTGTATTTAAACCCGCTCATAAATTAAAACAATTTTTGTTATTATTATAATAATAAAGATCACTTTCAACAACGGATCTCTTGGCTCTCGCATCGATGAAGAACGCAGTGAAGACATTCTGTCTCTTATAC
>1103:13587:14651__T604__S_0193
AAGTCGTAACAAGGTTTCCGTAGGTGAACCTGCGGAAGGATCATTACCAATCTCTAGCGGGCCTTGGCTTGTCCCATGGTCTTGCGAAATTTTGTATTTAAAACCAACTCTTTGTAAAATTAATAACTTTTATATCATTGATATAAATAAAGATCACTTTCAACAACGGATCTCTTGGCTCTCGCATCGATGAAGAACGTAGCAAAGAACTGTCTCTTATACACA
>1108:17134:23675__T604__S_0189
AAGTCGTAACAAGGTTTCCGTAGGTGAACCTGCGGAAGGATCATTAGAATATTAGAAAGATTTTTTAAATCTTTCCAATACTTTACTCAAAATTTTCGGTCTTAAATAATACTTTATAAATATTTAAAAAGAAATTTGATAACTTTCAACAACGGATCTCTTGGCTCTTGCATCGATGAAGAACGCAGTGAATATCTGTCTCTTATACACATCTCCGAGCCC
>2103:10561:6551__T604__S_1238
AAGTCGTAACAAGGTTTCCGTAGGTGAACCTGCGGAAGGATCATTAAAAAATGAGGTATTTTATACCTCTTGTATTTAAAACCCAACTCTTTTATTAAAATATAAAATTTTAAAAATAAAAAAAAAAACTTTCAACAATGGATCTCTTGGCTCTCGCATCGATGAAGAACGTAGCGAAGCTGCCCTGTCTCTTAT
>1107:3802:13618__T593__S_0620
AAGTCGTAACAAGGTTTCCGTAGGTGAACCTGCGGAAGGATCATTATAAATATTAAGCTTGCCTTGGCTTTTATAAGTCCTGGCTTGCGAATCCTTCGTATTTAAAACCCCACTCTTTTAATATGAATCATATTTTTTATGTTAAAAAATAATATAAAGATCACTTTCAACAACGGATCTCTTGGCTCTCGCATCAATGAAGAACGCAGTGAATAGCTGTCTC
>1103:12739:19160__T604__S_1085
AAGTCGTAACAAGGTTTCCGTAGGTGAACCTGCGGAAGGATCATTGAAAAAAAAAACATAATGTTTTTTTTTACTACCTATGTGCACCAATAGAACCTTTTCAATCCTACATTTTTGACTGAAATTTTTTAAATAAAAATAAATACAACTTTCAACAACGGATCTCTTGGCTCTCGCATCGATGAAGAACGCAGCGAAGAACTGTCTCTTATA
>1108:13273:16886__T604__S_0296
AAGTCGTAACAAGGTTTCCGTAGGTGAACCTGCGGAAGGATCATTAAGAATAATCTTTTGGCCGAGGGTTCCTCGCGCCACGTATACTTACAACCCAACTCTTATGAATCAAAAAATTTTTTAAATTTAATTTAAGAAAAAGATCACTTTCAACAACGGATCTCTTGGCTCTCGCATCGATGAAGAACGCAGCGAAATTCTGTCTCTTATACACATCTCCGAG
>1105:14605:9635__T604__S_0724
AAGTCGTAACAAGGTTTCCGTAGGTGAACCTGCGGAAGGATCATTACCAATCTTTTTAGCGGACCTTGGCTTTGTCCATGGTCTCGCAAAAAACTCTGTATTTAAAACCCGCTCATAAATTTATAAAACATTAATTTTTGTTATTATAATAATAAAGATCACTTTCAACAACGGATCTCTTGGCTCTCGCATCGATGAAGAACGTAGCAAAGCCGCTGTCTCT
>1109:8733:12240__T604__S_0734
AAGTCGTAACAAGGTTTCCGTAGGTGAACCTGCGGAAGGATCATTACCAATATAGCGAACCGAGCGTTAGCGAGGTTTCGCGATCAAACTTGTATTTAAAACCCAACTCTTTAAATGTATATTATTGTATTTTAAATAATAAAAGATCACTTTCAACAACGGATCTCTTGGCTCTCGCATCGATGAAGAACGCAGCAAATACGATCTGTCTCTTATACACATC
>1103:19813:21511__T604__S_0078
AAGTCGTAACAAGGTTTCCGTAGGTGAACCTGCGGAAGGATCATTACCAATCTTTTTAGCGGGCCTTGGGCTTGTCCATGGTCTTGCAAAACTTGTATTTAAAACCCGCTCATGTAAATTTTTTTAAACGTATATTATTATATAAATAAAGATCACTTTCAACAACGGATCTCTTGGTTCTCGCATCGATGAAGAACGCAGCAAATACAAGCTGTCTCTTATA
>1108:15427:13304__T604__S_1092
AAGTCGTAACAAGGTTTCCGTAGGTGAACCTGCGGAAGGATCATTACCAATCTCTAGCGGGACTCGTAAGTGGGTCTCGCGAAACTCTGTATTTAAAACCCAACTCTAAAAATAAAAAAATACATGCACATTATATGTAAATAAAGATCACTTTCAACAACGGATCTCTTGGCTCTCGCATCGATGAAGAACGCAGTAAAAAACTGTCTCTTATACACATCTCC
>1102:11694:26773__T604__S_0271
AAGTCGTAACAAGGTTTCCGTAGGTGAACCTGCGGAAGGATCATTACAAATCATGGCGAACCTCGCGGTTTCGCGAGGTTATGCGTCCATTTTTTTTTATTTGTATTTAAAACACCCACTCTTTAAAAAAAAATATATTTATCCAATGATAAAAATAAAAAGATCACTTTCAACAACGGATCTCTTGGCTCTCGCATCGATGAAGAACGTAGCAAATACCTGT
>1106:14149:6037__T593__S_0707
AAGTCGTAACAAGGTTTCCGTAGGTGAACCTGCGGAAGGATCATTATAAAATTTTCATATATTAATTTATTTAATATATAAAATTATATACAAAATGTATTCAAAACCCACACTCTTTATAACCAAAAAAAAAATATATATAATATATATATAAAAAAAACAACTTTCAACAACGGATCTCTTGGCTCTCGCATCGATGAAGAACGTAGTAAACCCCTCCT
>1101:11046:7483__T593__S_1348
AAGTCGTAACAAGGTTTCTGTAGGCGAACCTGCGGAAGGATCATTAGAATAACGGAAGATTATTTAGATCTTTCTAATATCTTATTCAAAATCTCATCTTATAAATTTTAAAATAAAAAGACTTAATAAATTATGATAACTTTCAACAACGGATCTCTTGGTTCTTGCATCGATGAAGAACGTAGCGAAGAGACTGTCTCTTATACACATCTCCGAGCCCACGAG
>2106:16865:10950__T593__S_0960
AAGTCGTAACAAGGTTTCCGTAGGTGAACCTGCGGAAGGATCATTAAGAATTTTGATCTCGGCGCGAAAGCGCCTTGTGTTTAAAACCCCCCACTCTTTTTAAACTGAATTTTTTTTTTTTTAAAAAAATAATAATAATAATTATGATCACTTTCAACAACGGATCTCTTGGCTCTCGCATCGATGAAGAACGTAGCGAATAGACTGTCTCTTATACACATCT
>1104:18628:22329__T604__S_1280
AAGTCGTAACAAGGTTTCCGTAGGTGAACCTGCGGAAGGATCATTAAAAAATTGAGGTATTTTATACCTCTTGTATTTAAAACCCAACTCTTTTAAACCTAATTTTTTAATAAAAAAAAAAACTTTCAACAACGGATCTCTTGGCTCTCGCATCGATGAAGAACGTAGCAAACTAACCCTGTCTCTTATACACATCTCCGAGCCCACGAGACGCATCC
>1103:11033:21744__T604__S_0944
AAGTCGTAACAAGGTTTCCGTAGGTGAACCTGCGGAAGGATCATTAGAATACTAGGAATTTATTTTCCTATTACTTTATTCAAAAAATTTCAATCTAAAATTTAATTTTAAAAAAATAAAAATTCTAAATAAAAAGATAACTTTCAACAACGGATCTCTTGGCTCTTGCATCGATGAAGAACGTAGTAAACAACCTGTCTCTTATACACATCTCCGAGCCCACGA
>1101:10071:7450__T604__S_0189
AAGTCGTAACAAGGTTTCCGTAGGTGAACCTGCGGAAGGATCATTAGAATATTAGGAAGATTTTTTAATCTTTCCGATGCTTTACTCAAAATTTTCGGTCTTAAATATACTTCATATATTTAAATATTTAAAGAAATTTGATAACTTTCAACAACGGATCTCTTGGCTCTTGCATCGATGAAGAACGTAGCGAACCAATCCTGTCTCTTATACACATCTCCG
>1101:12683:27610__T593__S_1244
AAGTCGTAACAAGGTTTCCGTAGGTGAACCTGCGGAAGGATCATTACCAATTTTAGCGAGCCTGGCATTACGTTCATGGTCTCGTGAAATTATTGTATTTAAAACCCCACTCTTCTATAATAAAATAATATGTATTATGATAAAAAATTAAAGATCACTTTCAACAACGGATCTCTTGGTTCTGGCATCGATGAAGAACGTAGCGAAGTCATCCTGTCTCTTAAC
>1101:12494:2085__T604__S_0932
AAGTCGTAACAAGGTTTCCGTAGGTGAACCTGCGGAAGGATCATTACTGATTTAGCGAACCGAGCGTTAGCAAGCTTTTGCGATCAATTTATATTTAAAACCCCACTCTTTGAACGTATAAAATTTTTTTATGTATCATAATGATAAAATAAAGATCACTTTCAACAACGGATCTCTTGGCTCTCGCATCGATGAAGAACGTAGTAAATCCGCTGTCTCTTAT
>2103:22707:13007__T604__S_0049
AAGTCGTAACAAGGTTTCCGTAGGTGAACCTGCGGAAGGATCATTACCAATCTTTTAGCGAGCCTTGGCTTTGTCCAATGGTCTCGCAAAAACTCTGTATTTAAAACCCGCTCATAAATTATAAAACATAATTTTTGTTATTATTATAATAATAAAGATCACTTTCAACAACGGATCTCTTGGCTCTCGCATCGATGAAGACGTAGTGAATACTAGCTGTCT
>1102:20740:16626__T593__S_0166
AAGTCGTAACAAGGTTTCCGTAGGTGAACCTGCGGAAGGATCATTACCAATCTTTTAACGGGCCTTGGCTTTTTTGTCCATGGTCTTGCAAAATTCTGTATTTAAAACCCGCTCATAAATTAGAACAATTTTGTTATTATTATAATAATAAAGATCACTTTCAACAACGGATCTCTTGGCTCTCGCATCGATGAAGAACGCAGTGAAAAACAACTGTCTCTT
>1108:12287:27135__T604__S_1137
AAGTCGTAACAAGGTTTCCGTAGGTGAACCTGCGGAAGGATCATTACTGATTTAGCGAACCCAGCGTTTAGCAATGTTTTGCGATCATTTATATTTAAAACCCACTCTTGAATGTATAAAATTTATGTATTATATAAATAAATAAAGATCACTTTCAACAACGGATCTCTTGGCTCTCGCATCGATGAAGAACGCAGCAAATCAGGTCTGTCTCTTATACAC
>1102:10646:15418__T593__S_0725
AAGTCGTAACAAGGTTTCCGTAGGTGAACCTGCGGAAGGATCATTATTGAATCTAAGCAAGCCTGGCTTGCACGTATTTAAAACCCCACACTTTTGAAAATAATATATTTTACTTAAAATAAGTAATTAAAAGATCACTTTCAACAACGGATCTCTTGGTTCTCGCATCGATGAAGAACGTAGTAAAAAACTGTCTCTTATACACATCTCCGAGCCCACGAGAC
>1104:10270:17685__T604__S_1453
AAGTCGTAACAAGGTTTCCGTAGGTGAACCTGCGGAAGGATCATTAGAATAATGGGAAATTATTTTCCTTTATACTTTATTCAAAAATTTCATTCAATATAAAATTTTTTTTTTAAAATAAAAACTTAAATTAAGATAACTTTCAACAACGGATCTCTTGGTTCTTGCATCGATGAAGAACGTAGTAAATGTACTGTCTCTTAT
>2104:13985:6046__T593__S_0165
AAGTCGTAACAAGGTTTCCGTAGGTGAACCTGCGGAAGGATCATTATAAAATTTTCATATATTTAATTTTAATATATAAAATTTATATATACAAAATGTATTCAAAACCCACACTCTTATAAACCATTTATAAAAATGTTATATCTCGTATATAATAATAACAAAAAAACAACTTTCAACAACGGATCTCTTGGCTCTCGCATCGATGAAGAACGTAGCAAAACG
>1101:11159:16859__T604__S_0128
AAGTCGTAACAAGGTTTCCGTAGGTGAACCTGCGGAAGGATCATTACCAATCTTTTAGCGAGCCTTGGCTTTGTCCATGGTTTCGCAAAAACTCTATTTAAAACCCGCTCATATAAATTTAAAACATAATTTTTGTTATTATTATGATAATAAAGATCACTTTCAACAACGGATCTCTTGGCTCTCGCATCGATGAAGAACGCAGCGAAGCGCTACTGTCTC
>2107:7763:7320__T604__S_1238
AAGTCGTAACAAGGTTTCCGTAGGTGAACCTGCGGAAGGATCATTAAAAAATGAGGTATTTTATACCTCTTATATGTATTTAAAACCCAACTCTTTTTAAAATATAAATTTTTTTAAAGAAAAAAAAAAAACTTTTAACAATGGATCTCTTGGCTCTCGCATCGATGAAGAACGTAGCAAACAGGCTCTGTCTCTTATACACATCT
>1109:24602:5164__T604__S_1079
AAGTCGTAACAAGGTTTCCGTAGGTGAACCTGCGGAAGGATCATTACCAATCTTTAGCGGACCATGGTCTCGCGAAACCTGTATTTAAAACCAACTCTTAAAAAAATTATTACTTATATCATCAAAATGGTATATAAATAAAGATCACTTTCAACAACGGATCTCTTGGCTCTCGCATCGATGAAGAACGTAGCAAAGTACTGTCTCTTATACACATCTCC
>1101:19902:20171__T604__S_0202
AAGTCGTAACAAGGTTTCCGTAGGTGAACCTGCGGAAGGATCATTACCAATCTTTTTAGCGAACCTTGGCTTTGTCCATGGTCTCACAAAAAAACCCTGTATTTAAAACCCGCTCATAAATTTAAAAAACATAATTTTTGTTATTAATTATAATAATAAAGATCACTTTCAACAACGGATCTCTTGGCTCTCGCATCGATGAAGAACGCAGTGAACTTGCACTG
>1101:5033:17363__T593__S_1348
AAGTCGTAACAAGGTTTCCGTAGGTGAACCTGCGGAAGGATCATTACAAATTATGGCGAACTTCGCGTTTCGTGAGGTTTTGCGTCCAAATATATATTTAAAACATCCCACTCTTTAAAAAAAAAAAAAATTTATCTAATGATAAAATAAAAAAGATCACTTTCAACAACGGATCTCTTGGCTCTCGCATCGATGAAGAACGCAGCGAACGTAGCTGTCTCTT
>1103:4759:6758__T604__S_0851
AAGTCGTAACAAGGTTTCCGTAGGTGAACCTGCGGAAGGATCATTACCAATTTTAGCGAACCTGATCCTTTGGGTTATGGTCTCGCGAAAAAACTGTATTTAAAACCCCCACTCTTCATATAATAAAATGAATCTATTATATAAATAAATAAAGATCACTTTCAACAACGGATCTCTTGGCTCTCGCATCGATGAAGAACGTAGTGAAGATGACTGTCTCTTAT
>1101:6635:22610__T604__S_1012
AAGTCGTAACAAGGTTTCCGTAGGTGAACCTGCGGAAGGATCATTATCGATTTTAGCGAACCTAACCTTTTGGGTTTATGGTCTCGCGAAAAAAACTGTATTTAAAACCCCTCTCTTTTTTATAATAAAATGAATCTATTTATATAATAATAAATAAAATAAAGATCACTTTCAACAACGGATCTCTTGGCTCTCGCATCGATGAAGAACGTAGCGAAAGATAC
>1110:10508:23531__T604__S_1027
AAGTCGTAACAAGGTTTCCGTAGGTGAACCTGCGGAAGGATCATTACCAATCTTTTAGCGGACCTTGGCTTTGTCCATGTTCTTGCAAAAACTTCTGTATTTAAAACCCGCTCATAAATTATAAAACATAATTTGTTATTATTATAATAATTAAGATCACTTTCAACAACGGATCTCTTGGCTCTCGCATCGATGAAGAACGCAGCGAAACTACACTGTCTCT
>1103:22482:16635__T593__S_1348
AAGTCGTAACAAGGTTTCCGTAGGTGAACCTGCGGAAGGATCATTAGAATAATGGAAGATTGTTTAGATCTTTCTAATATCTTACTCAAATCTCATTCTATAAAATTTTTTTTTGAAGTATAAAAAGACTTAATAAATTATGATAACTTTCAACAACGGATCTCTTGGCTCTTGCATCGATGAAGAACGCAGTAAATTTCGCCTGTCTCTTATACACATCTC
>1111:19319:3698__T604__S_0029
AAGTCGTAACAAGGTTTCCGTAGGTGAACCTGCGGAAGGATCATTACCAATCTCTAGCGGGCCTTGGGCTAGCCCACGGTCTCGCGAAATCAAAACCTGTACTTAAAACCAACCCATGTAACAAATTTGTAACGTAACTTCTTATATGTATAATATATAAAGATCACTTTCAACAACGGATCTCTTGGCTCTCGCATCGATGAAGAACGTAGCGAACACTA
>1101:12877:15130__T593__S_0620
AAGTCGTAACAAGGTTTCCGTAGGTGAACCTGCGGAAGGATTATTATAAATATTAAGCTTGCCTTGGTTCTTATAAGCCCTGGCTTGCGAAATCCATTGTATTTAAAACCCACTCTTTAAAATGAATCATATTTTTATGTTAAAAATAATATAAAGATCACTTTCAACAACGGATCTCTTGGCTCTCGCATCGATGAAGAACGTAGTGAAGACCTGTCTCTT
>1108:10578:24674__T593__S_0776
AAGTCGTAACAAGGTTTCCGTATGTGAACCTGCGGAAGGATCATTACTGATTTGGCGAACCGAACGTTAGCGAGGTTCTGCGATCATTTATATTTAAAACCCCACTCTTGAACGTATAAAATTTGTTATTATAATGATAAAATAAAGATCACTTTCAACAACGGATCTCTTGGCTCTCGCATCGATGAAGACGCAGCAAAATTAAGCTGTCTCTTATACACATCT
>1103:17642:16492__T604__S_0863
AAGTCGTAACAAGGTCTCCGTTGGTGAACCAGCGGAGGGATCATTACTGATTTAGCGAACCTAGCGTTAGCAAGGTTTTGCGATCATTTATATTTAAAACCCACTCTTAAACGTATAAAATTTATGTTATTATAATGATAAAATAAAGATCACTTTCAACAACGGATCTCTTGGTTCTCGCATCGATGAAGAACGCAGCGAAAGCTGCTGTCTCTTATACACAT
>1101:14846:16105__T593__S_0801
AAGTCGTAACAAGGTTTCCGTAGGTGAACCTGCGGAAGGATCATTAGAATAATGGAAAATTATTTTCCTAATACTTTATTCAAAAATTTCATTCAATATAAAATTTTTTTTTAAAATAAAAAAACTTAAATTAAGATAACTTTCAACAACGGATCTCTTGGTTCTGGCATCGATGAAGAACGCAGCGAACAAGCGCTGTCTCTTATACACATCTCCGAGCCCAC
>1111:3665:12900__T593__S_0016
AAGTCGTAACAAGGTTTCCGTAGGTGAACCTGCGGAAGGATCATTACAAATTATGGCGAACTTCGCGTCTCGCGAGGTTTTGTGTCCAAACTTATTTAAAACATCCCACTCTTTAAAAAAAAGAAAAAAAAAAAATTATCTAATGATAAATAAAAAGATCACTTTCAACAACGGATCTCTTGGTTCTCGCATCGATGAAGAACGTAGCAAAAAGTATCTG
>1101:14557:5811__T604__S_0864
AAGTCGTAACAAGGTTTCCGTAGGTGAACCTGCGGAAGGATCATTACCAATCTCTAGCGAACCTTGGCTTTGCCATGGTCTCGTGAACCCCCTTGTATTTAAAACCCAACTCATAGCAAATAATAATACCTTTTATCATTATGATATAAGATCACTTTCAACAACGGATCTCTTGGCTCTCGCATCGATGAAGAACGCAGCAAAGCACTGTCTCTTATACACA
>2105:22706:12413__T604__S_0064
AAGTCGTAATAAGGTTTCCGTAGGTGAACCTGCGGAAGGATCATTACCAATCTTTAGCGGGCCTTGGACTTGTCCAGGGTCTTGCGAAACTTGTATTTAAAACCCGTTCATAAATTTTTAAATAAAATATATATGTATTATATAAATTAAGATCACTTTCAACAACGGATCTCTTGGCTCTCGCATCGATGAAGAACGTAGCGAACCGCTGTCTCTTATACACAT
>1101:6675:9823__T604__S_0365
AAGTCGTAACAAGGTTTCCGTAGGTGAACCTGCGGAAGGATCATTAGAATACTAGGAAGATTTTTTAAATCTTTCCAATACTTATTCAAAATTTTCGATCTTATACTATATATATCGATATTAATATTTTTAAAAAATTTTTGATAACTTTCAACAACGGATCTCTTGGCTCTTGCATCGATGAAGAACGCAGCAAACCCCTGTCTCTTATACACATCTCCGAG
>1101:14167:10812__T604__S_0117
AAGTCGTAACAAGGTTTCCGTAGGTGAACCTGCGGAAGGATCATTATTGTACTATAAGATCGTAACTTTTTTGGTTCTTTTTTTGTCCTGTTAAACGAAAGTTACGATCGTCTAGTACATCCTTAACAGGAGCAAAAAATATTTAAAACCCAACTCTATGAAATTCAAATTTATTTTTTTAAAATTTAATTTAAAAAAAAGATCACTTTCAACAACGGATCTCTT
>2111:3165:13044__T604__S_1158
AAGTCGTAACAAGGTTTCCGTAGGTGAACCTGCGGAAGGATCATTACAAATTATGGCGAACTTCGCGTTTCGCGAGGTTTTGCGTCCAAATATATATTTAAAACACCCACTCTTTAAAAAAAAAAATTATCTAATGATAAATAAATAAAAAGATCACTTTCAACAACGGATCTCTTGGCTCTCGCATCGATGAAGAACGCAGTGAACTGCTGTCTCTTATACA
>2107:25376:12189__T593__S_0403
AAGTCGTAACAAGGTTTCCGTAGGTGAACCTGCGGAAGGATCATTATAAAATTTTCATATATTAATTTATTTAATATAATAAAATTATATACAAAATGTATTCAAAACCCACACTCTTTATAACCAAAAAAAATAATATATATTTAATATATATATAAAAAAAACAACTTTCAACAACGGATCTCTTGGCTCTCGCATCGATGAAGAACGTAGTGAAATAGACTG
>1101:15562:18250__T604__S_0063
AAGTCGTAACAAGGTTTCCGCAGGTGAACCTGCGGAAGGATCATTACCAATCTTTTAGCGGGCCTTGGCTTTGTCCATGGGTCTCGCAAAAAAAACTGTATTTAAAACCCGCTCATAAATTATAAAACACAATTTCTGTTATTATATTATAATAATAAAGATCACTTTCAACAACGGATCTCTTGGCTCTCGCATCGATGAAGAACGTAGTAAATCACTCTGTC
>1101:22696:6128__T604__S_1506
AAGTCGTAACAAGGTTTCCGTAGGTGAACCTGCGGAAGGATCATTAGAATATTAGGAAGATTTTTTAATCTTTCCAATACTTTACTCAAAATTTTCAGTCTCAAATATACTTATTTATTTAAATATTTAAAAAGAAATTTGATAACTTTCAACAACGGATCTCTTGGCTCTTGCATCGATGAAGAACGCAGCAAACGGCGACTGTCTCTTATACACATCTCCG
>2102:17849:14967__T604__S_0481
AAGTCGTAACAAGGTTTCCGTAGGTGAACCTGCGGAAGGATCATTAAAAAATTTGGGGTATTTATACCTCTTGTATTTAAAACCCAACTCTTTAAACTTCATATTTTTAAATAAAATAAAAACTTTCAACAACGGATCTCTTGGCTCTCGCATCGATGAAGAACGCAGTAAAATCCTGTCTCTTATACACATCTCCGAGCCCACGAGACTAGCAACCATCTCG
>1103:12388:2486__T593__S_0877
AAGTCGTAACAAGGTTTCCATAGGTGAACCTGCGGAAGGATCATTAGAATACTAGGAATTTATTTTCCTATTACTTTATTCAAAAAATTTTAATCTAAAGAAAAAAATTTTTTTTAAAAAATAAAAATTATAAATAAAAAAAGATAACTTTCAACAACGGATCTCCTGGCTCTTGCATCGATGAAGAACGCAGTAAAAGGGTCTGTCTCTTATACACATCTCCGA
>1105:19035:13019__T593__S_0448
AAGTCGTAACAAGGTTTCCGTAGGTGAACCTGCGGAAGGATCATTATAAAATTTTCATATATTAATTTATTTAATATATAAAATTATATACAAAATGTATTCAAAACCCACACTCTTTATAACCAAAAAAAAATATTATATTTATAATATAAAAAAACAACTTTCAACAACGGATCTCTTGGCTCTCGCATCGATGAAGAACGTAGTAAATAACTGTCTCTTATA
>2106:12658:4529__T604__S_0864
AAGTCGTAACAAGGTTTCCGTAGGTGAACCTGCGGAAGGATCATTACCAATCTTTAGCGAACCTTGGCTTTGCCATGGTCTCGCGAACCCTCTTGTATTTAAAACCCAACTCATGATAAGATAAATACTTTTTATATCATTATGATGTAAAGATCACTTTCAACAACGGATCTCTTGGCTCTCGCATCGATGAAGAACGTAGCGAAAAGTACTGTCTCTT
>2111:18812:13867__T593__S_0656
AAGTCGTAACAAGGTTTCCGTAGGTGAACCTGCGGAAGGATCATTACCAATCTTTTAGCGGGCCCTTGGATTTGTCCATGGTCTCGCAAAAACTCTGTATTTAAAACCCGCTCATAAATTAAACAATATTTTTGTTATTATTATAATAATAAAGATCACTTTCAACAACGGATCTCTTGGCTCTCGCATCGATGAAGAACGTAGTAAATCGAATCTGTCTCTT
>1109:12177:20957__T604__S_0743
AAGTCGTAACAAGGTTTCCGTAGGTGAACCTGCGGAAGGATCATTACCGATTTTAGCGAGCCTAACCTTTGGTTATGGTCTCGCGAAAACTTTGTATTTAAAACCCCACTCATGTATAAAAAAAAAAAATTTTTTCATATATAATAAATAAAAGATCACTTTCAACAACGGATCTCTTGGCTCTCGCATCGATGAAGAACGCAGCAAAGATCTGTCTCTTAT
>1101:15800:19394__T604__S_1238
AAGTCGTAACAAGGTTTCCGTAGGTGAACCTGCGGAAGGATCATTAGAATATTAGGAAGATTTTTTAAATCTTTCTTGACACCTATTCAAAAATTTCGATCTTATATATACTATATTTAAACATTTTAAAAAAATTTTTGATAACTTTCAACAACGGATCTCTTGGCTCTTGCATCGATGAAGAACGTAGTAAAGCCAACTGTCTCTTATACACATCTCCGAG
>1105:24403:14292__T604__S_1375
AAGTCGTAACAAGGTTTCCGTAGGTGAACCTGCGGAAGGATCATTAGAATATTGGGAAGATTTTTAAATCTTTCTAGACACCTATTCAAAAATTTCGATCTTATATATTTACTATATGTATTTAAACATTTTAAAAAATTTTTGATAACTTTTAACAACGGATCTCTTGGCTCTTGCATCGATGAAGAACGCAGTAAAACCCTGTCTCTTATACACATCTCCGA
>1102:23248:19798__T604__S_0871
AAGTCGTAACAAGGTTTCCGTAGGTGAACCTGCGGAAGGATCATTACCAATCTCTTAGCGGGCCTTGGCTCGTCCATGGACCCGCATTGTATTTAAAACCCAACTCATAAATGAATCATACTTTTTATATCAAATGTAAATAAAGATCACTTTCAACAACGGATCTCTTGGCTCTCGCATCGATGAAGAACGTAGTAAAAGAGCTGTCTCTTATACACATCT
>1103:2656:13268__T593__S_0091
AAGTCGTAACAAGGTTTCCGTAGGTGAACCTGCGGAAGGATCATTATTGATTTTAGATTAACCTGGCTTTTAGCCAAGGTTAATGCGAAATTCTTGTATTTAAAACTCACTCTTACATGAATCAAATTTTTTTTTTTTTATTGTAATAAAAAAAGATCACTTTCAACAACGGATCTCTTGGTTCTCGCATCGATGAAGAACGTAGTAAATCCCTGTCTCTTA
>1105:8880:7619__T593__S_1183
AAGTCGTAACAAGGTTTCCGTAGGTGAACCTGCGGAAGGATCATTATCAATTTCAGCGAAGTAATTCGCGTATGTATTTAAAACCCATACCTTTTGAAAAAAAAAAAAAAATTTTTACTTTAAAAAAAGTAATGTAAAGATCACTTTCAACAACGGATCTCTTGGCTCTCGCATCGATGAAGAACGTAGCGAAAGCACTGTC
>2109:13369:26570__T604__S_1109
AAGTCGTAACAAGGTTTCCGTAGGTGAACCTGCGGAAGGATCATTACCAATCTTTAGCGGGTCTTGGACTTGTCCATGGTCTCGCGAACTCTGTGTTTAAAACCCGCTCATGTATATTTTTTTAAATGTATGTTATTATCATATAAATAAGATCACTTTCAACAACGGATCTCTTGGCTCTCGCATCGATGAAGAACGTAGCGAAACCCACC
>1104:18208:15316__T593__S_1498
AAGTCGTAACAAGGTTTCCGTAGGTGAACCTGCGGAAAGATCATTACCAATCTTTTAGCGAGCCTTGGCTTTGTCCATGGTCTCGCAAAAACTCTGTATCTAAAACCCGCTCATAAATTAAAACATAGTTTTTGTTGTTATTATAATAATAAAGATCACTTTCAACAACGGATCTCTTGGCTCTCGCATCGATGAAGAACGTAGCGAATCATCTGTCTCTTAT
>1108:16552:5245__T604__S_0025
AAGTCGTAACAAGATTTCCGTAGGTAAACCTGCGAAAGAATCATTATCAATTGAAGCGAACTGAAAGGTTTCACGTTCTTTTATTTAAAATCCCACTCTTTTAAATATTTTATTTGTTTGAATCAAAAAAAAATAAAGATCACTTTCAACAACGGATCTCTTGGCTCTTGCATTGATGAAGAACGCAGCGAAACTCTGTCTCTTATACACATCTCCGAGCCCAC
>1104:17785:5801__T593__S_1003
AAGTCGTAACAAGGTTTCCGTAGGTGAACCTGCGGAAGGATCATTAAAAAAATTTTAAGGTATTTTATACCTCTTGTATTTAAAACCCAACTCTTTTAAACCTAATTTTTTAATAAATAAAAACTTTCAACAACGGATCTCTTGGTTCTGGCATCGATGAAGAACGCAGTAAAAAACTGTCTCTTATACACATCTCCGAGCCCACGAGACTGTGCTCTATCTC
>2102:18011:20209__T604__S_0189
AAGTCGTAACAAGGTTTCCGTAGGTGAACCTGCGGAAGGATCATTAGAATATTAGAAGGATTTTTAAATCTTTCCGATGCTTTACTCAAAATTTTCGGTCTTAAATATACTACATATATTTAAATATTTAAAATAAATTTGATAACTTTCAACAACGGATCTCTTGGCTCTTGCATCGATGAAGAACGCAGCAAAGGTCTGTCTCTTATACACATCTCCGAGC
>1107:25013:23094__T604__S_0243
AAGTCGTAACAAGGTTTCCGTAGGTGAACCTGCGGAAGGATCATTACCAATCTTTTAGCGGGCCTTGGCTTTTTTGTCCATGGGTCTCGCAAAAAAAAACTGTATTTAAAACCCGCTCATAAATTATAAAACACAATTTTTGTTATTATTATAATAATAAAGATCACTTTCAACAACGGATCTCTTGGCTCTCGCATCGATGAAGAACGCAGCGAAGGGACC
>1102:15705:19891__T604__S_1050
AAGTCGTAACAAGGTTTCCGTAGGTGAACCTGCGGAAGGATCATTAGAATTATTAGGAAGATTTTTTAATCTTTCCAATACTTTACTCAAAATTTTCGGTCTTATATACATATATTTAAATATTTTTAAAAAATTTTTTGATAACTTTCAACAACGGATCTCTTGGCTCTTGCATCGATGAAGAACGCAGTAAACCGAATCTGTCTCTTATACACATCTCCGA
>2114:29160:11550__T604__S_1396
AAGTCGTAACAAGGTTTCCGTAGGTGAACCTGCGGAAGGATCATTAGAATATTAGGAAAGATTTTTAAATCTTTTTAACACTTATTCAAAAATTTCGATCTTAATATACCATATATTTAAACATTTTTAAAAAATTTTGATAACTTTCAACAACGGATCTCTTGGCTCTTGTATCGATGAAGAACGTAGCGAATCCTAC
>1108:20065:11272__T593__S_0682
AAGTCGTAACAAGGTTTCCGTAGGTGAACCTGCGGAAGGATCATTAATGATTTTTTAAGCAAACCAAACTTTTTTAATAAAGTAAGGTTCTGCGAATATATTTAAAACCCCCTCACTCTTAATAAAAAAAAATTTCATTCAATTCATGTAATGAATAAAAAAAGATCACTTTCAACAACGGATCTCTTGGTTCTCGCATCGATGAAGAACGCAGTAAAAAATGC
>1103:11431:2951__T604__S_1078
AAGTCGTAACAAGGTTTCCGTAGGTGAACCTGCGGAAGGATCATTATTGTACTAGAGTCACCAGCTTGGCAACACCAAACTGGTGATATTAGTACATTTAGCGATTTTTAACGGGTTTTTTTAATTAAAAACCCCAATCCTAGCTCATAAATTTTATAATTCAAAAAACTATATAAAAAAAAAAGATCACTTTCAACAACGGATCTCTTGGCTCTCGCATCGATG
>1104:4602:21987__T604__S_0952
AAGTCGTAACAAGGTTTCCGTAGGTGAACCTGCGGAAGGATCATTACTGATTTAGCGAACCGAGCGTTAGCAAGGTTTTGCGATCAATTTATATTTAAAACCCACTCTTAAACGATGTATTTTTATTATATGATAAAATAAAGATCACTTTCAACAACGGATCTCTTGGCTCTCGCATCGATGAAGAACGCAGCAAACCGCTGTCTCTTATACACATCTCCGAG
>1103:20843:14933__T593__S_0403
AAGTCGTAACAAGGTTTCCGTAGGTGAACCTGCGGAAGGATCATTATTGTACTTAAGGTCATCAATTCGGCAGCCGAATTGATGACTTGTGAGTACACATTTAGGAGCAAAAATGTATTTAAAACCCACCCTTATATTTTTATTTACTTTAAAAAAAAAAAAGTAATGATCACTTTCAACAACGGATCTCTTGGTTCTCGCATCGATGAAGAACGCAGCAAACTG
>1109:18331:8931__T604__S_1105
AAGTCGTAACAAGGTTTCCGTAGGTGAACCTGCGGAGGGATCATTAAGAATTTTGATCTCGGCGCGAAAGCGCCTTGTGTTTAAAACCCCCACTCTTTTTAAACTGAAAATTTTTTTAAAAAAAATAATAATAATTGATCACTTTCAACAACGGATCTCTTGGCTCTCGCATCGATGAAGAACGCAGTAAAGCGCTGTCTCTTATACACATCTCCG
>2107:15413:13740__T604__S_1134
AAGTCGTAACAAGGTTTCCGTAGGTGAACCTGCGGAAGGATCATTACCAATCTTTAGCGAACTTTGGCTTGTCCATAGTCTCGCGAAAACACGTATTTAAAACCCAACTCATAATAATATAATAATACTTATCATTATGATAATAAATAAAGATCACTTTCAACAACGGATCTCTTGGCTCTCGCATCGATGAAGAACGTAGCAAACCAGCACTGTCTCTTAT
>1102:22369:10349__T593__S_0965
AAGTCGTAACAAGGTTTCCGTAGGTGAACCTGCGGAAGGATCATTACCAATCTTTTAGCGGGCCTTGGCTTTGTCCATGGTCTCGCAAAACTCTGTATTTAAAACCCGCTCATAAATTAAAACATAATTTTTGTTATTATTATTAAAAAGATCACTTTCAACAACGGATCTCTTGGTTCTCGCATCGATGAAGAACGTAGCAAATCAGAGCTGTCTCTTATACA
>1101:16020:14252__T593__S_1251
AAGTCGTAACAAGGTTTCCGTAGGTGAACCTGCGGAAGGATCATTACAAATTATGGCGAACCTCGCGTTTCGCGAGGTTTTTGCGTCCATTTTCGTATTTAAAACATCCCACTCTTTAAAAAAAAAAAAAATTATCTAATGATAAATAAAAAGATCACTTTCAACAACGGATCTCTTGGTTCTCGCATCGATGAAGAACGCAGTAAAACGCCTGTCTCTTATAC
>1102:11077:18504__T593__S_0216
AAGTCGTAACAAGGTTTCCGTAGGTGAACCTGCGGAAGGATCATTATAAAATTAATTTATTATATAAAATATATTCAAAACCCACACTCTTTATAAACCATTTATAAAAAAATATTATATCTCATATAATAATAACAATAAACAACTTTCAACAACGGATCTCTTGGCTCTCGCATCGATGAAGAACGTAGCAAACAACTGTCTCTTATACACATCTCCGAGCC
>1104:3144:15806__T604__S_0295
AAGTCGTAACAAGGTTTCCGTAGGTGAACCTGCGGAAGGATCATTAAAAAATTTGGGGTATTTATACCTCTTGTATTTAAAACCCAACTCTTTAAACTTAAATTTTTAATAAAATAAAAAACTTTCAACAACGGATCTCTTGGCTCTCGCATCGATGAAGAACGTAGCAAAAAGCTGTCTCTTATACACATCTCCGAGCCCACGAGACGACATGTCATCTCGTA
>2104:3081:19688__T593__S_0362
AAGTCGTAACAAGGTTTCCGTAGGTGAACCTGCGGAAGGATCATTACCAATCTTTTTAGCGTGCCTTGGCTTTGTCCATGGTCTCGCAAAAAAAACCTGTATTTAAAACCCGCTCATAAAGTATAAAACGTAATTTTTGTTATTAATAATTAAGATCACTTTCAACAACGGATCTCTTGGCTCTCGCATCGATGAAGAACGTAGCGAACCC
>2102:13256:20677__T604__S_0946
AAGTCGTAACAAGGTTTCCGTAGGTGAACCTGCGGAAGGATCATTAACGATCTCGGCGCGAAAGCGCCTTGTGTTTAAAACCCCCCACTCTTTTTTAAACTGAGAATTTTTTTTTAAAAAAATAATAATAATTATGATCACTTTCAACAACGGATCTCTTGGCTCTCGCATCGATGAAGAACGTAGCAAAAGGATCTGTCTCTTATACACATCTCCGAGCCC
>1105:8497:19758__T604__S_1238
AAGTCGTAACAAGGTTTCCGTAGGTGAACCTGCGGAAGGATCATTAGAAAATGAGGTATTTTATACCTCTTGTATTTAAAACCCAATGCTTTATAAAATATTATTTTTTTAATAAAAAAAAAAAAAAAAAAAAACTTT
>2106:9922:12467__T593__S_0670
AAGTCGTAACAAGGTTTCCGTAGGTGAACCTGCGGAAGGATCATTAGTGATTTCAGCAAGCGCAAGCTTGCGAAAACCATGTATTTAAAACACCCACTCTTGTAAAAAAAAAAAAAATATGATTATTAAAATATTATAATTAAAGATCACTTTCAACAACGGATCTCTTGGCTCTCGCATCGATGAAGAACGTAGTGAAAAAACTGTCTCTTATACACAT
>1109:16147:27224__T604__S_1090
AAGTCGTAACAAGGTTTCCGTAGGTGAACCTGCGGAAGGATCATTACCAATCTTTAGCGGGCCTTGGGCTTGTCCATGGTCTCGCGAAACTTATATTTAAAACCCGCTCATATAAATTTTTTAAATACATGTTATTATATAAATTAAGATCACTTTCAACAACGGATCTCTTGGTTCTGGCATCGATGAAGAACGTAGTAAACGGACTGTCTCTTATACACAT
>1104:5954:8038__T604__S_0362
AAGTCGTAACAAGGTTTCCGTAGGTGAACCTGCGGAAGGATCATTACTGGTTGGCGAACCGAGCGTTAGCAAGGTTTTGCGATCATATTTATATTTAAAACCCACTCTTGAACGTATAAAATTTTGTATTATAATGATAAAATAAAGATCACTTTCAACAACGGATCTCTTGGCTCTCGCATCGATGAAGAACGTAGTGAACAACCCCTGTCTCTT
>1110:12780:9497__T604__S_0796
AAGTCGTAACAAGGTTTCCGTAGGTGAACCTGCGGAAGGATCATTAAAGAAGGCGAGAATTTTTTTATAGATTCTTGCTTGATCAACACAGTCCAAGTTTTGTATGAAATGGGATTCCCATAATTTATTTTAATAAAATGAAATAAAACTTTCAACAACGGATCTCTTGGCTCTTGCATCGATGAAGAACGTAGTGAAGAAACCCTGTCTCTTATACACATC
>2106:10883:19248__T593__S_1261
AAGTCGTAACAAGGTTTCCGTAGGTGAACCTGCGGAAGGATCATTACCGATTTTAGCGGACCTGATCTCTGATCATGGTCTCGCGAAAACTTGTATTTAAAACCCCACTCTTATCATTATTTTATATTATGTATATAATAAATAAAGATCACTTTCAACAACGGATCTCTTGGCTCTCGCATCGATGAAGAACGTAGCGAATCACTGTCTCTTATACACATCTCC
>1101:18545:6185__T604__S_1090
AAGTCGTAACAAGGTTTCCGTAGGTGAACCTGCGGAAGGATCATTATCGATTTTTGTCGAGCCTGGCTCGCGAAAAACTTTGTATTTAAAACACCCACCCTTTTAAAAATATTTTATATTATTAATTATTGTAATAATTAAAGATCACTTTCAACAACGGATCTCTTGACTCTCGCATCGATAAGAACGCAGCAAACGACGACTATCTCTTATACACATCTCCGA
>1101:26581:10384__T604__S_0986
AAGTCGTAACAAGGTTTCCGTAGGTGAACCTGCGGAAGGATCATTACCAATCTTTAGCGGGCCTTGGGCTTGTTCATGGTCCCGCAAAACTTGTATTTAAAACCCGCTCATGTAAAATTTTAAATATATCTGTTATATTATATAAATAAAGATCACTTTCAACAACGGATCTCTTGGCTCTCGCATCGATGAAGAACGTAGCAAAAGACTGTCTCT
>2112:23800:15685__T604__S_1144
AAGTCGTAACAAGGTTTCCGTAGGTGAACCTGCGGAAGGATCATTACCAATCTTTAGCGGGCCTTGGGCTTGTCCATGGTCTCGCGAAACTTGTATTTAAAACCCGCTCATGTAAATTTTTAAGTAATATTATATTATATGTATTATATAAATTAAGATCACTTTCAACAACGGATCTCTTGGCTCTCGCATCGATGAAGAACGCAGTAAACTAAACTGT
>1101:8101:21503__T593__S_0018
AAGTCGTAACAAGGTTTCCGTAGGTGAACCTGCGGAAGGATCATTATCAATTCTAGCAAGTACCCTTTAGGGTTCTTGCGCACGTATTTAAAACCCCACACTTTTATGAAATTTTATATATATTTTACTTTTAATAAGTAATTAAAGATCACTTTCAACAACGGATCTCTTGGCTCTCGCATCGATGAAGAACGCAGTGAAAGTCTCTGTCTCTTATACACAT
>2102:14160:1705__T593__S_0074
AAGTCGTAACAAGGTTTCCGTAGGTGAACCTGCGGAAGGATCATTACCAATTCTTAGTGAGCCTGGACTCGTCCACGGTCTCGCGAGATCTTGTATTTAAAACCCGCACGTATAATTTTAAAATATGACAATTATGATAAAAAGTTAAAGATCACTTTCAACAACGGATCTCTTGGCTCTCGCATCGATGAAGAACGTAGCGAACCCCCACTTCCCTTATACACA
>1103:9370:5194__T604__S_1099
AAGTCGTAACAAGGTTTCCGTAGGTGAACCTGCGGAAGGATCATTACCAATCTTTAGCGGACTTTGGCTTGTCCCATGGTCTCGCGAAACCTGTATTTAAAACCCAACTCATAATAATAAAATAATACTATCATTATGATAATAAATAAAGATCACTTTCAACAACGGATCTCTTGGCTCTCGCATCGATGAAGAACGTAGTAAAACCCTGTCTCTTATACAC
>1111:20423:2650__T604__S_0025
AAGTCGTAACAAGGTTTCCGTAGGTGAACCTGCGGAAGGATCATTAGAATAATAGGAAATTATTTTCCTAATGCTTTATTCAAAAATTTCATTCTACAAATTTTTTTTAAAATAAAAACTTAAAAATAAGATAACTTTCAACAACGGATCTCTTGGTTCTTGCATCGATGAAGAACGCAGTGAAATCACTGTCTCTTATACACATCTCCGAGCCCACGA
>2112:12185:22776__T593__S_0818
AAGTCGTAACAAGGTTTCCGTAGGTGAACCTGCGGAAGGATCATTAGAATACTAGGAATTTATTTTCCTATTACTTTATTCAAAAAAATTTTCAACCTAAAAAAATTTATTTTTAAAAAAAATAAGAATTTTTAAATAAAAAGAAGATAACTTTCAACAACGGATCTCTTGGCTCTTGCATCGATGAAGAACGCAGCAAAGAACTGT
>1101:9852:24521__T593__S_0656
AAGTCGTAACAAGGTTTCCGTAGGTGAACCTGCGGAAGGATCATTATCGATTTTCGCGCGATCTTTTTCGCGCGCGTATTTAAAACCCACACTTTGAAAAATGAAAAATTTTTATATTATTCTTACTTTGAAAATAAGTAATTAAAAAAGATCACTTTCAACAACGGATCTCTTGGTTCTCGCATCGATGAAGAACGTAGCAAAAGTACTGTCTCTTATACACA
>1109:20176:11523__T604__S_0316
AAGTCGTAACAAGGTTTCCGTAGGTGAACCTGCGGAAGGATCATTACCAATCTTTAGCGGGCCTTGGGCTTGTCCATGGTCTCGCGAAACTTGTACTTAAAACCCGCTCATGTAAATTTTTTGATCCATTTTTTGTATTATCATATAAATAAAAGATCACTTTCAACAACGGATCTCTTGGCTCTCGCATCGATGAAGAACGTAGCGAACCCCTGTCTCTTAT
>1101:10435:12417__T604__S_1375
AAGTCGTAACAAGGTTTCCGTAGGTGAACCTGCGGAAGGATCATTAGAATATTAGGAAGATTTTTTAGATCTTTCTTGACACCTATTCAAAAAATTTCGATCTTACATATACTATATATTTAAAAAATTTTTAAAAAATTTTTGATAACTTTCAACAACGGATCTCTTGGCTCTTGCATCGATGAAGAACGCAGCAAAAGCTCACTGTCTCTTATACACATCTCC
>1104:24072:19213__T604__S_1100
AAGTCGTAACAAGGTTTCCGTAGGTGAACCTGCGGAAGGATCATTACCAATCTTAGCAGACTTTGGCTTGTCCCATGGTCTTGTGAAACTTGTATTTAAAACCAACTCATAATAATAAAACAATAATACTTACTTATATCATCATGATATAAATAATGATCACTTTTAACAACGGATCTCTTGGCTCTCGTATTGATGAAGAACGTAGCAAAGCATCACTG
>1101:20667:12826__T604__S_0019
AAGTCGTAACAAGGTTTCCGTAGGTGAACCTGCGGAAGGATCATTACAAATCTCAGGTTTTGCGTCCATTTTTCGTATTTAAAACATCCCACTCTTTAAAAAATTATCTAATGATAAATAAATAAAAAGATCACTTTCAACAACGGATCTCTTGGCTCTCGCATCGATGAAGAACGTAGCGAAGCAATCTGTCTCTTATACACATCTCCGAGCCCACGAGACCT
>1101:12556:20621__T604__S_1299
AAGTCGTAACAAGGTTTCCGTAGGTGAACCTGCGGAAGGATCATTACCAATCTTTTAGCGAGCCTTGGCTTTGTCCATGGTCTCGCAAAAACTCTGTATTTAAAACCCGTTCATAAATTAAAACAATAATTTTTGTTATTATAATAATAAAGATCACTTTCAACAACGGATCTCTTGGTTCTGGCATCGATGAAGAACGTAGTAAAACTTGACTGTCTCTTATAC
>1103:8073:23029__T593__S_0689
AAGTCGTAACAAGGTTTCCGTAGGTGAACCTGCGGAAGGATCATTATAAAATTTTCATATATTATTTTTATTTAATATATAAAATTATATTCAAAACCCACACTCTTTATAACCAAAAAAAAATATAATATATTTAATATATATATATATATATAAAAAAAACACATTTCAACAAAAGATCTCTT
>1114:15562:19849__T593__S_1309
AAGTCGTAACAAGGTTTCCGTAGGTGAACCTGCGGAAGGATCATTACAAATTATGGCGAACCTCGCGTTTCGAGAGGTTCTGCGTCCATTTTCGTATTTAAAACATCCCACTCTTTAAAAAAAAAAAAATTTACCTAATGATAAAATAAAAAAGATCACTTTCAACAACGGATCTCTTGGTTCTGGCATCGATGAAGAACGTAGTGATCGGCACTGTCTCTTATA
>1111:5683:15909__T604__S_0481
AAGTCGTAACAAGGTTTCCGTAGGTGAACCTGCGGAAGGATCATTACAAATTATGGCGAACCTCGAGGTTCTGCGTCCATTTCGTATTTAAAACATCCCACTCTTTAAAAAAAAATTTATCTAATGATAAAATAAAAAAGATCACTTTCAACAACGGATCTCTTGGCTCTCGCATCGATGAAGAACGCAGCGAAACCCTGTCTCTTATACACATCTCCGAGCC
>1111:22460:11122__T604__S_1090
AAGTCGTAACAAGGTTTCCGTAGGTGAACCTGCGGAAGGATCATTACAAATTATGGCGAACCTCGCGTTTCGCGAAGTTTTGTGTCATTTTTCGTATTTAAAACATCCTACTCTTTAAAAAAAAATTATTTAATGATAAATAAAAAAAGATCACTTTCAACAACGGATCTCTTGGCTCTCGCATCGATGAAGAACGTAGCGAAAGACTGTCTCTTATACACATCT
>1104:17378:17548__T604__S_0986
AAGTCGTAACAAGGTTTCCGTAGGTGAACCTGCAGAAGGATCATTACCAATCTTTAGCGGGCCTTGGGCTTGTCCATGGTCTTGCAAAACTTGTATTTAAACCCGCTCATGTAAAATTTTAAATATATCTGTTATTATATAAATAAAGATCACTTTCAACAACGGATCTCTTGGCTCTCGCATCGATGAAGAACGTAGTAAACTGTTCTGTCTCTTATACACAT
>2102:28360:13415__T604__S_0364
AAGTCGTAACAAGGTTTCCGTAGGTGAACCTGCGGAAGGATCATTACCAATCTTAGTGGGACCTTGGCTTGTCCATGGTCTCGCGAAACTTTGTATTTAAAACCCAACTCATTAAAAAAAAAAAAATATACTTATCATTATGATATTTATATAAATAAAGATCACTTTCAACAACGGATCTCTTGGCTCTCGCATCGATGAAGAACGCAGTGAATAACTGTCT
>1112:9343:8731__T593__S_1081
AAGTCGTAACAAGGTTTCCGTAGGTGAACCTGCGGAAGGATCATTACCAATCTCTGGCGGGGCTCGTAAGCGGGTCTCGCGAAATTTTTCTGTATTTAAAACCCAACTCATGAAATAAAAAAAAAAAATATGTACACGTTATACGTAAATAAAGATCACTTTCAACAACGGATCTCTTGGCTCTCGCATCGATGAAGAACGCAGTAAAACAT
>1105:11644:16127__T604__S_0120
AAGTCGTAACAAGGTTTCCGTAGGTGAACCTGCGGAAGGATCATTACTGATTTAGCGAACCGAGCGTTAGCGAGGTTTTGCGATCACTTGTATTTAAAACCCACTCTTGAACGTATAAAATTTATGTTATTATAATAATAAAGATCACTTTCAACAACGGATCTCTTGGCTCTCGCATCGATGAAGAACGCAGCGAATCTCTGTCTCTTATACACATCTCCGAG
>1109:23647:9128__T593__S_1465
AAGTCGTAACAAGGTTTCCGTAGGTGAACCTGCGGAAGGATCATTACCAATCTTTTAGCGAGCCTTGGCTTTGCCCATGGTCTTGCAAAACTCCTGTATTTAAAACCCGCTCATAAATTAAAACAATTAATTTTGTTGTTATTATAATAATAAAGATCACTTTCAACAACGGATCTCTTGGCTCTCGCGTCGATGAAGAACGTAGCGAACGTCCTCTGTCTCT
>1101:21953:7499__T604__S_0986
AAGTCGTAACAAGGTTTCCGTAGGTGAACCTGCGGAAGGATCATTACCAATCTTTAGCGGGACTTGGGCTTGTCCAGGGTCTCGCGAAACTTGTATTTAAAACCCACTCATGTAAATTTTTAAATTATGTTATTATATAAATAAAGATCACTTTCAACAACGGATCTCTTGGCTCTCGCATCGATGAAGAACGTAGCAAAAAGGTACTGTCTCTTATACACA
>1104:16037:18187__T593__S_0214
AAGTCGTAACAAGGTTTCCGTAGGTGAACCTGCGGAAGGATCATTATCGATTCAGCGCGTTTTTTTTCGCGCATGTATTTAAAACCCACTCTTTTAAATTATCGAACATATACTTTATTAAAAGTAATTTGAAAAAAGATCACTTTCAACAACGGATCTCTTGGTTCTCGCATCGATGAAGAACGTAGTGAAACGACTGTCTTTATACACATCTCCGAGCCC
>1101:9290:9719__T604__S_1217
AAGTCGTAACAAGGTTTCCGTAGGTGAACCTGCGGAAGGATCATTATCGATTTAGCAAACCGAGCGTTAGCAAGGTTTTGCGTTCATTTTATATTTAAAACCCACTCTTGAACGTATAAATAAATTTATGTATTACAATGATAAAATAAAGATCACTTTCAACAACGGATCTCTTGGCTCTCGCATCGATGAAGAACGTAGTAAACCTCTGTCTCTTATACAC
>1103:17860:6885__T604__S_0045
AAGTCGTAACAAGGTTTCCGTAGGTGAACCTGCGGAAGGATCATTAGAATTTGATTTTTTTATTCAAAAAAATATAATCTTTTTAAAATCTAATTTAAAGAAATCAAGATAATATATTAAGACAACTTTCAACAACGGATCTCTTGGCTCTTGCATCGATGAAGAACGTAGTGAATCGTACTGTCTCTTATACACATCTCCGAGCCCACGAGACATGGATCCAT
>1101:12607:9439__T593__S_0863
AAGTCGTAACAAGGTTTCCGTAGGTGAACCTGCGGAAGGATCATTAATGTAATCTTATCAAGGTGGGGGAACCCTTTTTTAAGGGTTTTCCTGCCATCAATCATAGCCTGACATTTTGACTGACTAAATAAAACAAAAATTGAATACAACTTTCAACAACGGATCTCTTGGCTCTCGCATCGATGAAGAACGCAGTAAATCCGTACTGTCTCTTATACACAT
>1101:11489:7186__T604__S_0089
AAGTCGTAACAAGGTTTCCGTAGGTGAACCTGCGGAAGGATCATTATCGATTTTTGTCGAGCCTGGCTCGCGAAAAACTTTGTATTTAAAACACCCCACCCTTTAAAAAATTTAAAAAAAATTATGTAATAATAATTAAAGATCACTTTCAACAACGGATCTCTTGGCTCTCGCATCGATGAAGAACGCAGCGAAAACCTGTCTCTTATACACATCTCCGA
>1111:15644:20760__T604__S_0953
AAGTCGTAACAAGGTTTCCGTAGGTGAACCTGCGGAAGGATCATTACCAATCTTTTAGCGGGCCTTGGCTTTTTGTCCATGGTCTCGCAAAAAAACCTGTATTTTATAACCCGCTCATAAAACATAATTTTTGTTATTATTATAATAATAAAGATCACTTTCAACAACGGATCTCTTGGCTCTCGCATCGATGAAGAACGTAGCAAAACACTGTCTCTTATACAC
>1109:23814:10829__T593__S_1268
AAGTCGTAACAAGGTTTCCGTAGGTGAACCTGCGGAAGGATCATTACAAATTATGGCGAACCTCGCGTTTTGCGAGGTTTTTGCGTCCATTTTTGTATTTAAAACATCCCACTCTTTAAAAAAAAAAAAATATGATATATATATAAAAAAAAGATCACTTTCAACAACGGATCTCTTGGCTCTCGCATCGATGAAGAACGCAGTAAACAGGCTGTCTCTTATA
>1101:24648:11678__T604__S_1075
AAGTCGTAACAAGGTTTCCGTAGGTGAACCTGCGGAAGGATCATTAAGAATTTTTGATCTCGGGAGGGGACGCGAGAAAGCGTTCCCCCCCACCAGTGCTTAAAACCCCCCACTCTTAAAAATTTACGTTAATAAAAAACAAATAACGATAACGTTATTCTAAACACTTTCAACAACGGATCTCTTGGCTCTCGCATCGATGAAGAACGTAGTAAATT
>1102:16879:15194__T604__S_0377
AAGTCGTAACAAGGTTTCCGTAGGTGAACCTGCGGAAGGATCATTACCAATATAGCGAACCGAGCGTTAGCGAGGTTTCGCGATCAATTTGTATTTAAAACCCAACTCTTCAAATGTATTATTATCATTATTGTATTTTAAATAATAAAGATCACTTTCAACAACGGATCTCTTGGCTCTCGCATCGATGAAGAACGTAGCGAAGCTCGCTGTCTCTTATAC
>1101:17482:24739__T593__S_0693
AAGTCGTAACAAGGTTTCCGTAGGTGAACCTGCGGAAGGATCATTAACGAACAAAAGATTTACTTGTTTTAAATCTTTTGGGATCAACCAAACACCTGTAACAGTACATTATAATAAATATTACAAAACTTTCAACAACGGATCTCTTGGCTCTTGCATCGATGAAGAACGCAGCGAAAAACAACTGTCTCTTATACACATCTCCGAGCCCACGAGACT
>1101:23402:3976__T593__S_0722
AAGTCGTAACAAGGTTTCCGTAGGTGAACCTGCGGAAGGATCATTATTGAACCTGAGCAAGCCTGGCAATTTATTTTGCAAGGTTTTGCGCGTATTTAAAACCCCACACTTTTGAAAATAACGTATATTTTACTTAAAATAAGTAATTAAAAGATCACTTTCAACAACGGATCTCTTGGTTCTCGCATCGATGAAGAACGTAGTAAACATACACTGTCTCTTATA
>2104:15856:9858__T593__S_1046
AAGTCGTAACAAGGTTTCCGTAGGTGAACCTGCGGAAGGATCATTACCAATCTTTTAGCGGGCCTTGGCTTTTTTGTCCATGGTCTCGCGAAACTTTGTATTTAAAACCCGCTCATGTTAATTTTTGAATTATATTTGTATTATCATATAAATAAAGATCACTTTCAACAACGGATCTCTTGGTTCTCGCATCGATGAAGAACGTAGTAAAGACCTGTCTCTTA
>1104:24490:18785__T604__S_1129
AAGTCGTAACAAGGTTTCCGTAGGTGAACCTGCGGAAGGATCATTACCAATCTCTAGCGTGCCTTGGCTTGCCCATGGTCTCGCGAAAAACTTGTATTTAAAACCCAACTCTGAAATAAAAAAAAACTATACATTATATGTAAAAAAGATCACTTTCAACAACGGATCTCTTGGCTCTCGCATCGATGAAGAACGCAGTAAACTACTGTCTCTTATACA
>1103:6994:18805__T593__S_0343
AGTTGTAACAAGGTTTCCGTAAGTGAACCTGCGGAAGGATCATTATTGATTTTAGCTTAACCTGGCTTTTTTAAGTTAAGGTTAATGCGGAATTCTTGTATTTAAAACTCACTCTTACATGAATCAAATTTTTTTTATTGTATTAAAAAAGATCACTTTCAACAACGGATCTCTTGGTTCTCGCATCGATGAAGAACGTAGCAAAATTCTACTGTCTCTTATAC
>2114:5108:17227__T593__S_0456
AAGTCGTAACAAGGTTTCCGTAGGTGAACCTGCGGAAGGATCATTAATATTTGAGTAGAGTCTACTACTACGATAGTGGACTTCGCTTAAATATTCTTAAATTTTTTTAAGGAGCAAGATACTTTATATTTAAAACCCCACTCTTGAACGTATAAAATTTTATGTATTATAATTATAAAATAAAGATCACTTTCAACAACGGATCTCTTGGCTCTCGCATCGATG
>1102:24249:22914__T593__S_0014
AAGTCGTAACAAGGTTTCCGTAGGTGAACCTGCGGAAGGATTATTACCGATTTTTAGCGGACTTCATCTTTTGGTCATGGTCTCGCGAAAAACTTGTATTTAAAACCCCACTCTTATAAATTGAATCATTTTTATTATAATAATAAATAAAGATCACTTTCAACAACGGATCTCTTGGCTCTCGCATCGATGAAGAACGCAGCGAAGCCCGCTGTCTCTTATAC
>2110:18587:25288__T593__S_0247
AAGTCGTAACAAGGTTTCCGTAGGTGAACCTGCGGAAGGATCATTACCGATTTTTAGCGGACCTGATCTTTGGTCATGGTCTCGCGAAAACTTGTATTTAAAACCCCACTCTTATAAATTGAATCATTTTAATTATAATAATAAAGATCACTTTCAACAACGGATCTCTTGGCTCTCGCATCGATGAAGAACGTAGTGAATGATCCTGTCTCTTACACATCTCCG
>1111:19732:3461__T604__S_1141
AAGTCGTAACAAGGTTTCCGTAGGTGAACCTGCGGAAGGATCATTACTGATTTAGCGAACCTAGCGTTAGCAAGGTTTTGCGATCATTTATATTTAAAACCCACTCTTAAACGTATAAAATGTATGTTATTATCATATAAATAAAGATCACTTTCAACAACGGATCTCTTGGCTCTCGCATCGATGAAGAACGTAGTAAAGCGCTGTCTCTTATACACATCTC
>1101:9759:2881__T604__S_0045
AAGTCGTAACAAGGTCTCCGTTGGTGAACCAGCGGAGGGATCATTACTGGTTTAGCGAACCGAGCGTTAGCGAGGTTTTGCGATCATTTATATTTAAAACCCACTCTTGAACGTATAAAAATTTATGTATTATAATGATAAAATAAAGATCACTTTCAACAACGGATCTCTTGGCTCTCGTATCGATGAAGAACGTAGCAAATGCACTGTCTCTTATACACATCT
>1102:12110:18130__T593__S_1216
AAGTCGTAACAAGGTTTCCGTAGGTGAACCTGCGGAAGGATCATTAGAATATTAGGAGGATTTTTTAAATCTTTCTAACACTTATTCAAAAAATTCGATCTTATATATACTATATATTTTAAACATTTTAAAAAAAATTTTTTTTGATAACTTTCAACAACGGATCTCTTGGCTCTTGCATCGATGAAGAACGCAGTAAAGAGAGCTGTCTCTTATACACATCTC
>2101:19965:7159__T604__S_0343
AAGTCGTAACAAGGTTTCCGTAAGTGAACCTGCGGAAGGATCATTACCGATTTTAGCGAACCTGACCTTTGGTTATGGTCTCGCGAAAACTTTATATTTAAAACCCCACTCATAAAAAAAAAATTTTTCATATAAATAAATAAAGATCACTTTCAACAACGGATCTCTTGGCTATCGCATCGATGAAGAACGTAGTGAAGAAGACTGTCTCTTATACACAT
>1101:15589:8471__T593__S_1273
AAGTCGTAACAAGGTTTCCGTAGGTGAACCTGCGGAAGGATCATTACCGATTTTTAGCGGATCTGATCTTTGGTCATGGTCTCGCGAAAACTTGTATTTAAAACCCACTCTTATAAATTAAATCATTTATACAATGTATATAAAAAGATCACTTTCAACAACGGATCTCTTGGCTCTCGCATCGATGAAGAACGTAGTGAAAGGTCTGTCTCTTATACACATCT
>1101:14404:7562__T593__S_1348
AAGTCGTAACAAGGTTTCTGTAGGCGAACCTGTGGAAGGATCATTAGAATAACGGAGATCTTTCTAATATCTTATTCAAAATCTCATCTTATAAATTTTTAAAATAAAAAGACTTAATAAATTATGATAACTTTCAACAACGGATCTCTTGGTTCTTGCATCGATGAAGAACGCAGCAAAATAATTCTGTCTCTTATACACATCTCCGAGCCCACGAGACAGT
>1113:11559:9081__T593__S_0403
AAGTCGTAACAAGGTTTCCGTAGGTGAACCTGCGGAAGGATCATTATCAATTTTCGGCGCGAAGGTAACTTCGCGCACGTATTTAAAACCCATACCTTTTGAAAAAAAATATATATAAATTTTTTACTTTTTAAGTAATTATTATAAAAAGATCACTTTCAACAACGGATCTCTTGGTTCTCGCATCGATGAAGAACGTAGCAAACAACTGTCTCTTATACACAT
>1103:4318:10760__T604__S_1078
AAGTCGTAACAAGGTTTCCGTAGGTGAACCTGCGGAAGGATCATTACCAATCTTTTTAGCGGGCCATGGGCTTGTTCATGGTTTCGCGAAATTTTGTATTTAAAACCCGCTCATGTAAATTTTTATTAAACGTATGTTATTATATATAAATAAAGATCACTTTCAACAACGGATCTCTTGGCTCTCGCATCGATGAAGAACGCAGCGAACTTTAGCTGTCTCTT
>1101:17747:2307__T593__S_0731
AAGTCGTAACAAGGTTTCCGTAGGTGAACCTGCGGAAGGATCATTATTGATTTAGCGGACCGAGCGTTAGCGAGGTTTTGCGATCGCTTATATTTAAAACCCACTCTTGAACTATAAAATTTATGTATTAATGATAAAAATAAAGATCACTTTCAACAACGGATCTCTTGGCTCTCGCATCGATGAAGAACGCAGCAAACGAGAACTGTCTCTTATACACATCT
>1101:13760:8722__T604__S_1040
AAGTCGTAACAAGGTTTCCGTAGGTGAACCTGCGGAAGGATCATTATCGATTTTTGTCGAGCCTGGCTCGCGAAAAACTCTGTATTTAAAACACCCACCCTTTAAAAAATGTTAATTTATAATTATTAATGTAATAATGTAAATAATAATTAAAGATCACTTTCAACAACGGATCTCTTGGCTCTCGCATCGATGAAGAACGCAGCAAAAATTCTCTGTCTCT
>1101:2699:12954__T593__S_0007
AAGTCGTAACAAGGTTTCCGTAGGTGAACCTGCGGAAGGATCATTATTATTTGGATTGGGTTTACTGCTATAAGTCTTCTCCTCCTTTCTGTTTCTGTCTTTTAGCAATAAATCTTATCCAAATATGAAAGGAGCAAGATATCTTCATATTTAAAACCCACTCTTAAATATTTATTTGTATTTTGAATGATAAAAATAAAGATCACTTTCAACAACGGATCTCTT
>1102:9113:22009__T604__S_1083
AAGTCGTAACAAGGTTTCCGTAGGTGAACCTGCGGAAGGATCATTATCAATTTCCGCGCGATCTTTTCGCGCTCGTATTTAAAACCCACACTTTTGAAATATTTATCATTATTATACTTAAATAAGTAAATTAAAAAGATCACTTTCAACAACGGATCTCTTGGCTCTCGCATCGATGAAGAACGCAGCAAACATCCTGTCTCTTATACACATCTCCGAGC
>1101:16609:8424__T593__S_1083
AAGTCGTAACAAGGTTTCCGTAGGTGAACCTGCGGAAGGATCATTACAAATCCACGTCTCTTTGAGACTGTTGAACTGTTGTTTTGTCTGGGCAAATTTTATTTTGCCCAGATGATATACATTGTGATACTAATGTAAAGATTGAAGAAACTTGACAACTTATAACAATGGATCTCTAGGCTCTTGCATCGATGAAGAACGCAGTGAAACTGAACTGTCTCTT
>1101:12100:6711__T604__S_0167
AAGTCGTAACAAGGTTTCCGTAGGTGAACCTGCGGAAGGATCATTAGAATTTGATTTTTTTTATTCAAAAAAAATATAATCTTTTTAAAATCTAATTTAAAGAAATCAAGATAATATATTAAGACAACTTTCAACAACGGATCTCTTGGCTCTTGCATCGATGAAGAACGCAGTGAACGCCCTGTCTCTTATACACATCTCCGAGCCCACGAGACTTCCGCTA
>1106:17390:19674__T604__S_0964
AAGTCGTAACAAGGTTTCCGTAGGTGAACCTGCGGAAGGATCATTAGAATTATTAGGAAGATTTTTTTAATCTTTCCAATACTTTACTCAAAATTTTCAGTCTTATATACATAATTCAAATATTTTTAAAAAAAATTTGATAACTTTCAACAACGGATCTCTTGGCTCTTGCATCGATGAAGAACGCAGTGAATATGGCTGTCTCTTATACACATCTCCGAGCC
>1105:10492:19278__T593__S_1137
AAGTCGTAACAAGGTCTCCGTAGGTGAACCTGCGGAAGGATCATTACCAATCTTTTTAGCGGGCCTTGGCTTTGTCCATGGTCTCGCAAAAAAAAAACCTGTATTTAAAACCCGCTCATAAATTATAAAACATAATTCTTGTTATTATTATAATAATAATAAAGATCACTTTCAACAACGGATCTCTTGGTTCTGGCATCGATGAAGAACGTAGTAATGATA
>1103:9419:18624__T604__S_1100
AAGTCGTAACAAGGTTTCCGTAGGTGAACCTGTGGAAGGATCATTACCAATCTTTAGCGGACTTTGGCTTGTCCATGGTCTTGCGAAACCTGTATTTAAAACCAACTCATAAAAAAAATCATTACTACTTATATTATCAAAATGGTATATAAATAAAGATCACTTTTAACAACGGATCTCTTAGCTCTCGCATCGATGAAGAACGCAGTAAAATTCTGTCTCTT
>1110:18598:13041__T604__S_0073
AAGTCGTAACAAGGTTTCCGTAGGTGAACCTGCGGAAGGATCATTAAAAAGTGAGGTATTTTATACCTCTTGTATTTAAAACCCAACTCTTTTTATTAAAATATAAAAAATTTTAAAATGAAAAAAAAAACTTTCAACAATGGATCTCTTGGCTCTCGCATCGATGAAGAACGTAGTAAATATGCTGTCTCTTATA
>1106:18665:25271__T593__S_0677
AAGTCGTAACAAGGTTTCCGTAGGTGAACCTGCGGAAGGATCATTAAAAGAGGGTCATAAGACCCATTTTTAAAACCTACCACCGCCTCTCATTGGGATGGAGGAGGTATGGTTTTTTAAAGTCCACTTATTATAAAATATATATATCGTCTAACGACGAAAATAAAAAATATTTAAAAACTTTCAACAATGGATCTCTTGGCTCTCGCATCGATGAAGAACGCA
>1101:10559:14642__T593__S_1463
AAGTCGTAACAAGGTTTCCGTAGGTGAACCTGCGGAAGGATCATTAGGATATTAGGAAGATTTTCTAAATCTTTCCAATACTTATTCAAAAATTTCGATCTTGTATATACTATATATTTAAACATTTTTTAAAAAAATTTGATAACTTTCAACAACGGATCTCTAGGCTCTTGCATCGATGAAGAACGTAGTGAAGATAACTGTCTCTTATACACATCTCCG
>1101:14484:14263__T604__S_1501
AAGTCGTAACAAGGTTTCCGTAGGTGAACCTGCGGAAGGATCATTATAAATATTAAGCTTGCCTTGGGCTTTATAAGCCTTGGCTTGCGAATCCTTTGTATTTAAAACCCACTCTTTTAATATGAATTATATTTTTATCTTAAATAATATAAAAGATCACTTTCAACAACGGATCTCTTGGCTCTCGCATCGATGAAGAACGTAGTAAACCTTCTCTGTCTC
>1102:17197:10573__T593__S_0755
AAGTCGTAACAAGGTTTCCGTAGGTGAACCTGCGGAAGGATCATTAAAAAACGGGGAGGCGCGCTCTCGTTTCTTTGGAATCGAGACGGCGCTTCTTTTAATATTCAAATTCTTTATTTTTTGTTCGGGAATCTGGCTATTACATGCTAGATTCAAAAATTAAATGAAAACAAAACTTTCAACAATGGATCTCTTGGCTCTTGCATCGATGAAGAACGCAGCAAA
>2106:14109:7075__T593__S_0875
AAGTCGTAACAAGGTTTCCGTAGGTGAACCTGCGGAAGGATCATTACCAATCTTTAGCGTGCCTTGGGCTTGTCCATGGTCTTGCGAAACTTCGTATTTAAAACCCGCTCATGTAAATTTTTAAATATATCTGTTATATATTATATAAATAAAGATCACTTTCAACAACGGATCTCTTGGCTCTCGCATCGATGAAGAACGCAGTAAATTTTACTGTCTCTT
>1114:11221:10492__T604__S_1497
AAGTCGTAACAAGGCAACCGTAGGTGAACCTGCGGTTGGATCATTACCAATTTTAGCGGACCTGATCTTTGGTCATGGTCTCGCGAAAACTTGTATTTAAAACCCCACTCTTTATAAATTGAATCATTTTAATTATAATAATAAATAAAGATCACTTTCAACAACGGATCTCTTGGCTCTCGCATCGATGAAGAACGTAGTGAAAGCACCTGTCTCTTATACAC
>2105:2519:16924__T593__S_0864
AAGTCGTAACAAGGTTTCCGTAGGTGAACCTGCGGAAGGATCATTAACGTATTTTTTCGCGTTCCGTATTTAAAACCCCCACCCACTCTTTTAACCAAATAAATTAAAAAAAATATATAGTATGATCACTTTCAACAACGGATCTCTTGGCTCTCGCATCGATGAAGAACGTAGCAAACCAAACTGTCTCTTATACACATCTCCGAGCCCACGAGACCTGATGAC
>2106:21448:5386__T604__S_0471
AAGTCGTAACAAGGTTTCCGTAGGTGAACCTGCGGAAGGATCATTAAAAAAATTTGAGGTATTTTATACCTCTTGTATTTAAAACCCAACTCTTTTAAACCTAATTTTTTAATAAAAAAAACTTTCAACAACGGATCTCTTGGCTCTCGCATCGATGAAGAACGTAGTAAAGGTCTGTCTCTTATACACATCTCCGAGCCCACGAGACACCTCTACATCTC
>1101:19263:10016__T593__S_0277
AGTTGTAACAAGGTTTCCGTAAGTGAACCTGCAGAAGGATCATTATTGATTTTAGCTTAACCTGGCTTTTTTAAGTTAAGGTTAATGCAAAATTCTTGTATTTAAAACTCACTCTTACATGAATCAAATTTTTTTTTTATTATAATAAAAAAAGATCACTTTCAACAACTGGTTCTCGCATTGATGAAGAACGTAGCGAAACACACTGTCTCTTATACACATCT
>2106:20593:12918__T593__S_0960
AAGTCGTAACAAGGTTTCCGTAGGTGAACCTGCGGAAGGATCATTAAGAATTTTGATCTCGGCGCGAAAGCGCCCTGTGCTTAAAACCCCCCACTCTTTAAACGAGAATTTTTTTTTTTTTAAAAAAATAATAATAATTATGATCACTTTCAACAACGGATCTCTTGGCTCTCGCATCGATGAAGAACGTAGTGAAGCATCT
>1101:12789:28475__T604__S_0381
AAGTCGTAACAAGGTTTCCGTAGGTGAACCTGCGGAAGGATCATTACCAATCTTTAGCGGACCTTGGGCTTGTCCATGGTCACGCAAAACTTGTATTTAAAACCCGCTCATGTAAAATTTTAAATATATCTGTTATTATATAAATTAAAGATCACTTTCAACAACGGATCTCTTGGTTCTCGCATCGATGAAGAATGCAGTAAAAGCACTCTGTCTCTTATA
>1102:20991:7343__T604__S_1128
AAGTCGTAACAAGGTTTCCGTAGGTGAACCTGCGGAAGGATCATTACCAATTTTAGCGAACCTGATCCTTTGGGTTATGGTTTCGCGAAAAAACTGTATTTAAAACCCACTCTTCATATAAAAATTGAATCTATTTATATAAAATAATAAATAAAGATCACTTTCAACAACGGATCTCTTGGCTCTCGCATCGATGAAGAACGTAGTGAAAGTCGTCTGTCTCTT
>1101:24553:6350__T593__S_0964
AAGTCGTAACAAGGTTTCCGTAGGTGAACCTGCGGAAGGATCATTACCAATCTTTTAGCGGGCCTTGGGCTTGTCCATGGTCTCGCGAAACCCTTTGTATTTAAAACCCGCTCATAAATTATAAAACATAATTTTTGTTATTATTGTAATAATAAAGATCACTTTCAACAACGGATCTCTTGGCTCTCGCATCGATGAAGAACGCAGCAAAATTCCTGTCTCT
>1101:17956:25736__T604__S_0041
AAGTCGTAACAAGGTTTCCGTAGGTGAACCTGCGGAAGGATCATTAGAATATTAGGAAGATTTTAAATCTTTCTAAATACTTATTCAAAAATTTCGATCTTATACTATATATATTTAAACATTTTTAAAAAAAATATTGATAACTTTCAACAACGGATCTCTTGGTTCTTGCATCGATGAAGAACGTAGCAAAGCGTGGCTGTCTCTTATACACATCTCCGAGCC
>1107:20529:18194__T604__S_0900
AAGTCGTAACAAGGTTTCCGTAGGTGAACCTGCGGAAGGATCATTACCAATCTTTTAGCGAGCCTTGGCTTTGTCCATGGTCTTGCAAAACTCTGTATTTAAAACCCGCCCATAAACATATAAACTTTTGTTATTATTATGATAATAAAGATCACTTTCAACAACGGATCTCTTGGCTCTCGCATCGATGAAGAACGCAGCGAAAGACTGTCTCTTATACACATC
>1101:22472:11714__T593__S_0473
AAGTCGTAACAAGGTTTCCGTAGGTGAACCTGCGGAAGGATCATTAGAAATTTTATGTATTCAAAAATTTTAAATCTTTTAATTTAAAAAATTGAAATAAATTATAAGACAACTTTCAACAACGGATCTCTTGGCTCTTGCATCGATGAAGAACGTAGCAAAGAGCTCTGTCTCTTATACACATCTCCGAGCCCACGAGACTCGTAGGTATCTCGTATGCCGTCT
>1104:13829:14352__T593__S_1231
AAGTCGTAACAAGGTTTCCGTAGGTGAACCTGCGGAAGGATCATTACCAATCTTTTTAGCGGGCCTTGGCTTTGTCTATGGTCTCGCAAAAAAAACCTGTATTTAAAACCCGCTCATAAATTATAAAACATAATTTGTTATTTATTATAATAATAAGGATCACTTTCAACAACGGATCTCTTGGCTCTCGCATCGATGAAGAACGTAGTAAAGGACCCCTGTCTC
>1111:16710:12362__T604__S_0471
AAGTCGTAACAAGGTTTCCGTAGGTGAACCTGCGGAAGGATCATTAAAAAATTTTGAGGTATTTTATACCTCTTGTATTTAAAACCCAACTCTTTTAAACCTAAAATTTTTTTTTAATAAAAAAAAAACTTTCAACAACGGATCTCTTGGCTCTCGCATCGATGAAGAACGTAGCAAACCCGCCCTGTCTCTTATACACATCTCCGAGCCCACGAGACACCT
>1104:9287:15610__T593__S_1074
AAGTCGTAACAAGGTTTCCGTAGGTGAACCTGCGGAAGGATCATTAAAAAATTGAGGTATTTTATACCTCTCGTATTTAAAACCCTACTCTTTTTTTAAATATAAATTTATTAAAAAAAAAACTTTCAACAATGGATCTCTTGGCTCTCGTATCGATGAAGAACGCAGCAAAGGACTGTCTCTTATACACATCTCCGAGCCCACGAGACCGTTCCTAA
>2111:23584:3845__T593__S_1190
AAGTCGTAACAAGGTTTCCGTAGGTGAACCTGCGGAAGGATCATTAGAATATTCGGGAATTTTTTTCCCTAAATATCTTATTCAAAAAATTTCCATTCTATTAAAAAAATAATTTTTTAAATTTTATTAAAAAAAAATAAGACAACTTTCAACAACGGATCTCTTGGCTCTTGCATCGATGAAGAACGCAGTAAAGCACTGTCTCTTATACACATCTC
>2107:19463:3219__T593__S_0965
AAGTCGTAACAAGGTTTCCGTAGGTGAACCTGCGGAAGGATCATTATCAATTCTGCGCGATCTTCTTCGCGCGTGTATTTAAAACCCACACTTTTTTTGAAAATAAATTTTTACATATTTTTTTACTTGAAATAAGTAATTAAAGATCACTTTCAACAACGGATCTCTTGGTTCTCGCATCGATGAAGAACGTAGCAAACCTGTACTGTCTCTTATACACATCT
>1102:12686:12482__T593__S_1074
AAGTCGTAACAAGGTTTCCGTAGGTGAACCTGCGGAAGGATCATTAAAAAATTGAGGTATTTTTTACCTCTTGTATTTAAAACCCTACTCTTTTAAATATAAATTTTATTAAAAAAAAAGAAAACTTTCAACAATGGATCTCTTGGCTCTCGCATCGATGAAGAACGTAGCAAACCATACTGTCTCTTATACACATCTCCGAGCCCACGAGACCGTTCCTAAT
>2110:14100:16228__T604__S_0027
AAGTCGTAACAAGGTTTCCATAGGTGAACCTGCGGAAGGATCATTAAAAAATTTGAGGTATTTATACCTCTTGTATTTAAAACCCTACTCTTTTTTAAATATAAATTTTATTAAAAAAAAAAACTTTCAACAATGGATCTTTTGGCTCTCGCATCGATGAAGAACGCAGCGAATCGCCTCTGTCTCTTATACACATCTCCGAGCCCACGAGACAGG
>2103:21376:25206__T593__S_0499
AAGTCGTAACAAGGTTTCCGTAGGTGAACCTGCGGAAGGATCATTATCAATCTCTGCGCGATTTTTTTCACGCATGTATTTAAAACCCACACTTTTTTGAAAAATTTTACATATTTTTTACTTGAAATAAGTAATTAAAAAGATCACTTTCAACAACGGATCTCTTGACTCTCGTATCGATGAAGAACGCAGTGAAACTC
>1101:28242:13431__T604__S_1066
AAGTCGTAACAAGGTTTCCGTAGGTGAACCTGCGGAAGGATCATTATTGTACTAGAGTCACCAACTTGGCAACATCAAGCTGGTGATATTAGTACAGTTACTATATTCAAATGGGTTTTTTTTTCTTAAGAAAAACCCCAATCCTAATTCATATAATTTATAATTCAAAAACTATATAAAAAAAGATCACTTTCAACAACGGATCTCTTGGCTCTCGCATCGATG
>1101:5251:14644__T593__S_0344
AGTTGTAACAAGGTTTCCGTGAGTGAACCTGCGGAAGAATCATTATTGATTTTAGCTTAACCTGGCTTTTTTAAGTTAAGGTTAATGCGAAATTCTTGTATTTAAAACTCACTCTTACATGAATCAAATTTTTTTTTTTATTGTAATAAAAGATCACTTTCAACAACGGATCTCTTGGTTCTCGCATTGATGAAGAACGCAGTGAAGAATAACTGTCTCTTAT
>1102:4733:9342__T593__S_0689
AAGTCGTAACAAGGTTTCCGTAGGTGAACCTGCGGAAGGATCATTATAAAATTTTCATATATTATTTTTATTTAATATATAAAATTATATACAAAATGTATTCAAAACCCACACTCTTTATAACCAAAAAAAAATATAATATATTTAATATATATATATATAAAAAAAACAACTTTCAACAACGGATCTCTTGGCTCTCGCATCGATGAAGAACGCAGCAAATA
>1111:14441:4750__T604__S_0294
AAGTCGTAACAAGGTTTCCGTAGGTGAACCTGCGGAAGGATCATTAAAAAATTTTGAGGTATTTTTATACCTCTTGTATTTAAAACCCAACTCTTTTAAACCTAATTTTTTTAATATAAAAAAAAAACTTTCAACAACGGATCTCTTGGCTCTCGCATCGATGAAGAACGTAGTAAAAATACTGTCTCTTATACACATCTCCGAGCCCACGAGACGCTATACGA
>1105:10804:21128__T593__S_0830
AAGTCGTAACAAGGTTTCCGTAGGTGAACCTGCGGAAGGATCATTACCAATCTTTTAGCGGGCCCTTGGTTTTGTCCATGGTCTCGCAAAAACTCTATTTAAAACCCGCTCATAAAATTAAAACATAATTTTTGTTATTACAATAATAAAGATCACTTTCAACAACGGATCTCTTGGCTCTCGCATCGATGAAGAACGTAGCAAATACCTGTCTCTTATACACAT
>1108:13689:3484__T604__S_1129
AAGTCATAACAAGGTTTTTGTAGGTGAACCTGCAGAAGGATCATTACCAACCTTTTTGGTGAGTCTTGGACTTGTCCGTGGTCTTGCAAAATTCTGTATTTAAAACCCGCTCATATAACTAAAACATGTAGTAATATATGATAATTAAAGATCACTTTCAATAATGAATCTCTTGGTTCTCGCATCGATGAAGAACGTAGTGAACCGTGCTGCCTCTTATACAC
>1101:13792:20662__T593__S_0693
AAGTCGTAACAAGGTTTCCGTAGGTGAACCTGCGGAAGGATCATTAGAAAAATTGAGGTATATTATACCTCTTGTATTTAAAATCCAACTCTATATAAACCTAAATTTTTTAATAAAAAATAAAAACTTTCAACAACGGATCTCTTGGCTCTCGCATCGATGAAGAACGCAGCGAATCCACCTGTCTCTTATACACATCTCCGAGCCCACGAGACTGCACATGA
>1101:22680:6256__T604__S_0871
AAGTCGTAACAAGGTTTCCGTAGGTGAACCTGCGGAAGGATCATTATCGATTTTAGCGAACCTAACCTTTGGGTTATGGTCTCGCGAAAAAAACTATATTTAAAACCCCACTCTTTATAAAATGAATCAAATTTATATATTAAATTAAGATCACTTTCAACAACGGATCTCTTGGCTCTCGCATCGATGAAGAACGCAGTAAACTGCTGTCTCTTATACACATC
>1102:12417:17397__T604__S_1482
AAGTCGTAACAAGGTTTCCGTAGGTGAACCTGCGGAAGGATCATTAGAATATTTTCCTAATACTATATTCAAAAAATTTCATTCTATAAAATTTTTTTTTAAAATAAAAAACTTAAATTAAGATAACTTTCAACAACGGATCTCTTGGCTCTTGCATCGATGAAGAACGTAGCGAAACACTGTCTCTTATACACATCTCCGAGCCCACGAGACGCTATTCCATC
>1103:24941:6891__T593__S_1272
AAGTCGTAACAAGGTTTCCGTAGGTGAACCTGCGGAAGGATCATTACAAATTATGGCGAACTTCGCGTCTCGCGAGGTTTTGCGTCCAAACTTATTTAAAACATCCCACTCTTTAAAAAAAAAAAATTATGATATATATAAAAAAAAAGATCACTTTCAACAACGGATCTCTTGGTTCTCGCATCGATGAAGAACGCAGTGAATACCTGTCTCTTATAC
>1111:14198:20719__T593__S_0026
AAGTCGTAACAAGGTTTCCGTAGGTGGACCTGCGAAAGGATCATTATTGATTTTAGCTTAACCTGGCTTTTTTAAGTTAAGGTTAATGCGAAATTCTTGTATTTAAAACTCACTCTTACATGAATCAAATTTTTTTTTATTGTAATAAAAAAAGATCACTTTCAACAATGGATCTCTTGGTTCTCGCATTGATGAAGAACGTAGTAAATAGTGGCTGTCTCTTAT
>1101:16124:6047__T604__S_0148
AAGTCGTAATAAGATTTCCGTAGGTGAACCTGCGGAAGGATCATTATCAATTTTTGGCGCAAAGGTAATTCGCGCGCGTATTTAAAACCCACACCTTTTGAAAAAAATGTATATATATATATAAATTTTTTACTTTTTTAAGTAATTAATTAAAAAGATCACTTTCAACAATGGATCTCTTGGTTCTCGCATCGATGAAGAACGCAGTAAAAAGACGCTGTCTC
>1107:26939:18161__T604__S_0871
AAGTCGTAACAAGGTCTCCGTTGGTGAACCAGCGGAGGGATCATTACCGATTTTTAGCGAACCTGGTCGCTCTTGACCAAGGTTTCGTGAAATTTGTATTTAAAACCCACGCTTTTTTAATAATAAAATATCGTATCAATTATTGATAAAAAAAGATCACTTTCAACAACGGATCTCTTGGCTCTCGCATCGATGAAGAACGCAGTGAAACGCTGTCTCTTATA
>1101:18556:17149__T604__S_0325
AAGTCGTAACAAGGTTTCCGTAGGTGAACCTGCGGAAGGATCATTAAAATATCAGAAGATTTTTTTAAATCTTTCTAATACTTTTAATCAAAAATTTCGGTCTTATATATTTTTTTAAAATTTTTTTTTTTAAAAAAAGAAATTTAAGATAACTTTCAACAACGGATCTCTTGGCTCTTGCATCGATGAAGAACGCAGCAAAACGATCTGTCTCTTATACACA
>2101:20512:15963__T604__S_1071
AAGTCGTAACAAGGTTTCCGTAGATGAACCTGCGGAAGGATCATTAATATTTTTTTTAGCGAACTGAACTATTTTTGGTGTGTTTCGCGAAAATTATTTGTATTTAAAACTCCCACTCTGTAAAAAAAAAAATTTATTAAATTTTGTAATAAAAAAGATCACTTTCAACAACGGATCTCTTGGTTCTCGCATCGATGAAGAACGCAGCAAAGCCCGCTGTCTC
>1106:13596:13247__T593__S_1130
AGGTCGTAACAAGATTTCCGTAGGTGAACCTGCGGAAGGATCATTATTATTTGAGTGGGGGTTTGCTGCTCATAACTGTTGCTCGTGTGTCTCAAATTTTTAAGTAGTAAACTCTTACCTAAATAAAATTCCTATTTCCAAATAGGAGCGAGATAAACTTATATTTAAAACCCACTCTTGAACATATAAAATTTATGTATTAATGATAAAATTAATGA
>1102:10922:5584__T604__S_1071
AAGTCGTAACAAGGTTTCCGTAGGTGAACCTGCGGAAGGATCATTATTAACTTTTAGTGAGCTTGGCTTAGTCCATGGTCTCACAAAATTCTGTATTTAAAACCTACTCTTATAATTAAAAAACATGTACCATGGTAAAAAATTAGATCACTTTCAACAACGGATCTCTTGGTTCTCGCATCGATGAAGAACGTAGCAAACAACTGTCTCTTATACACATCTCCG
>1109:7733:11661__T593__S_0958
AAGTCGTAACAAGGTCTCCGTTGGTGAACCAGCGGAGGGATCATTACCAATCTTTAGCGGGCCTTAGGCTTGTCCATGGTCTCGCGAAACTTCGTATTTAAAACCCGCTCATGTAAATTTTTAAATATATATCTGTTATTATATAAATAAAGATCACTTTCAACAACGGATCTCTTGGCTCTCGCATCGATGAAGAACGCAGTGAACCACTCTGTCTCTTATACA
>1101:28429:10097__T604__S_1204
AAGTCGTAACAAGGTTTCCGTAGGTGAACCTGCGGAAGGATCATTAGAATAATGGAAAATTATTTTCCTAATACTTTATTCAAAAAATTTCATTCTATAAAATTTTTTTTTTAAAATAAAAAACTTAAATTAAGATAACTTTCAACAACGGATCTCTTGGTTCCGGCAACGATGAAGAACGCAGCAAAAGCGTCCTGTCTCTTATACACATCTCCGAGCCCAC
>1103:14604:25670__T604__S_0969
AAGTCGTAACAAGGTTTCCGTAGGTGAACCTGCGGAAGGATCATTATTGATTTTAGCGAGCCAAGCTTGCGAAAAATTTTGTATTTAAAACACCCACTCATAAAAATTAAAATTTTTAATTATTATAATTAAGATCACTTTCAACAACGGATCTCTTGGCTCTCGCATCGATGAAGAACGCAGCAAAACCCACCTGTCTCTTATACACATCTCCGAGCCCACGA
>1110:15599:22995__T604__S_1143
AAGTCGTAACAAGGTTTCCGTAGGTGAACCTGCGGAAGGATCATTACAAATTATGGCGAACTTCGCGTTTCGCGAGGTTTTGCGTCCAAATGTATTTAAAACAACCTACTCTTTAAAAAAAAAAATTATCTAATGATAAATAAAAGATCACTTTCAGCAACGGATCTCTTGGCTCTCCTATCGATGAAGAACGTAGTAAATCTCTGTCTCTTATACACATCTC
>2112:15635:21499__T593__S_0943
AAGTCGTAACAAGGTTTCCGTAGGTGAACCTGCGGAAGGATCATTACAAATTATTGCGAGCCTCGCGTTTCGCGAGGTTCTGCGTCCATTTTCGTATTTAAAACATCCCACTCTTTAAAAAAAAAAAAAAAAAAAATT
>1101:10146:3057__T604__S_0089
AAGTCGTAACAAGGTTTCCGTAGGTGAACCTGCGGAAGGATCATTAGAATTTTTATATATCTTATTCAAAAATTTCCATCCTATTAAAATATAATTTGTTAAATTTTTTTAAAAAATAAAGACAACTTTCAACAACGGATCTCTTGGCTCTTGCATCGATGAAGAACGCAGCAAACGAACTGTCTCTTATACACATCTCCGAGCCCACGAGACTCTGACTCA
>2110:9610:14868__T604__S_1059
AAGTCGTAACAAGGTTTCCGTAGGTGAACCTGCGGAAGGATCATTAAGAATTTTGATCTCGGCGCGAAAGCGCCTTGTGTTTAAAACCCCCCACTCTTTTTAAACTGAGAATTTTTTTTTAAAAAAATAATAATAAACAAAGATCACTTTCAACAACGGATCTCTTGGCTCTCGCATCGATGAAGAACGCAGCAAAAAAAGACTGTCTCTTATACACATCTCCG
>1101:13778:26986__T604__S_0138
AAGTCGTAACAAGGTTTCCGTAGGTGAACCTGCGGAAGGATCATTACCAATCTTTAGCGGGCCCCTTGGGCTTGTCCATGGTCTCGCGAAACTTTGTACTTAAAACCCGCTCATGTAAATTTTTTAAATATTTTTATATGTATTATATAAATTAAAGAATCATTTTCAACAACGGATCTCTTGGCTCTCCCATCGATGAAGAACGCAGCAAAACACTGTCTC
>1102:11083:22842__T604__S_0059
AAGTCGTAACAAGGTTTCCGTAGGTGAACCTGCGGAAGGATCATTAATGATTTTTTCTGCGAACCGTTTTTTTGGCGGTTTCGCGAAAATTTTTGTATTTAAAACTCCCACTCTTTAAAATTAAAAATAAAATTAAATTTATTATTCGTAATAAAAAAAGATCACTTTCAACAACGGATCTCTTGGTTCTCGCATCGATGAAGAACGCAGTGAACGGGCTGTC
>1112:10651:7363__T604__S_0794
AAGTCGTAACAAGGTTTCCGTAGGTGAACCTGCGGAAGGATCATTAAAAAAAATGAGGTATTTTATACCTCTTGTATTTAAAACCCAACTCTTTTTTAAAATATAAAAATTTTTTTAAAGAAAAAAAAAAAAAACTTTCAACAATGGATCTCTTGGTTCTCGCATCGATGAAGAACGCAGCAAACAGACTGTCTCTTATACACATCTCCGAGCCCAC
>1104:7809:4297__T593__S_0943
AAGTCGTAACAAGGTTTCCGTAGGTGAACCTGCGGAAGGATCATTAGAATACTAGGAATTTATTTTCCTATTACTTTATTCAAAAAAATTTTCAACCTAAAAAAATTTATTTTTTAAAAAATGATTTTAAATAAAAAGATAACTTTCAACAACGGATCTCTTGGCTCTTGCATCGATGAAGAACGCAGTAAAAGGGACTGTCTCTTATACACATCTCCGAGC
>1104:5083:11854__T604__S_0900
AAGTCGTAACAAGGTTTCCGTAGGTGAACCTGCGGAAGGATCATTACCAATCTTTTAGCGAGCCTTGGCTTTTTCCATGGTCTTGCAAAACTCTGTACTTAAAACCCGCTCATAAATTAAAACATAATTTTGTTATTATAATAATAAAGATCACTTTCAATAACGGATCTCTTGGCTCTCGCATCGATGAAGAACGTAGCGAATACTACTGTCTCTTATACA
>1102:25655:5552__T593__S_0904
AAGTCGTAACAAGGTTTCCGTAGGTGAACCTGCGGAAGGATCATTAGAATACTAGGAATTTATTTTCCTATTACTTTATTTAAAAAATTTTCAATCTAAAAAATATATTTTTAAAAAATAAAAATCCTAAATAAAGTTAAAACTTTCAACAACGGATCTCTTGGCTCTGGCATCGATGAAGAACGCAGTAAAATCTTCTGTCTCTTATACACATCTCCGAGCCCA
>1104:20710:6274__T593__S_0855
AAGTCGTAACAAGGTTTCCGTAGGTGAACCTGCGGAAGGATCATTACGAATTTTGATCTCGGCGCGAAAGCGCCTTGTGTTTAAAACCCCCCCACTCTTTTAAACTGAATTTTTTTTTAAAAAAATAATAATAATAATGATCACTTTCAACAACGGATCTCTTGGCTCTCGCATCGATGAAGAACGTAGTAAACTTCCTGTCTCTTATACACATCTCCGAGCCCA
>1106:10049:4997__T593__S_0016
AAGTCGTAACAAGGTTTCCGTAGGTGAACCTGCGGAAGGATCATTACCAATTTTAGCGAGCCTGGCATTACGTCCATGGTCTCGCAAAAAACTCTGTATTTAAAACCCGCTCATAAGTTAAAACAATAATTTTTGTTATTATTATAATAATAAAGATCACTTTCAACAACGGATCTCTTGGCTCTCGCATCGATGAAGAACGTAGCAAACCCACTGTCTCTTAT
>1102:23362:18240__T593__S_0662
AAGTCGTAACAAGGTTTCCGTAGGTGAACCTGCGGAAGGATCATTAATATTTGGTAGATTCACTGCTATAATTCTTCTCCTTTCTGTTGTGTCTTTTTATAGCAGTGGATCTTCAAATATTGAAAGGAGCAAGACAATTTTATATTTAAAACCCACTCTTAAATATTTATTTGTATTTTGAATGATAAAATAAAGATCACTTTCAACAACGGATCTCTTGGCTCT
>1102:21443:14507__T604__S_0792
AAGTCGTAACAAGGTTTCCGTAGGTGAACCTGCGGAAGGATCATTACCAATCTTTAGTGAGCCTGGACTTGTCCATGGTCTCACAAAACTTTGTACTTAAAACCTACTCTTTATAATTATCAAAAAAAATGTATCAATGATATAGTAAAGATCACTTTCAACAACGGATCTCTTGGCTCTCGCATCGATGAAGAACGTAGCGAAACACAACTGTCTCTTATA
>1108:17618:12725__T593__S_0957
AAGTCGTAACAAGGTTTCCGTAGGTGAACCTGCGGAAGGATCATTACCAATCTTTTAGCGGGCCTTGGGCTTGTCCATGGTCTCGCGAAACTTCGTATTTAAGACCCGCTTATGTAAATTTTTGAACTATATTTGTATTATCATATAAATAAAGATCACTTTCAACAACGGATCTCTTGGTTCTGGCATCGATGAAGAACGTAGTAAAGTGTTGCTGTCTCTTA
>2103:8336:17062__T604__S_1079
AAGTCGTAACAAGGTTTCCGTAGGTGAACCTGCGGAAGGATCATTAATAACCTTTTTTAAACCCTTCATTCTTGGGGTTTATTTGTATTCAAATCCCACTCTTAAAATCTAACATATTTTATAATAATAATATAAAAAAAGACAACTTTCAACAACGGATCTCTTGGCTCTCGCATCGATGAAGAACGCAGCAAACGCAAACTGTCTCTTATACACATCTCC
>1106:8810:10455__T593__S_1048
AAGTCGTAACAAGGTTTCCGTAGGTGAACCTGCGGAAGGATCATTAAAAAATTGAGGTATTTTATACCTCTCGTATTTAAAACCCTACTCTTTTTTTTAAATATAAATTTATTAAAAAAAAAACTTTCAACAATGGATCTCTTGGCTCTCGCATCGATGAAGAACGTAGCAAAATTTACCTGTCTCTTATACACATCTCCGAGCCCACGAGACCAACTCCTA
>1113:13279:2147__T593__S_0285
AAGTCGTAACAAGGTTTCCGTAGGTGAACCTGCGGAAGGATCATTACCAATCTTTTAGCGGGCCTTGGCTTTGTCTATGGTCTCGCAAAAAACTCTGTATTTAAAACCCACTCATAAGTTAAAACAATAATTTTTTGTTATTATTATAATAATAAAGATCACTTTCAACAACGGATCTCTTGGTTCTGGCATCGATGAAGAACGTAGCGAAACGCTGTCTCT
>1102:20718:9322__T604__S_0805
AAGTCGTAACAAGGTTTCCGTAGGTGAACCTGCGGAAGGATCATTAAAAAATTGAGGTATTTTATACCTCTCGTATTTAAAACCCTACTCTTTTTTTTAAATATAAATTTATTAAAAAAAAAAACTTTCAACAATGGATCTCTTGGCTCTCGCATCGATGAAGAACGCAGTAAAAATCCACTGTCTCTTATACACATCTCCGAGCCCACGAGACTCTGCTCAA
>1101:19816:7262__T593__S_0018
AAGTCGTAACAAGGTTTCCGTAGGTGAACCTGCGGAAGGATCATTATCAATTCTAGCAAGTAACCCTTTAGGGTTCTTGCGCACGTATTTAAAACCCCACACTATGAAATTTTATATATATATTTACTTTAATGAGTAATTAAAAGATCACTTTCAACAACGGATCTCTTGGCTCTCGCATCGATGAAGAACGCAGTAAACTCCTGTCTCTTATACACATCTCCG
>1101:26263:11894__T604__S_0094
AAGTCGTAACAAGGTTTCCGTAGGTGAACCTGCGGAAGGATCATTAAAAAATTGAGGTATTTTATACCTCTTGTATTTAAAACCCTACTCTTTTTTTTAAATATAAATTTTATTAAAAAAAAAAAACTTTCAACAATGGATCTCTTGGCTCTCGCATCGATGAAGAACGTAGCAAACTGCTGTCTCTTATACACATCTCCGAGCCCACGCGACTCACTCACATCT
>1101:13501:15456__T593__S_0775
AAGTCGTAACAAGGTTTCCGTAGGTGAACCTGCGGAAGGATCATTAACGAATTGCATTCACTTTGAATGTTTTCTATGCCAAACACTTGTGCAACCGTTTTTTTTTAACGCGATAGGTTTAGAAGGTTTTTTATTGATACAATAGAAAAACAACTTTCAGCAACGGATCTCTTGGCTCTCGCATCGATGAAGAACGTAGTGAAAAAATCCTGTCTCTTATACAC
>1101:15840:6287__T604__S_0695
AAGTCGTAACAAGGTTTCCGTAGGTGAACCTGCGGAAGGATCATTAGAAATTTTTTTATGTATTCAAAAATTTTAAATCTATTGTTATATTGTATGATTTTTTATATTTCAATAAATGTGATAACTTTCAACAACGGATCTCTTGGCTCTTGCATCGATGAAGAACGCAGTAAAGAACCCTGTCTCTTATACACATCTCCGAGCCCACGAGACCTAG
>1102:23101:11453__T593__S_1044
AAGTCGTAACAAGGTTTCCGTAGGTGAACCTGCGGAAGGATCATTAAAAATTTGGGGTATTTTATACCTCTTGTATTTAAAACCCAACTCTTTAAAACTTAATATTTTTAAATAAAATAAAAACTTTCAACAACGGATCTCTTGGCTCTCGCATCGATGAAGAACGTAGCAAAATTACTGTCTCTTATACACATCTCCGAGCCCACGAGACTGGTTCCTATC
>1101:17321:24115__T604__S_0139
AAGTCGTAACAAGGTTTCCGTAGGTGAACCTGCGGAAGGATCATTAGAATTTTTATATATCTTATTCAAAAATTTCCATCCTATTAAAATGTAAATTTTTTTAAAAAAATAAAGACAACTTTCAACAACGGATCTCTTGGCTCTTGCATCGATGAAGAACGTAGTGAACAACTGTCTCTTATACACATCTCCGAGCCCACGAGACGTACGAAG
>1105:11167:10362__T604__S_0823
AAGTCGTAACAAGGTTTCCGTAGGTGAACCTGCGGAAGGATCATCATAAATATTAATAATTTATGATTTTTTTTATGCAAGTATTATATACATACTACTTGTATAAAAAAATTATATCCACACCCCATATATAATCGTAGTTATAAATTATATATATAATAACATAAAAAATATTTATTACAACTTTTAACGATGGATCTCTTGGCTCTCGCATCGATGAAGAACG
>1103:25329:23112__T604__S_0139
AAGTCGTAACAAGGTTTCCGTAGGTGAACCTGCGGAAGGATCATTATCGATTTTTGTCGAGCCTGGCTCGCGAAAAACTTTGTATTTAAAACACACCCACCCTTTAAAAGATTAAAAATATTTTATAATTATTAATTTAAATAATAATTAAAGATCACTTTCAACAACGGATCTCTTGGCTCTCGCATCGATGAAGAACGTAGTGAAGCATGACTGTCTCTT
>1101:17837:25821__T604__S_0782
AAGTCGTAACAAGGTTTCCTTCTTGTATTTAAAACCCGCTCTTTTTAAATAATATTATATATTTTATCGTTTATCTGAATCGAAATGAGTAAATAAAGATCACTTTCAACAACGGATCTCTTGGCTCTCGCATCGATGAAGAACGTAGCAAACCCCCTGTCTCTTATACACATCTCCGAGCCCACGAGACCATCCAAGATCTCGTATGCCGTCTTCTGCTTGAA
>1102:18234:16837__T604__S_0148
AAGTCGTAACAAGGTTTCCGTAGGTGAACCTGCGGAAGGATCATTAGAATATCAGGAAGATTTTTTAAAATCTTTCTAATACTTTTATTCAAAAAATTTCGGTCTTATATATTTTTTTTAAAAATAATTTTTTTAAAAGAAAATTAAGATAACTTTCTCTTGGCTCTTGCATCGATGAAGAACGTAGTGAATCAGGCTGTCTCTTATACACATCTCCGAGCC
>1110:10672:23278__T604__S_0233
AAGTCGTAACAAGGTTTCCGTAGGTGAACCTGCGGAAGGATCATTAGAATATTAGGAAGATTTTTTTTAATCTTTCCGATGCTTTACTCAAAATTTTCAGTCTTAAATATACTTCATATATTTAAATATTTAAAAGAAATTTGATAACTTTCAACAACGGATCTCTTGGTTCTTGCATCGATGAAGAACGCAGCAAAATCTCACTGTCTCTTATACACATCCCG
>1102:23182:11357__T604__S_0303
AAGTCGTAACAAGGTTTCCGTAGGTGAACCTGCGGAAGGATCATTACTAATCTCTCGGTGGGACTTTGGTTTTCCCATGGTCTCGCGAAACTTTGTATTTAAAACCAACTCATAAAAAATAATACTTATAATGTCAAATGGTATAAATAAAGATCACTTTCAACAACGGATCTCTTGGCTCTCGCATCGATGAAGAACGTAGTAAACCCACTGTCTCTTATAC
>1107:14956:23340__T604__S_0039
AAGTCGTAACAAGGTTTCCGTAGGTGAACCTGCGGAAGGATCATTAGAATATTAGGAAGATTTTTTAAAATCTTTCTTAATACTTTATTCAAAAAATTTCAGTCTTATATATTTTTTGAAAATATTTTTAAAAAAAAAAATTTAAGATAACTTTCAACAACGGATCTCTTGGCTCTTGCATCGATGAAGAACGTAGCGAAATACAACTGTCTCTTATACACA
>2107:21412:3481__T604__S_1217
AAGTCGTAACAAGGTTTCCGTAGGTGAACCTGCGGAAGGATCATTATAAAATTTTCGTATATTTATTTTTAAATATATAAAAATCATACATGTATTCAAAACCCACAACGCTTGTAACCAAATTTTAACAAAACATTTATATCTTGCATATAATGATAATTAAAAAACAACTTTCAACAACGGATCTCTTGGCTCTCGCATCGATGAAGAACGCAGTAAATCACT
>1101:22859:14847__T593__S_1168
AAGTCGTAACAAGGTTTCCGTAGGTGAACCTGCGGAAGGATCATTACCAATCTTTTAGCGGGCCTTGGCTTTGTCCATGGTCTCGCAAAAAAAAACCTTGTATTTAAAACCCGCTCATAAATTATAAAACATAATTTTATAATAATAAAGATCACTTTCAACAACGGATCTCTTGGCTCTCGCATCGATGAAGAACGTAGCAAAGACTACCTGTCTCTTATAC
>1103:23603:5252__T593__S_1183
AAGTCGTAACAAGGTTTCCGTAGGTGAACCTGCGGAAGGATCATTATTGTACTTAAGGTCACCAATTCGACTTTATTCGAATTGGTGACTATGAGTACACATTTAGGAGCAAAAATGTATTTAAAACCCACTCTTATATTATTATATTTTTATTTACTTTAAAAAAAAAAGTAATGATCACTTTCAACAACGGATCTCTTGGCTCTCGCATCGATGAAGAACGTA
>1101:23338:7690__T604__S_0027
AAGTCGTAACAAGGTTTCCGTAGGTGAACCTGCGGAAGGATCATTAAAAATTTGAGGTATTTATACCTCTGTGTATTTAAAACCCTACTCTTTAAATATGAATTTTATTTAAAAAAAAAACTTTCAACAATGGATCTCTTGGCTCTCGCATCGATGAAGAACGTAGTAAAAGATCCCTGTCTCTTATACACATCTCCGAGCCCACGAGACAGG
>1101:19755:6144__T593__S_0683
AAGTCGTAACAAGGTTTCCGTAGGTGAACCTGCGGAAGGATCATTACTGATTTGGCAAACCGAGCGTTAGCAAGGTTTTGCGATCAAAACTTTATATTTAAAACCCCACTCTTTTAAAATGTATATTTTTTTTATTTTGAATGATAAAATTAAAAGATCACTTTCAACAACGGATCTCTTGGCTCTCGCATCGATGAAGAACGTAGTAAACCTCTGTCTCTT
>1103:14049:5182__T604__S_0056
AAGTCGTAACAAGGTTTCCGTAGGTGAACCTGCGGAAGGATCATTACAAATTATGGCGAACTTCGCGTTTCGCGAGGTTTTGCGTTTAAAACATCCCACTCTTAAAAAAAAAAAAATTATCTAATGATAAATAAAAAGATCACTTTCAACAACGGATCTCTTGGTTCTCGCATCGATGAAGAACGCAGCAAAAAGCTGTCTCTTATACACATCTCCGAGCCCAC
>1104:3703:9568__T593__S_0497
AAGTCGTAACAAGGTTTCCGTAGGTGAACCTGCGGAAGGATCATTACAAATTATGGCGAACTTCGCGTTTCGCGAGGTTTTGCGTCCAAATATATTTAAAACATCCCACTCTTGAAAAAATTATCTAATGATAAATAAATAAAAAGATCACTTTCAACAACGGATCTCTTGGCTCTCGCATCGATGAAGAACGTAGCGAATAGAATCTGTCTCTTATACACATCT
>1114:13206:23047__T593__S_1003
AAGTCGTAACAAGGTTTCCGTAGGTGAACCTGCGGAAGGATCATTAAAAAATTTGGGGTATTTATACCTCTTGTATTTAAAACCCAACTCTTTAAACTTAAATTTTTAATAAAATAAAAACTTTCAACAACGGATCTCTTGGCTCTCGCATCGATGAAGAACGTAGTAAAAAATTACTGTCTCTTATACACATCTCCGAGCCCACGAGACTGTGCTCTAT
>1103:4056:20055__T604__S_1004
AAGTCGTAACAAGGTTTCCGTAGGTGAACCTGCGGAAGGATCATTAGAATATTAGGAAGATTTTTTTAAGTCTTTCTTAACACTTATTCAAAAATTTCCATCTTATATACTATATATATATTTGAACATTTTTAAAAAATTTTGATAACTTTCAACAACGGATCTCTTGGTTCTTGCATCGATGAAGAACGCAGTGAACAACTCTGTCTCTTATACACATCTC
>1101:18974:9843__T593__S_0694
AAGTCGTAACAAGGTTTCCGTAGGTGAACCTGCGGAAGGATCATTATAAAATTTTCATATATTAATTTATTTAATATATATAATAAAATTATATTCAAAACCCACACTCTTTATAACCAAAAAAAAATAATATATATTTAATATATATATATAAATAAAAAAACAACTTTCAACAACGGATCTCTTGGCTCTCGCATCGATGAAGAACGCAGCGAAGAGCCT
>1102:14348:5286__T604__S_0145
AAGGCGTAACAAGGTTTCTGTAGATGAACCTGCGGAAGGATCATTAAAAAATTTGAGTTATTTATACCTCTTGTATTTAAAACCCTACTCTTTTTTAAATATAAATTTTATTAAAAAAAAAACTTTCAACAATGGATCTCTTGGCTCTCGCATCGATGAAGAACGTAGCAAAAATCCTGTCTCTTATACACATCTCCGAGCCCACGAGACAACCG
>1104:15247:4388__T593__S_1010
AAGTCGTAACAAGGTTTCCGTAGGTGAACCTGCGGAAGGATCATTACCAATCTTTTAGCGGGCCTTGGCTTGTCCATGGTCTCGTATTTAAAACCCGCTCATGTAAATTTTTAAATATATATCTGTTATTATATAAATAAAGATCACTTTCAACAACGGATCTCTTGGTTCTCGCATCGATGAAGAACGCAGTGAATACATACTGTCTCTTATACACATCTCCGA
>1101:14626:26090__T593__S_1015
AAGTCGTAACAAGGTTTCCGTAGGTGAACCTGCGGAAGGATCATTACCAATCTTTTAGCGGGCCTTGGGCTTGTCCATGGTCTCGCGAAAACTTGTATTTAAAACCCCACTCTTTATAAATTGAATCATTTAATTATTATAATAAATAAAGATCACTTTCAACAACGGATCTCTTGGCTCTCGCATCGATGAAGAACGCAGCGAAACTCCTGTCTCTTATACA
>1101:25408:10882__T604__S_0834
AAGTCGTAACAAGGTTTCCGTAGGTGAACCTGCGGAAGGATCATTAAGAATTTTGATCTCGGCGCGAAAGCGCCTTGTGTTTAAAACCCCCCACTCTTTTTTAAACTGAGAATTTTTTTTAAAAAAATAATAATAATTATGATCACTTTCAACAACGGATCTCTTGGTTCCGGCATCGATGAAGAACGTAGCGAAAGCCTGTTTCTTATACACATCTCCGAGCC
>1101:17521:22316__T604__S_1065
AAGTCGTAACAAGGTTTCCGTAGGTGAACCTGCGGAAGGATCATTAACGATCTCGGCGCGTATTTTTTTCACGTCCCGTATTTAAAACCCCCACTCTTTTAACCAAATAAAAAAAAAATATAGTATGATCACTTTCAACAACGGATCTCTTGGCTCTCGCATCGATGAAGAACGCAGTGAAAGTTTCCTGTCTCTTATACACATCTCCGAGCCCACG
>1104:23076:7089__T604__S_1079
AAGTCGTAACAAGGTTTCCGTAGGTGAACCTGCGGAAGGATCATTACCAATCTTTAGCAGACTTTGGCTTGTCCATGGTCTCGTGAAACCTGTATTTAAAACCAACTCATAAAAAAATCATTACTACTTATATTATCAAAATGGTATATAAATAAAGATCACTTTCAACAACGGATCTCTTGGCTCTCATATCGATGAAGAACGTAGCGAACTTGTCCTG
>1110:11317:20904__T593__S_0403
AGGTCGTAACAAGGTTTCCGTAGGTGAACCTGCGGAAGGATCATTATAAAATTTTTACATTTTATGTAAAAAAAAAATGTATTCAAAACCCATACTCTTAAACAAAAAAAAAAATTTATATATAATTTTAATTATATTAAAAATTTTAAAATAATAAAAAAATGACAACTTTCAACAACGGATCTCTTGGCTCTCGCATCGATGAAGAACGCAGCGAACGATCT
>1105:10401:23286__T604__S_1071
AAGTCGTAACAAGGTTTCCGTAGGTGAACCTGCGGAAGGATCATTACCAATCTCTAGTGAGCCTGGCATCGTCCGCGGTCTCGCTAAACCCTTGTATTTAAAACCCGCTCATATAATTATAATATGTATTATCATGATAAAAGTTAAGATCACTTTCAACAACGGATCTCTTGGCTCTCGCATCGATGAAGAACGCAGTAAATCTCTGTCTCTTATACACAT
>2105:16428:2505__T604__S_0094
AAGTCGTAACAAGGTTTCCGTAGGTGAACCTGCGGAAGGATCATTAAAAAATTGAGGTATTTTATACCTCTTGTATTTAAAACCCTACTCTTTTTTTTAAATATAAATTTTATTAAAAAAAAAAAAAACTTTCAACAACGGATC
>1101:10369:23662__T593__S_0016
AAGTCGTAACAAGGTTTCCGTAGGTGAACCTGCGGAAGGATCATTATAAAATTTTCATATATTAATTTATATACAAAATGTAATCAAAACCCACACTCTTATAAACCATTTATAAAAATGTTATATCTTGTATATAATAATAACAAAAAACAACTTTCAACAACGGATCTCTTGGCTCTCGCATCGATGAAGAACGTAGTGAATTCGACTGTCTCTTATACACA
>1103:13249:16051__T604__S_0139
AAGTCGTAACAAGGTTTCCGTAGGTGAACCTGCGGAAGGATCATTAGAATTTTTATATATATCTTATTCAAAAATTTCCATCCTATTAAAATAAAAAAAATTTTTAAATTTTATTAAAAAATTAAGACAACTTTCAACAACGGATCTCTTGGCTCTTGCATCGATGAAGAACGTAGTAAATAGACTGTCTCTTATACACATCTCCGAGCCCACGAGACGTACG
>1101:21766:5570__T593__S_0455
AAGTCGTAACAAGGTTTCCGTAGGTGAACCTGCGGAAGGATCATTACTGATTTAGCGAACCGAGCGTTTCGAGAGGTTCTGCGTCCATTTTCGTATTTAAAACATCCCACTCTTTAAAAAAAAAAAAAATTTATCTAATGATAAAATAAAAAAGATCACTTTCAACAACGGATCTCTTGGCTCTCGCATCGATGAAGAACGCAGCAAACAACTGTCTCTTAT
>2111:21373:16015__T604__S_1099
AAGTCGTAACAAGGTTTCCGTAGGTGAACCTGCGGAAGGATCATTACCGATTTTTAGCGGACCTGATCTTTGGTCATGGTCTCGCGAAAACTTGTATTTAAAACCCCCACTCTTCATATAATAAAAATTGAATCTATTTATATAAAATAATAAATAAAGATCACTTTCAACAACGGATCTCTTGGCTCTCGCATCGATGAAGAACGTAGCAAACACGCTGTC
>1101:16399:13935__T593__S_0403
AAGTCGTAACAAGGTTTCCGTAGGTGAACCTGCGGAAGGATCATTATAAAATTTTCATATATTAATTTATTTAATATATAAAATTATATTCAAAACCCACACTCTTTATAACCAAAAAAAAATATTATATATTTAATATATATATAAAAAAACAACTTTCAACAACGGATCTCTTGGCTCTCGCATCGATGAAGAACGCAGCAAAAAGCTGTCTCTTATAC
>1101:22766:8553__T604__S_0139
AAGTCGTAACAAGGTTTCCGTAGGTGAACCTGTGGAAGGATCATTAGAATTTTTATATCTTATTCAAAAATTTACATTCTATTAAAATATAAAATTTTAAATTTTATTAAAAAAAAAATAAGACAACTTTCAACAACGGATCTCTTGGCTCTTGCATCGATGAAGAACGTAGTAAAAACCTGTCTCTTATACACATCTCCGAGCCCACGAGACGTACGAAGATC
>1102:8289:8657__T593__S_0016
AAGTCGTAACAAGGTTTCCGTAGGTGAACCTGCGGAAGGATCATTACCAATCTTTTAGTGAGCCTTGGCTTTGTCCATGGTCTCGCGAAAAACTCTGTATTTAAAACCCGCCCATAAGTTAAACATAATTTTTGTTATTATTATAATAATAAAGATCACTTTCAACAACGGATCTCTTGGCTCTCGCATCGATGAAGAACGCAGTGAATTGCTGTCTCTTAT
>2104:28570:9856__T593__S_0556
AAGTCGTAACAAGGTTTCCGTAGGTGAACCTGCGGAAGGATCATTACAAATCTTTTGCGAGTGCTGTGCTTGCACAGTATCTCACAACATTAGCACAAGGTCGCAAGGCCTTGATGTTTACGCTTGTTTGTTTGACAGAGTTAGTTGAGAAATAATAAAGACAACTTTTAACAATGGATCTCTTGGCTCTTGCAACGATGAAGAACGTAGCGAAATTGCTG
>2105:12406:20756__T593__S_0620
AAGTCGTAACAAGGTTTCCGTAGGTGAACCTGCGGAAGGATCATTACAAATTATGGCGAACCTCGCGTTTCGCGAGGTTCTGCGTCCATTTTCGTATTTAAAACATCCCACTCTTGAAAAAATTATCTAATGATAAATAAATAAAAAGATCACTTTCAACAACGGATCTCTTGGCTCTCGCATCGATGAAGAACGCAGCAAAGGCAGGCTGTCTCTTATACA
>1109:25889:11519__T593__S_1307
AAGTCGTAACAAGGTTTCCGTAGGTGAACCTGCGGAAGGATCATTACCGATTTTAGCGAACCTGATCTTTGATCATGGTCTCGCGAAAACTTGTATTTAAAACCCCACTCTTATAAATTGAATCCATTTATATTATAATGAATAAATAAAGATCACTTTCAACAACGGATCTCTTGGTTCTCGCATCGATGAAGAACGTAGTAAACTCGCCTGTCTTTATACACA
>1113:14131:25474__T593__S_1080
AAGTCGTAACAAGGTTTCCGTAGGTGAACCTGCGGAAGGATCATTACTAATCTTTAGCGGGCCTTGGGCTTGTCCATGGTCTCACGAAACTTGTATTTAAAACCCGCTCATGTAAATTTTTTTAAATGTATGTTATTATATAAATAAAGATCACTTTCAACAACGGATCTCTTGGTTCTGGCATCGATGAAGAACGCAGCGAATAGTCTGTCTCTTATACAC
>1102:22191:20836__T604__S_0944
AAGTCGTAACAAGGTTTCCGTAGGTGAACCTGCGGAAGGATCATTACCAACCTTTGGTGAGCCTTGGACTCGTCCATGGTCTCGCGAAATCTTGTATTTAAAACCCGCTCATATAAAACTAAAAACATGTAGTAATATGATAATTTAAGATCACTTTCAACAACGGATCTCTTGGCTCTCGCATCGATGAAGAACGTAGTAAAAGCCTGTCTCTTATACACATCT
>1110:11250:6713__T593__S_0840
AAGTCGTAACAAGGTTTCCGTAGGTGAACCTGCGGAAGGATCATTACCAATCTTTTAGCGGGCCGTGGGCTTGTCCATGGTCTCGCGAAACTTTGTATTTAAAACCCGCTCATAAGTTAAAACAATAATTTTTGTTATTATTATAATAATAAAGATCACTTTCAACAACGGATCTCTTGGCTCTCGCATCGATGAAGAACGTAGCGAATAAGGGCTGTCTCTTA
>1106:5540:19173__T593__S_1048
AGTCGTAACAAGGTTTCCGTAGGTGAACCTGCGGAAGGATCATTAAAAAATTTGAGGTATTTATACCTCTGTGTATTTAAAACCCTACTCTTTTTTAAATATGAATTTTATTAATAAAAAAAAAACTTTCAACAATGGATCTCTTGGCTCTCGCATCGATGAAGAACGCAGTGAAGTCCCTGTCTCTTATACACATCTCCGAGCCCACGAGACCAACTCCTAT
>1101:12713:4029__T604__S_0239
AAGTCGTAACAAGGTTTCCGTAGGTGAACCTGCGGAAGGATCATTAGAAATTTCAATTTTTTATTCAAAAAATTTAATCTTAACAAAATATTAAAGTATATGTATTATATCATAATATTAAGACAACTTTCAACAACGGATCTCTTGGCTCTTGCATCGATGAAGAACGTAGCAAAGCTAACCTGTCTCTTATACACATCTCCGAGCCCACGAGACAGACGT
>1113:22955:24901__T604__S_1110
AAGTCGTAACAAGGTTTCCGTAGGTGAACCTGCGGAAGGATCATTACTGGTTGGCGAACCGAGCGTTTAGCGAGGTTCTGCGATCGCTTGTATTTAAAACCCACTCTTGAACGTATAAAATTTTGTATTATAATGATAAAATAAAGATCACTTTCAACAACGGATCTCTTGGCTCTCGCATCGATGAAGAACGTAGCAAAACGTACCTG
>1102:22247:20980__T593__S_0683
AAGTCGTAACAAGGTTTCCGTAGGTGAACCTGCGGAAGGATCATTACTGATTTGGCAAACCGAGCGTTAGCAAGGTTTTGCAATCACTTTGTATTTAAAACCCACTCTTTAAAATGTTATATATTTTATTTTGAATGATAATTAAAGATCACTTTCAACAACGGATCTCTTGGCTCTCGCATCGATGAAGAACGCAGCAAAAATCTGTCTCTTATACACATC
>2114:13406:21807__T593__S_0833
AAGTCGTAACAAGGTTTCCGTAGGTGAACCTGCGGAAGGATCATTAAGAATTTTGATCTCGGCGCGAAAGCGCCTTGTGTTTAAAACCCCCACTCTTTTTAAACGAGAATTTTCTTTCTAAAAAAATAAAAATAATAATAATTATGATCACTTTCAACAACGGATCTCTTGGCTCTCGCATCGATGAAGAACGTAGTGAAATAGCTGTCTCTTATACACATCT
>1107:20490:10032__T604__S_0117
AAGTCGTAACAAGGTTTCCGTAGGTGAACCTGCGGAAGGATCATTAGAATTGATTTTTTTTTATTCAAAAAATTTAATCTTTTTAAGATAAAATTTAAAATTTTATTAATAATATTAAGACAACTTTCAACAACGGATCTCTTGGCTCTTGCATCGATGAAGAACGTAGCGAAAAAACTCTGTCTCTTATACACATCTCCGAGCCCACGAGACAGCAGAACATC
>1105:14961:6707__T593__S_0660
AAGTCGTAACAAGGTTTCCGTAGGTGAACCTGCGGAAGGATCATTAATGATTTTTTCTGCGAACCGTTTTTTCGGCGGTTTCGCGAAAATTTTTGTATTTTAAACTCCCACTCTTTAAAAAATAAAATAAAATTTATTATTGTAAATAAAAAGATCACTTTCAACAACGGATCTCTTGGCTCTCGCATCGATGAAGAACGCAGCAAAAATCCTGTCTCTT
>1102:10841:2612__T604__S_1050
AAGTCGTAACAAGGTTTCCGTAGGTGAACCTGCGGAAGGATCATTACCAATTTTTAGCGGACCTGATCTTTGGTCATGGTCTCGCGAAAACTTGTATTTAAAACCCCACTCTTTATATAAAAATGAATCTATTTATATGAATAATAAATAAAGATCACTTTCAACAACGGATCTCTTGGCTCTCGCATCGATGAAGAACGTAGTGAAACGAGCTGTCTCTTATA
>1102:16619:2221__T604__S_0955
AAGTCGTAACAAGGTCTCCGTTGGTGAACCAGCGGATGGATCATTACAAATTATGGCGAACTTCGCGTTTCGCGAGGTTTTGCGTCCAAATGTATTTTTAAAACAACCCACTCTTTAAAAAAAAAAAAATTATCTAATGATAAATAAAAGATCACTTTCAACAACGGATCTCTTGGCTCTCGCATCGATGAAGAACGTAGCAAACCCCTGTCTCTTATACAC
>1101:13349:13345__T593__S_0009
AAGTCGTAACAAGGTTTCCGTAGGTGAACCTGCGGAAGGATCATTAGAATACTAGGAATTTATTTTCCTAATACTTTATTCAAAAATTTTCAACCTAAAAAAATCCAATTTTTTAAAAATGTAAAATTTAAATAAGATAACTTTCAACAACGGATCTCTTGGCTCTTGCATCGATGAAGAACGCAGCAAAACTACACTGTCTCTTATACACATCTCCGAGCC
>2101:19826:7929__T604__S_0803
AAGTCGTAACAAGGTTTCCGTAGATGAACCTGCGGAAGGATCATTACCAATTTTAGCGAACCTAACCTTTGGGTTATGGTCTCGCAAAAAACTGTATTTAAAACCCCACTCTTTATAAAATGAATCTAATTATATAATAATAAATAAAATAAAGATCACTTTCAACAACGGATCTCTTGGCTCTCGCATCGATGAAGAACGTAGCGAACCAGTGCTGTCTCTT
>1101:13023:7282__T604__S_0598
AAGTCGTAACAAGGTTTCCGTAGGTGAACCTGCGGAAGGATCATTACAAATCTTTGCGAGTTCAGTGTGCTTTACGGCCGCTGTTCTCACACATTAGCACAGGGTCGCAAGATTCTGATGTTTACGCTTGTATGTTTGACAGAGTTAGTTGAGAATAAATAAAGACAACTTTTAACAATGGATCTCTTGGCTCTTGCAACGATGAAGAACGCAGCGAATTCC
>1107:11894:21486__T604__S_0877
AAGTCGTAACAAGGTTTCCGTAGGTGAACCTGCGGAAGGATCATTACCAATCTCTAGCGGGGCTCGTGAGTGGGTCTCGCGAAACTTTTCTGTATTTAAAACCCAACTCATGAAATAAAAAAAAAAAATACATACATACACGTTATATGTAAATAAAGATCACTTTCAACAACGGCTCTCGCATCGATGAAGAACGTAGTGAATCTCCACT
>1105:12985:15737__T593__S_1242
AAGTCGTAACAAGGTTTCCGTAGGTGAACCTGCGGAAGGATCATTACAAATCACGGCGAACCTCAGGTTTTGCGTCCATTTTTCGTATTTAAAACATCCCACTCTTTTAAAAAAAAAAAATTTATCTAATGATAAAATAAAAAAGATCACTTTCAACAACGGATCTCTTGGCTCTCGCATCGATGAAGAACGCAGTAAACAGCCGCTGTCTCTTATACACATC
>1101:20543:26557__T604__S_0808
AAGTCGTAACAAGGTTTCCGTAGGTGAACCTGCGGAAGGATCATTACAAATTATGGCGAACTTCGCGTTTCGCGTCCAAATGTATTTAAAACATCCCACTCTAAAAAAAAAAAAATTATCTAATGATAAATAAAAGATCACTTTCAACAACGGATCTCTTGGCTCTCGCATCGATGAAGAACGTAGTGAACGCTCTGTCTCTTATACACATCTCCGAGCCCAC
>1105:19129:21825__T604__S_0316
AAGTCGTAATAAGGTTTTCGTAGGTGAACCTGCGGAAGGATCATTACCAATCTTTAGCGGGCCTTGGGCTTGTCCATGGTCTCGCGAAACTTGTATTTAAAACCCGCTCATGTAAATTTTTAAGTAATATTATATTATATGTATTATATAAATTAAGATCACTTTCAATAACAGATCTGTGGCTCTCGCATCGATGAAGAACGTAGCGAACCTCTGTCTCTT
>1113:4403:10921__T604__S_1053
AAGGTTTCCGTAGGCGAACCTGCGGAAGGATTATTAGAATAATGGGAAATTGTTTTCCTAATACTTTATTTAAAAATTTCATTCAATATAATTTTTTTTTTTTTTTAAAATAAAAAAAAAACTTAAACTAAGATAACTTTCAACAACGGATCTCTTAGCTCTTGCATCGATGAAGAACGTAGCAAACACCTGTCTCTTATACACATCTCCGAGCCCACGAGACA
>2106:26356:8868__T604__S_0942
AAGTAGTAACAAGGTTTCCGTAGGTGAACCTGCGGAAGGATCATTACCAATTTTAGCGAACCTAACCTTCGGGTTATGGTCTCGCAAAAAACTGTATTTAAAACCCCACTCTTTATAAAATGAATCTTATAATAATAAATAAAGATCACTTTCAACAACGGATCTCTTGGCTCTCGCATCGATGAAGAACGTAGCAAAGCCTATCTGTCTCTTATACACATCT
>1101:23097:20136__T593__S_1256
AAGTCGTAACAAGGTTTCCGTAGGTGAACCTGCGGAAGGATCATTACCAATCTTTTAGCGGGCCTTGGCTTGTTCATGGTCTCGCAAAAAACCCCTGTATTTAAAACCCGCTCATAAATTATAACATAATTGTTATTATTATAATAATAAAGATCACTTTCAACAACGGATCTCTTGGCTCTCGCATCGATGAAGAACGCAGTGAATCGGACCTGTCTCCTATA
>2104:13693:7297__T604__S_1130
AAGTCGTAACAAGGTTTCCGTAGGTGAACCTGCGGAAGGATCATTAAAAAATTTGAGGTATTTATACCTCTGTGTATTTAAAACCCTACTCTTTTTTAAATATGAATTTTATTAATAAAAAAAAAAACTTTCAACAATGGATCTCTTGGCTCTCGCATCGATGAAGAACGTAGCAAAAATGTACTGTCTCTTATACACATCTCCGAGCCCACGAGACCCTAGC
>1101:12522:6588__T593__S_0964
AAGTCGTAACAAGGTTTCCGTAGGTGAACCTGCGGAAGGATCATTACCAACTCTTAGTGAGCCTGGACTCGTCCACGGTCTCGCGAAATCTTGTATTTAAAACCCGCTCATGTAAATTTTTGAACTATATTTGTATTATCATATAAATAAAGATCACTTTCAACAACGGATCTCTTGGCTCTCGCATCGATGAAGAACGTAGCAAAGGAAGCTGTCTCTTATA
>1104:19990:13941__T593__S_1048
AAGTCGTAACAAGGTTTCCGTAGGTGAACCTGCGGAAGGATCATTAAAAAATTGAGGTATTTTTTACCTCTTGTATTTAAAACCCTACTCTTTTAAATATAAATTTTATTAAAAAAAAGAAAACTTTCAACAATGGATCTCTTGGCTCTCGCATCGATGAAGAACGTAGTGAATTAGCCCTGTCTCTTATACACATCTCCGAGCCCACGAGACCAACTCCTAT
>1104:24673:6659__T593__S_1273
AAGTCGTAACAAGGTTTCCGTAGGTGAACCTGCGGAAGGATCATTACCAATCTTTTAGCGGGCCTTGGCTTTTTTGTCCATGGTCTCGCGAAAAAAAACCTGTATTTAAAACCCGCTCATAAATTATAAAACATAATTTTTGTTATATTATATTATAATAAAGATCACTTTCAACAACGGATCTCTTGGCTCTCGCATCGATGAAGAACGCAGTGAAGTGGC
>1105:14855:6469__T593__S_0842
AAGTCGTAACAAGGTTTCCGTAGGTGAACCTGCGGAAGGATCATTACCAATTTTAGCGAACCGTTACCTTTTGGGTTTATGGTCTCGCGAAAAAAACTGTATTTAAAACCCTACTCTTTTATATAAAATGAATCTATTTTTTTATAAATAATAAATAAAGATCACTTTCAACAACGGATCTCTTGGCTCTCGCATCGATGAAGAACGCAGTGAATCAGCTGTCT
>2109:17941:11004__T593__S_0682
AAGTCGTAACAAGGTTTCCGTAGGTGAACCTGCGGAAGGATCATTACCGATTTTAGCGAACCTGACCTTTGGTTATGGTCTCGCGAAAACTTTATATTTAAAACCCCACTCTTATAAATATTGAATCACATGTATATAATAAATTAAGATCACTTTCAACAACGGATCTCTTGGCTCTCGCATCGATGAAGAACGCAGCGAAGATACCTGTCTCTTATACACATC
>1103:17466:1784__T604__S_0860
AAGTCGTAACAAGGTTTCCGTAGGTGAACCTGCGGAAGGATCATTACCGATCTCGGAGAGGGAAACCCTCGCCATAGTCATACTTAAAACCAACCCTTTTTAACGCGAATCAAATTTTTTTATCATGAAATTTAAGAAAAAAAAGATCACTTTCAACAACGGATCTCTTGGCTCTCGCATCGATGAAGAACGCAGCAAATCAAACTGTCTCTTATACACATCTCC
>1104:2923:14329__T604__S_1381
AAGTCGTAACAAGGTTTCCGTAGGTGAACCTGCGGAAGGATCATTACCAATCTTTTAGCGGACCTTGGCTTTGTCCATGGTCTCGCAAAAACTCTATTTAAAACCCGCTCATAAATTAAAACATAATTTTTGTTATTATTATAATAATAAAGATCACTTTCAACGATGGATCTCTTGGTTCCAGGATCGATGAAGAACGTAGCAAATATGGCTGTCTCTTAT
>1106:26605:16056__T604__S_0239
AAGTCGTAACAAGGTTTCCGTAGGTGAACCTGCGGAAGGATCATTAGAAATTTCAATTTTTTAATCAAAAAAATTTAATCTTAATAAATATTAAAGTATATGTATTATATTATAATATTAAGACAACTTTCAACAACGGATCTCTTGGCTCTTGCATCGATGAAGAACGCAGCGAATATTCTGTCTCTTATACACATCTCCGAGCCCACGAGACAGACGTCTA
>2103:15065:13607__T604__S_0785
AAGTCGTAACAAGGTTTCCGTAGGTGAACCTGCGGAAGGATCATTAGAATATTAGGAAGATTTTTTTTAAATCTTAACACTTATTCAAAAATTTCCATCTTATATATACTATATATATTTAAACATTTTTAAAAAATTTTTGATAACTTTCAACAACGGATCTCTTGGTTCTTGCATCGATGAAGAACCAGTAAAGAATCTGTCTCTTATACACATCTCCGA
>2106:12572:11093__T604__S_1102
AAGTCTGTAACAAGGTTTCCGTAGGTGAACCTGCGGAAGGATCATTAATGATTTTTTTCTGCGAAGCGGCGGTTTCGCGAAAATTTTTTTGTATTTAAAACTCCCCACTCTTAAAATAAAATTTATTATTTGTAAAAAAAAAAAAAAGATCCCTTTCAACAAC
>1101:9210:5666__T604__S_0864
AAGTCGTAACAAGGTTTCCGTAGGTGAACCTGCGGAAGGATCATTAAAGATTTTTTTCTGCGAACCGGTTTCGCGAAAATTTTTTGTATTTAAAACTCCCCACTCTTTAAAAAAAATAAAATAAAATTTATTTATTGTAAAAATAAAAAAGATCACTTTCAACAACGGATCTCTTGGTTCTCGCATCGATGAAGAACGCAGCAAAAGTCACTGTCTCTTATACA
>1103:8491:18084__T604__S_1102
AAGTCGTAACAAGGTTTCCGTAGGTGAACCTGCGGAAGGATCATTACCAATTTTAGCGAACCTGATCCTTTGGGTTATGGTCTCGCGAAAAAACTGTATTTAAAACCCCCCACTCTTATAAATTGAATCATTTTATTTATAATAATAAATAAAGATCACTTTCAACAACGGATCTCTTGGCTCTCGCATCGATGAAGAACGTAGTAAAGGATACTGTCTCTTATA
>1101:22638:17687__T593__S_0690
AAGTCGTAACAAGGTTTCCGTAGGTGAACCTGCGGAAGGATCATTACCGATTTTAGCGAACCTGACCTTTGGTTATGGTCTCGCGAAAACTTTATATTTAAAACCCCACTCTTTATAAATTGAATCCATTTAATAATTATAATAATAAAAGATCACTTTCAACAACGGATCTCTTGGCTCTCGCATCGATGAAGAACGCAGTAAACGGCCACTGTCTCTTATA
>1101:18782:8644__T604__S_0376
AAGTCGTAACAAGGTTTCCGTAGGTGAACCTGCGGAAGGATCATTAGAATTAATTTTTTTTTTATTCAAAAAATTTAATCTTTTAAGATAAAATTTAAAATTTTATTAATAATATAAGACAACTTTCAACAACGGATCTCTTGGCTCTTGCATCGATGAAGAACGCAGTGAAGAAACTGTCTCTTATACACATCTCCGAGCCCACGAGACGGCGTATTATCTC
>1101:25347:15402__T604__S_1000
AAGTCGTAACAAGGTTTCCGTAGGTGAACCTGCGGAAGGATCATTACCAATCTTTTAGCGGGCCTTGGGCTTGTCCATGGTCTCGTATTTAAAACCCGCTCATGTAAATTTTTGAACTATATTTGTATTATCATATAAATAAAGATCACTTTCAACAACGGATCTCTAGGCTCTCGCATCGATGAAGAACGCAGTAAACGACCGCTGTCTCTTATACACATCTCC
>1102:17093:22579__T604__S_0015
AAGTCGTAATAAGGTTTCCGTAGGTGAACCTGTGGAAGGATCATTATCAATTTTTGGCGCGAAGGTAATTCGCGCGCATATTTAAAATCCACACCTTTTGAAAAAAATGTATATATATATAAATTTTTTACTTTTTTAAGTAATTAATTAAAAAGATCACTTTCAACAATGGATCTCTTGGTTCTCGCATCGATGAAGAACGCAGCGAAACTTCTGTCTCTT
>1102:19079:19158__T593__S_0693
AAGTCGTAACAAGGTTTCCGTAGGTGAACCTGCGGAAGGATCATTAGAAAATTGAGGTATTTATATCTCTTGTATTTAAAATCCAACTCTATAAACCTAAATTTTTTAATAAAAAATAAAAACTTTCAACAACGGATCTCTTGGCTCTCGCATCGATGAAGAACGTAGTAAAGTTTTCTGTCTCTTATACACATCTACGAGCCCACGAGACTGCACATGA
>1111:14287:5656__T593__S_1090
AAGCCGTAACAAGGTTTCCGTAGGTGAACCTGCGGAAGGTTCATTACCAATCTTTAGCGGGCCTTGGGCTTATCCATGGTCTTGCGAAACTTCGTATTTAAAACCCGCTCATGTAAATTTTTTTTAAACGTATGTTATTATATATAAATAAAGATCACTTTCAACAACGGATCTCTTGGCTCTCGCATCGATGAAGAACGTAGTGAACCAACTGTCTCTTATACA
>1101:2276:11430__T604__S_0944
AAGTCGTAACAAGGTGAACTTGTTGAAAGATCATTAGAATACTAGGAATTTATTTTATTTAAAAAATTTCAATCTAAAAAAAATTTTTTTTAAAAAAATAAAAAATTCTAAATAAGAGGATAACTTCCGGCAACGGATCTCTTGGCTCTTGCATCGATGAAGAACGCAGTGAACTACAACTGTCTCTTATACACATCTCCGAGCCCACGAGACTCCAACCTA
>1101:16092:14461__T604__S_0917
AAGTCGTAACAAGGTTTCCGTAGGTGAACCTGCGGAAGGATCATTACCAATCTTTAGTGGGCCAGGACTCGTCCATGGTCTCGCGAAATCTTGTATTTAAAACCTACTCTTATAATTAAGAACATGTATAATGATAAAAATTTAAGATCACTTTCAACAACGGATCTCTTGGCTCTCGCATCGATGAAGAACGTAGCAAACTGCTGTCTCTTATACACATCTCC
>2106:20855:10374__T604__S_0357
AAGTCGTAACAAGGTTTCCGTAGGTGAACCTGCGGAAGGATCATTAAGAATGATGGAAGATTTTTTTAAAATTTTCCTATTGTTTTTATTCAAAAATTTTCATTCTATAATTTATTTTTTTAAATGAATTTCGAAAAATTAAGATAACTTTCAACAACGGATCTCTTGGCTCTTGCATCGATGAAGAACGCAGTGAAAAAACTGTCTCTTATACACATC
>1101:12451:5738__T593__S_1119
AAGTCGTAACAAGGTTTCCGTAGGTGAACCTGCGGAAGGATCATTACCAAATCTTAGTGAGCCTGGACTCGTCCACGGTCTCGCGAAATCTTGTATTTAAAACCCGCTCATGTAAATTTTTTAAATATATCTGTTATATTATATAAATAAAGATCACTTTCAACAACGGATCTCTTGGCTCTCGCATCGATGAAGAACGCAGCGAACCCCCTGTCTCTTATA
>1101:18915:23580__T593__S_0659
AAGTCGTAACAAGGTTTCCGTAGGTGAACCTGCGGAAGGATCATTACTGATTTTTTCTGCGAACCGTTTTTTCGGCGGTTTCGCAAAAATTTATGTATTTAAAACTCCCCACTCTTAAAAAATAAAATAAAATTTATTATTGTATAAATAAAAAGATCACTTTCAACAACGGATCTCTTGGTTCTCGCATCGATGAAGAACGTAGTAAAACTACTGTCTCTT
>1102:16697:21570__T604__S_1037
AAGTCGTAACAAGGTTTCCGTAGGTGAACCTGCGGAAGGATCATTATTGATTTTAGCGAGCCAAGCTTGCGAAAAATTTTGTATTTAAAACACCCACTCATAAAAATTAAAAATATTTTATGATTATTAATTAAAATAATAATTAAAGATCACTTTCAACAACGGATCTCTTGGCTCTCGCATCGATGAAGAACGCAGCGAACCATCTGTCTCTTATACACAT
>1108:11097:9889__T604__S_1061
AAGTCGTAACAAGGTTTCCGTAGGTGAACCTGCGGAAGGATCATTACCAATTTTAGCGAACCTAACCTTTTGGGTTTATGGTCTCGCGAAAAAAACTGTATTTAAAACCCCACTCTTTTTATAATAAAATGAATCTATTTATATAATAATAAATAAAATAAAGTCAAAACTTTCAACAACGGATCTCTTGGCTCTGGCATCGATGAAGAACGTAGTAAAGACCT
>2106:12791:19867__T604__S_0025
AAGTCGTAACAAGGTTTCCGTAGGTGAACCTGCGGAAGGATCATTAGAATTTTTATATATCTTATTCAAAAATTTCCATCCTATTAAAATATAAATTTTTTTAAAATTTTATTAAAAAATAAAGACAACTTTCAACAACGGATCTCTTGGCTCTTGCATCGATGAAGAACGTAGCAAACTCTACTGTCTCTTATACACATCTCCGAGCCCACGAGACATAAGCG
>1109:27611:13368__T593__S_1044
AAGTCGTAACAAGGTTTCCGTAGGTGAACCTGCGGAAGGATCATTACCAATCTTTAGCGGGCCTTGGGCTTGTCCATGGTCTCGCGAAACTTTGTATTTAAAACCCGCTCATGTAAATTTTTGAACTATATATTTGTGTTATCATATAAATAAAGATCACTTTCAACAACGGATCTCTTGGCTCTCGCATCGATGAAGAACTAGCAAACGTCCCTGTCTCTTA
>1102:15331:9909__T604__S_0788
AAGTCGTAACAAGGTTTCCGTAGGTGAACCTGCGGAAGGATCATTATAAAATTTTACATTTTATTATGTAAAAAAAATGTATTCCAAACCCCAACTCTTTAAATCCATATATATTATTTATAATAATATAAAAAAATAAATAATAAAAAAATGACAACTTTCAACAACGGATCTCTTGGCTCTCGCATCGATGAAGAACGCAGTAAACGATCTGTCTCTTAT
>1103:8568:15204__T604__S_1141
AAGTCGTAACAAGGTTTCCGTAGGTGAACCTGCGGAAGGATCATTACCAATCTTTAGCGGGCCTTGGGCTTGTCCATGGTCCCGCGAACTCTGTATTTAAAACCCGCTCATGTAAATTTTTTAAAAATCTTGTTATTATATAAATAAAGATCACTTTCAACAACGGATCTCTTGGCTCTCGCATCGATGAAGAACGTAGTAAATAAAATCTGTCCCTTATACAC
>1101:26045:19931__T593__S_0842
AAGTCGTAACAAGGTTTCCGTAGGTGAACCTGCGGAAGGATCATTACCAATTTTAGCGAACCTGACCCTTTGGGTCATGATCTCGCGAAAACTGTATTTAAAACCCCACTCTTTTTATAATAAAATGAATCTATTTATATAATAATAAATAAAATAAAGATCACTTTCAACAACGGATCTCTTGGCTCTCGCATCGATGAAGAACGTAGTGAACAAATCTGTCTC
>1103:17078:27812__T593__S_0672
AGGTCGTAACAAGGTTTCCGTAGGTGAACCTGCGGAAGGATCATTACCGATTTTAGCGTGCCTGGTCAATATTGACCATGGCCTCGCGAAATTTTGTATTTAAAACCCACACTTTTTGTAATAATTTTTTTAAATCATATTGTTATGATAAAAATATAAGATCACTTTCAACAACGGATCTCTTGGCTCTCGCATCGATGAAGAACGTAGCAAAACCCTGTCT
>1103:5636:20481__T593__S_1015
AAGTCGTAACAAGGTTTCCGTAGGTGAACCTGCGGAAGGATCATTACCAATTTTTAGCGGACCTGATCTTTGGTCATGGTCTCGCGAAACTTTGTATTTAAAACCCGCTCATGTAAATTTTTTTAAACGTATGTTATGTTATATATAAATAAAGATCACTTTCAACAACGGATCTCTTGGCTCTCGCATCGATGAAGAACGTAGTAAAACACTGTCTCTTATA
>1101:20673:22669__T604__S_0785
AAGTCGTAACAAGGTTTCCGTAGGTGAACCTGCGGAAGGATCATTAGAATATTAGGAAGATTTTTTTTTGAATTTTTCTAACACTTATTCAAAAATTTCCATCTTATATATACTATATATATATTTAAACATTTTTAAAAAATTTTGATAACTTTCAACAACGGATCTCTTGGTTCTTGCATCGATGAAGAACGCAGTAAAATCCTGTCTCTTATACACATC
>1101:26606:15581__T593__S_0881
AAGTCGTAACAAGGTTTCCGTAGGTGAACCTGCGGAAGGATCATTACCAATTTTTAGCGGACCTGATCTTTGGTCATGGTCTCGCGAAAACTTGTATTTAAAACCCGCTCATGTAAATTTTTAAATATATATTTCTGTTATATTATATAAATAAAGATCACTTTCAACAACGGATCTCTTGGCTCTCGCATCGATGAAGAACGCAGCAAAAAATACTGTCTCTTA
>1110:18541:6405__T593__S_1027
AAGTCGTAACAAGGTCTCCGTTGGTGAACCAGCGGAGGGATCATTACCAATCTTTTTAGCGGGCCTTGGCATTGTCCATGGTCTCGCAAAAAAAACCTGTATTTAAAACCCGCTCATAAATTATAAAACATAATTTTTGTTATTATTGTAATAATAAAGATCACTTTCAACAACGGATCTCTTGGCTCTCGCATCGATGAAGAACGCAGTGAAAATACTGTCTCT
>2112:8989:22521__T593__S_0497
AAGTCGTAACAAGGTTTCCGTAGGTGAACCTGCGGAAGGATCATTACAAATTATGGCGAACCTCGCGTTTCGCGAGGTTCTGCGTCCATTTTCGTATTTAAAACATCCCACTCTTTAAAAAAAAATAAATATATCGTCTAATGACGAAATAAAAAATTTCTAAAAACTTTCAACAATGGATCTCTTGGCTCTCGCATCGATGAAGAACGCAGTAAACAACTAC
>1101:26012:20297__T604__S_0319
AAGTCGTAACAAGGTCTCCGTTGGTGAACCAGCGGAGGGATCATTACAGAATAATATCTTCTGACTCTATGGTACAATACTCTTTAAAAAACAAAACTTTCAACAATGGATCTCTTGGCTCTGGCATCGATGAAGAACGTAGCGAACACCCTGTCACTTATACACATCTCCGAGCCCACGAGACAGTCAGAGATCTCGTATGCCGTCTTCTGCTTGAAAAA
>1101:7270:17749__T604__S_1141
AAGTCGTAACAAGGTTTCCGTAGGTGAACCTGCGGAAGGATCATTACCAATCTTTAGCGGGTCTTGGACTTGTCCATGGTCTCGCGAACTCTGTATTTAAAACCCGCTCATGTATATTTTTAAATTATATGTATATTATATAAATTAAGATCACTTTCAACAACGGATCTCTTGGCTCTCGCATCGATGAAGAACGCAGCAAAACGCGACTGTCTCTTATACAC
>1101:24895:17690__T593__S_0926
AAGTCGTAACAAGGTTTCCGTAGGTGAACCTGCGGAAGGATCATTACCAATCTTTTTAGCGAGCCATGGCTTTGTTCATGGTCTCGCGAAAACTTGTATTTAAAACCCGCTCATGTAAATTTTTTTAAACGTATGTTATTATATAAATAAAGATCACTTTCAACAACGGATCTCTTGGCTCTCGCATCGATGAAGAACGCAGTAAAGTTGCCTGTCTCTTATAC
>1102:14054:4938__T604__S_1077
AAGTCGTAACAAGGTTTCCGTAGGTGAACCTGCGGAAGGATCATTATAAATAATAAGCTTGCTTGGCTTTCTTAAGCCTGGCTTGCGAATCCACTCTGTATTTAAAACCCCCACTCTTTTAATATGAATCAATTTTTTATGTTAAAATAAAAAAGATCACTTTCAACAACGGATCTCTTGGTTCTCGCATCGATGAAGAACGCAGCAAATCGCAGCTGTCTCT
>1102:14489:21243__T604__S_0251
AAGTCGTAACAAGGTTTCCGTAGGTGAACCTGCGGAAGGATCATTACCGATTTTAGCGAACCTGACCTTAGGTTGGCGTTTCGCGAAAACTTGTATTTAAAACCCCACTCTTTAGTAAAATTTGAATCATTTTTATGTGTAATAATAAATAAAGATCACTTTCAACAACGGATCTCTTGGCTCTCGCATCGATGAAGAACGTAGTAAAGAACTGTCTCTTAT
>1103:22049:14517__T604__S_0516
AAGTCGTAACAAGGTTTCCGTAGGTGAACCTGCGGAAGGATCATTAACGAACGAGGAATTCAATTTGTTTGAATTTCTTGGGATCAACCAAAAACCTGTATCAAAAAAGTATCTCGATTATTAATAGTCGAATACGCAAATTATTTTAATAAATACAAAACTTTCAACAACGGATCTCTTGGCTCTTGCATCGATGAAGAACGCAGTAAAATAACTGTCTCTT
>1101:25070:11142__T593__S_0731
AAGTCGTAACAAGGTTTCCGTAGGTGAACCTGCGGAAGGATCATTATAAAATTTTTACATTTAATTGTAAAAAAAAATTGTATTCAAAACCCATACTCTTAAAAATCAAAAAAAAATTTTTATATAATAAAAATTTTTTAAAATAAAAAATAATAAAAAAAGACAACTTTCAACAACGGATCTCTTGGCTCTCGCATCGATGAAGAACGCAGTAAACTGCTC
>1102:10887:26006__T604__S_0001
AAGTCGTAACAAGGTTTCCGTAGGTGAACCTGCGGAAGGATCATTACCGATTTTTAGCGGACCTGATCTTTGGTCATCGCGAAAACTTGTATTTAAAACCCCACTCTTTATAAATTGAATCCATTTAATAATTATAATAATAAATAAAGATCACTTTCAACAACGGATCTCTTGGCTCTCGCATCGATGAAGAACGCAGCAAAGTTCTGTCTCTTATACACATC
>2106:22222:5598__T593__S_1239
AAGTCGTAACAAGGTTTCCGTAGGTGAACCTGCGGAAGGATCATTAAAAAATTTGGGGTATTTATACCTCTTGTATTTAAAACCCAACTCTTTAAACTTTATATTTTTAAATAAAATAAAAACTTTCAACAACGGATCTCTTGGCTCTCGCATCGATGAAGAACGTAGCGAATCTCTGTCTCTTATACACATCTCCGAGCCCACGAGACGATGGTAGATCTCGTA
>1101:4412:15167__T604__S_1074
AAGTCGTAACAAGGTTTCCGTAGGTGAACCTGCGGAAGGATCATTAAAGATTTTTTCTGCGAACCGTTTTTTCGGCGGTTTCGCGAAGATATTTGTATTTAAAACTCCCCACTCGTAAAAAAAAAATTATTATTTTGTAATAAAAAGATCACTTTCAACAACGGATCTCTTGGTTCTCGCATCGATGAAGAACGTAGTAAAATTGCTGTCTCTTATACACATCT
>1102:16651:5079__T604__S_0893
AAGTCGTAACAAGGTTTCCGTAGGTGAACCTGCGGAAGGATCATTACCAATCTCTAGCGAACCTTGGCTTTGCCATGGTCTCGCGAACCCTTGTATTTAAAACCCAACTCATAACAAAATTAATACTTTTGTATCATTGTGATATAAATAAAGATCATTTCAAAAACGGATCTCTTGGCTCTCGCATCGATGAAGAACGTAGTGAACCCAAGCTGTCTCTTATA
>1104:10150:10242__T604__S_1033
AAGTCGTAACAAGGTTTCTGTAGATGAACCTGCGGAAGGATCATTACCAACTCTTAGTGAGCCTGGACTCGTCCACGGTCTCACGAAATCTTGTATTTAAAATCTGCACGTATAATTTTAAAACATGACAGACAGTTATGATAAAAAGTTAAAGATCACTTTTAACAACGGATCTCTTGGCTTTCGCATCGATGAAGAACGTAGCGAATATCCACTGTCTCTTA
>1104:2578:16518__T604__S_0876
AAGTCGTAACAAGGTTTCCGTAGGTGAACCTGCGGAAGGATCATTAAAAACTTTTATCCGGGAATTCGTTTCGTCTTCCCGGATTATTTGTATTCAAATCCCACTCTTTATAAATATATCAATTATATAAAACAAATATAAAAAAAGAAAACTTTCAACAACGGATCTCTTGGTTCTGGCATCGATGAAGAACGCAGCAAAACTCTGTCTCTTATACACATCT
>2106:21852:6993__T604__S_1506
AAGTCGTAACAAGGTTTCCGTAGGTGAACCTGCGGAAGGATCATTAGAATATTAGGAAGATTTTTTAAATCTTTCTAACACTTATTCAAAAATTTCGATCTTATATACACTATATATTTTAAACATTTTAAAAAAAATTTCTGATAACTTTCAACAACGGATCTCTTGGTTCTGGCATCGATGAAGAACGCAGCGAACAAGTACTGTCTCTTATACACATCTCCG
>2109:27070:17948__T604__S_0378
AAGTCGTAACAAGGTTTCCGTAGGTGAACCTGCGGAAGGATCATTACCAATCTTTTAGCGGGCCTTGGCTTTGTCCATGTCTCGCAAAAAAACTCTGTATTTAAAACCCGCTCATGAGTTAAAACAATAATTTTTGTTATTATTATTATAATTAAGATCACTTTCAACAACGGATCTCTTGGCTCTCGCATCGATGAAGAACGCAGTGAAGATACTGTCTCTTA
>1101:13839:14380__T593__S_0692
AAGTCGTAACAAGGTTTCCGTAGGTGAACCTGCGGAAGGATCATTAACGAACAAAAGATTCTTTATGAATCTTTTGGGATCAACCAAAAACCAGTAAAATATTAGTATTTGATCATTGTATTGAATACGCTTATTATAAATAATACAAAACTTTCAACAACGGATCTCTTGGCTCTTGCATCGATGAAGAACGTAGCAAAGTTGGCCTGTCTCTTATACACATCT
>1101:20435:19760__T593__S_0001
AAGTCGTAACAAGGTTTCCGTAGGTGAACCTGCGGAAGGATCATTACTGATTTGGCGAACCGAGCGTTTAGCGAGGTTTCGCTTTCACTTATATTTAAAACCCACACTTTGAATGTATTTTATATATTTTTTTAATAATAAAAAAAGATCACTTTCAACAACGGATCTCTTGGCTCTCGCATCGATGAAGAACGCAGTGAAAACCTGTCTCTTATACACATCTC
>2107:26691:11397__T593__S_1263
AAGTCGTAACAAGGTTTCCGTAGGTGAACCTGCGGAAGGATCATTACCGATTTTAGCGAACCTGACCTTTGGTTATGGTCTCGCGAAAACTTTATATTTAAAACCCCCCACTCTTATAAATTGAATCATTTTATATTATGTATATAATAAATAAAGATCACTTTCAACAACGGATCTCTTGGCTCTCGCATCGATGAAGAACGCAGTGAAATGGAACTGTCTCT
>1102:15635:3273__T604__S_0325
AAGTCGTAACAAGGTTTCCGTAGGTGAACCTGCGGAAGGATCATTACCAATTTTAGCGAACCTAACCTTTTGGGTTTATGGTCTCGCGAAAAAAACTGTATTTAAAACCCCACTCTTTTTATAATAAAATGAAATTTATTTATTTAATAAACATAGATCACTTTCAACAACGGATCTCTTGGCTCTCGCATCGATGAAGAACGTAGCAAACGTCTTCTGTCTC
>1114:14075:20143__T593__S_0901
AAGTCGTAACAAGGTTTCCGTAGGTGAACCTGCGGAAGGATCATTACCAACTCTTAGTGAGCCTGGACTCGTCCACGGTCTCGCGAAATCTTGTATTTAAAACCCGCTCATAAATTATAAAACATAATTTTTGTTATTTATTATAATAATAAAGATCACTTTCAACAACGGATCTCTTGGCTCTCGCATCGATGAAGAACGTAGTAAAGAAAGCCTGTCTCTTAT
>1102:15627:16099__T604__S_0881
AAGTCGTAACAAGGTTTCCGTAGGTGAACCTGCGGAAGGATCATTAAAAATTTTCAAAAAAATTTCCAATCCTAGCCTTTATATTTTGACTGAAAGGTATTATCATTGAAACATAATACAACTTTCAACAACGGATCTCTTGGCTCTCGCATCGATGAAGAACGTAGTGAAAAGACCTGTCTCTTATACACATCTCCGAGCCCACGAGACTCCTCATGAT
>1102:19578:27170__T604__S_1099
AAGTCGTAACAAGGTTTCCGTAGGTGAACCTGCGGAAGGATCATTACCGATTTTTAGCGGACCTGATCTTTGGTCATGGTCTCGCGAAAACTTGTATTTAAAACCCCCCACTCTTATAAATAAAATGAATCTATTATATAAATAAATAAAGATCACTTTCAACAACGGATCTCTTGGCTCTCGCATCGATGAAGAACGCAGCAAATGGCTGTCTCTTATACA
>1103:17986:17816__T604__S_0030
AAGTCGTAACAAGGTTTCCGTAGGTGAACCTGCGGAAGGATCATTAGAATTGATTTTTTTTTATTCAAAAAAATTTAATCTTTTTAAAATAAATTTTAAAAATTTTATAATAATATTAAGACAACTTTCAACAACGGATCTCTTGGCTCTTGCATCGATGAAGAACGTAGCAAAAAAGACTGTCTCTTATACACATCTCCGGCCCACGAGACTGCTGTAGAT
>1101:19670:12135__T593__S_1050
AAGTCGTAACATAGGTGAACCTGCGGAAGGATCGTCAGAATACTAGGAATTTACTTTATTTAAAAAATTCCAATCTAAAAATTTCTTTTTTGAAAAATAAAAATTCTAAATAAAAAGATAACTTTCAACAACGGATCTCTTGGCTCTTGCATCGATGAAGAACGCAGTGAAAAACTCTGTCTCTTATACACATCTCCGAGCCCACGAGAC
>1107:20530:11928__T593__S_0731
AAGTCGTAACAAGGTTTCCGTAGGTGAACCTGCGGAAGGATCATTATAAAATTTTTACATTTAATTGTAAAAAAAATTGTATTCAAAACCCATACTCTTAAAATTAAAATCAAAAAAATTTTTATATAATAAAAATTTTTAAAATAAAATAATAAAAAAAGACAACTTTCAACAACGGATCTCTTGGCTCTCGCATCGATGAAGAACGCAGTAAAATAACTGTC
>1109:11528:8687__T593__S_0764
AAGTCGTAACAAGGTTTCCGTAGGTGAACCTGCGGAAGGATCATTAACGAACAAAAGATTTACTTGTTTTAAATCTTTTGGGATCAACAACCAAACACCTGTAACAAGTACAAGTAGTACATTATAATAATAAATATTGCAAAACTTTCAACAACGGATCTCTTGGCTCTTGCATCGATGAAGAACGTAGTGAAGTGGTCTGTCTCTTATACACATCTCCGAG
>2103:17960:21555__T593__S_0874
AAGTCGTAACAAGGTTTCCGTAGGTGAACCTGCGGAAGGATCATTACCAATTTTTAGCGGACCTGATCTTGGTCATGGTCTCGCGAAAACTTTGTATTTAAAACCCCACTCTTTATAAATTGAATCATTTAATTATTATAATAAATTAAAACTTTCAACAACGGATCTCTTGGTTCTGGCATCGATGAAGAACGCAGCAAAATAAACTGTCTCTTATACACATC
>1102:4731:12941__T604__S_0126
AAGTCGTAACAAGGTTTCCGTAGGTGAACCTGCGGAAGGATCATTAGAAATATCAGGAAGATTTTTTAAATCTTTCTAATACTTTTATTCAAAAAATTTCGGTCTTATATATTTTTTTTAAAATATTTTTTTAAAAAAATTTAAGATAACTTTCAACAACGGATCTCTTGGCTCTTGCATCGATGAAGAACGCAGCGAACTGCCACTGTCTCTTATACACATCT
>1103:24617:13652__T604__S_0792
AGTCGTAACAAGATTTCTGTAGGTGAACCTGCGGAAGGATCATTACCAATCTTTAGCGAACCTTGGTTTGTCCATGGTTTCGCGAATCTTATATTTAAAGCCCAACTCATAACAAAATTAATACTTTTGTATCATTGTGATATATAAAAGATCACTTTCAACAACGGATCTCTTGGCTCTCGCATCGATGAAGAACGCAGCGAAAAGATCTGTCTCTTATAC
>1101:12429:6505__T593__S_0103
AAGTCGTAACAAGGTCTCCGTAGGTGAACCTGCGGAGGGATCATTACCGATCTTTTAGCGGACCTTGGCTTTGTCCATGGTCTCGCAAAAACTCTGTATTTTAGAACCCACTCATAAATTAAAACATAATTTGTTATTATTATAATAATAATTAAGATCACTTTCAACAACGGATCTCTTGGCTCTCGCATCGATGAAGAACGTAGCGAATAAATACTGTCT
>1101:5963:18662__T593__S_0914
AAGTCGTAACAAGGTTTCCGTAGGTGAACCTGCGGAAGGATCATTAAAAAAAATGAGGTATTATACCTCTTGTATTTAAAATCGAAACTTTTTAAACTTTATTGTTAATATAAAAATAAAAACTTTCAACAACGGATCTCTTGGCTCTCGCATCGATGAAGAACGTAGCAAAAGGTACCTGTCTCTTATACACATCTCCGAGCCCACGAGACCCATCCATATCT
>1102:12176:17165__T593__S_0403
AAGTTGTAACAAGATTTCCATAGGTGAACCTGCAAAAGGATCATTATCAATTTTTGGCACGAAGGTAATTCACGCACGTTATTTAAAACCCATACCTTTTGAAAAAAAATATAATTAATTAAAAAGATCACTTTTAATAACAGATCTCTTGATTCTTGCATTGATGAAGAACGTAGTGAAAAAATACTGTCTCTTATACACATCTCCGAGCCCACGAGACTCC
>1107:16827:12654__T593__S_1064
AAGTCGTAACAAGGTCTCCGTTGGTGAACCAGCGGAGGGATCATTACCGATCTTTTAGCGGGCCTTGGCTTTGTCCATGGTCACGCAAAAAACTCTGTATTTAAAACCCGCTCATAAGTTAAAACAATAATTTTTGTTATTATTATAATAATAAAGATCACTTTCAACAACGGATCTCTTGGCTCTCGCATCGATGAAGAACGTAGCGAAGCGCCTGTCTCTT
>1110:5790:9521__T593__S_0386
AAGTCGTAACAAGGTTTCCGTTGGTGAACCAGCGGAAGGATCATTACAGAGTTTAGCGAACCTGACCTTTGGTTATGGTCTCGCGAAAACTTTGTATTTAAAACCCCACTCATAAAAAAAAAAATTTTTTTCATATAAAAATAAATAAAGATCACTTTCAACAACGGATCTCTTGGCTCTCGCATCGATGAAGAACGCAGCAAAGTGCTGTCTCTTATACACA
>1102:16198:21915__T604__S_0941
AAGTCGTAACAAGGTTTCCGTAGGTGAACCTGCGGAAGGATCATTACCAATCTCTTGCGGGGCCCGTAAGTGGGTCTCGCGAAACTTTCTGTATTTAAAACCCAACTCTTGAAATAAAAAAAAAATACATACACGTTATATGTAAATAAAAGATCACTTTCAACGATGGATCTCTTGGTTCCAGGATCGATGAAGAACGTAGCGAATGAAGCTGTCTCTTAT
>1106:5710:5651__T604__S_0917
AAGTCGTAACAAGGTTTCCGTAGGTGAACCTGCGGAAGGATCATTACCAATCTTTAGTGAGCCTGGACTCGTCCATGGTTTCGCCAAATCTTGTATTTAAAACCTACTCTTATAATTAAGAATCATGTATAATGATAAAAATTAAGATCACTTTCAACAATGGATCTCTTGGCTCTTGCATCGATGAAGAACGCAGTAAAAATAACTGTCTCTTATACACATCTC
>1101:23028:21011__T593__S_1003
AAGTCGTAACAAGGTTTCCGTAGGTGAACCTGCGGAAGGATTATTAAAAAATTTGGGGTATTTATACCTCTTGTATTTAAAACCCAACTCTTTAAACTTCATATTTTTAAATAAAAACTTTCAACAACGGATCTCTTGGCTCTCGCATCGATGAAGAACGTAGCAAACTCTACCTGTCTCTTATACACATCTCCGAGCCCACGAGACTGTGCTCTAT
>1101:8053:15079__T593__S_0672
AAGTCGTAACAAGGTTTCCGTAGGTGAACCTGCGGAAGGATCATTACCAATATAGCGAACCGAGCTTTAGCGAGGCTTCGCGATCAATTTGTATTTAAAACCCAACTCTTTAAATGTTTTTATAACTATTGTGTATTTTAAATAAAAAAGATCACTTTCAACAACGGATCTCTTGGCTCTCGCATCGATGAAGCACGCAGTAAAGCACTGTCTCTTATACACA
>1105:21882:16987__T593__S_0112
AAGTCGTAACAAGGTTTCCGTAGGTGAACCTGCGGAAGGATCATTACTGATTTAGCGGACCGAGCGTTAGCAAGGTTTTGCGATCATTTATATTTAAAACCCACTCTTAAATATTTATTTGTATTTTAAATGATAAATTAAAGATCACTTTCAACAACGGATCTCTTGGCTCTCGCATCGATGAAGAACGTAGTAAATAACCTGTCTCTTATACACATCTCC
>1106:19514:17578__T593__S_0249
AAGTCGTAACAAGGTCTCCGTTGGTGAACCAGCGGAGGGATCATTACAGATTATATATCTAATTCATACGGTACTATTATAAAAAAAAAATAAAACTTTCAACAATGGATCTCTTGGCTCTGGCATCGATGAAGAACGCAGTGAATATTCCTGTCTCTTATACACATCTCCGAGCCCACGAGACCTTGCTACATCTCGTATGCCGTCTTCTGCTTGAAAAAA
>1110:20209:18550__T593__S_1244
AAGTTGTAACAAGGTTTCCGTAGGTGAACCTGCGGAAGGATCATTACCAATTTTAGCGAGCCTGGCATTACGTTCATGGTCTCGTGAAATTATTGTATTTTAAAACCCCACTCTTCTATATTAAAATAATATGTATTATGATGAAAAATTAAAGATCACTTTCAACAACAGATCTCTTGGTTCTCGCATCGATGAAGAACGCAGCAAAGAACACTGTCTCTTATA
>2101:17520:6721__T593__S_1273
AAGTCGTAACAAGGTTTCCGTAGGTGATTTTTCTTTAGTTTCATTACCAATCTTTTAGCGGGCCTTGGCTTTGTCCATGGTCTCGCAAAAAACTCTGTATTTAAAACCCGCTCATAAGTTAAAACAATAATTTTTGTTATTATTATAATAATAAAGATCACTTTCAACAACGGATCTCTTGGCTCTCGCATCGATGAAGAACGTAGCGAAGTCTATCTGTCT
>2105:6155:11874__T593__S_0456
AAGTCGTAACAAGGTTTCCGTAGGTGAACCTGCGGAAGGATCATTATTGATTTAGCGGACTGAGCGTAAGCAAGGTTTTGCGATCATTTGTATTTAAAACCCACTCTTGAACGTATAAAATTTATGTTATTATAATGATAAATAAAAGATCACTTTCAACAACGGATCTCTTGGCTCTCGCATCGATGAAGAACGCAGTGAATAAAGACTGTCTCTTATACACA
>1110:5543:12717__T604__S_0333
AAGTCGTAACAAGGTTTCCGTAGGTGAACCTGCGGAAGGATCATTACAAATTATGGCGAACTTCGCGTTTCGCGTCCAAATATATATTTAAAACACCCACTCTTTAAAAAAAAAAATTATCTAATGATAAATAAAAAGATCACTTTCAACAACGGATCTCTTGGTTCTCGCATCGATGAAGAACGTAGCGAAATAATGCTGTCTCTTATACA
>1113:4799:20248__T604__S_1082
AAGTCGTAACAAGGTTTCCGTAGGTAAGTTAGAAGCCGCTTACCAATCTTTCTATACTTTGAATAACATGCTGACTTTTCCCTTTAGGTGAACCTGCGGAAGGATCATTACTGATTTAACGAACCGAGCGTTAGCAAGGTTTTGCGATCAATTTATATTTAAAACCCACTCTTAAACGTATAAAATTTATGTATTATAATGATAAAATAAAGATCACTTTCAAC
>2112:25800:8580__T604__S_0233
AAGTCGTAACAAGGTTTCCGTAGGTGAACCTGCGGAAGGATCATTAGAATATTAGGAAGATTTTTTAAATCTTTCTAACACTTATTCAAAAATTTCGATCTTATATATACTATATATTTTAAACATTTTAAAAAATTTTTCTGATAACTTTCAACAACGGATCTCTTGGCTCTTGCATCGATGAAGAACGTAGTGAAAACCCCTGTCACACATCTCCGA
>2102:21614:9871__T593__S_0781
AAGTCGTAACAAGGTTTCCGTAGGTGAACCTGCGGAAGGATCATTACCAATTTTAGCGAACCGTTACCTTTTGGGTTTATGGTCTCGCGAAAAAAACTGTATTTAAAACCCCACTCTTTATAAATTGAATCATTTAATTATTATAATAAATTAAGATCACTTTCAACAACGGATCTCTTGGCTCTCGCATCGATGAAGAACGTAGTAAAGACCTGTCTCTTAT
>1104:6781:4819__T604__S_1496
AAGTCGTAACAAGGTTTCCGTAGGTGAACCTGCGGAAGGATTATTAAAAAAAAGGTCGAAAGACCTATTTTTCTACTGAAACTGTACCATCTTTTTTAGATGGTAGATGTTTCTTTAAAAATCTAATAAAAATATCGTCTTTAGACGAACCAAAAATAAATTTTAAAAAACTTTCAACAATGGATCTCTTGGCTCTCGCATCGATGAAGAACGCAGCGAACCGCT
>1105:10128:19465__T604__S_1144
AAGTCGTAACAAGGTTTCCGTAGGTGAACCTGCGGAAGGATCATTATAAATTAAAGCGAGCCGAGCTTCTTTGTGAGGTTTCGCGTTCCTTCTTGTATTTAAAACCCGCTCTTTTTAAATAATATTATATATTTTATCGTTTATCTGAATCGAAATGAGTAAATAAAGATCACTTTCAACAACGGATCTCTTGGCTCTCGCATCGATGAAGAACGCAGTAAAAC
>1106:23544:22250__T604__S_1050
AAGTCGTAACAAGGTTTCCGTAGGTGAACCTGCGGAAGGATCATTACCAATTTTAGCGAACCTAATCTTTGGGTTATGGTTTCGCGAAAAAACTGTATTTAAAACCCACTCTTTATAAATTGAATCATTTAATTATAATAATAAATTAAGATCACTTTCAACAACGGATCTCTTGGCTCTCGCATCGATGAAGAACGTAGCAAAGGACTGTCTCTTATACACA
>2105:17594:22227__T604__S_0056
AAGTCGTAACAAGGTCTCCGTTGGTGAACCAGCGGAAGGATCATTACCAATCTTTTAGTGAGCATTGGCTTTGTCCATGGTCTCGCAAAAACTCTGTATTTAAAACCCACTCATAAATTAAAACATAATTTTTGTTATTGTTATAATAATAAAGATCATTTTCAACAACGGATCTCTTGGCTCTCGCATCGATGAAGAACGTAGCAAACCGTAACTGTCTCTT
>1101:12619:11820__T593__S_0762
AAGTCGTAACAAGGTTTCCGTAGGTGAACCTGCGGAAGGATCATTAGAAATCAAATTTTTTTTATTCAAAAAATTGAATCTTTTTTTTAAAATAAAATCCCAAAATCTTAAGATAATATTAAGACAACTTTCAACAACGGATCTCTTGGCTCTTGCATCGATGAAGAACGTAGCGAAACCTCTGTCTCTTATACACATCTCCGAGCCCACGAGACGACTACAC
>1104:9386:11930__T593__S_0692
AAGTCGTAACAAGGTTTCCGTAGGTGAACCTGCGGAAGGATCATTATAAAATTTTTACATTTAATTGTAAAAAAAAAAATTGTATTCAAAACCCATATACTCTTAAAATCAAAAAAAAAAATTTTTATATAATAAAAATTTTTTAAAATAAAATAATAAAAAAAGACAACTTTCAACAACGGATCTCTTGGCTCTCGCATCGATGAAGAACGCAGCAAACCACA
>1105:22050:9651__T593__S_0261
AAGTCGTAACAAGGTTTCCGTAGGTGAACCTGCGGAAGGATCATTATTGATTTTAGCTTAACCTGGCTTTTTAGCCAAGGTTAATGCGAAATTCTTGTATTTAAAACCTACTCTTATAATTAAAAATAAGTATCATGACAAAAGTTAAAGATCACTTTCAACAACGGATCTCTTGGCTCTCGCATCGATGAAGAACGTAGTGAAGATCTGTCTCTTATACACAT
>1105:26240:19266__T593__S_0964
AAGTCGTAACAAGGTTTCCGTAGGTGAACCTGCGGAAGGATCATTACCAACTCTTAGTGAGCCTGGACTCGTCCACGGTCTCGCGAAATCTTGTATTTAAAACCCGCTCATGTAAATTTTTTTTAAACGTATGTTATGTTATATATAAATAAAGATCACTTTCAACAACGGATCTCTTGGCTCTCGCATCGATGAAGAACGCAGCAAACAACTGTCTCTTATACA
>1107:21223:14958__T593__S_1049
AAGTCGTAACAAGGTTTCCGTAGGTGAACCTGCGGAAGGATCATTACCAATTTTAGCGAACCTAACCTTTTGGGTTTATGGTCTCGCGAAAAAAACTGTATTTAAAACCCACTCTTATATAAAATAAATAAATCTAATTTTATTAATAAAGATCACTTTCAACAACGGATCTCTTGGCTCTCGCATCGATGAAGAACGCAGCGAACTTCACTGTCTCTTATACAC
>2101:21270:12247__T593__S_1044
AAGTCGTAACAAGGTTTCCGTAGGTGAACCTGCGGAAGGATCATTACCAATCTTTTAGCGGGCCTTGGCTTTGTCCATGGTCTCGCAAAAAAAAACCTGTATTTAAAACCCGCTCATGTAAATTTTTAAATATATATCTGTTATTATATAAATAAAGATCACTTTCAACAACGGATCTCTTGGCTCTCGCATCGATGAAGAACGTAGTAAAGGGCCACTGTCT
>2110:12769:16935__T593__S_1517
AAGTCGTAACAAGGTTTCCATAGGCGAACCTGCGGAAGGATCATTATTGTACTTAAGGTCATGAAAACCTCAGATTGGTGATCATCAGTATATACCTATATAATAGGAGCAAAAGTATTTAAAACCCCCCACACTTAAAATTTAATGTATATTTTACTATAAAAGTAATTAAAAGATCACTTTCAACAACGGATCTCTTGGTTCTCGCATCGATGAAGAACGT
>1104:8930:13879__T604__S_0997
AAGTCGTAACAAGGTTTCCGTAGGTGAACCTGCGGAAGGATCATTACCAATCTTTAGCGGGCCTTGGGCTTGTCCATGATCTCGCGAACTCTGTATTTAAAACCCGCTCATGTAAACTTTTAAATAATATATTATATGTATTATATAAATTAAGATCACTTTCAACAACGGATCTCTTGGTTCTCGCATCGATGAAGAACGTAGCGAACCCCTGTCTCTTATAC
>1105:13647:26344__T604__S_0064
AAGTCGTAACAAGGTTTCCGTAGGTGAACCTGCGGAAGGATCATTAGAATTTTTATATATCTTATTCAAAAAAGTTACATTCCATTAAAATATAATTTGTTAAATTTTATTAAAAAATAAAGACAACTTTCAACAACGGATCTCTTGGCTCTTGCATCGATGAAGAACGTAGTAAATCGTTACTGTCTCTTATACACATCTCCGAGCCCACGAGACGACAGAG
>1106:20690:2484__T604__S_0292
AAGTCGTAACAAGGTCTCCGTTGGTGAACCAGCGGAGGGATCATTACCAATCTTTTTTAGCGTGCCTTGGCTTTGTCCATGGTCTCGCAAAACTCTGTATTTAAAACCCGCTCATAAATTAAAACATAATTTTTGTTATTATTACGATAATAAAGATCACTTTCAACAACGGATCTCTTGGCTCTCGCATCGATGAAGAACGCAGCAAATCTGCTGTCTCTT
>1107:9530:17914__T604__S_0376
AAGTCGTAACAAGGTTTCCGTAGGTGAACCTGCGGAAGGATCATTACCAATCTTTTAGCGGGCCTTGGCTTTTTTGTCCATGGTCTCGCAAAAAACTCTGTATTTAAAACCCGCTCATAAATTTATAAAACATAATTTTTGTTATTATTATAATAATAAAGTCAAAACTTTCAACAACGGATCTCTTGGCTCTGGCATCGATGAAGAACGCAGTGAATACCA
>1108:2515:18411__T604__S_0325
AAGTCGTAACAAGGTTTCCGTAGGTGAACCTGCGGAAGGATCATTACCAATTTTAGCGAACCTGACCCTTTGGGTCATGATCTCGCGAAAACTGTATTTAAAACCCACTCTTTATAATAAAATGAATCTATTTATATAATAAATAAAATAAAGATCACTTTCAACAACGGATCTCTTGGCTCTCGCATCGATGAAGAACGAAGCAAACTCCTGCTGTCTCTTAT
>1109:17666:2062__T604__S_1080
AAGTCGTAACAAGGTTTCCGTAGGTGAACCTGCGGAAGGATCATTACCAATTTTAGCGAACCTGATCCTTTGGGTTACGGTCTCGCGAAAAAACCTGTATTTAAAACCCCACTCTTTATAAAATGAATCTATTTATATAATAATAAAAATAAAGATCACTTTCAACAACGGATCTCTTGGCTCTCGCATCGATGAAGAACGTAGTAAACTGCACTGTCTCTTATA
>1113:13677:13315__T604__S_1412
AAGTCGTAACAAGGTTTCCGTAGGTGAACCTGCGGAAGGATCATTAGAAAATGAGGTATTTTATACCTTTTGTATTTAAAACCCAATGCTCTATAAAATATTATTTTTTTAATAAAAAAAAAAAAACTTTCAACAATGGATCTCTTGGCTCTCGCATCGATGAAGAACGTAGCGAAAATTCCTGTCTCTTATACACATCTCCGAGCCCACGAGACGCATATG
>1114:6440:5121__T604__S_1280
AAGTCGTAACAAGGTTTCCGTAGGTGAACCCGCGGAAGGATCATTACCAATCTTTAGCGGGCCTTGGGCTTGTCCATGGTCTTGCGAAACATTGTATTTAAAACCCGCTCATGTAAATTTTTGAACTATATATTTGTATTATCATATAAATAAAGATCACCTTTAACAACGGATCTCTTGGCTCTCGCATCGATGAAGAACGCGTAAAGACGGCTGTCTCTTA
>2102:24895:8473__T604__S_0114
AAGTCGTAACAAGGTTTCCGTAGGTGAACCTGCGGAAGGATCATTACAAATATGGCGAACTTCGCTTTTCGCGAGGTTTTGCGTCCAAATATATATTTAAAACATCCCACTCTTTAAAAAAAAAAATTATGATAAATAAAAAGATCACTTTCAACAACGGATCTCTTGGTTCTCGCATCGATGAAGAACGCAGCAAAGTCCTGTCTCTTATACACATCTCCGA
>2102:4734:13024__T604__S_0942
AAGTCGTAACAAGGTTTCCGTAGGTGAACCTGCGGAAGGATCATTATTGATTTTAGCGAGCCAAGCTTGCGAAAAATTTTGTATTTAAAACACCCACTCTTAAAAATATTTTATAATTATTAATAATGTAATAATTAAAGATCACTTTCAACAACGGATCTCTTGGCTCTCGCATCGATGAAGAACGTAGCGAACAGGCCCTGTCTCTTATACACATCTCCGAG
>1101:10798:26231__T593__S_1248
GAGTCGTAACAAGGTTTCCGTAGGTGAACCTGCGGAAGGATCATTAACTAATAAGTGTGGACAATTGTCCACATAAACCTTGTGAATTGGCACGAAAGTGTTTAAGTAAACTTTAAAGAGTCAATAATAATATAATAATATTAATAACTTTTAACAATGGATCTCTAGGCTCATGCAACGATGAAGAACGCAGTAAAGGCGCCCTGTCTCTTATACACATCTCCG
>1102:23595:18699__T593__S_0651
AAGTCGTAACAAGGTTTCCGTAGGTGAACCTGCGGAAGGATCATTAGAATATCGGGAATTTTATTTTCCTAATACTTTATTCAAAAAATTTTCAATCTACAATTTTTTTTTAAAAAATAAAAATTTAAATAAGATAACTTTCAACAACGGATCTCTTGGCTCTTGCATCGATGAAGAACGCAGTAAAACAGACTGTCTCTTATACACATCTCCGAGCCCACGA
>1107:15102:8517__T593__S_1264
AAGTCGTAACAAGGTTTCCGTAGGTGAACCTGCGGAAGGATCATTACCGATTTTGGCGTGCCTGGTCAATTGATCATGGTCTCGCGAAAACTTGTATTTAAAACCCCACTCTTATAAATTGAATCATTTTATATTATGTATATAAATAAATAAAGATCACTTTCAACAACGGATCTCTTGGCTCTCGCATCGATGAAGAACGTAGTAAATCATTGCTGTCTCTTA
>1111:16906:18367__T593__S_1113
AAGTCGTAACAAGGTTTCCGTAGGTGAACCTGCGGAAGGATCATTACCAATCTTTTAGCGGGCCTTGGCTTTGTCCATGGTCACGCAAAAAACTCTGTATTTAAAACCCGCTCATGTAAATTTTTTAAATATATCTGTTATATAATTATATAAATAAAGATCACTTTCAACAACGGATCTCTTGGCTCTCGCATCGATGAAGAACGTAGTGAAAGATATCTGTCT
>2102:10750:3281__T593__S_0902
AAGTCGTAACAAGGTTTCCGTAGGTGAACCTGCGGAAGGATCATTACCAATCTTTTAGCGGGCCTTGGCTTGTCCATGGTCTCGCAAAAAACCCTGTATTTAAAACCCGCTCATGTAAATTTTTAAATATATATTTCTGTTATATTATATAAATAAAGATCACTTTCAACAACGGATCTCTTGGCTCTCGCATCGATGAAGAACGTAGCGAAAACCCTGTCTCTT
>1101:23440:9597__T604__S_1037
AAGTCGTAACAAGGTTTCCGTAGGTGAACCTGCGGAAGGATCATTATCGATTTTTGTCGAGCCTGGCTCGCGAAAACTTTGTATTTAAAACCCCACTCTTTATAAATTGAATCATTTTAATTATTATAATAAATTAAGATCACTTTCAACAACGGATCTCTTGGCTCTCGCATCGATGAAGAACGCAGTGAACAACTCTGTCTCTTATACACATCTCCGAGCCCA
>1101:6789:9026__T604__S_0027
AAGTCGTAACAAGGTTTCCGTAGGTGAACCTGCGGAAGGATCATTAGAAATACTAGGAAGATTTTTTTAAATCTTTCTAACACTTTTATTCAAAAATTTTCGGTCTTATATATTTTTTGTAAAATATTTTTTTAAAAAAGTTTAAGATAACTTTCAACAACGGATCTCTTGGTTCTGGCATCGATGAAGAACGTAGCAAAACCCTGTCTCTTATACACATCTC
>1104:26851:12320__T604__S_1382
AAGTCGTAACAAGGTTTCCGTAGGTGAACCTGCGGAAGGATCATTAACAAATCATTTTATGGATTTTTCCATAAATATACCAGAGAAACCTTTGATTATAAAAAAATCAATGATTTTGGCAGACCAGTTTGGGTCTGACATGAACTATTTATTTGTCTGAAATTTATTATTAAAAAAATACAACTTTTAACAATGGATCTCTAGGCTCTTGCATCGATGAAGAAC
>1106:18918:18641__T604__S_1079
AAGTCGTAACAAGGTTTCCGTAGGTGAACCTGCGGAAGGATCATTAATAATCTTTTTTAAACCCTTCATTTTTTGGGGGTTTATTTGTATTCAAATCCCACTCTTAAAATTTAACATATTTTATAATAATAATATAAAAAAAAAGACAACTTTCAACAACGGATCTCTTGGCTCTCGCATCGATGAAGAACGTAGCGAATATAGCTGTCTCTTATACACATCT
>2107:26550:14957__T604__S_0952
AAGTCGTAACAAGGTTTCCGTAGGTGAACCTGCGGAAGGATCATTAATATTTGGGTAGAGTACACTACTACAATAGTGGACTTCGCCCAAATATTCTTAAATTTTTTTAAGGAGCAAGATACTTTATATTTAAAACCCACTCTTAAACGATGTATTTTTATTATATGATAAAATAAAGATCACTTTCAACAACGGATCTCTTGGCTCTCGCATCGATGAAGAAC
>2101:8546:17566__T593__S_0900
AAGTCGTAACAAGGTTTCCGTAGGTGAACCTGCGGAAGGATCATTACAAATTATGGCGAACCTCGCGTTTCGCGAGGTTCTACGTCCATTTTCGTATTTAAAACATCCCACTCTTTAAAAAATTATCTAGTGATAAATAAAAAGATCACTTTCAACAACGGATCTCTTGGTTCTCGCATCGATGAAGAACGTAGTAAAGTCCTGTCTCTTATACACATCT
>2105:24795:9898__T593__S_0900
AAGTCGTAACAAGGTCTCCGTTGGTGAACCAGCGGAGGGATCATTACCAATCTTTTAGCGGGCCTTGGCTTTGTCCATGGTCTCGCAAAAACTCTGTATTTAAAACCCGCTCATAAATTAAAACATAATTTGTTATTTATTATAATAATAAAGATCACTTTCAACAACGGATCTCTTGGCTCTCGCATCGATGAAGAACGCAGTGAAAGACAACTGTCTCTTATA
>1106:26343:16796__T604__S_1066
AAGTCGTAACAAGGTTTCCGTAGGTGAACCTGCGGAAGGATCATTATTGATTTTAAGCGGGCCGAACTTTTTTGGTGAGGTCTTGCGAAAATTTATATTTAAAACATCCCACTCGTAAAAAAAAAATAAATTAAAATTTTTATAATTAAAGATCACTTTCAACAACGGATCTCTTGGCTCTCGCATCGATGAAGAACGCAGCGAACAAACTCTGTCTCTTAT
>1109:19954:6213__T604__S_1134
AAGTCGTAACAAGGTTTCCGTAGGTGAACCTGCGGAAGGATCATTATCGATTTTTTGTCGAGCCTGGCTCGCGAAAAACTTTGTATTTAAAACACCCACCCTTTAAAAATTAAAATTTTTAATTATTAAATAATATTATAATTAAGATCACTTTCAACAACGGATCTCTTGGTTCTCGCATCGATGAAGAACGCAGTAAAACACCTGTCTCTTATACACATCT
>1110:16411:22233__T604__S_0027
AAGTCGTAACAAGGTTTCCGTAGGTGAACCTGCGGAAGGATCATTAGAATTTTTATATATCTTATTCAAAAATTTCCATCCTATTAAAATATAATTTGTTAAATTTTATTAAAAAATAAAAAAGACAACTTTCAACAACGGATCTCTTGGCTCTTGCATCGATGAAGAACGCAGTAAACACAAGCTGTCTCTTATACACATCTCCGAGCCCAGAGACAGGTA
>1112:16959:3478__T604__S_1082
AAGTCGTAACAAGGTTTCCGTAGGTGAACCTGCGGAAGGATCATTACTGATTTAGCGAACCGAGCGTTAGCAAGGTTTTGCGATCAATTTTTATATTTAAAACCCCACTCTTTTGAACGTATAAATTTATGTATTAATGATAAATTAAAGATCACTTTCAACAACGGATCTCTTGGCTCTCGCATCGATGAAGAACGCAGCAAACCAGCTGTCTCTTATACACAT
>1113:7901:7030__T604__S_1140
AAGTCGTAACAAGGTCTCCGTTGGTGAACCAGCGGAGGGATCATTACCAATCTTTAGCGAACCTTGGTTTGTCCATGGTTTCGCGAATCTTATATTTAAAACCCAACTCATAACAAAATTAATACTTTTGTATCATTGTGATATAAATAAAGATCATTTCAAAACCGGATCTCTTGGCTCCCGCATCGATGAAGAACGCAGTAAAACTATTCTGTCTCTTATA
>2101:15074:22612__T604__S_0858
AAGTCGTAACAAGGTTTCCGTAGATGAACCTGCGGAAGGATCATTACCGATTTTAGCGAACCTAACCTTTGGGTTATGGTCTCGCGAAAAAACTATATTTAAAACCCCACTCTTTATAAATTGAATCATTTAATTATTATAATAAATAAAGATCACTTTCAACAACGGATCTCTTGGCTCTCGCATCGATGAAGAACGTAGCAAAATCCAGCTGTCTCTTATA
>2106:12556:23862__T604__S_1051
AAGTCGTAACAAGGTTTCCGTAGGTGAACCTGCGGAAGGATCATTATCATCTTAGCGGAGGACCCTTGAGGTTTTTCGCGTATATACTTAAAACCCAACTCTATAAATCGTATTAAATTTCTTATGAAATGTAAAAAAAGATCACTTTCAACAACGGATCTCTTGGCTCTCGCATCGATGAAGAACGCAGTGAAAGACTGTCTCTTATACCCATCTCCGAGC
>2101:18724:15170__T604__S_1091
AAGTCGTAACAAGGTTTCCGTAGATGAACCTGCGGAAGGATCATTACCAATCTTTAGCGGGCCCTTGGGCTTGTCCATGGTCTCGCGAAACTTTGTATTTAAAACCCGCTCATGTAAATTTTTTAAATGTATGTTATTTATATAATAAATAAAGATCACTTTCAACAACGGATCTCTTGGCTCTCGCATCGATGAAGAACGCAGCACAGGTTATCTGTCTCTT
>2101:21768:5887__T604__S_0145
AAGTCGTAACAAGGTTTCCGTAAGTGAACCTGCGGAAGGATCATTACCAATCTTTTAGCGGGCCTTGGGCTTTGTCCATGGTCTCGCAAAAAACTCTGTATTTAAAACCCGCTCATAAATTTATAAAACATAATTTTTGTTATTATTATGATAATAAAGATCACTTTCAACAACGGATCTCTTGGCTCTCGCATCGATGAAGAACGCAGCGAAATAACACTG
>2106:21002:11800__T604__S_0471
AAGTCGTAACAAGGTTTCCGTAGGTGAACCTGCGGAAGGATCATTAAAAAATTTGGGGTATTTATACCTCTTGTATTTAAAACCCAACTCTTTAAACTTCATATTTTTAAATAAAATAAAAACTTTCAACAACGGATCTCTTGGCTCTCGCATCGATGAAGAACGCAGCAAAGCACAACTGTCTCTTATACACATCTCCGAACCCACGAGACACCTCTACA
>2102:7359:13662__T593__S_1418
AAGTCGTAACAAGGTCTCCGTTGGTGAACCAGCGGAGGGATCATTACCAATTTTTAGCGAGCCTGGCATTACGTCCATGGTCTCGTGAAATTATTGTATTTAAAACCCACACTTCTATAATAAAAATAACATGTATCATGATAAAAAATTAAAGATCACTTTCAACAACGGATCTCTTGGCTCTCGCATCGATGAAGAACGTAGCAAAGGGCAACTGTCTCTT
>2104:14032:16512__T593__S_0028
AAGTCGTAACAAGGTTTCCGTAGGTGAACCTGCGGAAGGATCATTACAAATTATGGCGAACCTCGCGTTTCGCGAGGTTCTGCGTCCAAATATATATTATTTAAAACATCCCACTTTTTAAAAAAAAAATTATCTAATGATAAATAAAAGATCACTTTCAACAACGGATCTCTTGGTTCTCGCATCGATGAAGAACGCAGCGAAAGAAGCTGTCTCTTATAC
>1101:10861:12688__T604__S_1075
AAGTCGTAACAAGGTTTCCGTAGGTGAACCTGCGGAAGGATCATTATTATTTGGGTCGGGTTTACTACTTATAACTGTTGCTCTTGTGTCTCAAATGTAAAGTAGTAAACTTTTACCAAATAATCCTATTTCCAAATAGGAGCAAGATGAATTATTTAAAACCCACTCTTTGAACGTATAAATTTATGTATTAATGATAAATTAAAGATCACTTTCAACAAC
>1113:13743:19171__T604__S_1124
AAGTCGTAACAAGGTCTCCGTTGGTGAACCAGCGGAGGGATCATTACCAATTTTAGCGAACCTAATCTTTGGGTTATGGTTTCGCGAAAAAACTGTATTTAAAACCCCACTCTTTTAAATAAAATGAATCTATTATATAAATAAATAAAGATCACTTTCAACAACGGATCTCTTGGCTCTCGCATCGATGAAGAACGTAGTGAAATCTCTGTCTCTTATACACAT
>2101:28211:13803__T604__S_0061
AAGTCGTAACAAGGTTTCCGTAGATGAACCTGCGGAAGGATCATTACCAATCTTTTAGCGGGCCTTGGGCTTGTCCATGGTCTCGCGAAACTTTGTATTTAAAATCCGCCCATGTAAATTTTTTTAAACGTATGTGTTATTATATAAATAAAGATCACTTTCAACAACGGATCTCTTGGCTCTCGCATCGATGAAGAACGCAGTAAAGGGCAACTGTCTCTTA
>2107:8982:7414__T604__S_1102
AAGTCGTAACAAGGTTTCCGTAGGTGAACCTGCGGAAGGATCATTACCAATTTTAGCGAACCTGATCCTTTGGGTTATGGTCTCGCGAAAAAACTGTATTTAAAACCCCCACTCTTCATATAATAAAAATTGAATCATTTTTTATATTATGTATATAATAAATAAAGATCACTTTCAACAACGGATCTCTTGGCTCTCGCATCGATGAAGAACGTAGTGAAC
>2106:20427:12404__T593__S_1177
AAGTCGTAACAAGGTTTCCGTAGGTGAACCTGCGGAAGGATCATTACCAATCTTTTAGCGGGCCTTGGCTTTGTCCATGGTCTCGTAAAAAACTCTGTATTTAAAACCCGCTCATAAGTTAAAACAATAATTTTTGTTATTATTATAATAAAAAAGATCAAAACTTTCAGCAACGGATCTCTTGGTTCTGGCATCGATGAAGAACGTAGCGAAATATCCTGTCT
>1107:12168:10193__T604__S_1158
AAGTCGTAACAAGGTTTCCGTAGGTGAACCTGCGGAAGGATCATTACAAATCATGGCGAACCTCGCGTTTCGCGAGGTTCTGCGTCCATTTTCGTATTTAAAACATCCCACTCTAAAAAAAAAAAATTTTTTTAAAGAAAAAAAAAAAAA
>1108:16228:11332__T604__S_1056
AAGTCGTAACAAGGTTTCCGTAGGTGAACCTGCGGAAGGATCATTAAAGATTTTTTTCTGCGAACCGTTTTTTTCGGCGGTTTCGCGAAAATTTTTTGTATTTAAAACTCCCCACTCTTAAAAAATAAAATAAAATATTATTTATTGTAAAATAAAAAAAGATCACTTTCAACAACGGATCTCTTGGTTCTCGCATCGATGAAGAACGCAGTGAATAGCCCTG
>2111:18135:9447__T604__S_1412
AGGTCGTAACAAGGTTTCCGTAGGTGAACCTGCGGAAGGATCATTACTGATTTAGCGAACCGAGCGTTAGCAAGGTTTTGCGATCATTTATATTTAAAACCCACTCTTGAACGTATAAAATTTTGTATTATAATGATAAAATAAAAAAAAAAACTTTCAACAATGGATCTCTTGGCTCTCGCATCGATGAAGAACGTAGCAAATTACTGTCTCTTATACACATCT
>2111:7243:7898__T593__S_0863
AAGTCGTAACAAGGTTTCCGTAGGTGAACCTGCGGAAGGATCATTAACGTATTTTTTCGCGTTCCGTATTTAAAACCCCCACCCACTCTTTTAACCAAATAAATTAAAAAAATATATAGTATGATCACTTTCAACAACGGATCTCTTGGCTCTCGCATCGATGAAGAACGTAGTGAATAGTGTCTGTCTCTTATACACATCTCCGAGCCCACGAGACAGACG
>1101:19670:8633__T604__S_1088
AAGTCGTAACAAGGTTTCCGTAGGTGAACCTGCGGAAGGATCATTAGAATAATAGGGAATTTATTTTCCTAATACTTTATTCAAAAAATTTCGATCTAAAATTTTATCTTTAAAAAAGAATTTAAATAAAAATGATAACTTTCAACAACGGATCTCTTGGCTCTGGCATCGATGAAGAACGTAGTAAACGCCCACTGTCTCTTATACACATCTCCGAGCCAC
>1107:20409:20414__T604__S_0302
AAGTCGTAACAAGGTTTCCGTAGGTGAACCTGCGGAAGGATCATTACCGATTTTAGCGAACCTGACCTTTGGTTATGGTCTCGCGAAAACTTGTATTTAAAACCCCATTCTTATAAATTGAATCCATTTAATAATTATAATAATAAATAAAGATCACTTTCAACAACGGATCTCTTGGTTCTCGCATCGATGAAGAACGCAGTGAAACGCTGTCTCTTATACACA
>1107:25975:15083__T604__S_0094
AAGTCGTAACAAGGTTTCCGTAGGTGAACCTGCGGAAGGATCATTAAAAAATTTTGAGGTATTTTATATCTCTTGTATTTAAAACCCAATTCTTTTAAACCTAAAATTTTTTTTAATAAAAAAAAAAAACTTTCAACAACGGATCTCTTGGCTCTCGCATCGATGAAGAACGCAGTAAAAACCCTGTCTCTTATACACATCTCCGAGCCCACGAGACTCACTCA
>1113:26734:13145__T604__S_1061
AAGTCGTAACAAGGTTTCCGTAGGTGAACCTGCGGAAGGATCATTACAAATTATCGCGTTTCGCGAGGTTTTGCGTCCATTTGTATTTAAAACATCCCACTCTTTAAAAAAAAAAAATTATCTAATGATAAATAAAAGATCACTTTCAACAACGGATCTCTTGGCTCTCGCATCGATGAAGAACGTAGCAAAATGACTGTCTCTTATACACATCTCCGAGCCC
>1114:17504:18976__T604__S_0603
AAGTCGTAACAAGGTTTCCGTAGGTGAACCTGCGGAAGGATCATTAATGATTTAGCGAACCGAGCGTTAGCAAGGTTCTGCGATCGGCTTATATTTAAAACCCACTCTTGAACGTATAAAATTTATGTATTATAATGATAAATAAAAAAGATCACTTTCAACAACGGATCTCTTGGCTCTCGCATCGATGAAGAACGCAGCAAACGCACCCTGTCTCTTATAC
>2102:13566:8529__T604__S_0321
AAGTCGTAACAAGGTCTCCGTTGGTGAACCAGCGGAGGGATCATTATCGATTGAAGCGAGCCTCGTTCTTGGGGTTTCGCGTTCCTTCTTGTATTTAAAACCCGCTCTTTTTAAATAATGTATATATTTTATCGTTTATCTGAATCGAAATGAGTAAATAAAGATCACTTTCAACAACGGATCTCTTGGCTCTCGCATCGATGAAGAACGTAGTAAAGGAAATCT
>2113:10682:19156__T604__S_0271
AAGTCGTAACAAGGTTTCCGTAGGTGAACCTGCGGAAGGATCATTACAAATCATGGCGAACCTCGTGTTTCGTGAGGTCTTACGTCCATTTATCGTATTTAAAACATCCCACTCTTTAAAAAATATTTATCTAATGATAAAAATAAAAAGATCACTTTCAACAGCGGATATCTCGGTTCTCGTAACGATGAAGAACGCAGCGAATCCACTGTCTCTTATACA
>2104:3731:13801__T593__S_1054
AAGTCGTAACAAGGTTTCCGTAGGTGAACCTGCGGAAGGATCATTACCAATCTTTAGCGGGCCTTGGGCTTGTCCATGGTCTCGTATTTAAAACCCGCTCATGTAAATTTTTTTTAAACGTATGTTATTATATATAAATAAAGATCACTTTCAACAACGGATCTCTTGGCTCTCGCATCGATGAAGAACGCAGTGAACGACAGCTGTCTCTTATACACATCT
>2103:21105:17299__T604__S_0359
AAGTCGTAACAAGGTCTCCGTTGGTGAACCAGCGGAGGGATCATTACCAATATAGCGAACCGAGCGTTAGCGAGGCTTCGCGATCAAATTTGTATTTAAAACCCAACTCTTTAAATTTATATTATTATTATATTTTAAATAATAAAAAGATCACTTTCAACAACGGATCTCTTGGCTCTCGCATCGATGAAGAACGCAGTGAAACCCCACTGTCTCTTATAC
>1106:9320:4840__T604__S_1056
AAGTCGTAACAAGGTTTCCGTAGGTGAACCTGCGGAAGGATCATTAATGATTTTTTTTTAGCGAACTGAACTATATTTTTGGTAAAGTTTCGCGAAAATTATTTGTATTTAAAACTTCTCCCACTCTTGTAAAAAAAAAAATTATTAAATTTTGTAATAAAAAAAGATCACTTTCAACAACGGATCTCTTGGTTCTCGCATCGATGAAGAACGTAGCAAAGCA
>2104:9742:9383__T604__S_1102
AAGTCGTAACAAGGTTTCCGTAGGTGAACCTGCGGAAGGATCATTAATATTTTTTTTAGCGAACTGAACTATTTTTGGTGTGTTTCGCGAAAATTATTTGTATTTAAAACTCTCTCCCACTCTTGTAAAAATTTATTATTAAATTTTGTAATAAAAAAAAAGATCACTTTCAACAACGGATCTCTTGGTTCTCGCATCGATGAAGAACGCAGTGAAACCCTG
>2110:16016:15455__T604__S_0928
AAGTCGTAACAAGGTTTCCGTAGGTGAACCTGCGGAAGGATCATTACCAATCTTTAGCGGGCCTTGGGCTTGTTCATGGTTTCGCGAATCTTATATTTAAAGCCCAACTCATAACAAAATTAATACTTTTGTATCATTGTGATATAAATAAAGATCATTTCAAAAACGGATCTCTTGGCTCCCGCATCGATGAAGAACGTAGTGAACCCCTCTGTCTCTTATAC
>2112:17466:14262__T593__S_0660
AAGTCGTAACAAGGTTTCCGTAGGTGAACCTGCGGAAGGATCATTATGATTTTTTTTTAGCGAACTTAACTATATTTTTGGTAAAGTTTCGCGAAAATTATTTGTATTTAAAACTCTCCCACTCTTGTAAAAATTTATTATTATATTTTGTAATAAAAAAAAGATCACTTTCAACAACGGATCTCTTGGCTCTCGCATCGATGAAGAACGCAGTAAAAGTGATC
