# Supplementary material for: Structural diversity across arbuscular mycorrhizal, ectomycorrhizal, and endophytic plant–fungus networks
Source: BMC Plant Biol. 2018 Nov 21;18:292. doi: 10.1186/s12870-018-1500-5 (PMC6249749; doi:10.1186/s12870-018-1500-5)
Supplement: Supplementary file 7 — Data S7. Results of the randomization analysis. (XLSX 23 kb) [file 12870_2018_1500_MOESM7_ESM.xlsx]

## Sheet: matrix
Locality	Locality.abbreviation	Functional.Group	No.Plant.Species/taxa	No.Fungal.OTUs	Fungus.Plant.ratio	Connectance	H2.Observed	H2.Randomized.Mean	H2.Randomized.SD	H2.Relative	H2.Pvalue (Prop. (rand > obs))	wNODF.Observed	wNODF.Randomized.Mean	wNODF.Randomized.SD	wNODF.Relative	wNODF.Pvalue (Prop. (rand > obs))	Cscore.Observed	Cscore.Randomized.Mean	Cscore.Randomized.SD	Cscore.Relative	Cscore.Pvalue (Prop. (rand > obs))
Site1	TES	ALL	24	1455	60.625	0.102921	0.237201	0.15856	0.00635382	12.377	0	11.9614	14.2004	0.544338	-4.11333	1	0.661984	0.603815	0.0124007	4.69085	0
Site2	TOMA	ALL	21	1149	54.7143	0.110697	0.24843	0.166758	0.00788578	10.3569	0	17.6831	22.6196	1.00288	-4.92238	1	0.564323	0.470358	0.0172928	5.43376	0
Site3	YKS	ALL	18	1397	77.6111	0.0942098	0.409833	0.210456	0.0152552	13.0695	0	18.2422	27.7376	1.03663	-9.15989	1	0.451334	0.286933	0.0239125	6.87509	0
Site4	SGD	ALL	35	1217	34.7714	0.0611574	0.305364	0.168224	0.009476	14.4724	0	7.02797	12.7512	0.787662	-7.26611	1	0.7502	0.601279	0.0161194	9.23862	0
Site5	YSD	ALL	17	1606	94.4706	0.136034	0.264428	0.169388	0.00624886	15.2091	0	12.4831	16.5014	0.713111	-5.63492	1	0.650943	0.545727	0.0142453	7.38598	0
Site6	YAKU	ALL	28	1771	63.25	0.087743	0.218215	0.152751	0.00797116	8.21259	0	8.18525	9.01525	0.555348	-1.49455	0.933	0.71934	0.676329	0.0119496	3.59938	0
Site7	YONA	ALL	29	1466	50.5517	0.112387	0.167491	0.123595	0.00451484	9.72268	0	13.4967	15.3779	0.457044	-4.11602	1	0.662286	0.619394	0.00821104	5.22368	0
Site8	IRI	ALL	55	1797	32.6727	0.0660495	0.13774	0.104884	0.00457624	7.17962	0	5.43705	5.272	0.299427	0.551243	0.276	0.793875	0.788682	0.00671587	0.773202	0.2
Site1	TES	AM	22	231	10.5	0.183983	0.172761	0.145371	0.0109691	2.497	0.009	24.1476	25.8322	2.11498	-0.796512	0.783	0.456568	0.41323	0.0354063	1.224	0.08
Site2	TOMA	AM	18	185	10.2778	0.187387	0.180194	0.147356	0.0135768	2.41873	0.012	30.0994	30.6199	3.45609	-0.150582	0.559	0.391461	0.369826	0.0420706	0.514257	0.34
Site3	YKS	AM	17	208	12.2353	0.13207	0.318565	0.199965	0.0278373	4.26046	0	11.0992	17.7261	2.77129	-2.39127	0.996	0.607887	0.461982	0.0526278	2.77239	0
Site4	SGD	AM	30	253	8.43333	0.0934124	0.197434	0.0963511	0.0192021	5.26415	0	8.51629	4.44241	1.00455	4.05541	0.001	0.708981	0.712117	0.0205519	-0.152562	0.54
Site5	YSD	AM	16	218	13.625	0.141342	0.279016	0.171203	0.0241248	4.46897	0	10.2981	13.2033	2.35888	-1.23161	0.898	0.624402	0.527728	0.0493252	1.95993	0.03
Site6	YAKU	AM	28	468	16.7143	0.126374	0.178235	0.144461	0.0100983	3.34445	0.001	17.8836	15.9568	1.33828	1.43972	0.086	0.504767	0.535866	0.0212275	-1.46502	0.93
Site7	YONA	AM	29	302	10.4138	0.193652	0.124472	0.0962805	0.00517396	5.44868	0	29.7907	31.3533	1.63974	-0.952986	0.816	0.406673	0.393991	0.0229344	0.552978	0.29
Site8	IRI	AM	52	492	9.46154	0.124414	0.130054	0.111791	0.00561919	3.25012	0.002	11.3834	12.5265	1.04914	-1.08958	0.882	0.638252	0.616363	0.0179864	1.21698	0.1
Site1	TES	AM.ex	18	231	12.8333	0.210092	0.178953	0.146938	0.0121636	2.63202	0.005	25.2068	29.6226	2.39005	-1.84759	0.971	0.440156	0.368491	0.0347466	2.0625	0.02
Site2	TOMA	AM.ex	16	185	11.5625	0.203041	0.178949	0.149018	0.0146001	2.05002	0.021	30.128	32.6237	3.46118	-0.721056	0.756	0.385537	0.34949	0.0469749	0.767364	0.21
Site3	YKS	AM.ex	15	208	13.8667	0.137	0.344799	0.20849	0.0324917	4.19519	0	11.6702	20.1118	3.40085	-2.48221	0.996	0.593511	0.419327	0.0577595	3.01567	0
Site4	SGD	AM.ex	26	253	9.73077	0.103175	0.209269	0.109053	0.0195004	5.13915	0	8.70164	5.31566	1.03728	3.2643	0	0.702969	0.687546	0.0214892	0.717717	0.25
Site5	YSD	AM.ex	12	218	18.1667	0.173997	0.327361	0.204636	0.0289091	4.2452	0	10.1396	17.0951	2.71368	-2.56313	0.999	0.614468	0.437132	0.0596137	2.97475	0
Site6	YAKU	AM.ex	24	468	19.5	0.144265	0.185179	0.154829	0.0111071	2.73248	0.007	18.204	18.1955	1.45587	0.00586944	0.484	0.496327	0.497531	0.024726	-0.0486779	0.54
Site7	YONA	AM.ex	26	302	11.6154	0.207769	0.124957	0.0958521	0.00535156	5.43864	0	30.3587	32.9396	1.72231	-1.49851	0.933	0.39942	0.372884	0.0233318	1.13734	0.13
Site8	IRI	AM.ex	49	492	10.0408	0.130471	0.131078	0.115322	0.00524556	3.00375	0.002	11.4857	13.0599	1.08711	-1.448	0.927	0.63606	0.604914	0.0185243	1.68138	0.05
Site1	TES	EcM	23	266	11.5652	0.109023	0.248075	0.169714	0.010015	7.82434	0	12.3776	14.3138	0.985988	-1.96369	0.978	0.612883	0.578603	0.021718	1.57843	0.04
Site2	TOMA	EcM	20	182	9.1	0.117857	0.207927	0.159368	0.0143188	3.39131	0	22.7476	24.9376	1.6667	-1.31394	0.905	0.467078	0.44708	0.0316927	0.631	0.25
Site3	YKS	EcM	15	158	10.5333	0.112236	0.276969	0.216058	0.0231584	2.63018	0.004	27.3974	32.0654	2.01791	-2.31324	0.991	0.277762	0.244827	0.0363576	0.905856	0.18
Site4	SGD	EcM	30	262	8.73333	0.0590331	0.346817	0.179833	0.0168817	9.8914	0	10.8871	10.1991	1.05398	0.652769	0.25	0.594315	0.60124	0.0290111	-0.238692	0.61
Site5	YSD	EcM	16	171	10.6875	0.157164	0.2477	0.169716	0.0103699	7.52024	0	18.1076	19.3062	1.36348	-0.879066	0.808	0.527179	0.500007	0.0204423	1.32919	0.1
Site6	YAKU	EcM	27	173	6.40741	0.0901306	0.198638	0.156971	0.0161232	2.58433	0.004	7.19578	6.71698	0.701176	0.682858	0.236	0.657702	0.659261	0.0199853	-0.0780246	0.55
Site7	YONA	EcM	25	88	3.52	0.1	0.183527	0.150269	0.0167642	1.98385	0.021	7.67766	8.73784	1.13636	-0.932953	0.806	0.750152	0.687258	0.0278308	2.25988	0.01
Site8	IRI	EcM	36	96	2.66667	0.0630787	0.167789	0.0870596	0.0181255	4.4539	0	3.62492	2.80141	0.645419	1.27593	0.109	0.819213	0.809669	0.0204305	0.467134	0.36
Site1	TES	EcM.ex	4	266	66.5	0.356557	0.422132	0.262101	0.0296039	5.40574	0	15.0603	20.8672	1.6501	-3.51916	0.998	0.471928	0.37953	0.0429721	2.15017	0.01
Site2	TOMA	EcM.ex	4	182	45.5	0.28125	0.44717	0.257069	0.0928285	2.04787	0.032	15.0437	16.0189	3.42953	-0.28436	0.604	0.121709	0.0469004	0.0306345	2.44196	0.04
Site3	YKS	EcM.ex	2	158	79	0.52963	0.593196	0.296891	0.1011	2.93082	0.006	7.08005	9.88151	3.12469	-0.896555	0.811	0.0762405	0.0243971	0.0239629	2.16349	0.05
Site4	SGD	EcM.ex	7	262	37.4286	0.193966	0.501574	0.262787	0.0263419	9.06489	0	12.5206	16.6049	1.04667	-3.90217	1	0.467933	0.373611	0.0216794	4.35076	0
Site5	YSD	EcM.ex	4	171	42.75	0.416071	0.309892	0.195781	0.0180677	6.31575	0	22.8942	27.7491	1.51981	-3.19441	1	0.42251	0.391525	0.0339623	0.912348	0.19
Site6	YAKU	EcM.ex	4	173	43.25	0.316239	0.484897	0.397447	0.0583262	1.49931	0.07	4.76032	6.79761	1.25469	-1.62373	0.959	0.384726	0.398296	0.040118	-0.338252	0.63
Site7	YONA	EcM.ex	3	88	29.3333	0.333333	1	0.473143	0.280533	1.87806	0	0	7.16454	4.31422	-1.66068	0.849	0.464238	0.130791	0.107825	3.09248	0.01
Site8	IRI	EcM.ex	3	96	32	0.333333	1	0.364074	0.162555	3.91208	0	0	7.82694	1.83539	-4.26446	0.999	0.465909	0.368881	0.0798158	1.21565	0.12
Site1	TES	PATHO	8	9	1.125	0.236111	0.201396	0.200838	0.0907181	0.00615458	0.416	2.34375	5.71523	3.202	-1.05293	0.825	0.616319	0.680068	0.0594839	-1.0717	0.83
Site2	TOMA	PATHO	15	25	1.66667	0.133333	0.197616	0.173614	0.0448723	0.534898	0.29	17.0456	17.8279	3.1811	-0.245948	0.596	0.633028	0.580827	0.0614379	0.849653	0.21
Site3	YKS	PATHO	6	19	3.16667	0.254386	0.38591	0.231123	0.0532383	2.90744	0.004	24.1338	30.4988	4.8937	-1.30066	0.907	0.440546	0.273804	0.0779452	2.13922	0.01
Site4	SGD	PATHO	14	13	0.928571	0.148352	0.215459	0.183289	0.0716235	0.44916	0.316	7.54438	8.8475	2.50858	-0.519469	0.679	0.772436	0.713912	0.0549166	1.06569	0.13
Site5	YSD	PATHO	9	23	2.55556	0.198068	0.193512	0.207592	0.0568535	-0.247644	0.59	8.66906	7.63544	1.8957	0.54524	0.277	0.586978	0.617812	0.0384757	-0.801387	0.78
Site6	YAKU	PATHO	17	18	1.05882	0.143791	0.175042	0.160066	0.0511013	0.293071	0.38	14.7916	13.2541	2.93556	0.523727	0.298	0.713975	0.683168	0.0558035	0.552056	0.3
Site7	YONA	PATHO	20	15	0.75	0.12	0.196154	0.171337	0.0686067	0.361727	0.34	3.71469	5.54464	1.89443	-0.965967	0.823	0.795789	0.778246	0.0471051	0.372421	0.4
Site8	IRI	PATHO	31	25	0.806452	0.0748387	0.0623646	0.109649	0.0472703	-1.00031	0.816	1.33333	1.46533	0.824249	-0.160145	0.524	0.891556	0.902321	0.0133373	-0.807131	0.8
Site1	TES	SAPENDO	24	248	10.3333	0.0992944	0.165247	0.120568	0.0085799	5.20741	0	12.9113	13.8005	0.798607	-1.1134	0.873	0.66489	0.635971	0.0177256	1.63146	0.05
Site2	TOMA	SAPENDO	21	221	10.5238	0.119586	0.177655	0.144227	0.0098125	3.40665	0.001	21.5685	24.3574	1.57427	-1.77156	0.964	0.501135	0.446388	0.0310103	1.76545	0.03
Site3	YKS	SAPENDO	18	260	14.4444	0.100641	0.296777	0.18037	0.0178019	6.53901	0	25.144	29.4761	1.56835	-2.76218	0.996	0.380414	0.276992	0.0355364	2.9103	0
Site4	SGD	SAPENDO	34	214	6.29412	0.0698186	0.243134	0.144534	0.0126672	7.78393	0	13.2166	15.9867	1.30641	-2.12037	0.986	0.6528	0.579794	0.0276623	2.6392	0
Site5	YSD	SAPENDO	17	293	17.2353	0.153182	0.200229	0.146328	0.00803952	6.70452	0	18.0607	19.8548	1.03692	-1.73028	0.956	0.571659	0.516039	0.0161945	3.43451	0
Site6	YAKU	SAPENDO	28	214	7.64286	0.0762684	0.23008	0.134896	0.011701	8.13474	0	7.44064	8.66501	0.77788	-1.57398	0.954	0.781231	0.71531	0.017863	3.69039	0
Site7	YONA	SAPENDO	28	225	8.03571	0.0946032	0.154074	0.118865	0.0082638	4.26062	0	10.1571	11.2939	0.700306	-1.62322	0.957	0.724541	0.690027	0.0160444	2.15116	0
Site8	IRI	SAPENDO	53	274	5.16981	0.0553643	0.11532	0.100462	0.00765236	1.94157	0.032	5.38478	4.05406	0.397259	3.34974	0.003	0.80576	0.830382	0.0109045	-2.25797	0.97
